# Supplementary material for: Genome-Wide Quantitative Identification of DNA Differentially Methylated Sites in Arabidopsis Seedlings Growing at Different Water Potential
Source: PLoS One. 2013 Apr 8;8(4):e59878. doi: 10.1371/journal.pone.0059878 (PMC3620116; doi:10.1371/journal.pone.0059878)
Supplement: Data Set S1 — MSCC alignments results expressed as number of reads per addressed CG. (ZIP) [file pone.0059878.s002.zip]

Archive with 1 entries (1 files):
- Data Set S1 aligned reads per lbrary.tab
