# Supplementary material for: Genome-Wide Quantitative Identification of DNA Differentially Methylated Sites in Arabidopsis Seedlings Growing at Different Water Potential
Source: PLoS One. 2013 Apr 8;8(4):e59878. doi: 10.1371/journal.pone.0059878 (PMC3620116; doi:10.1371/journal.pone.0059878)
Supplement: Data Set S1 — MSCC alignments results expressed as number of reads per addressed CG. (ZIP) [file pone.0059878.s002.zip › Data Set S1 aligned reads per lbrary.tab]

chrm	pos	s3ACT	s3GAC	s3TCA	s3TGA	s4ACT	s4GAC	s4TCA	s4TGA
chr1	1540	9	0	0	7	6	11	2	10
chr1	2477	7	1	9	8	0	6	2	3
chr1	2687	2	0	3	10	1	2	2	8
chr1	2829	2	0	3	6	0	7	3	3
chr1	3167	291	42	248	364	158	272	106	94
chr1	3517	0	0	0	1	0	1	0	0
chr1	3540	3	0	1	6	2	2	3	7
chr1	3726	125	27	120	219	68	117	191	102
chr1	3849	11	9	22	31	0	2	5	3
chr1	3854	82	32	101	102	7	25	63	13
chr1	4107	11	2	11	27	20	17	9	28
chr1	4471	9	3	8	13	8	2	3	6
chr1	4565	1	1	1	1	0	0	1	0
chr1	4717	11	2	6	14	3	16	4	17
chr1	4869	6	1	7	6	2	6	3	1
chr1	5029	23	10	45	62	4	16	42	15
chr1	5225	4	0	6	8	7	4	2	12
chr1	5719	2	2	5	13	2	3	1	2
chr1	6472	6	1	14	28	3	7	5	7
chr1	6745	1	0	0	1	0	0	4	0
chr1	6749	0	0	0	0	0	1	0	0
chr1	7019	11	0	1	11	2	4	2	6
chr1	8276	7	1	5	14	3	13	2	13
chr1	8594	4	0	4	6	5	13	2	15
chr1	8660	58	29	54	56	0	4	5	2
chr1	8730	7	1	4	15	0	4	3	2
chr1	8829	10	1	13	37	9	32	9	20
chr1	8867	1	0	2	9	0	13	3	7
chr1	9460	2	0	2	1	2	0	0	0
chr1	9850	0	0	2	1	1	2	1	1
chr1	10194	0	0	0	0	0	0	0	0
chr1	10512	0	0	2	2	5	2	0	12
chr1	10731	0	1	4	1	2	4	2	1
chr1	10801	0	0	1	0	0	0	0	2
chr1	10807	0	0	0	0	3	3	0	1
chr1	12017	28	8	19	79	16	51	24	27
chr1	12100	4	2	5	5	2	4	1	1
chr1	12115	0	0	0	0	0	0	0	0
chr1	12124	0	0	0	0	0	0	0	0
chr1	12127	1	0	0	0	0	0	0	0
chr1	12139	1	0	0	0	6	0	2	1
chr1	12153	20	13	29	58	7	12	48	11
chr1	12302	13	5	17	10	2	12	4	11
chr1	12329	17	5	11	41	22	21	16	32
chr1	12585	23	4	18	31	12	21	6	14
chr1	12747	21	4	12	20	5	11	1	5
chr1	12790	3	1	3	6	3	2	0	8
chr1	12831	0	1	1	0	0	1	1	0
chr1	12840	27	5	31	44	103	11	64	21
chr1	13125	1	0	2	10	1	1	0	3
chr1	14027	2	0	2	14	5	6	2	15
chr1	14697	8	3	15	18	5	13	5	17
chr1	14748	0	3	1	1	4	2	0	0
chr1	15014	2	1	1	1	0	6	1	1
chr1	15101	0	0	0	0	1	1	0	0
chr1	15137	0	0	1	0	0	0	0	0
chr1	15242	1	0	1	2	0	3	1	1
chr1	15523	1	0	0	0	1	0	1	0
chr1	15689	0	0	0	0	1	0	0	1
chr1	15803	0	2	2	2	0	5	1	1
chr1	16058	0	0	2	3	2	0	1	4
chr1	16824	70	17	46	76	25	64	58	80
chr1	16839	2	0	6	5	2	5	1	4
chr1	16841	2	3	5	4	3	2	9	2
chr1	16914	1	0	2	2	1	3	2	3
chr1	16973	0	1	0	0	0	0	1	0
chr1	18754	2	0	0	1	1	0	0	1
chr1	19689	0	0	0	1	0	0	0	1
chr1	19830	0	0	0	0	1	1	0	0
chr1	19834	0	0	0	0	0	0	0	0
chr1	19884	0	0	0	0	1	2	0	3
chr1	20324	3	1	4	3	2	5	3	3
chr1	20559	5	1	1	11	0	8	1	5
chr1	20942	10	3	8	6	1	10	2	17
chr1	20959	8	1	12	34	7	23	32	15
chr1	20991	0	2	1	10	67	46	10	31
chr1	20997	10	7	16	14	110	62	33	118
chr1	21012	13	1	4	14	4	13	4	8
chr1	21015	1	0	0	1	0	1	0	0
chr1	21133	21	5	21	51	11	14	5	7
chr1	21166	4	1	4	10	5	6	0	3
chr1	21200	1	0	3	8	0	11	1	4
chr1	21257	8	4	14	21	10	26	30	27
chr1	21276	22	7	39	36	32	67	10	48
chr1	21684	8	1	4	5	0	1	0	5
chr1	22001	3	0	1	5	0	2	0	1
chr1	22285	5	1	3	4	3	4	0	10
chr1	22388	3	1	4	5	6	3	1	2
chr1	23844	10	1	2	10	4	5	1	7
chr1	23992	8	9	19	10	3	8	10	5
chr1	24014	11	0	2	22	3	3	3	6
chr1	24187	3	0	0	2	1	2	0	1
chr1	24235	4	0	2	15	1	4	0	10
chr1	24330	0	0	0	0	0	2	0	0
chr1	24455	4	0	0	1	4	0	0	0
chr1	24532	0	0	1	2	0	2	0	0
chr1	25035	10	1	15	12	7	8	7	4
chr1	25075	0	0	0	0	0	0	0	0
chr1	25244	1	0	0	1	0	0	0	0
chr1	25582	7	0	3	8	2	6	3	1
chr1	25648	0	1	0	1	0	1	0	0
chr1	25668	1	0	0	0	0	0	0	0
chr1	25671	1	1	0	1	0	0	0	0
chr1	25782	0	0	0	0	0	0	0	0
chr1	25843	0	0	0	2	0	1	0	2
chr1	25861	0	0	2	3	1	0	0	1
chr1	25864	0	0	0	0	0	0	0	0
chr1	26087	0	0	0	0	0	0	0	0
chr1	26350	1	0	0	1	0	0	0	0
chr1	26408	1	0	0	0	0	1	0	0
chr1	26728	0	0	0	0	0	0	0	0
chr1	26730	0	0	0	1	0	0	1	0
chr1	27162	0	0	0	0	0	0	0	0
chr1	27267	2	0	9	10	0	0	1	3
chr1	27926	10	2	3	23	8	11	3	14
chr1	28299	0	0	1	0	0	1	0	0
chr1	28308	0	0	0	0	0	0	0	0
chr1	28315	0	0	0	0	0	0	0	0
chr1	28323	0	0	0	0	0	0	1	1
chr1	28406	5	0	3	4	2	7	0	4
chr1	28630	2	0	1	3	2	10	3	3
chr1	28753	13	2	8	29	12	2	3	31
chr1	28923	3	0	0	0	0	1	0	0
chr1	28958	0	0	1	1	0	0	0	0
chr1	29179	1	1	1	2	0	0	1	1
chr1	29196	25	16	34	88	5	54	22	14
chr1	29382	16	7	44	13	10	12	54	4
chr1	29427	1	0	1	0	0	1	3	1
chr1	29586	5	1	3	4	2	15	3	3
chr1	29626	0	0	0	2	0	0	0	0
chr1	29680	15	1	11	20	3	18	2	16
chr1	29889	3	0	1	0	2	0	0	0
chr1	29976	6	0	3	1	1	7	0	0
chr1	30006	0	0	0	0	0	0	0	0
chr1	30049	0	1	9	5	1	7	6	9
chr1	30189	3	0	2	1	2	3	0	4
chr1	30464	1	1	1	3	2	0	6	1
chr1	30484	0	0	0	0	0	1	1	0
chr1	30584	0	0	0	0	0	2	0	0
chr1	30593	0	0	0	1	0	0	0	0
chr1	30698	4	0	2	2	0	2	0	0
chr1	30767	8	2	9	12	3	6	3	7
chr1	30921	1	0	2	9	1	3	4	6
chr1	30942	1	1	4	11	0	6	2	3
chr1	31038	1	0	1	5	1	2	1	1
chr1	31543	2	1	5	10	1	1	1	1
chr1	31825	3	0	1	0	1	7	0	2
chr1	31983	3	1	2	3	2	1	12	7
chr1	32685	8	0	6	11	3	12	4	16
chr1	32865	0	0	1	5	1	2	1	10
chr1	33023	1	0	0	1	0	1	1	1
chr1	33285	1	0	0	2	0	1	2	0
chr1	33586	54	17	54	78	60	61	101	135
chr1	34225	15	3	4	13	4	15	3	8
chr1	34605	4	0	3	8	1	2	0	0
chr1	34651	1	0	2	1	0	0	0	1
chr1	34897	3	0	5	5	3	2	2	3
chr1	34957	4	0	3	12	0	4	1	0
chr1	35423	1	0	0	0	1	0	0	0
chr1	35900	2	0	0	2	0	0	0	0
chr1	37069	7	3	2	12	1	11	11	8
chr1	37386	20	6	29	34	7	7	10	1
chr1	37621	0	1	5	10	2	3	2	6
chr1	37632	4	0	2	7	0	3	4	3
chr1	37650	2	1	0	3	1	1	0	3
chr1	37947	29	16	31	61	12	26	30	25
chr1	38036	17	2	14	22	7	13	5	7
chr1	38074	3	2	7	3	7	9	0	5
chr1	38150	19	7	18	30	11	25	16	11
chr1	38764	3	0	1	2	1	4	0	8
chr1	38791	2	0	3	1	1	3	1	5
chr1	39461	7	0	4	9	3	11	1	5
chr1	39504	0	0	0	1	0	0	0	0
chr1	39939	0	0	1	6	0	0	1	0
chr1	39972	0	0	0	2	7	0	0	1
chr1	40038	2	1	7	8	2	4	0	1
chr1	40283	19	3	24	29	7	18	7	13
chr1	40513	2	0	2	2	0	1	0	2
chr1	40711	2	0	5	9	1	2	2	0
chr1	40829	0	0	2	6	2	3	0	1
chr1	41025	1	0	0	2	2	3	1	3
chr1	41031	0	0	0	0	1	0	2	3
chr1	41169	0	0	0	0	0	0	0	0
chr1	41434	0	0	0	1	1	0	0	0
chr1	41468	0	0	1	0	0	0	0	0
chr1	41839	1	1	0	2	0	2	1	1
chr1	42234	6	0	3	8	7	5	1	3
chr1	42545	0	0	0	1	0	0	0	2
chr1	42986	4	0	1	5	2	1	0	5
chr1	43163	5	0	2	3	0	1	2	1
chr1	43518	1	0	0	1	0	0	0	0
chr1	43755	0	1	1	1	0	0	1	0
chr1	43757	1	1	1	2	1	2	0	0
chr1	43968	2	0	3	5	1	2	0	2
chr1	44323	4	1	1	3	2	4	0	5
chr1	44543	7	2	7	28	3	5	2	19
chr1	44726	0	0	0	0	0	0	0	0
chr1	45666	0	0	4	3	0	0	0	1
chr1	45673	5	2	9	10	5	9	2	4
chr1	45683	3	1	3	5	0	5	1	1
chr1	45722	0	0	1	0	4	3	1	4
chr1	45931	21	1	13	25	0	10	3	0
chr1	46032	5	2	8	18	7	7	4	14
chr1	46099	5	0	6	12	7	9	12	16
chr1	46105	12	11	45	32	0	7	17	4
chr1	46223	4	0	13	6	2	9	4	6
chr1	46455	21	14	30	25	12	23	32	19
chr1	46783	13	1	6	22	0	3	2	2
chr1	46915	14	9	17	15	4	11	18	7
chr1	47820	17	11	23	22	72	21	75	55
chr1	47851	6	1	1	6	0	2	5	1
chr1	47962	40	11	22	36	0	4	2	0
chr1	49255	1	1	0	5	4	4	0	0
chr1	49297	81	28	70	90	72	62	130	88
chr1	49874	4	3	6	4	4	4	0	5
chr1	49952	1	0	1	8	2	2	1	5
chr1	50025	0	2	3	4	5	4	0	5
chr1	50048	0	0	0	4	0	1	1	0
chr1	50451	0	0	1	0	1	0	0	0
chr1	50459	149	31	103	211	90	114	57	62
chr1	50487	51	3	32	48	84	33	76	68
chr1	50516	0	0	0	0	0	0	0	1
chr1	50537	0	0	1	1	3	0	1	4
chr1	50542	0	0	2	0	2	1	2	0
chr1	51158	7	1	10	10	2	2	0	1
chr1	51192	1	0	0	4	0	1	1	3
chr1	51245	2	0	2	6	0	0	0	0
chr1	51769	0	0	0	0	0	1	0	1
chr1	51846	0	0	0	1	0	0	0	0
chr1	51874	1	0	0	0	1	1	1	1
chr1	51886	4	0	1	2	0	0	1	0
chr1	52273	1	1	11	17	2	11	2	4
chr1	52324	6	4	4	13	5	15	2	8
chr1	52464	0	0	0	0	1	0	2	3
chr1	52482	0	0	1	0	0	1	0	0
chr1	52495	14	0	24	34	62	11	29	15
chr1	52534	5	0	5	3	1	10	1	5
chr1	52554	12	11	35	24	47	5	66	46
chr1	52587	145	48	181	155	11	12	43	16
chr1	52600	71	54	103	138	765	266	240	651
chr1	52615	53	16	42	86	39	117	81	67
chr1	52635	18	13	38	23	36	73	37	82
chr1	52664	31	3	39	38	5	13	14	10
chr1	53113	36	21	48	56	1	7	50	2
chr1	53448	2	0	3	8	1	2	0	1
chr1	53500	68	12	67	79	59	35	119	77
chr1	53503	0	2	4	5	0	0	3	1
chr1	53505	67	15	36	84	9	18	23	28
chr1	53640	4	1	7	18	9	22	4	10
chr1	53783	54	34	72	122	12	46	136	44
chr1	53966	5	2	3	9	4	8	4	6
chr1	53994	7	1	3	9	5	9	6	18
chr1	54224	29	20	66	55	13	18	92	12
chr1	54276	107	14	83	168	6	31	33	7
chr1	54306	7	1	3	11	33	10	12	18
chr1	54315	4	0	1	18	1	0	2	4
chr1	54321	3	0	1	4	1	1	0	2
chr1	54550	1	0	1	1	0	1	2	1
chr1	54672	1	0	1	0	3	3	0	3
chr1	55059	1	0	5	9	0	4	0	6
chr1	55286	6	0	1	12	1	16	0	5
chr1	55350	1	1	0	1	0	1	3	2
chr1	55410	5	2	6	12	0	0	4	0
chr1	55627	14	2	9	23	4	12	7	9
chr1	55919	0	0	0	0	0	0	0	0
chr1	55937	0	0	0	0	0	0	0	0
chr1	56015	0	0	0	0	0	0	0	0
chr1	56042	0	0	0	0	0	0	0	0
chr1	56093	0	0	0	0	0	0	0	0
chr1	56120	0	0	0	0	0	0	0	0
chr1	56147	0	0	0	0	0	0	0	0
chr1	56201	0	0	0	0	0	0	0	0
chr1	56258	0	0	0	0	0	0	0	0
chr1	56993	1	0	3	1	1	4	2	1
chr1	57265	2	0	0	2	7	2	1	0
chr1	57379	2	1	0	3	1	1	0	1
chr1	57409	2	0	1	6	1	0	5	0
chr1	57444	4	0	4	5	1	1	3	2
chr1	57466	14	6	17	13	14	7	23	10
chr1	57487	0	3	6	7	2	3	3	4
chr1	57688	9	3	8	7	4	4	3	4
chr1	57739	2	1	3	9	4	13	1	13
chr1	57867	85	26	95	190	41	11	280	52
chr1	57981	11	1	6	9	0	13	2	5
chr1	58010	8	5	15	17	8	5	19	18
chr1	58022	6	2	2	7	0	2	2	0
chr1	58047	7	2	8	16	1	1	1	1
chr1	58085	3	2	20	8	9	12	29	13
chr1	58197	238	89	217	281	413	160	502	303
chr1	58200	35	26	46	56	13	32	54	20
chr1	58333	8	0	7	21	4	9	7	6
chr1	58344	4	5	9	7	7	7	19	11
chr1	58400	11	3	5	13	8	10	22	10
chr1	58445	2	0	0	1	10	3	2	6
chr1	58456	13	2	12	9	4	4	16	8
chr1	58473	4	0	3	7	0	3	4	3
chr1	58478	120	19	81	142	206	79	160	195
chr1	58582	3	1	1	3	1	1	0	2
chr1	58615	0	1	7	2	1	3	4	8
chr1	58625	5	3	15	21	4	8	17	13
chr1	58635	7	4	13	9	0	19	6	12
chr1	58702	96	37	116	117	66	77	176	80
chr1	58729	0	0	1	0	3	1	1	5
chr1	58738	3	2	9	5	4	3	1	3
chr1	58746	8	4	5	5	3	6	7	5
chr1	58770	4	0	3	4	2	1	7	6
chr1	58812	0	0	1	5	1	0	0	1
chr1	58842	0	0	0	0	0	0	0	2
chr1	58861	0	0	0	1	3	0	0	4
chr1	58873	1	0	1	3	1	9	1	6
chr1	58880	1	1	6	0	2	2	2	4
chr1	58930	2	2	1	5	8	2	0	1
chr1	59008	0	1	3	5	2	5	0	8
chr1	59594	2	0	1	3	2	2	0	1
chr1	59709	1	0	6	6	14	8	12	10
chr1	59784	0	0	0	0	1	0	0	1
chr1	59797	12	1	17	14	1	17	1	10
chr1	60078	3	1	5	10	3	4	1	0
chr1	60438	2	0	2	4	0	1	2	0
chr1	61292	3	0	0	6	3	4	1	1
chr1	62019	2	1	3	5	4	8	4	5
chr1	62075	4	1	3	5	3	5	5	0
chr1	62096	45	15	23	48	12	33	36	56
chr1	62162	0	0	4	3	4	2	2	5
chr1	62198	2	3	1	7	3	3	2	4
chr1	63070	3	0	2	6	1	4	0	1
chr1	63204	5	1	4	8	1	4	0	6
chr1	63456	0	1	1	5	0	4	0	5
chr1	63601	19	3	7	22	1	4	3	3
chr1	63630	148	64	223	227	174	88	488	118
chr1	63748	2	0	6	16	3	5	5	9
chr1	63800	0	2	8	3	0	14	4	2
chr1	63910	15	11	18	24	2	24	12	16
chr1	64006	8	2	4	10	0	13	0	9
chr1	64417	0	0	3	4	0	0	0	3
chr1	64531	3	0	7	7	3	5	2	6
chr1	64547	1	0	0	2	0	0	2	3
chr1	64607	2	0	0	3	7	3	5	6
chr1	64641	12	2	6	8	0	9	12	5
chr1	64727	13	2	6	22	13	12	4	33
chr1	64941	0	0	1	1	1	1	1	1
chr1	64994	0	0	0	0	0	0	0	1
chr1	65109	1	1	2	7	0	2	0	3
chr1	65320	6	0	2	0	0	0	0	0
chr1	65399	0	1	3	10	1	2	2	1
chr1	65733	2	1	2	6	9	6	2	2
chr1	65739	3	0	3	4	9	3	3	2
chr1	65963	1	0	1	6	8	0	2	2
chr1	66000	0	0	0	0	3	2	0	4
chr1	66117	4	3	17	7	2	4	12	4
chr1	66281	5	0	8	12	3	5	2	8
chr1	66554	5	1	6	13	7	10	2	16
chr1	67294	5	1	2	8	4	8	1	6
chr1	67376	24	2	21	28	0	3	3	3
chr1	67388	0	1	6	11	2	6	8	13
chr1	67482	207	72	203	311	395	136	479	297
chr1	67552	0	2	3	9	0	1	0	0
chr1	67661	44	8	35	82	202	75	142	57
chr1	67678	1	0	0	0	3	2	3	1
chr1	67703	11	1	4	11	7	4	4	9
chr1	67736	2	0	6	4	0	3	0	1
chr1	67768	0	0	0	0	0	0	0	2
chr1	67777	1	0	0	1	0	0	0	0
chr1	68631	1	1	0	1	1	0	0	3
chr1	68647	0	1	0	4	0	1	1	3
chr1	68988	1	0	0	0	0	1	0	0
chr1	69182	10	1	5	15	2	7	1	5
chr1	69280	1	1	1	10	1	5	2	10
chr1	69420	1	0	1	2	1	1	4	0
chr1	69451	5	0	1	4	1	7	0	11
chr1	69844	3	1	2	1	1	0	6	2
chr1	70058	2	0	4	5	1	5	1	1
chr1	70593	6	0	5	18	3	9	3	7
chr1	71114	1	0	1	7	2	6	1	6
chr1	71578	5	1	0	10	3	7	9	10
chr1	71630	7	0	3	7	1	12	3	8
chr1	71677	6	5	3	9	7	16	5	7
chr1	71861	3	0	6	9	5	7	3	6
chr1	71980	10	0	3	13	1	7	0	1
chr1	72044	4	0	0	1	3	1	0	3
chr1	72601	7	2	4	4	2	4	5	2
chr1	72943	2	1	4	4	5	5	2	8
chr1	73157	4	1	7	10	2	9	3	4
chr1	73497	2	1	10	8	0	0	4	1
chr1	73614	33	17	59	61	18	18	67	5
chr1	73723	9	3	12	28	6	6	5	6
chr1	73997	2	0	0	4	0	1	0	0
chr1	74110	0	0	0	4	0	0	0	3
chr1	74172	5	1	13	10	0	2	1	0
chr1	74653	7	3	11	17	5	15	13	13
chr1	74816	0	2	3	3	1	7	0	2
chr1	74908	1	1	5	4	2	6	0	2
chr1	75421	2	0	2	1	0	0	0	1
chr1	75458	0	0	0	0	4	2	0	2
chr1	75491	1	0	0	0	2	3	1	3
chr1	75509	2	0	2	4	0	4	0	2
chr1	75700	6	4	3	5	2	3	4	3
chr1	75742	3	0	2	10	1	4	0	3
chr1	75762	138	32	110	234	87	139	101	85
chr1	75856	7	3	5	10	0	7	6	2
chr1	75870	17	3	18	19	3	18	21	6
chr1	75873	33	21	35	41	68	9	99	40
chr1	75902	2	0	0	3	3	4	1	3
chr1	75945	22	10	75	63	4	8	55	6
chr1	75965	2	2	4	13	10	17	4	15
chr1	76022	13	4	15	31	3	11	2	3
chr1	76069	50	24	65	77	75	37	158	42
chr1	76100	63	18	61	90	112	55	143	91
chr1	76159	280	95	273	449	613	769	529	620
chr1	76172	20	7	27	41	23	19	56	37
chr1	76204	3	0	0	4	0	3	0	1
chr1	76234	3	1	0	7	0	9	2	3
chr1	76255	0	0	0	0	0	3	1	0
chr1	76269	6	3	5	10	7	1	8	2
chr1	76285	20	13	28	26	9	18	93	25
chr1	76326	36	16	60	56	26	27	64	20
chr1	76347	2	0	2	1	2	1	2	4
chr1	76374	0	0	0	0	0	0	2	0
chr1	76385	0	3	1	3	19	2	8	17
chr1	76389	0	0	0	0	0	0	0	0
chr1	76408	1	1	2	0	16	7	13	10
chr1	76411	0	0	0	0	0	0	0	0
chr1	76443	0	0	0	0	0	0	0	0
chr1	76446	0	0	0	0	0	0	0	0
chr1	76496	2	0	5	6	5	4	1	8
chr1	77036	1	2	3	4	2	1	2	1
chr1	77038	0	0	0	1	0	1	1	0
chr1	77371	0	1	2	0	0	0	1	0
chr1	77391	1	1	0	0	2	1	1	4
chr1	77836	16	4	9	23	6	18	3	14
chr1	78192	0	0	1	2	0	2	2	2
chr1	78228	0	0	0	0	0	0	0	0
chr1	78237	0	0	0	0	0	0	0	0
chr1	78282	0	0	0	0	1	1	0	0
chr1	78315	0	0	0	0	0	0	0	0
chr1	78488	3	0	0	1	3	1	1	2
chr1	78869	0	0	1	4	2	4	2	0
chr1	79170	4	1	1	5	0	8	1	6
chr1	79308	2	0	4	1	1	3	3	1
chr1	79315	0	1	6	1	0	7	1	5
chr1	79539	1	0	2	1	0	1	0	0
chr1	79547	0	1	2	1	0	1	0	1
chr1	80122	11	1	7	18	1	7	1	7
chr1	80398	2	1	4	7	3	0	8	3
chr1	80530	2	0	2	0	0	0	0	1
chr1	80595	0	0	0	0	0	0	0	1
chr1	80615	0	0	1	1	0	0	0	1
chr1	81498	2	0	3	10	0	5	0	4
chr1	81738	5	0	4	4	0	3	0	1
chr1	82117	0	0	1	1	2	0	1	1
chr1	82149	5	0	7	8	3	7	1	2
chr1	82864	2	1	1	2	2	3	0	1
chr1	83070	4	0	4	12	2	9	2	6
chr1	83346	1	0	2	5	6	1	1	5
chr1	83357	1	1	6	5	8	1	11	7
chr1	83385	99	18	93	137	6	44	7	10
chr1	83398	34	5	39	23	94	33	49	116
chr1	83403	116	42	112	165	105	305	119	177
chr1	83509	12	5	8	12	9	20	10	11
chr1	83638	33	13	41	26	6	8	61	8
chr1	83971	11	4	13	20	0	4	9	2
chr1	84037	54	23	65	112	45	27	183	40
chr1	84059	15	1	22	60	9	15	4	15
chr1	84093	3	0	0	1	0	0	1	0
chr1	84245	90	20	118	132	71	61	78	35
chr1	84259	11	4	19	16	1	11	15	12
chr1	84425	29	4	26	32	6	9	16	3
chr1	84438	17	20	30	41	11	14	71	13
chr1	84495	19	5	19	29	12	20	14	12
chr1	84538	65	15	45	48	2	3	6	3
chr1	84574	60	17	73	70	170	33	226	84
chr1	84587	150	61	119	174	65	104	177	112
chr1	84638	1	0	1	3	9	2	1	5
chr1	84685	0	0	1	0	0	0	0	0
chr1	84714	1	0	0	1	0	0	2	1
chr1	84723	5	7	7	23	5	9	15	13
chr1	85196	6	1	8	4	2	3	5	2
chr1	85308	2	0	0	0	1	0	4	4
chr1	85321	0	0	0	0	0	0	0	0
chr1	85424	0	0	0	0	0	0	0	0
chr1	85467	0	0	0	0	1	0	0	0
chr1	85535	0	1	2	4	1	3	0	0
chr1	85646	4	0	0	3	7	4	0	2
chr1	86293	10	0	10	14	3	3	0	5
chr1	86850	1	0	4	2	0	1	3	0
chr1	86893	5	8	14	17	5	26	7	17
chr1	86899	3	3	4	5	4	3	17	8
chr1	86902	3	0	2	9	0	4	0	0
chr1	86979	59	31	113	111	13	36	89	36
chr1	87028	95	33	103	143	5	34	62	25
chr1	87048	9	8	9	8	11	8	22	17
chr1	87066	0	0	3	1	1	4	6	2
chr1	87073	24	13	31	36	8	24	32	24
chr1	87142	18	5	14	21	9	12	20	16
chr1	87152	9	3	14	10	0	4	6	0
chr1	87167	0	0	1	0	0	0	0	0
chr1	87889	8	4	18	14	15	7	45	14
chr1	87892	3	1	1	7	1	0	0	0
chr1	88005	10	4	24	14	7	11	22	8
chr1	88063	0	0	0	0	0	0	0	0
chr1	88079	0	0	0	0	0	0	0	0
chr1	88099	1	0	1	0	2	2	2	4
chr1	88115	12	9	13	10	40	28	23	84
chr1	88126	5	0	3	0	0	1	7	0
chr1	88150	0	0	0	0	1	0	0	1
chr1	88610	2	0	3	4	2	3	0	4
chr1	88827	3	0	4	3	5	7	2	7
chr1	89059	5	1	4	14	0	3	3	2
chr1	90133	1	0	2	1	2	2	1	3
chr1	90434	0	0	0	1	0	0	0	0
chr1	90708	1	0	2	2	0	0	0	0
chr1	90922	0	1	0	0	0	1	0	2
chr1	91613	3	2	1	4	0	12	2	5
chr1	91791	6	3	11	9	2	1	25	2
chr1	91824	118	47	116	177	491	217	342	266
chr1	91870	3	2	2	3	0	2	2	0
chr1	91888	73	31	62	83	12	31	57	29
chr1	91911	48	20	62	135	76	36	130	118
chr1	91923	15	4	11	24	2	26	3	15
chr1	92593	3	0	0	1	0	1	0	0
chr1	93325	21	1	6	5	7	1	3	3
chr1	93691	1	0	0	5	0	1	1	1
chr1	93807	3	1	0	5	1	3	1	3
chr1	93899	10	3	9	10	2	9	2	7
chr1	93981	1	0	1	1	3	1	2	0
chr1	94410	2	1	0	8	1	1	0	5
chr1	94519	4	7	13	10	3	7	18	6
chr1	94711	4	4	7	11	2	6	6	7
chr1	95263	12	1	16	20	14	6	18	25
chr1	95807	23	4	30	65	8	19	7	28
chr1	95820	4	1	2	9	3	7	2	4
chr1	95931	1	1	1	3	0	2	0	2
chr1	95959	4	2	4	13	3	3	0	3
chr1	96674	3	0	13	5	0	2	4	0
chr1	96688	0	0	2	3	1	2	2	6
chr1	96792	0	0	0	0	0	0	0	0
chr1	96794	2	2	6	16	0	4	1	0
chr1	96812	1	0	3	2	0	3	6	0
chr1	96814	42	35	54	19	315	145	135	275
chr1	96916	9	2	21	33	6	7	5	14
chr1	96932	0	2	1	4	13	7	4	11
chr1	96971	9	4	10	11	3	13	1	6
chr1	97124	0	0	0	3	3	2	0	5
chr1	97166	1	0	1	1	0	2	0	2
chr1	97382	5	3	14	7	4	18	2	7
chr1	97641	0	0	1	3	0	0	0	0
chr1	97653	2	1	0	0	6	3	6	5
chr1	98341	1	0	2	1	0	1	1	2
chr1	98460	5	1	6	8	9	8	5	10
chr1	98567	2	0	5	3	1	1	1	0
chr1	98573	2	1	1	2	0	0	3	0
chr1	98757	1	1	5	3	1	3	2	6
chr1	99403	5	0	4	5	3	2	0	4
chr1	99443	0	0	2	0	0	0	1	1
chr1	99490	0	0	0	0	3	1	0	0
chr1	99552	1	0	0	1	0	2	0	0
chr1	99788	4	4	10	16	1	10	3	7
chr1	99971	15	11	28	31	3	2	75	3
chr1	100416	0	0	3	2	2	2	1	5
chr1	100456	0	0	2	0	0	2	0	0
chr1	100831	0	0	1	7	3	6	2	6
chr1	101184	2	1	3	14	0	0	0	1
chr1	101386	8	7	14	8	7	10	51	15
chr1	102379	3	1	4	5	0	1	0	2
chr1	102780	2	0	0	1	0	3	0	1
chr1	102902	34	7	32	26	40	27	69	30
chr1	103348	0	0	0	1	1	3	0	1
chr1	103417	5	1	13	19	1	12	5	7
chr1	103622	5	2	4	9	1	6	2	10
chr1	103641	15	14	28	32	0	15	27	7
chr1	104539	0	0	1	0	1	0	0	0
chr1	104690	0	0	0	0	2	1	0	1
chr1	104696	1	0	8	4	6	1	0	4
chr1	104781	33	17	43	60	15	45	72	26
chr1	104795	80	44	102	94	43	14	182	40
chr1	104811	118	33	108	189	252	133	213	204
chr1	104894	25	1	13	16	17	31	7	20
chr1	104943	101	10	50	140	15	30	14	4
chr1	104973	27	9	22	23	4	15	20	9
chr1	105053	23	12	16	33	3	21	19	13
chr1	105078	10	4	7	10	1	2	24	4
chr1	105084	17	2	9	23	13	25	22	36
chr1	105118	59	19	56	140	64	95	24	102
chr1	105221	0	0	0	3	0	0	1	0
chr1	105224	0	0	0	0	0	0	0	0
chr1	105245	0	0	1	0	0	0	1	0
chr1	105251	1	0	2	2	0	1	1	0
chr1	105427	0	1	1	5	2	3	0	0
chr1	105457	0	0	0	2	0	4	0	1
chr1	105500	0	0	1	0	1	1	0	1
chr1	105717	0	0	0	0	0	0	0	1
chr1	105766	6	0	4	4	1	0	0	1
chr1	105889	3	0	7	12	2	3	1	2
chr1	106112	3	0	1	2	1	0	0	5
chr1	106650	0	0	0	3	0	6	0	2
chr1	106741	2	2	5	4	3	18	6	10
chr1	106917	4	2	7	17	4	10	3	14
chr1	107001	1	1	4	5	3	0	2	2
chr1	107186	0	0	0	4	1	5	1	4
chr1	107337	4	0	3	7	4	4	0	8
chr1	107458	0	1	0	1	2	2	1	4
chr1	107473	2	0	0	3	5	3	3	2
chr1	107676	6	4	7	14	2	10	2	5
chr1	107787	0	0	1	0	1	2	0	3
chr1	107823	0	0	0	0	1	1	0	4
chr1	107850	1	0	1	0	4	1	5	4
chr1	107861	1	0	0	2	0	1	0	1
chr1	107892	2	0	1	3	1	0	0	0
chr1	108143	7	2	7	19	8	21	5	2
chr1	108176	3	4	8	14	10	10	22	12
chr1	108235	0	0	1	2	0	2	0	0
chr1	108270	0	0	0	0	0	1	0	4
chr1	108281	0	0	0	0	1	1	2	1
chr1	108614	2	0	2	3	0	0	7	2
chr1	108628	5	1	7	13	2	3	3	4
chr1	108937	13	1	6	18	17	16	6	17
chr1	109460	14	5	5	8	2	8	1	4
chr1	109830	9	5	14	29	7	6	17	9
chr1	110318	4	1	7	8	6	3	2	4
chr1	110456	7	2	15	8	1	5	2	3
chr1	110646	14	5	18	52	7	20	13	10
chr1	110853	1	0	2	2	0	0	0	0
chr1	110879	0	0	1	0	0	0	0	0
chr1	111005	0	0	1	0	1	1	1	0
chr1	111173	10	0	0	24	4	0	0	13
chr1	111263	5	3	10	12	2	11	1	7
chr1	111414	3	0	1	7	2	6	0	10
chr1	111944	1	0	0	0	2	1	0	1
chr1	111960	3	0	0	2	0	1	0	1
chr1	111987	1	0	1	0	0	0	0	1
chr1	112496	15	3	19	13	5	1	58	9
chr1	112559	0	0	1	2	0	0	0	1
chr1	112600	8	2	7	10	0	1	2	0
chr1	112630	56	16	55	70	24	39	45	49
chr1	112641	59	16	73	82	94	38	165	71
chr1	112653	51	14	44	58	3	14	9	6
chr1	112783	2	1	11	7	2	3	6	8
chr1	112996	23	23	69	48	9	8	172	16
chr1	113020	41	6	38	55	20	23	46	26
chr1	113122	6	1	11	14	4	11	1	4
chr1	113170	0	0	3	7	3	8	3	2
chr1	113214	0	0	0	1	6	0	2	7
chr1	113303	150	41	155	200	217	418	169	207
chr1	113351	15	4	16	23	1	7	5	5
chr1	113446	2	0	2	2	5	4	11	6
chr1	113465	58	20	59	73	3	12	44	17
chr1	113484	98	55	145	124	45	22	287	43
chr1	113546	11	4	19	49	12	14	11	26
chr1	113557	16	2	10	9	2	13	3	9
chr1	113610	11	3	11	27	7	7	6	12
chr1	113655	37	12	30	46	14	13	59	18
chr1	113681	0	1	7	10	14	8	3	14
chr1	113709	0	0	2	0	0	3	4	1
chr1	113727	30	16	61	113	10	25	97	33
chr1	113801	8	3	14	25	9	13	11	17
chr1	114127	7	2	5	5	5	6	3	7
chr1	114194	2	1	3	5	0	2	1	3
chr1	114239	1	1	3	3	2	3	2	3
chr1	114318	15	11	22	13	31	9	143	18
chr1	114341	7	2	15	9	3	3	18	5
chr1	114344	5	2	10	11	0	1	8	2
chr1	115145	5	3	10	7	2	5	1	7
chr1	115241	57	31	65	72	29	67	77	51
chr1	115274	4	0	8	10	1	0	0	0
chr1	115534	3	0	3	4	0	2	1	0
chr1	115953	5	3	6	7	2	8	2	4
chr1	115988	1	0	3	1	1	1	1	1
chr1	116020	2	0	0	1	0	0	0	3
chr1	116058	0	0	0	0	1	0	0	0
chr1	116075	3	0	1	2	2	5	0	2
chr1	116494	0	2	1	1	0	1	0	0
chr1	116580	5	2	8	9	12	11	2	11
chr1	116791	3	0	0	0	1	0	1	1
chr1	116987	2	0	0	3	0	1	0	1
chr1	117249	8	1	7	15	5	6	53	14
chr1	117355	52	11	33	52	13	55	36	29
chr1	117364	172	76	214	248	109	102	392	183
chr1	117367	106	20	73	118	120	81	142	136
chr1	117393	10	6	19	9	0	1	13	1
chr1	117405	13	10	14	16	61	19	39	64
chr1	117414	16	5	26	18	1	24	7	13
chr1	117425	154	51	154	112	94	170	164	292
chr1	117435	48	31	93	123	74	54	224	80
chr1	117480	60	37	123	85	6	8	74	3
chr1	117496	123	41	118	125	126	175	151	279
chr1	117515	331	78	316	488	982	764	486	986
chr1	117546	104	22	86	96	150	108	184	199
chr1	117573	24	8	33	26	10	9	56	10
chr1	117670	2	1	7	15	0	0	5	0
chr1	117684	116	22	103	79	47	41	108	51
chr1	117687	131	54	146	141	462	225	373	519
chr1	117784	38	36	109	132	4	13	164	20
chr1	117852	51	20	64	86	1	3	30	3
chr1	117855	75	37	64	129	154	126	202	200
chr1	117894	0	0	0	1	1	0	0	1
chr1	117903	0	0	1	0	1	0	0	0
chr1	117910	5	4	12	10	12	13	21	25
chr1	117951	0	0	2	1	1	0	1	0
chr1	117990	7	1	7	10	2	3	4	6
chr1	118056	7	5	6	26	15	39	24	21
chr1	118090	51	17	43	89	26	72	80	41
chr1	118098	247	58	175	710	379	328	309	1015
chr1	118166	10	6	11	9	2	10	7	10
chr1	118177	100	32	84	191	58	52	195	81
chr1	118219	4	0	2	4	0	0	0	1
chr1	118250	6	5	6	19	5	10	7	14
chr1	118271	7	3	14	18	3	10	8	9
chr1	118341	14	3	18	20	3	8	4	10
chr1	118352	19	13	38	33	7	10	85	10
chr1	118410	43	11	32	51	117	39	54	28
chr1	118422	20	5	23	22	7	20	42	15
chr1	118462	2	0	3	3	4	2	0	2
chr1	118489	51	19	62	98	93	40	134	54
chr1	118515	36	22	33	34	46	46	46	49
chr1	118536	0	0	2	3	0	9	1	8
chr1	118542	0	0	0	0	0	0	0	0
chr1	118630	0	0	1	2	1	0	0	1
chr1	118645	0	1	0	0	4	0	0	4
chr1	118664	0	1	0	0	0	0	0	0
chr1	118783	0	0	0	2	0	0	0	0
chr1	118861	0	0	0	0	0	0	0	0
chr1	118909	6	2	5	2	3	3	1	0
chr1	118974	1	1	1	13	3	0	1	2
chr1	119102	4	0	6	6	2	6	0	11
chr1	119256	0	0	0	0	0	4	1	1
chr1	119343	0	0	2	2	2	0	0	1
chr1	119487	7	4	16	17	0	11	5	8
chr1	119490	13	4	11	20	9	0	35	11
chr1	119553	6	1	10	25	24	25	9	29
chr1	119570	5	0	1	7	0	5	1	3
chr1	119842	7	0	11	27	7	26	6	14
chr1	120171	2	1	0	1	1	2	0	0
chr1	120275	16	3	7	20	0	12	0	9
chr1	120405	11	4	15	36	2	13	3	14
chr1	120448	24	4	16	36	4	36	8	23
chr1	120509	29	24	37	51	177	90	93	93
chr1	120511	0	3	6	12	1	1	17	2
chr1	120551	142	22	85	194	34	128	48	61
chr1	120560	48	10	47	80	269	110	92	138
chr1	120562	38	16	37	47	344	94	122	84
chr1	120566	68	23	51	70	76	120	67	125
chr1	120580	26	7	24	40	39	25	53	18
chr1	120642	3	0	1	7	6	4	1	10
chr1	120708	13	2	8	18	10	26	3	14
chr1	120722	7	1	9	4	9	10	11	18
chr1	120731	24	6	24	32	2	4	3	1
chr1	120792	3	0	5	2	10	4	2	4
chr1	120816	3	1	3	3	0	5	1	3
chr1	120848	0	0	1	5	1	1	0	2
chr1	120907	0	0	4	1	6	1	2	4
chr1	120920	67	21	65	75	110	33	160	76
chr1	120923	43	5	46	35	15	32	34	13
chr1	120961	6	1	11	9	4	4	13	5
chr1	121158	0	0	0	0	1	1	0	1
chr1	121221	4	1	1	3	0	3	0	3
chr1	121327	6	0	5	13	1	9	4	8
chr1	121660	2	0	1	10	1	4	1	6
chr1	121756	0	0	0	0	0	0	1	0
chr1	121947	20	1	3	3	2	0	2	1
chr1	122048	0	1	0	5	0	3	2	2
chr1	122230	16	1	11	18	6	18	11	13
chr1	122712	0	0	0	0	0	0	0	0
chr1	123222	0	0	0	1	0	0	0	0
chr1	123272	0	1	4	21	0	0	1	0
chr1	123837	0	0	0	3	0	0	0	0
chr1	123998	0	0	0	1	0	0	0	0
chr1	124090	6	3	9	11	2	6	0	5
chr1	124222	0	0	0	0	1	0	0	0
chr1	124353	0	0	0	1	0	0	0	0
chr1	124766	0	0	1	2	0	1	2	1
chr1	124790	0	0	0	0	0	0	0	0
chr1	125170	1	0	0	2	0	0	0	1
chr1	125568	0	0	10	0	0	8	2	0
chr1	125799	0	0	0	4	0	2	1	1
chr1	126219	0	0	0	0	0	0	0	0
chr1	126249	1	0	0	0	0	3	0	0
chr1	126306	2	0	3	8	0	1	0	0
chr1	126353	0	0	0	0	0	1	0	0
chr1	126836	7	1	10	12	1	11	2	7
chr1	127372	1	0	0	2	0	0	0	0
chr1	127393	21	8	24	18	23	16	17	25
chr1	127396	1	0	3	3	1	1	0	1
chr1	127405	0	0	0	0	0	1	0	0
chr1	127538	2	0	3	7	3	2	0	4
chr1	127606	2	0	0	2	0	4	0	1
chr1	127824	0	0	2	4	3	2	3	1
chr1	127913	2	1	4	3	0	3	2	1
chr1	128108	8	0	8	8	7	1	1	11
chr1	128148	76	62	129	103	11	12	158	12
chr1	128157	16	10	18	10	22	49	29	58
chr1	128199	2	0	3	3	3	2	2	5
chr1	128226	461	110	286	705	1021	590	642	913
chr1	128279	27	3	24	38	62	17	32	20
chr1	128283	31	35	73	59	49	18	195	17
chr1	128375	3	2	4	5	1	5	1	0
chr1	128437	0	0	3	12	4	3	1	7
chr1	128462	2	0	0	4	1	4	0	4
chr1	128488	7	0	15	8	5	9	2	13
chr1	128537	1	1	2	4	0	3	1	1
chr1	128574	5	4	5	8	3	11	0	7
chr1	128993	8	4	4	22	2	12	1	4
chr1	129025	11	1	12	29	0	1	0	1
chr1	129299	2	0	0	1	0	0	0	2
chr1	129305	0	0	2	0	0	1	0	1
chr1	129396	0	0	0	1	0	0	0	0
chr1	129513	0	0	0	0	0	2	0	0
chr1	129530	3	0	5	6	2	2	3	2
chr1	129876	1	0	1	1	0	1	0	0
chr1	129906	8	4	11	22	5	12	2	17
chr1	130277	4	1	5	11	2	4	2	3
chr1	130387	4	0	4	2	0	0	1	1
chr1	130568	6	0	1	4	0	1	1	1
chr1	130610	3	0	3	3	1	1	0	5
chr1	130915	2	1	1	1	0	1	1	1
chr1	131035	0	0	0	1	3	0	0	8
chr1	131094	2	0	1	4	1	0	3	0
chr1	131239	0	1	0	3	0	3	2	1
chr1	131267	0	0	3	2	1	5	1	1
chr1	131297	0	0	0	1	0	2	0	0
chr1	131345	37	17	47	40	7	16	77	15
chr1	131822	1	0	1	5	0	2	1	0
chr1	131868	3	1	3	5	0	2	3	3
chr1	132283	2	1	7	10	1	4	1	0
chr1	132286	3	0	5	5	2	4	2	3
chr1	132436	19	15	31	40	6	12	78	12
chr1	132527	23	5	23	36	86	38	83	47
chr1	132559	39	7	55	67	30	18	103	43
chr1	132623	2	0	2	6	1	0	5	0
chr1	132764	14	5	10	36	14	27	5	27
chr1	133001	9	1	5	21	0	4	4	6
chr1	133130	4	1	7	23	1	10	5	5
chr1	133176	1	0	1	6	0	1	0	4
chr1	133432	3	0	5	6	0	3	0	3
chr1	134085	3	1	4	9	4	3	5	6
chr1	134384	11	3	2	13	0	6	0	2
chr1	134687	0	0	1	0	0	0	0	0
chr1	134817	0	0	2	1	0	0	4	1
chr1	134920	2	0	2	9	0	5	0	0
chr1	135324	1	1	2	6	3	1	3	2
chr1	135833	4	1	4	3	3	5	0	5
chr1	136049	0	2	0	1	0	0	1	1
chr1	136104	4	1	6	3	4	4	0	1
chr1	136205	0	1	4	10	2	8	1	9
chr1	137484	0	0	1	0	4	0	0	3
chr1	138248	4	0	3	2	0	2	0	1
chr1	138314	0	0	4	3	6	7	2	9
chr1	138375	3	0	1	2	0	4	0	0
chr1	138601	9	4	9	26	20	4	41	20
chr1	138607	52	19	45	93	37	31	87	38
chr1	138614	81	28	70	108	14	51	102	39
chr1	138713	25	7	23	42	5	53	11	13
chr1	138767	3	2	4	5	3	4	2	4
chr1	138776	11	12	31	27	9	12	42	13
chr1	138928	6	2	7	12	7	11	4	18
chr1	139043	0	0	3	1	0	0	0	0
chr1	139052	4	1	5	7	0	1	23	1
chr1	139239	105	22	67	101	6	4	18	8
chr1	139405	1	0	1	5	0	6	2	4
chr1	139534	13	3	14	11	4	9	5	6
chr1	140339	0	0	1	3	0	3	1	1
chr1	140380	2	2	0	1	0	3	0	4
chr1	140410	0	0	0	0	1	0	2	0
chr1	140455	0	1	2	1	1	3	1	4
chr1	140674	0	0	0	0	0	0	0	0
chr1	140768	1	0	2	0	0	1	0	1
chr1	140835	0	0	2	1	1	3	1	2
chr1	141121	0	0	0	0	0	0	0	0
chr1	141124	1	0	0	1	1	0	0	0
chr1	141456	6	0	3	6	0	5	1	2
chr1	141816	4	2	3	5	2	9	1	1
chr1	142157	127	24	85	146	27	73	33	23
chr1	142196	8	0	8	9	8	9	10	10
chr1	142454	7	1	1	10	1	3	1	1
chr1	142738	8	3	8	17	5	4	7	8
chr1	143610	0	0	2	0	0	0	0	0
chr1	143627	0	0	0	0	0	0	0	0
chr1	143658	0	0	0	1	0	1	0	0
chr1	143937	3	0	2	7	0	1	0	0
chr1	143940	0	0	5	2	5	5	2	5
chr1	143960	40	19	38	81	4	8	11	14
chr1	144080	12	3	9	29	2	11	5	9
chr1	144536	3	3	3	12	6	1	1	6
chr1	145132	1	0	2	3	0	0	0	0
chr1	145194	12	0	6	15	2	19	2	10
chr1	145370	3	1	2	11	3	1	13	7
chr1	145689	8	3	3	5	0	3	1	0
chr1	146206	6	3	11	7	9	17	18	5
chr1	146392	0	1	0	1	3	0	0	2
chr1	146431	0	0	0	0	0	0	0	0
chr1	146561	0	0	0	0	2	0	0	1
chr1	147090	1	0	7	0	1	3	1	6
chr1	147347	1	1	1	0	3	6	0	2
chr1	147441	8	3	6	12	7	6	6	7
chr1	147734	0	1	2	4	2	2	1	4
chr1	148327	17	1	10	26	8	23	2	27
chr1	148537	42	13	29	48	23	28	8	15
chr1	148555	0	0	1	1	0	0	0	0
chr1	148600	19	4	19	25	1	7	9	2
chr1	148683	6	0	3	27	0	1	4	0
chr1	148872	0	0	0	1	0	0	0	0
chr1	148879	0	0	0	0	0	0	0	0
chr1	148926	0	0	0	0	0	0	0	1
chr1	148929	2	0	1	4	0	5	0	1
chr1	149038	16	2	11	18	1	1	1	2
chr1	149074	1	0	4	14	2	3	2	5
chr1	149226	3	0	4	14	5	4	9	9
chr1	149244	1	0	3	5	3	3	1	9
chr1	149257	5	2	4	10	2	4	1	3
chr1	149331	3	0	0	2	4	5	0	3
chr1	149367	0	0	0	0	3	3	9	25
chr1	149385	3	6	10	13	7	9	10	20
chr1	149398	157	33	127	239	84	82	109	60
chr1	149425	6	3	6	5	0	1	1	1
chr1	149428	0	2	0	0	25	0	12	7
chr1	149468	10	5	4	16	14	6	14	11
chr1	149473	20	4	35	24	7	6	30	9
chr1	149476	1	0	4	11	5	3	1	4
chr1	149521	183	75	187	222	330	289	445	303
chr1	149550	9	2	8	14	3	8	8	6
chr1	149631	10	5	6	27	6	15	11	20
chr1	149715	6	3	3	6	13	9	8	13
chr1	149755	2	1	2	2	0	1	1	3
chr1	149829	9	0	3	6	11	8	3	11
chr1	149972	5	1	10	10	10	7	7	22
chr1	150024	2	0	0	3	0	2	2	2
chr1	150140	4	0	8	9	4	5	7	10
chr1	150271	6	1	8	17	6	22	2	5
chr1	150678	0	0	1	2	0	2	0	6
chr1	151291	17	4	18	55	17	13	47	17
chr1	151380	15	2	10	25	3	25	5	5
chr1	151455	0	0	1	4	0	2	0	0
chr1	151476	6	5	5	4	1	0	9	1
chr1	151536	0	4	1	5	1	0	10	2
chr1	151543	12	0	3	16	19	8	15	11
chr1	151757	9	0	2	4	0	2	4	0
chr1	151996	15	5	23	36	3	16	18	7
chr1	152179	2	3	2	12	2	5	1	2
chr1	152252	0	0	0	0	1	2	0	2
chr1	152299	0	1	0	0	0	3	0	0
chr1	152399	1	0	3	1	4	0	0	4
chr1	152425	4	0	3	8	1	7	1	7
chr1	152871	8	4	18	15	3	3	33	9
chr1	153024	4	0	4	10	1	8	3	6
chr1	153126	1	0	0	1	0	1	0	0
chr1	153165	2	0	0	1	5	1	1	4
chr1	153197	2	3	8	10	1	2	6	3
chr1	153363	7	1	0	7	2	4	1	4
chr1	153409	7	3	10	19	10	12	11	8
chr1	153608	5	2	4	13	3	12	2	4
chr1	153785	18	5	10	18	15	21	3	20
chr1	153977	1	1	7	6	2	3	4	4
chr1	154108	7	4	3	5	2	3	5	4
chr1	154110	1	0	0	3	0	3	2	2
chr1	154386	1	0	0	2	0	0	0	0
chr1	154712	1	0	1	1	0	5	1	1
chr1	154808	9	2	6	8	0	1	1	0
chr1	154850	0	0	0	4	0	1	0	1
chr1	154874	7	2	5	7	1	3	0	0
chr1	155129	13	4	13	15	1	3	17	1
chr1	155165	8	3	12	17	8	11	5	4
chr1	155176	1	1	1	5	1	2	2	2
chr1	155179	2	0	3	0	0	4	1	0
chr1	155194	0	0	0	1	9	3	3	5
chr1	155257	23	8	37	40	8	38	41	20
chr1	155306	26	8	30	37	11	32	66	35
chr1	155324	0	0	0	1	2	0	1	5
chr1	155410	7	2	5	17	2	14	0	15
chr1	155476	7	2	9	11	5	18	7	16
chr1	155494	0	0	1	0	0	0	1	1
chr1	155507	5	1	2	4	3	1	0	3
chr1	155573	12	2	10	43	2	10	8	7
chr1	155581	0	0	1	1	4	1	3	6
chr1	155617	0	1	0	0	9	11	12	24
chr1	155635	5	5	4	8	8	4	18	5
chr1	155675	3	2	6	24	2	4	3	1
chr1	155678	43	6	25	36	26	12	52	10
chr1	155685	9	6	25	17	2	30	12	10
chr1	155693	0	4	12	10	1	5	2	7
chr1	155718	13	5	1	20	7	10	22	25
chr1	155723	53	14	60	70	40	44	105	60
chr1	155726	110	27	107	105	96	60	222	83
chr1	155785	10	8	28	34	10	17	19	15
chr1	155800	9	6	23	15	0	4	14	2
chr1	155881	37	26	80	108	26	39	142	49
chr1	155965	4	2	6	10	10	21	9	7
chr1	156618	6	1	4	19	12	14	4	14
chr1	156653	0	1	0	0	2	0	0	2
chr1	156665	3	2	4	6	0	2	1	1
chr1	156795	13	6	18	25	4	22	3	14
chr1	156937	4	0	1	6	2	3	3	7
chr1	156974	8	8	31	36	5	12	7	6
chr1	157023	8	2	10	24	10	9	5	7
chr1	157103	14	1	25	38	14	22	9	32
chr1	157114	12	7	23	25	2	3	28	12
chr1	157479	11	5	17	19	6	11	22	19
chr1	157533	2	0	5	6	4	8	2	3
chr1	157545	7	0	3	6	3	9	1	6
chr1	158183	6	2	7	3	2	8	1	3
chr1	158338	4	2	4	11	9	18	15	17
chr1	158341	86	30	89	97	12	21	46	16
chr1	158353	0	0	1	2	4	1	9	7
chr1	158377	25	8	12	39	17	1	36	12
chr1	158654	1	0	0	1	0	0	0	0
chr1	158879	1	0	4	10	3	1	1	3
chr1	158962	2	0	2	1	0	0	0	7
chr1	159299	2	0	1	8	1	9	1	2
chr1	159508	9	2	7	10	9	7	3	8
chr1	160077	8	3	15	16	1	9	5	8
chr1	160259	7	2	3	3	0	1	3	2
chr1	160269	0	0	1	0	2	0	1	2
chr1	160534	0	0	1	7	2	4	3	2
chr1	160550	0	0	0	1	2	0	0	1
chr1	160607	6	0	0	2	2	0	0	0
chr1	160902	0	0	0	2	1	0	1	0
chr1	160974	0	0	0	1	0	1	0	0
chr1	161000	1	1	1	2	1	0	1	0
chr1	161041	0	0	0	0	0	0	0	0
chr1	161043	0	0	0	0	0	1	1	0
chr1	161209	1	1	1	1	1	0	3	1
chr1	161271	15	0	6	16	2	12	3	6
chr1	161385	0	0	3	2	0	1	6	1
chr1	161390	0	0	1	1	0	2	0	0
chr1	161413	40	7	12	27	6	4	7	6
chr1	161556	0	1	1	3	0	1	5	1
chr1	161595	0	0	0	1	0	0	0	0
chr1	161682	11	0	0	16	0	1	0	1
chr1	161792	5	1	0	1	4	0	0	0
chr1	162128	7	3	3	11	0	3	2	4
chr1	162200	9	3	6	9	1	12	5	4
chr1	162206	4	0	7	17	0	7	2	5
chr1	162360	2	0	1	4	0	1	0	0
chr1	162504	6	1	0	2	1	3	0	2
chr1	162548	1	0	3	11	1	4	1	2
chr1	162686	1	1	2	4	5	7	0	9
chr1	162790	7	0	1	18	0	5	2	4
chr1	163009	5	2	5	7	3	8	1	3
chr1	163074	1	0	0	0	0	0	0	1
chr1	163286	0	0	0	5	1	1	2	1
chr1	163414	0	1	1	0	0	1	0	0
chr1	163420	2	1	3	4	1	2	0	2
chr1	163484	37	31	52	56	10	17	159	24
chr1	163487	87	31	80	119	8	15	50	15
chr1	164054	55	14	45	73	7	11	40	8
chr1	164393	22	3	28	29	12	17	5	18
chr1	164413	7	3	13	8	3	2	0	5
chr1	164545	30	10	36	61	22	26	40	34
chr1	164584	4	0	3	3	1	2	1	3
chr1	164615	3	1	1	1	6	5	1	3
chr1	164722	0	0	3	0	0	1	10	1
chr1	164733	18	2	3	3	19	4	1	8
chr1	164835	7	0	5	8	7	5	3	7
chr1	165024	11	3	8	19	15	6	2	28
chr1	165139	1	1	1	0	0	0	0	0
chr1	165145	7	1	4	5	1	1	7	2
chr1	165264	3	1	0	5	0	0	1	0
chr1	165358	1	0	0	23	0	0	2	19
chr1	165540	0	0	1	2	0	1	3	5
chr1	165608	1	0	2	0	2	0	0	1
chr1	166020	1	0	2	3	0	0	0	0
chr1	166343	1	1	3	0	1	2	3	2
chr1	166389	3	2	6	19	0	4	0	1
chr1	166458	2	2	3	2	1	2	0	3
chr1	166799	2	1	1	3	3	2	1	5
chr1	166848	1	3	2	8	6	2	0	5
chr1	166859	8	3	15	14	0	4	11	3
chr1	167008	3	0	1	4	1	6	0	8
chr1	167077	8	1	2	12	2	3	4	7
chr1	167341	3	2	0	7	3	5	3	6
chr1	167363	0	0	0	0	0	0	2	3
chr1	167402	1	0	3	0	2	2	0	4
chr1	167411	30	16	53	58	3	11	51	7
chr1	167487	108	24	95	185	89	57	104	67
chr1	167595	0	0	0	0	0	0	0	0
chr1	167610	7	3	17	17	1	5	7	2
chr1	167627	92	55	133	134	92	47	310	113
chr1	167652	85	41	97	113	50	142	77	95
chr1	167678	45	5	25	13	27	24	62	14
chr1	167732	10	3	20	29	8	8	27	7
chr1	167753	30	9	52	55	0	2	7	3
chr1	167770	37	22	59	80	154	53	118	133
chr1	167784	0	0	2	1	2	4	1	0
chr1	167924	4	2	2	3	4	0	3	4
chr1	167975	9	4	18	25	2	7	6	4
chr1	168063	8	1	7	8	6	9	3	9
chr1	168248	10	3	7	7	0	1	9	1
chr1	168258	1	0	0	0	2	2	0	5
chr1	168271	20	4	9	29	2	14	10	17
chr1	168293	7	3	9	14	9	6	18	6
chr1	168571	2	0	1	1	0	1	1	0
chr1	168624	8	0	13	13	0	0	8	0
chr1	168833	0	0	4	0	4	2	0	0
chr1	169123	12	1	17	33	2	13	5	9
chr1	169143	6	3	3	6	0	6	2	11
chr1	170286	12	1	11	16	9	11	2	6
chr1	171363	5	1	3	12	4	3	1	10
chr1	171474	8	3	5	32	6	20	3	21
chr1	171557	15	0	16	32	7	14	19	9
chr1	171625	1	0	1	2	0	1	0	0
chr1	171675	2	0	3	12	3	10	1	9
chr1	171693	10	4	16	16	3	21	4	13
chr1	171843	48	21	63	83	13	24	86	39
chr1	171851	5	3	8	5	0	4	5	3
chr1	171998	0	0	0	0	0	0	0	0
chr1	172016	0	0	0	0	1	0	0	0
chr1	172428	21	12	42	49	1	16	18	12
chr1	172513	2	0	4	8	1	6	3	2
chr1	172519	1	1	2	4	2	8	4	2
chr1	172624	10	12	26	25	0	3	30	8
chr1	172627	1	1	4	0	2	3	0	2
chr1	172726	4	1	6	11	2	7	1	3
chr1	172741	1	1	2	0	1	5	0	3
chr1	172760	7	2	7	11	6	3	12	5
chr1	172774	2	0	8	0	0	0	0	0
chr1	172787	0	0	2	1	0	0	3	0
chr1	172989	1	2	6	5	5	2	0	5
chr1	173033	1	0	1	1	3	1	0	0
chr1	173253	1	0	1	1	2	3	6	2
chr1	173293	21	9	20	33	0	12	30	12
chr1	173327	2	0	2	5	1	2	1	0
chr1	173532	34	10	39	68	10	19	48	27
chr1	173594	9	2	12	14	3	10	3	4
chr1	173733	3	0	2	5	0	0	1	1
chr1	173900	0	0	0	2	0	0	0	2
chr1	173919	0	0	0	1	3	3	1	1
chr1	174161	4	1	4	3	0	3	1	0
chr1	174768	79	30	69	114	28	83	70	63
chr1	174791	24	4	24	19	18	13	27	9
chr1	174815	10	2	5	2	0	8	0	5
chr1	175104	0	1	0	5	0	1	1	1
chr1	175108	1	0	1	1	0	1	0	3
chr1	175595	2	0	0	3	1	3	0	0
chr1	175760	3	1	6	7	3	6	2	10
chr1	175871	6	2	6	8	4	5	4	7
chr1	176120	5	1	4	7	5	4	0	3
chr1	176643	0	1	2	12	6	6	9	8
chr1	176662	10	2	9	31	11	36	18	15
chr1	176674	0	0	1	2	2	0	1	1
chr1	176706	6	3	11	13	3	3	8	1
chr1	176713	1	0	0	1	2	2	10	4
chr1	176719	16	3	27	15	3	15	9	15
chr1	176749	2	3	4	2	0	4	0	2
chr1	176936	0	0	0	0	1	1	1	3
chr1	176961	0	0	0	0	0	1	0	0
chr1	176990	0	0	1	0	0	0	0	0
chr1	177019	0	0	0	0	0	0	0	0
chr1	177046	4	1	3	1	1	1	3	0
chr1	177068	1	1	1	2	8	5	3	11
chr1	177114	0	0	0	0	0	0	0	0
chr1	177116	6	2	3	11	0	0	0	2
chr1	177235	11	6	21	9	2	6	60	5
chr1	177285	75	25	73	70	12	19	46	17
chr1	177300	31	40	83	62	382	122	233	317
chr1	177360	9	1	3	10	5	2	5	3
chr1	177462	4	3	22	16	2	12	49	5
chr1	177842	15	5	19	22	9	6	9	13
chr1	178067	20	3	15	24	12	26	6	19
chr1	178093	1	0	0	1	0	2	0	2
chr1	178275	1	0	0	2	0	2	0	1
chr1	178474	1	0	2	1	0	1	0	0
chr1	178497	24	6	12	12	17	12	12	12
chr1	178758	1	1	6	7	2	6	0	3
chr1	178989	25	6	26	34	6	3	18	3
chr1	179504	1	1	1	3	0	0	0	1
chr1	179827	65	15	80	135	74	92	124	117
chr1	179882	3	2	2	5	2	7	2	2
chr1	180263	7	2	2	12	2	9	4	8
chr1	180454	5	1	3	8	3	7	3	7
chr1	180517	5	0	3	11	4	1	4	4
chr1	180532	4	2	8	22	0	2	2	3
chr1	180538	31	20	61	46	432	152	104	467
chr1	180664	115	25	67	143	17	27	38	15
chr1	180712	34	11	18	38	58	16	94	50
chr1	180787	4	0	4	5	5	1	4	5
chr1	180992	3	0	2	6	2	8	4	4
chr1	181234	18	3	16	35	10	15	7	26
chr1	181517	2	0	2	8	0	3	4	5
chr1	181607	1	4	1	7	1	5	0	4
chr1	182025	2	1	5	3	4	6	4	7
chr1	182418	8	1	7	15	52	8	29	13
chr1	182432	129	21	106	138	182	109	213	167
chr1	182530	2	0	7	2	2	3	2	4
chr1	182582	0	0	1	1	0	4	0	0
chr1	183194	4	3	6	11	5	20	3	4
chr1	183345	2	0	5	22	1	1	0	4
chr1	183357	0	0	0	0	1	0	3	4
chr1	183391	3	0	0	0	2	1	3	9
chr1	183434	45	15	59	62	71	38	136	49
chr1	183476	17	2	17	17	12	21	7	23
chr1	183575	0	1	0	0	0	0	1	0
chr1	183602	2	2	4	8	4	6	3	1
chr1	184006	2	1	0	1	2	5	0	3
chr1	184253	1	2	7	5	8	8	3	14
chr1	184314	10	8	14	24	0	1	17	0
chr1	184355	4	0	2	3	1	8	1	4
chr1	184508	4	0	0	8	8	10	3	9
chr1	184971	26	7	40	36	6	20	32	18
chr1	185341	2	3	4	5	0	0	0	0
chr1	185350	139	58	50	72	390	391	67	267
chr1	185405	8	2	12	6	34	9	61	35
chr1	185435	21	4	20	18	7	13	33	14
chr1	185477	223	85	230	354	408	273	420	419
chr1	185541	124	40	134	166	9	29	92	12
chr1	185559	62	38	89	107	197	93	222	196
chr1	185582	32	17	39	39	3	54	47	37
chr1	185609	176	61	215	317	193	86	430	218
chr1	185759	15	18	16	14	7	30	25	14
chr1	185857	198	68	231	371	115	66	410	149
chr1	185912	48	15	49	49	32	46	90	28
chr1	186416	5	0	6	10	6	6	1	3
chr1	186637	3	2	2	3	2	3	1	2
chr1	187038	8	0	14	23	3	18	6	15
chr1	187286	185	41	110	251	220	269	223	406
chr1	187299	137	38	128	156	36	246	113	157
chr1	187331	110	46	171	192	95	104	284	147
chr1	187353	233	69	201	328	319	216	353	461
chr1	187374	116	43	103	124	66	158	73	142
chr1	187379	3	4	5	4	0	0	4	1
chr1	187387	0	0	0	0	0	0	0	2
chr1	187413	0	1	0	0	1	0	0	0
chr1	187419	40	9	20	56	3	15	29	12
chr1	187515	634	210	684	1081	1359	539	1151	835
chr1	187536	132	19	72	176	1	17	9	4
chr1	187592	58	14	32	69	3	5	7	1
chr1	187607	34	15	55	43	133	52	125	104
chr1	187699	193	60	165	256	160	99	415	211
chr1	188046	16	2	17	14	7	25	10	13
chr1	188371	68	9	59	83	28	55	141	61
chr1	188452	4	1	3	10	6	5	4	11
chr1	188801	20	6	21	15	8	15	31	13
chr1	188851	1	1	2	9	1	3	0	12
chr1	188888	1	0	0	1	0	2	0	0
chr1	188899	0	0	0	0	0	0	1	0
chr1	189214	3	0	4	83	1	8	2	29
chr1	189605	2	0	2	1	1	1	1	2
chr1	189765	2	4	11	8	0	5	15	6
chr1	189775	0	0	1	1	2	4	2	5
chr1	189821	9	0	1	5	0	5	1	6
chr1	190063	19	3	21	41	9	34	4	19
chr1	190325	7	1	5	13	11	16	1	11
chr1	190360	9	8	13	25	12	19	6	16
chr1	190431	39	26	64	83	17	29	182	46
chr1	190443	15	9	21	21	8	20	32	4
chr1	190504	23	2	12	21	3	7	6	7
chr1	190650	4	1	4	19	6	8	3	8
chr1	190689	5	0	5	13	3	3	10	4
chr1	190947	14	1	7	16	9	14	3	19
chr1	191291	1	0	1	1	0	0	0	0
chr1	191403	2	2	9	5	0	9	7	3
chr1	191782	1	0	6	5	2	1	0	4
chr1	191940	4	0	1	4	0	2	1	3
chr1	192106	1	0	1	2	0	2	0	1
chr1	192197	6	0	1	6	8	5	3	11
chr1	192229	24	7	14	24	6	21	11	17
chr1	193393	0	0	0	1	0	0	0	0
chr1	193524	0	0	1	0	0	0	0	1
chr1	193587	0	0	0	0	0	0	1	1
chr1	194853	2	0	5	1	0	1	0	0
chr1	194963	2	0	7	6	2	5	1	6
chr1	195482	5	3	14	17	2	10	1	7
chr1	195895	0	6	21	4	0	1	17	4
chr1	195915	1	0	7	6	0	0	6	1
chr1	195936	0	0	1	9	5	4	2	5
chr1	196045	63	24	53	98	43	18	178	38
chr1	196129	5	2	10	35	7	8	4	16
chr1	196164	18	2	8	10	6	11	4	14
chr1	196167	2	0	0	1	0	0	0	0
chr1	196181	0	0	2	2	0	1	1	1
chr1	196214	2	0	0	3	2	0	3	0
chr1	196217	2	1	0	0	2	0	0	0
chr1	196235	43	20	46	37	72	25	96	43
chr1	196238	58	11	67	78	9	33	39	15
chr1	196350	7	8	12	9	16	13	30	17
chr1	196356	121	21	87	131	8	19	19	9
chr1	196370	16	9	18	36	17	22	40	39
chr1	196424	27	6	28	62	1	3	9	1
chr1	197028	3	1	2	7	5	3	3	2
chr1	197229	0	0	0	0	0	0	0	1
chr1	197249	0	0	0	0	1	0	0	1
chr1	197373	15	2	13	109	1	9	6	31
chr1	197390	0	0	2	0	1	0	0	1
chr1	197801	10	0	7	2	6	0	8	1
chr1	197875	9	1	8	14	13	13	9	9
chr1	198206	0	0	0	0	1	1	0	0
chr1	198296	30	7	16	58	0	5	1	0
chr1	198328	92	42	106	94	197	52	295	108
chr1	198349	46	5	37	41	2	4	1	3
chr1	198444	1	0	2	0	3	2	0	3
chr1	198600	4	2	13	16	0	8	1	3
chr1	198685	6	2	8	11	6	12	4	8
chr1	198882	26	13	26	38	16	10	64	8
chr1	198897	7	2	4	8	3	14	1	14
chr1	199094	0	0	0	1	0	2	0	3
chr1	199251	0	0	1	1	2	2	0	2
chr1	199444	1	0	0	1	0	0	0	0
chr1	199697	3	1	5	6	0	5	1	2
chr1	200549	20	10	25	32	2	39	24	11
chr1	201550	27	12	29	56	17	8	78	33
chr1	201926	10	1	3	9	2	7	1	11
chr1	202046	2	0	0	4	2	1	1	6
chr1	202204	0	0	5	5	1	4	0	7
chr1	202490	26	7	26	29	10	14	36	26
chr1	203092	5	2	5	1	0	1	0	1
chr1	203443	4	4	16	27	8	15	21	13
chr1	203542	28	3	23	33	5	7	18	1
chr1	203558	7	4	8	17	3	2	8	6
chr1	203677	1	0	5	6	2	7	4	2
chr1	203821	3	1	0	4	0	0	0	7
chr1	203860	4	1	11	7	1	2	1	2
chr1	204061	4	1	5	10	0	11	4	9
chr1	204791	2	0	1	7	0	1	2	4
chr1	205065	5	6	7	1	0	4	3	3
chr1	205078	2	2	4	6	0	4	1	2
chr1	205300	2	0	3	6	3	4	6	5
chr1	205306	9	3	13	11	4	5	26	7
chr1	205323	14	11	24	21	3	4	59	4
chr1	205345	10	7	21	12	2	5	15	6
chr1	205363	25	9	31	40	4	2	17	5
chr1	205399	16	8	18	22	5	23	7	12
chr1	205477	7	4	3	5	1	5	2	2
chr1	205518	5	0	4	7	2	4	5	7
chr1	205627	12	3	10	4	0	16	2	6
chr1	205671	12	3	21	30	13	15	24	11
chr1	206461	18	1	9	10	10	17	6	18
chr1	206817	16	12	37	40	5	28	28	24
chr1	206831	92	25	85	138	16	74	84	17
chr1	206857	66	46	90	83	329	189	193	322
chr1	206881	167	56	202	283	30	97	117	28
chr1	206934	11	1	11	16	2	10	7	7
chr1	206973	9	7	12	17	1	2	26	7
chr1	206977	42	8	31	58	33	59	47	52
chr1	207047	15	11	13	17	38	15	56	21
chr1	207061	273	57	240	355	97	261	127	119
chr1	207085	4	0	15	16	2	6	18	5
chr1	207125	11	6	20	35	3	14	4	10
chr1	207220	2	2	2	9	9	10	3	10
chr1	207896	7	0	14	18	3	14	8	13
chr1	207911	0	0	0	0	0	1	1	0
chr1	207915	8	2	11	10	3	9	6	8
chr1	207933	10	3	9	14	3	12	10	6
chr1	208016	1	0	1	2	0	1	1	2
chr1	208746	6	2	4	10	2	5	2	2
chr1	208897	0	0	0	0	0	1	0	3
chr1	208908	4	0	4	8	9	8	3	11
chr1	209121	0	0	1	3	0	1	1	2
chr1	210088	3	0	1	2	3	3	4	7
chr1	210126	0	0	3	3	0	2	1	2
chr1	210407	2	6	18	8	0	4	4	1
chr1	210410	63	27	62	94	110	66	110	91
chr1	210461	10	1	9	50	13	15	20	34
chr1	210488	10	12	20	38	15	1	40	12
chr1	210658	0	0	0	0	0	0	0	1
chr1	210663	0	1	4	3	3	1	0	3
chr1	210768	9	3	23	22	2	6	0	3
chr1	211030	8	0	5	6	1	2	2	6
chr1	211089	1	0	1	6	3	2	5	3
chr1	211106	128	23	129	199	35	91	84	53
chr1	211110	37	10	28	64	42	27	82	30
chr1	211221	9	3	9	18	6	16	6	15
chr1	211303	12	3	13	22	1	17	4	16
chr1	211702	38	9	36	46	32	12	57	16
chr1	211878	0	0	0	0	0	0	0	0
chr1	211887	2	1	1	3	0	2	0	1
chr1	212031	0	0	0	2	2	4	3	1
chr1	212378	3	0	2	5	0	2	0	1
chr1	212436	6	2	5	14	0	3	2	1
chr1	212745	1	1	2	4	1	2	0	1
chr1	212993	0	0	0	0	1	2	0	0
chr1	213282	1	0	4	2	1	6	0	1
chr1	213508	1	0	0	0	0	0	0	0
chr1	213598	1	0	1	2	1	2	1	2
chr1	214696	2	2	2	2	0	2	1	0
chr1	214848	5	0	2	5	3	8	1	5
chr1	214858	0	0	0	0	4	1	1	3
chr1	214949	3	0	1	1	2	0	1	4
chr1	215435	42	13	23	31	15	27	35	33
chr1	215652	0	0	1	1	0	1	0	0
chr1	215670	13	4	27	56	12	14	33	23
chr1	215802	9	5	14	22	3	8	8	9
chr1	215835	11	3	10	16	14	15	3	13
chr1	216151	2	2	5	7	3	3	2	6
chr1	216474	0	0	0	1	0	1	0	1
chr1	216536	4	0	11	12	1	6	5	6
chr1	216722	11	3	5	21	0	21	5	7
chr1	217009	7	3	22	14	5	5	18	16
chr1	217030	18	7	27	11	1	3	8	1
chr1	217414	1	0	0	2	4	1	0	5
chr1	217505	1	0	2	5	1	1	0	1
chr1	217561	0	0	2	3	2	2	1	3
chr1	217954	0	0	0	4	0	0	0	0
chr1	218196	0	0	1	0	0	1	1	5
chr1	218638	2	0	1	1	1	4	0	0
chr1	218650	2	0	3	1	0	0	2	3
chr1	219289	15	4	2	11	6	9	17	10
chr1	219334	6	1	1	9	1	9	1	6
chr1	219378	4	0	2	7	0	0	3	2
chr1	219381	0	3	3	0	8	12	6	13
chr1	219449	33	11	48	45	7	40	40	16
chr1	219487	28	4	27	64	18	19	34	41
chr1	219597	7	0	4	2	0	1	14	2
chr1	219600	0	0	0	2	0	0	0	0
chr1	219630	0	0	0	0	0	0	0	0
chr1	219706	4	5	5	6	18	17	6	33
chr1	219753	126	54	108	131	50	84	136	62
chr1	219758	51	18	60	55	6	2	10	1
chr1	219800	14	1	14	19	22	12	8	16
chr1	219892	7	6	12	6	1	1	13	6
chr1	219925	237	63	268	299	267	283	345	349
chr1	219930	94	24	90	158	157	87	186	176
chr1	220112	5	1	5	9	4	7	1	8
chr1	220215	12	2	3	13	2	11	4	6
chr1	220228	1	0	0	0	6	3	0	7
chr1	220233	2	3	6	12	4	2	29	6
chr1	220256	0	2	0	0	3	13	7	7
chr1	220263	59	14	53	102	24	52	81	41
chr1	220275	7	6	3	12	4	1	10	2
chr1	220334	61	15	49	62	51	24	124	25
chr1	220364	10	3	12	22	112	57	76	167
chr1	220378	126	40	97	145	70	164	90	74
chr1	220443	103	13	71	152	11	26	21	19
chr1	220482	96	38	103	160	121	39	264	98
chr1	220498	2	0	1	1	2	5	0	1
chr1	220513	0	0	2	0	0	3	0	1
chr1	220539	12	15	33	20	154	35	82	82
chr1	220542	27	12	43	54	4	13	33	7
chr1	220557	11	7	18	22	39	22	25	89
chr1	220572	3	1	2	8	2	5	6	2
chr1	220575	6	4	2	8	3	10	3	2
chr1	220623	6	1	4	8	13	9	3	11
chr1	220752	0	0	0	1	0	0	0	0
chr1	220758	1	1	6	1	1	0	1	0
chr1	220775	23	17	51	49	227	81	109	295
chr1	220791	14	5	20	19	36	9	40	42
chr1	221006	6	2	3	11	1	6	0	1
chr1	221170	1	0	2	1	4	2	1	1
chr1	221247	0	0	0	0	0	0	0	1
chr1	221384	2	0	0	1	0	1	0	3
chr1	221641	10	8	24	31	15	15	57	20
chr1	221649	0	0	0	0	0	0	1	0
chr1	221787	5	0	3	6	0	6	0	2
chr1	222077	10	5	13	20	2	10	3	4
chr1	222271	156	51	128	244	390	163	298	247
chr1	222327	4	1	4	8	8	5	3	4
chr1	222644	57	18	39	90	80	77	63	54
chr1	222783	8	2	7	4	2	0	6	1
chr1	222788	0	0	0	2	0	1	1	0
chr1	222801	21	9	15	17	36	33	23	55
chr1	222822	89	37	88	130	58	68	170	76
chr1	222890	29	2	12	21	6	10	25	10
chr1	222929	1	0	3	3	0	0	3	0
chr1	222998	16	1	4	3	3	4	2	5
chr1	223031	2	2	2	3	0	5	3	4
chr1	223342	2	0	1	9	4	0	1	3
chr1	223445	1	1	0	2	1	1	1	1
chr1	223500	0	0	0	1	1	1	0	2
chr1	223584	17	12	45	26	5	12	36	9
chr1	223604	34	31	59	42	198	68	112	186
chr1	223853	0	0	0	0	0	0	0	0
chr1	223856	2	1	0	0	0	0	0	0
chr1	223928	1	1	1	2	4	2	1	3
chr1	223957	25	5	28	15	4	5	32	10
chr1	223993	6	0	7	12	16	11	7	19
chr1	224177	10	8	21	25	2	10	19	2
chr1	224246	16	19	56	36	11	7	106	15
chr1	224263	6	2	9	4	0	1	0	1
chr1	224353	0	0	2	4	2	0	0	5
chr1	224643	0	1	1	3	2	4	0	3
chr1	224798	0	0	0	0	4	0	0	2
chr1	224821	0	0	0	0	0	4	0	0
chr1	224893	0	1	1	0	2	1	1	3
chr1	225019	1	1	2	8	0	1	4	1
chr1	225196	5	1	3	7	1	15	2	3
chr1	225601	1	0	3	11	2	3	1	4
chr1	225619	0	1	1	3	1	4	2	2
chr1	225655	4	0	0	0	3	2	1	1
chr1	226039	11	3	9	20	0	0	2	1
chr1	226169	58	7	35	97	43	57	68	70
chr1	226244	1	3	6	6	9	1	7	2
chr1	226395	204	62	164	302	327	191	243	428
chr1	226400	15	6	20	37	11	14	11	24
chr1	226415	6	7	24	18	11	14	28	23
chr1	226436	90	38	96	160	66	78	164	114
chr1	226532	122	71	192	193	38	27	230	26
chr1	226577	72	12	60	125	119	153	103	275
chr1	226580	69	17	60	92	33	31	75	59
chr1	226583	87	14	61	135	1	14	5	2
chr1	226671	15	4	17	42	1	6	4	4
chr1	227016	37	18	66	84	11	20	108	36
chr1	227128	4	2	5	21	5	7	6	11
chr1	227190	6	1	1	3	0	7	0	3
chr1	227314	0	0	0	1	1	1	0	2
chr1	227402	1	0	0	0	1	0	0	4
chr1	227754	5	0	6	16	6	5	1	6
chr1	227909	29	9	34	37	7	29	5	7
chr1	228353	10	5	17	20	8	15	11	14
chr1	228396	7	1	12	11	0	4	3	1
chr1	228563	0	0	0	0	0	0	0	1
chr1	228666	0	0	1	0	0	1	0	1
chr1	228834	6	4	7	4	2	14	7	5
chr1	229201	8	5	20	15	2	6	8	7
chr1	229465	16	18	32	37	2	15	24	6
chr1	230410	1	1	6	10	0	4	2	1
chr1	231268	5	3	3	7	2	8	9	10
chr1	231286	1	0	5	2	2	5	5	6
chr1	231346	2	0	2	3	1	2	0	0
chr1	231402	4	5	3	13	8	23	2	13
chr1	231444	4	0	4	7	5	11	1	9
chr1	231525	2	1	2	1	0	2	1	0
chr1	231652	6	0	9	26	2	2	0	6
chr1	231891	4	2	5	11	1	5	2	1
chr1	232651	3	3	6	10	2	14	2	0
chr1	232669	10	5	19	34	7	5	23	14
chr1	233213	63	17	77	84	39	87	83	75
chr1	233417	15	11	33	41	37	28	57	33
chr1	233532	4	0	2	7	5	5	3	5
chr1	234018	1	0	0	0	0	0	1	0
chr1	234026	0	0	0	0	0	0	0	0
chr1	234136	0	0	0	0	0	0	0	0
chr1	234144	0	0	0	0	0	1	0	0
chr1	234221	0	0	0	0	0	1	0	0
chr1	234370	0	0	0	0	0	0	0	0
chr1	234417	0	0	0	0	0	0	0	0
chr1	234628	1	0	0	0	0	1	0	0
chr1	234950	0	0	0	2	0	1	0	0
chr1	235188	0	0	0	0	0	0	0	1
chr1	235190	0	0	0	6	0	0	0	5
chr1	235234	11	1	2	10	3	12	3	3
chr1	235242	0	0	3	5	2	8	0	4
chr1	235342	0	0	0	1	0	0	0	1
chr1	235345	0	0	0	0	0	1	0	0
chr1	235375	0	1	2	0	0	4	1	0
chr1	235527	6	0	2	10	3	1	0	9
chr1	235836	9	1	13	13	0	13	2	5
chr1	236268	354	70	280	334	158	302	151	109
chr1	236395	0	0	0	0	0	0	0	2
chr1	236512	11	4	12	31	2	7	5	1
chr1	237536	44	20	71	63	5	0	18	1
chr1	237898	3	1	5	6	28	12	6	6
chr1	238050	0	0	0	0	1	0	0	0
chr1	238367	0	0	0	0	0	0	0	0
chr1	238490	0	0	0	0	1	1	0	5
chr1	238497	1	0	0	0	0	0	1	0
chr1	238512	0	0	0	1	2	0	1	2
chr1	238741	0	0	0	0	0	0	0	2
chr1	238925	0	0	0	0	0	0	0	0
chr1	239143	0	0	0	1	1	0	0	0
chr1	239249	1	0	0	1	0	0	2	0
chr1	239502	2	3	7	7	4	7	19	6
chr1	239547	1	0	1	3	3	2	1	7
chr1	239748	1	0	2	3	1	0	1	0
chr1	239786	0	0	0	1	2	0	0	4
chr1	239806	0	1	1	1	1	7	0	4
chr1	239810	0	0	4	8	1	3	2	2
chr1	239883	0	0	2	2	0	4	1	0
chr1	239922	7	0	3	2	3	4	3	4
chr1	240088	133	30	184	202	6	13	68	22
chr1	240501	72	3	41	49	4	2	27	3
chr1	240538	8	2	11	18	2	17	7	11
chr1	241109	0	2	2	5	2	1	0	0
chr1	241345	8	5	11	25	14	16	3	9
chr1	241857	2	2	2	3	2	7	1	4
chr1	241977	4	0	9	9	7	5	4	8
chr1	242452	1	0	1	5	0	0	0	4
chr1	242602	48	23	50	94	8	11	58	9
chr1	242743	1	0	8	6	2	7	1	1
chr1	242974	3	0	0	2	0	3	1	1
chr1	243560	12	4	16	3	1	3	6	1
chr1	243579	3	1	6	16	2	0	8	4
chr1	243663	2	1	1	5	3	2	5	8
chr1	243842	1	0	0	1	0	1	0	0
chr1	244077	37	11	31	73	3	36	23	23
chr1	244309	3	1	8	6	2	1	3	9
chr1	244323	39	7	38	47	7	31	43	38
chr1	244499	12	1	11	23	7	8	2	17
chr1	244899	0	1	6	2	3	3	0	2
chr1	244924	0	0	0	1	1	0	2	2
chr1	245252	12	2	6	13	4	13	2	12
chr1	245732	5	0	0	7	4	4	0	3
chr1	245918	25	2	27	27	2	3	5	6
chr1	245933	0	2	1	1	4	0	4	6
chr1	246052	6	4	13	18	2	14	1	11
chr1	246414	1	1	2	0	0	3	1	1
chr1	246497	1	0	2	6	0	4	1	1
chr1	246761	12	5	16	26	8	14	4	16
chr1	247145	4	0	0	5	3	3	1	2
chr1	247994	5	0	4	10	10	7	6	4
chr1	248055	6	0	3	5	0	9	2	3
chr1	248119	6	3	3	12	9	7	2	19
chr1	248155	12	0	2	8	2	5	1	8
chr1	248499	1	0	6	10	3	4	2	9
chr1	248596	1	0	3	2	2	1	0	2
chr1	248694	1	1	2	8	2	5	0	0
chr1	249025	17	3	18	43	5	14	5	1
chr1	250808	0	0	1	3	0	0	0	0
chr1	250843	0	0	0	0	2	1	0	5
chr1	251176	5	1	61	9	1	1	16	1
chr1	251422	1	0	1	1	2	1	3	1
chr1	251424	0	0	0	0	0	0	0	0
chr1	252689	0	0	1	0	0	0	1	0
chr1	253169	0	1	0	0	0	1	1	2
chr1	253243	3	1	1	5	6	6	3	5
chr1	253376	4	4	8	13	9	9	6	11
chr1	254034	2	0	1	6	0	0	0	2
chr1	254109	0	0	4	4	6	5	0	11
chr1	254772	1	3	2	3	1	0	1	2
chr1	255177	0	0	0	5	1	0	4	4
chr1	255245	0	0	0	0	0	0	0	0
chr1	255254	1	0	0	0	0	0	1	0
chr1	255843	0	0	1	0	0	1	0	1
chr1	255920	4	0	0	4	1	2	0	1
chr1	255965	0	0	1	3	3	2	1	3
chr1	257010	20	2	19	23	3	41	4	19
chr1	257059	4	1	3	11	10	4	4	11
chr1	257105	1	3	7	1	8	8	5	11
chr1	257149	0	0	1	1	0	3	0	1
chr1	257192	2	2	9	7	1	5	4	3
chr1	257217	1	0	0	1	2	0	3	3
chr1	257229	10	2	5	19	11	19	5	16
chr1	257299	21	18	32	22	2	3	32	2
chr1	257302	132	55	117	209	225	130	279	288
chr1	257305	151	33	93	129	354	239	256	404
chr1	257327	7	2	10	18	2	6	7	7
chr1	257384	15	4	15	19	8	7	16	9
chr1	257413	56	7	61	53	27	19	90	35
chr1	257480	151	37	111	231	289	200	206	306
chr1	257483	133	34	131	165	105	61	194	124
chr1	257885	0	0	0	0	0	0	0	0
chr1	258276	0	0	0	0	0	0	0	0
chr1	258407	0	0	0	0	0	0	0	0
chr1	258741	13	5	9	9	3	5	13	14
chr1	258859	0	0	6	8	1	0	3	3
chr1	258922	1	0	0	0	1	1	3	2
chr1	259227	0	0	2	7	8	3	1	6
chr1	259374	7	0	4	8	1	7	7	6
chr1	259923	2	1	3	9	1	3	0	7
chr1	259978	23	10	16	64	5	12	19	6
chr1	260030	26	12	27	58	5	1	5	0
chr1	260338	11	7	18	31	1	3	36	3
chr1	260595	1	0	1	1	1	1	1	4
chr1	260765	17	0	17	23	5	20	2	22
chr1	260956	3	3	1	2	0	3	2	2
chr1	260974	32	0	0	0	5	1	0	4
chr1	261150	9	5	4	16	2	10	6	3
chr1	261375	1	1	3	4	2	1	1	4
chr1	261997	2	0	2	4	0	4	0	1
chr1	262020	1	0	1	0	0	1	1	0
chr1	262053	1	0	1	1	4	3	3	5
chr1	262444	4	2	9	18	5	6	31	15
chr1	262786	0	0	0	0	0	2	1	4
chr1	262817	3	2	6	4	1	10	2	6
chr1	262834	1	1	1	3	1	1	1	5
chr1	262918	5	0	7	7	22	11	9	12
chr1	262945	14	5	20	28	1	5	5	3
chr1	262977	6	1	2	1	17	12	3	18
chr1	262995	5	0	5	13	3	8	1	7
chr1	263065	5	0	3	10	0	5	2	3
chr1	263132	2	0	7	10	0	0	0	1
chr1	263379	0	0	13	5	0	1	21	2
chr1	263538	9	2	6	24	1	11	3	4
chr1	263648	8	8	9	15	11	7	5	14
chr1	263663	15	6	48	29	2	4	8	3
chr1	263714	0	0	1	0	4	2	0	4
chr1	263773	0	0	0	0	6	3	0	4
chr1	264082	8	1	4	11	0	6	2	2
chr1	264302	0	1	0	0	0	1	0	0
chr1	264308	1	1	0	0	1	0	0	4
chr1	264434	25	8	31	42	3	20	12	16
chr1	265075	0	0	0	0	1	0	0	0
chr1	265393	1	0	0	0	0	2	0	0
chr1	265413	1	0	1	3	0	0	0	0
chr1	265416	0	0	1	0	0	0	0	0
chr1	265792	25	12	40	40	13	25	71	19
chr1	266010	112	37	97	192	88	23	139	121
chr1	266015	10	4	11	27	1	2	24	4
chr1	266040	1	0	1	0	1	0	0	2
chr1	266185	3	3	4	7	11	8	5	8
chr1	266343	1	0	0	1	0	0	0	0
chr1	266345	11	4	7	26	0	7	1	3
chr1	266366	7	7	17	11	10	9	17	12
chr1	266383	5	0	3	5	0	8	3	1
chr1	266387	46	10	41	121	16	166	36	56
chr1	266419	44	11	37	62	0	7	8	0
chr1	266606	35	27	69	61	20	21	162	23
chr1	266731	11	4	15	12	0	4	16	4
chr1	267475	2	4	5	12	9	10	5	17
chr1	267489	3	0	4	2	0	5	0	0
chr1	268032	23	5	42	41	13	8	91	12
chr1	268047	11	3	9	12	14	8	15	15
chr1	268101	80	26	61	138	217	41	94	60
chr1	268153	8	2	11	20	4	13	8	11
chr1	268185	0	0	1	2	9	2	5	5
chr1	268213	0	0	0	1	12	3	5	9
chr1	268220	285	77	265	386	519	374	451	444
chr1	268239	0	0	1	1	13	18	20	51
chr1	268280	0	0	0	1	1	3	1	8
chr1	268548	11	0	8	10	1	4	5	2
chr1	268665	5	2	2	15	8	8	3	13
chr1	268796	39	15	52	75	20	10	90	31
chr1	268801	58	10	33	35	14	31	29	15
chr1	268828	1	0	0	0	0	1	0	0
chr1	268860	0	1	0	0	0	4	0	1
chr1	268894	12	5	16	47	6	8	6	12
chr1	268954	184	54	145	297	83	221	104	134
chr1	268961	117	51	119	226	495	178	333	321
chr1	269103	21	11	37	66	15	18	35	23
chr1	269136	8	2	4	9	1	5	0	3
chr1	269146	15	1	4	4	0	2	4	1
chr1	269152	37	21	45	37	391	190	83	345
chr1	269215	2	1	1	2	3	0	2	1
chr1	269218	2	1	5	5	1	3	6	1
chr1	269221	1	0	0	1	0	3	2	0
chr1	269254	25	12	20	50	12	34	34	32
chr1	269317	307	58	290	539	620	433	491	782
chr1	269473	2	1	0	3	0	2	1	0
chr1	269533	12	4	17	27	0	4	1	1
chr1	269793	1	0	3	1	0	2	0	0
chr1	270066	4	0	0	3	1	2	0	5
chr1	270656	3	0	9	4	1	4	4	4
chr1	270765	2	0	3	12	6	7	2	5
chr1	270809	2	0	1	6	0	7	2	2
chr1	270944	44	11	25	59	0	14	4	7
chr1	270975	1	1	4	5	0	15	4	8
chr1	271020	21	8	22	50	39	45	66	42
chr1	271083	0	1	5	6	2	2	8	0
chr1	271152	37	7	48	62	28	41	85	39
chr1	271203	32	14	36	35	21	18	64	23
chr1	271279	2	0	5	1	1	6	5	1
chr1	271593	15	4	13	25	3	23	0	7
chr1	272321	5	0	3	6	0	0	0	0
chr1	272698	19	10	27	48	2	22	23	21
chr1	273086	0	0	1	3	3	5	1	1
chr1	273400	1	0	2	0	1	1	0	0
chr1	273715	37	28	55	70	3	1	34	4
chr1	273902	2	2	7	7	5	3	0	3
chr1	274160	9	3	17	15	1	13	3	9
chr1	274420	10	7	10	18	3	1	10	1
chr1	274529	4	3	1	5	0	1	0	0
chr1	274532	2	0	2	7	7	3	3	12
chr1	274688	9	0	5	12	9	6	6	18
chr1	274774	1	0	2	4	0	4	1	1
chr1	274804	2	1	2	4	3	3	2	10
chr1	274941	1	0	1	1	0	0	0	1
chr1	275060	2	1	3	7	7	3	4	6
chr1	275135	0	2	2	0	0	3	2	0
chr1	275253	1	0	1	5	0	0	2	5
chr1	275379	0	0	1	3	1	0	1	2
chr1	275412	21	8	29	28	3	15	26	6
chr1	275654	21	15	28	39	6	19	29	21
chr1	276137	2	1	0	0	0	1	0	1
chr1	276408	1	0	0	0	0	0	1	0
chr1	276546	2	0	4	0	1	4	1	2
chr1	276787	0	0	0	1	0	0	0	1
chr1	276933	0	1	0	2	0	1	0	0
chr1	277077	2	0	2	1	1	2	1	0
chr1	277096	0	0	0	1	0	1	0	0
chr1	277558	18	7	29	37	2	0	9	6
chr1	277654	1	1	4	10	0	2	1	1
chr1	277879	3	0	2	9	1	4	2	13
chr1	277917	1	0	2	3	1	4	0	6
chr1	278107	4	0	0	0	0	0	0	1
chr1	278342	55	27	65	63	3	16	103	9
chr1	278362	4	7	10	5	7	6	18	7
chr1	278516	8	0	5	7	3	4	3	5
chr1	278637	10	8	17	18	2	32	24	18
chr1	278689	5	0	6	9	2	5	2	5
chr1	278772	18	7	13	35	9	20	7	16
chr1	278921	19	18	45	42	7	29	66	29
chr1	278945	58	7	51	60	12	14	28	7
chr1	278962	6	2	8	15	5	2	3	8
chr1	279065	217	54	145	332	237	256	252	296
chr1	279366	11	0	8	15	12	5	6	7
chr1	279554	10	4	14	30	1	7	13	2
chr1	279858	4	0	2	8	2	17	3	6
chr1	279888	10	2	5	13	0	1	0	2
chr1	280050	113	31	103	136	13	39	123	18
chr1	280312	1	0	3	1	0	0	0	0
chr1	280415	0	0	0	1	0	1	0	0
chr1	280553	0	0	0	0	0	0	2	0
chr1	280713	2	0	0	4	0	0	0	0
chr1	280740	3	0	3	5	7	14	5	8
chr1	280852	4	0	0	7	1	1	0	4
chr1	281020	5	1	8	10	10	7	6	13
chr1	281054	5	0	3	4	0	2	1	1
chr1	281133	0	0	1	2	0	2	0	1
chr1	281311	2	0	2	4	6	2	3	3
chr1	281869	4	0	8	5	1	3	12	0
chr1	281912	7	0	2	3	0	0	0	0
chr1	282060	9	0	4	9	2	5	2	7
chr1	283499	4	2	5	9	1	1	0	1
chr1	283740	4	1	5	20	2	17	8	12
chr1	283851	108	31	86	184	360	205	253	312
chr1	283856	132	34	127	150	163	87	238	114
chr1	283967	18	6	22	26	29	27	13	26
chr1	283979	65	22	65	89	27	34	58	14
chr1	284020	196	111	264	329	323	71	589	224
chr1	284036	80	28	104	103	13	75	33	63
chr1	284132	4	0	2	4	3	8	0	3
chr1	284362	8	2	12	23	15	22	5	16
chr1	285068	8	2	3	5	0	2	1	2
chr1	285346	7	3	14	11	2	6	17	5
chr1	285919	4	5	8	13	4	11	3	7
chr1	286267	24	9	47	66	1	6	24	2
chr1	286560	10	2	20	30	5	11	14	16
chr1	287938	5	2	1	5	4	8	0	6
chr1	287962	2	0	0	1	0	1	0	0
chr1	288334	4	0	5	9	8	4	3	7
chr1	289048	49	15	29	63	17	31	33	34
chr1	290333	4	0	4	4	5	7	4	5
chr1	290445	6	4	15	12	5	8	2	10
chr1	290760	2	0	0	3	0	2	0	1
chr1	290872	10	2	18	18	6	14	11	18
chr1	291094	10	0	3	12	0	0	0	0
chr1	291248	2	2	2	2	0	1	1	1
chr1	291562	0	0	0	3	1	1	0	1
chr1	292013	0	0	0	0	0	0	0	0
chr1	292205	1	0	2	4	1	0	3	1
chr1	292350	0	0	0	1	0	1	1	0
chr1	292459	0	0	0	1	0	0	0	1
chr1	292491	0	1	1	1	0	1	2	1
chr1	292857	0	0	1	2	1	6	0	1
chr1	292962	1	0	3	2	1	3	0	1
chr1	293143	1	0	0	5	1	0	1	1
chr1	293286	5	2	8	15	1	7	2	2
chr1	293728	2	1	4	6	0	2	0	0
chr1	294065	2	1	0	2	1	0	4	1
chr1	294216	38	9	49	40	29	21	76	25
chr1	294866	10	1	7	6	13	17	3	17
chr1	295111	14	15	34	35	3	7	117	9
chr1	295248	1	0	5	4	4	8	2	8
chr1	295267	2	1	2	3	4	6	1	1
chr1	295283	4	13	15	15	0	4	5	1
chr1	295399	1	0	5	3	4	5	14	7
chr1	295402	1	0	0	5	0	1	3	0
chr1	295530	6	4	11	17	6	9	4	10
chr1	295659	0	0	0	3	0	2	1	1
chr1	295927	9	6	5	4	4	14	3	13
chr1	296728	0	0	0	1	0	1	0	0
chr1	296833	3	1	1	6	11	2	1	5
chr1	296851	7	1	13	13	3	8	4	4
chr1	297001	26	7	18	28	5	39	14	13
chr1	297118	16	7	20	16	0	8	6	1
chr1	297660	2	0	6	3	1	1	2	1
chr1	298144	20	2	13	45	5	10	10	3
chr1	298186	2	0	1	0	2	1	0	3
chr1	298443	5	1	5	14	2	9	1	8
chr1	298703	8	3	4	9	0	3	0	2
chr1	298720	0	1	0	2	2	4	0	7
chr1	298775	6	6	18	25	10	7	7	12
chr1	298878	385	125	371	444	202	206	390	143
chr1	298989	2	0	4	3	1	0	3	2
chr1	299016	1	0	1	2	6	3	4	4
chr1	299019	4	0	4	3	11	10	6	5
chr1	299067	2	0	1	7	3	3	1	3
chr1	299078	9	4	8	14	32	8	11	14
chr1	299106	57	11	44	119	97	51	133	104
chr1	299151	6	1	10	20	7	4	26	5
chr1	299153	131	69	155	450	481	434	329	536
chr1	299259	2	0	0	9	1	1	0	7
chr1	299262	45	41	74	65	174	54	234	123
chr1	299271	10	3	8	15	14	8	23	19
chr1	299312	10	1	15	17	3	12	11	11
chr1	299335	21	5	23	32	26	48	32	47
chr1	299451	0	0	2	9	1	0	1	0
chr1	299553	5	0	0	0	0	1	1	0
chr1	299564	28	6	11	31	5	8	14	8
chr1	299751	2	1	0	0	0	0	1	0
chr1	299807	35	14	34	102	1	16	32	15
chr1	299985	30	5	24	28	5	9	25	14
chr1	300005	6	3	16	16	3	3	18	6
chr1	300053	1	0	4	1	9	8	2	6
chr1	300328	12	3	8	9	10	16	11	25
chr1	301095	15	1	5	17	8	19	1	11
chr1	301271	0	1	2	1	0	0	0	1
chr1	301579	5	2	2	18	9	10	2	11
chr1	302095	6	1	2	8	1	2	7	1
chr1	302533	2	0	1	3	6	5	1	3
chr1	302552	8	1	5	4	0	4	1	8
chr1	302578	12	2	17	15	2	5	45	5
chr1	302606	107	23	93	124	155	121	152	180
chr1	302616	4	0	2	2	19	2	5	25
chr1	302632	3	0	1	2	5	7	2	5
chr1	302784	7	1	3	7	0	5	1	3
chr1	303766	31	12	28	48	49	30	101	17
chr1	303815	15	5	18	32	0	7	2	1
chr1	303970	246	62	164	279	63	191	81	55
chr1	304332	14	3	15	11	4	17	6	6
chr1	304455	14	2	10	18	9	23	5	15
chr1	304569	6	3	0	6	2	5	2	6
chr1	305085	4	0	4	4	5	10	1	10
chr1	305168	4	1	0	4	3	2	0	1
chr1	305889	16	3	18	27	0	3	6	0
chr1	306127	23	2	30	29	3	3	27	1
chr1	306163	0	0	0	1	0	1	0	0
chr1	306208	36	9	37	65	33	25	77	13
chr1	306263	0	3	3	7	0	1	3	1
chr1	306348	0	0	1	3	1	1	1	3
chr1	306358	1	0	0	0	6	0	0	2
chr1	306407	0	0	0	0	0	0	0	0
chr1	306635	1	1	0	3	0	0	0	0
chr1	306655	1	0	8	3	1	0	2	5
chr1	307498	1	0	3	0	0	2	0	0
chr1	307635	4	3	11	18	5	2	1	0
chr1	307727	6	0	3	4	0	0	0	1
chr1	307749	3	1	2	5	9	15	2	26
chr1	307927	0	0	0	0	1	1	1	0
chr1	307961	10	1	6	21	9	14	5	16
chr1	308014	2	0	23	5	0	2	20	2
chr1	308291	2	1	5	21	2	8	2	18
chr1	308558	4	2	9	6	8	11	9	6
chr1	308589	4	1	5	8	2	4	3	1
chr1	308765	2	0	0	6	0	0	0	3
chr1	308767	2	0	1	1	2	4	2	4
chr1	308867	2	0	6	5	1	2	0	0
chr1	309017	0	1	1	1	0	0	0	0
chr1	309022	0	0	0	0	0	0	0	0
chr1	309027	0	0	0	0	0	0	1	0
chr1	309177	13	2	14	18	3	6	5	6
chr1	309206	2	0	3	2	9	3	2	6
chr1	309321	0	0	0	0	0	0	0	0
chr1	309453	15	5	21	26	3	11	25	6
chr1	309613	6	2	2	10	4	10	3	6
chr1	309802	111	45	86	144	256	222	174	261
chr1	309805	108	42	130	150	26	78	100	66
chr1	309940	4	2	2	4	2	6	1	5
chr1	309987	0	0	0	0	1	0	0	1
chr1	310101	2	1	0	2	2	1	2	5
chr1	310143	18	7	28	42	4	12	10	10
chr1	310265	13	5	8	8	8	14	1	17
chr1	310462	6	4	5	13	3	13	3	11
chr1	310560	6	2	13	14	15	15	1	23
chr1	310603	119	13	65	134	98	80	132	101
chr1	310765	39	16	48	57	6	42	22	7
chr1	310800	127	35	105	122	86	73	210	112
chr1	310807	38	15	33	25	10	16	32	28
chr1	310921	2	0	1	0	4	2	0	0
chr1	311069	5	2	7	7	3	3	0	2
chr1	311165	0	0	1	0	1	1	1	1
chr1	311183	0	1	4	1	2	0	1	2
chr1	311387	610	87	512	820	1578	371	977	1195
chr1	311510	59	16	88	105	18	75	68	40
chr1	311594	50	23	84	55	3	23	53	13
chr1	311615	68	13	81	118	64	42	172	99
chr1	311659	16	4	19	45	0	4	2	3
chr1	311743	34	8	31	36	9	39	9	19
chr1	311749	4	1	5	11	7	11	18	12
chr1	311760	8	7	21	26	4	16	38	12
chr1	311861	64	22	117	82	9	7	82	14
chr1	311880	40	25	68	84	23	37	157	41
chr1	311942	1	0	1	0	0	0	0	0
chr1	311978	0	0	4	4	4	2	25	3
chr1	312013	0	1	4	5	2	5	6	8
chr1	312044	2	3	7	5	7	6	0	3
chr1	312052	0	0	1	0	12	3	6	1
chr1	312104	11	12	19	15	202	146	42	227
chr1	312122	247	63	189	298	172	448	237	288
chr1	312146	0	0	0	0	0	0	0	0
chr1	312161	1	2	5	7	14	3	8	9
chr1	312176	0	0	1	0	0	1	0	0
chr1	312205	0	1	0	0	1	0	3	0
chr1	312211	37	14	22	51	102	80	57	129
chr1	312226	1	1	5	8	3	3	9	18
chr1	312235	3	1	1	11	0	2	0	0
chr1	312242	1	0	4	5	1	0	7	6
chr1	312260	116	37	122	218	196	26	325	160
chr1	312362	2	0	2	4	0	1	0	0
chr1	312371	4	1	3	4	0	2	0	0
chr1	312406	79	35	120	102	341	139	217	392
chr1	312482	121	37	145	182	500	279	267	580
chr1	312485	32	6	18	48	2	1	8	2
chr1	312487	86	17	50	103	27	68	40	36
chr1	312502	0	0	0	2	0	0	0	0
chr1	312526	0	0	0	0	0	0	0	0
chr1	312533	3	7	6	11	7	11	12	22
chr1	312550	12	7	7	17	1	1	8	3
chr1	312560	6	8	19	7	118	42	26	104
chr1	312647	2	0	2	4	6	2	1	0
chr1	312661	20	8	18	6	5	12	35	18
chr1	312692	0	0	1	1	10	1	12	1
chr1	312718	2	3	5	14	0	8	4	5
chr1	312737	7	2	10	4	6	7	17	17
chr1	312779	1	0	0	0	0	1	2	6
chr1	312812	19	3	12	22	13	24	9	16
chr1	312901	2	0	2	4	3	1	3	1
chr1	312977	2	0	1	3	5	3	1	4
chr1	313000	5	1	3	5	53	4	29	28
chr1	313885	0	0	0	0	0	1	1	0
chr1	313961	4	0	3	3	0	3	2	0
chr1	314213	0	0	5	1	0	1	2	0
chr1	314228	0	0	0	0	1	0	0	0
chr1	314440	0	0	1	1	0	0	0	0
chr1	314720	0	0	0	0	0	0	0	0
chr1	314736	11	0	1	0	3	2	2	2
chr1	315456	4	0	5	4	1	4	0	3
chr1	315813	14	15	27	24	156	30	50	135
chr1	315822	0	0	0	1	1	0	0	0
chr1	315825	14	1	12	13	6	16	8	9
chr1	315917	0	0	0	4	0	2	0	0
chr1	315937	0	0	0	2	1	0	1	0
chr1	315941	88	48	119	141	68	31	226	87
chr1	316177	67	38	165	128	28	9	252	30
[truncated: 632,010 more rows]
