# Supplementary material for: Genome-Wide Quantitative Identification of DNA Differentially Methylated Sites in Arabidopsis Seedlings Growing at Different Water Potential
Source: PLoS One. 2013 Apr 8;8(4):e59878. doi: 10.1371/journal.pone.0059878 (PMC3620116; doi:10.1371/journal.pone.0059878)
Supplement: Data Set S2 — MSCC t test results. (TXT) [file pone.0059878.s003.txt]

chrm	pos	S3ACT	S3GAC	S3TCA	S3TGA	S4ACT	S4GAC	S4TCA	S4TGA	pass FDR 0.05?	pass FDR 0.01?	Unmet or Met?	Distance to Downstream TSS	Distance to Upstream TSS	Nearest Upstream gene	Distance to Nearest Downstream gene edge	Nearest Downstream gene	Distance to Nearest Upstream gene edge	Between gene edges?	in Exon_1?	In_other Exon?	In_Intron
chr1	3167	291	135	248	234	158	272	82	83	no	no	-	464	99999999	ANAC001	464	X	99999999	no	no	no	no
chr1	3726	125	87	120	141	68	117	147	90	no	no	-	5011	-95	ANAC001	-2173	ANAC001	95	yes	Yes	no	no
chr1	3849	11	29	22	20	0	2	4	3	yes	no	M	4888	-218	ANAC001	-2050	ANAC001	218	yes	Yes	no	no
chr1	3854	82	103	101	66	7	25	49	11	yes	no	M	4883	-223	ANAC001	-2045	ANAC001	223	yes	Yes	no	no
chr1	4107	11	6	11	17	20	17	7	25	no	no	-	4630	-476	ANAC001	-1792	ANAC001	476	yes	no	yes	no
chr1	5029	23	32	45	40	4	16	32	13	no	no	-	3708	-1398	ANAC001	-870	ANAC001	1398	yes	no	yes	no
chr1	8660	58	93	54	36	0	4	4	2	yes	no	M	77	-5029	ARV1	77	ARV1	-1870	yes	Yes	no	no
chr1	8829	10	3	13	24	9	32	7	18	no	no	-	4885	-92	NGA3	-2820	ARV1	92	no	no	no	no
chr1	12017	28	26	19	51	16	51	18	24	no	no		1697	-3280	NGA3	1697	NGA3	-368	yes	no	yes	no
chr1	12153	20	42	29	37	7	12	37	10	no	no	-	1561	-3416	NGA3	1561	NGA3	-504	yes	no	yes	no
chr1	12329	17	16	11	26	22	21	12	28	no	no	-	1385	-3592	NGA3	1385	NGA3	-680	yes	no	yes	no
chr1	12585	23	13	18	20	12	21	5	12	no	no	-	1129	-3848	NGA3	1129	NGA3	-936	yes	no	yes	no
chr1	12747	21	13	12	13	5	11	1	4	no	no	-	967	-4010	NGA3	967	NGA3	-1098	yes	no	yes	no
chr1	12840	27	16	31	28	103	11	49	18	no	no	-	874	-4103	NGA3	874	NGA3	-1191	yes	no	yes	no
chr1	16824	70	55	46	49	25	64	45	70	no	no	-	6322	-3110	DCL1	6322	NGA3	3110	no	no	no	no
chr1	20959	8	3	12	22	7	23	25	13	no	no	-	2187	-7245	DCL1	2187	NGA3	7245	no	no	no	no
chr1	20991	0	6	1	6	67	46	8	27	no	no	-	2155	-7277	DCL1	2155	NGA3	7277	no	no	no	no
chr1	20997	10	23	16	9	110	62	25	104	no	no	-	2149	-7283	DCL1	2149	NGA3	7283	no	no	no	no
chr1	21133	21	16	21	33	11	14	4	6	no	no	-	2013	-7419	DCL1	2013	NGA3	7419	no	no	no	no
chr1	21257	8	13	14	14	10	26	23	24	no	no	-	1889	-7543	DCL1	1889	NGA3	7543	no	no	no	no
chr1	21276	22	23	39	23	32	67	8	42	no	no	-	1870	-7562	DCL1	1870	NGA3	7562	no	no	no	no
chr1	23992	8	29	19	6	3	8	8	4	no	no	-	9161	-846	AT1G01050	-7178	DCL1	846	yes	Yes	no	no
chr1	28753	13	6	8	19	12	2	2	27	no	no	-	4400	-5607	AT1G01050	-2417	DCL1	5607	yes	no	yes	no
chr1	29196	25	52	34	57	5	54	17	12	no	no	-	3957	-6050	AT1G01050	-1974	DCL1	6050	yes	no	yes	no
chr1	29382	16	23	44	8	10	12	42	4	no	no	-	3771	-6236	AT1G01050	-1788	DCL1	6236	yes	no	yes	no
chr1	33586	54	55	54	50	60	61	78	119	no	no	-	4254	-433	LHY	4254	LHY	-207	yes	no	yes	no
chr1	37386	20	19	29	22	7	7	8	1	yes	no	M	454	-4233	LHY	454	LHY	-4007	yes	Yes	no	no
chr1	37947	29	52	31	39	12	26	23	22	no	no	-	2997	-107	AT1G01070	-805	LHY	107	no	no	no	no
chr1	38150	19	23	18	19	11	25	12	10	no	no	-	2794	-310	AT1G01070	-602	LHY	310	no	no	no	no
chr1	40283	19	10	24	19	7	18	5	11	no	no	-	661	-2443	AT1G01070	661	AT1G01070	-1531	yes	no	no	no
chr1	45931	21	3	13	16	0	10	2	0	no	no	-	1088	-4987	AT1G01080	1088	AT1G01080	-635	yes	no	no	no
chr1	46105	12	35	45	21	0	7	13	4	no	no	-	914	-5161	AT1G01080	914	AT1G01080	-809	yes	no	no	no
chr1	46455	21	45	30	16	12	23	25	17	no	no	-	564	-5511	AT1G01080	564	AT1G01080	-1159	yes	Yes	no	no
chr1	46915	14	29	17	10	4	11	14	6	no	no	-	104	-5971	AT1G01080	104	AT1G01080	-1619	yes	Yes	no	no
chr1	47820	17	35	23	14	72	21	58	48	no	no	-	1466	-801	PDH-E1 ALPHA	1466	PDH-E1 ALPHA	-335	yes	no	yes	no
chr1	47962	40	35	22	23	0	4	2	0	yes	no	M	1324	-943	PDH-E1 ALPHA	1324	PDH-E1 ALPHA	-477	yes	no	yes	no
chr1	49297	81	90	70	58	72	62	100	77	no	no	-	1900	-11	AT1G01100	-778	PDH-E1 ALPHA	11	no	no	no	no
chr1	50459	149	100	103	136	90	114	44	55	no	no	-	738	-1173	AT1G01100	738	AT1G01100	-384	yes	no	no	no
chr1	50487	51	10	32	31	84	33	59	60	no	no	-	710	-1201	AT1G01100	710	AT1G01100	-412	yes	no	no	no
chr1	52495	14	0	24	22	62	11	22	13	no	no	-	374	-1298	IQD18	374	AT1G01100	1298	no	no	no	no
chr1	52554	12	35	35	15	47	5	51	40	no	no	-	315	-1357	IQD18	315	AT1G01100	1357	no	no	no	no
chr1	52587	145	155	181	100	11	12	33	14	yes	no	M	282	-1390	IQD18	282	AT1G01100	1390	no	no	no	no
chr1	52600	71	174	103	89	765	266	185	573	no	no	-	269	-1403	IQD18	269	AT1G01100	1403	no	no	no	no
chr1	52615	53	52	42	55	39	117	62	59	no	no	-	254	-1418	IQD18	254	AT1G01100	1418	no	no	no	no
chr1	52635	18	42	38	15	36	73	28	72	no	no	-	234	-1438	IQD18	234	AT1G01100	1438	no	no	no	no
chr1	52664	31	10	39	24	5	13	11	9	no	no	-	205	-1467	IQD18	205	AT1G01100	1467	no	no	no	no
chr1	53113	36	68	48	36	1	7	39	2	no	no	-	6054	-244	IQD18	-1572	IQD18	244	yes	Yes	no	no
chr1	53500	68	39	67	51	59	35	92	68	no	no	-	5667	-631	IQD18	-1185	IQD18	631	yes	no	yes	no
chr1	53505	67	48	36	54	9	18	18	25	yes	no	M	5662	-636	IQD18	-1180	IQD18	636	yes	no	yes	no
chr1	53640	4	3	7	12	9	22	3	9	no	no	-	5527	-771	IQD18	-1045	IQD18	771	yes	no	no	Yes
chr1	53783	54	109	72	79	12	46	105	39	no	no	-	5384	-914	IQD18	-902	IQD18	914	yes	no	yes	no
chr1	54224	29	64	66	35	13	18	71	11	no	no	-	4943	-1355	IQD18	-461	IQD18	1355	yes	no	yes	no
chr1	54276	107	45	83	108	6	31	25	6	no	no	-	4891	-1407	IQD18	-409	IQD18	1407	yes	no	yes	no
chr1	54306	7	3	3	7	33	10	9	16	no	no	-	4861	-1437	IQD18	-379	IQD18	1437	yes	no	yes	no
chr1	57867	85	84	95	122	41	11	216	46	no	no	-	1300	-4998	KCS1	1300	KCS1	-598	yes	Yes	no	no
chr1	58085	3	6	20	5	9	12	22	11	no	no	-	1082	-5216	KCS1	1082	KCS1	-816	yes	Yes	no	no
chr1	58197	238	287	217	181	413	160	387	267	no	no	-	970	-5328	KCS1	970	KCS1	-928	yes	Yes	no	no
chr1	58200	35	84	46	36	13	32	42	18	no	no	-	967	-5331	KCS1	967	KCS1	-931	yes	Yes	no	no
chr1	58478	120	61	81	91	206	79	123	172	no	no	-	689	-5609	KCS1	689	KCS1	-1209	yes	Yes	no	no
chr1	58702	96	119	116	75	66	77	136	70	no	no	-	465	-5833	KCS1	465	KCS1	-1433	yes	Yes	no	no
chr1	62096	45	48	23	31	12	33	28	49	no	no	-	1715	-2929	AT1G01130	1715	AT1G01130	-133	yes	no	yes	no
chr1	63630	148	206	223	146	174	88	376	104	no	no	-	181	-4463	AT1G01130	181	AT1G01130	-1667	yes	Yes	no	no
chr1	63910	15	35	18	15	2	24	9	14	no	no	-	3715	-99	CIPK9	-256	AT1G01130	99	no	no	no	no
chr1	64727	13	6	6	14	13	12	3	29	no	no	-	2898	-916	CIPK9	2898	CIPK9	-561	yes	no	no	Yes
chr1	67376	24	6	21	18	0	3	2	3	no	no	-	249	-3565	CIPK9	249	CIPK9	-3210	yes	Yes	no	no
chr1	67482	207	232	203	200	395	136	369	261	no	no	-	143	-3671	CIPK9	143	CIPK9	-3316	yes	Yes	no	no
chr1	67661	44	26	35	53	202	75	109	50	no	no	-	4337	-36	AT1G01150	-2454	CIPK9	36	no	no	no	no
chr1	73614	33	55	59	39	18	18	52	4	no	no	-	1123	-1275	AT1G01170	-317	GIF2	1275	yes	no	yes	no
chr1	75762	138	103	110	151	87	139	78	75	no	no	-	3270	-129	AT1G01180	-1684	AT1G01180	129	yes	Yes	no	no
chr1	75873	33	68	35	26	68	9	76	35	no	no	-	3159	-240	AT1G01180	-1573	AT1G01180	240	yes	Yes	no	no
chr1	75945	22	32	75	41	4	8	42	5	no	no	-	3087	-312	AT1G01180	-1501	AT1G01180	312	yes	Yes	no	no
chr1	76022	13	13	15	20	3	11	2	3	no	no	-	3010	-389	AT1G01180	-1424	AT1G01180	389	yes	Yes	no	no
chr1	76069	50	77	65	50	75	37	122	37	no	no	-	2963	-436	AT1G01180	-1377	AT1G01180	436	yes	Yes	no	no
chr1	76100	63	58	61	58	112	55	110	80	no	no	-	2932	-467	AT1G01180	-1346	AT1G01180	467	yes	Yes	no	no
chr1	76159	280	306	273	289	613	769	407	546	no	no	-	2873	-526	AT1G01180	-1287	AT1G01180	526	yes	Yes	no	no
chr1	76172	20	23	27	26	23	19	43	33	no	no	-	2860	-539	AT1G01180	-1274	AT1G01180	539	yes	Yes	no	no
chr1	76285	20	42	28	17	9	18	72	22	no	no	-	2747	-652	AT1G01180	-1161	AT1G01180	652	yes	Yes	no	no
chr1	76326	36	52	60	36	26	27	49	18	no	no	-	2706	-693	AT1G01180	-1120	AT1G01180	693	yes	Yes	no	no
chr1	83385	99	58	93	88	6	44	5	9	yes	no	M	1479	-4353	CYP78A8	1479	CYP78A8	-340	yes	no	yes	no
chr1	83398	34	16	39	15	94	33	38	102	no	no	-	1466	-4366	CYP78A8	1466	CYP78A8	-353	yes	no	yes	no
chr1	83403	116	135	112	106	105	305	92	156	no	no	-	1461	-4371	CYP78A8	1461	CYP78A8	-358	yes	no	yes	no
chr1	83509	12	16	8	8	9	20	8	10	no	no	-	1355	-4477	CYP78A8	1355	CYP78A8	-464	yes	no	yes	no
chr1	83638	33	42	41	17	6	8	47	7	no	no	-	1226	-4606	CYP78A8	1226	CYP78A8	-593	yes	no	yes	no
chr1	84037	54	74	65	72	45	27	141	35	no	no	-	827	-5005	CYP78A8	827	CYP78A8	-992	yes	Yes	no	no
chr1	84059	15	3	22	39	9	15	3	13	no	no	-	805	-5027	CYP78A8	805	CYP78A8	-1014	yes	Yes	no	no
chr1	84245	90	64	118	85	71	61	60	31	no	no	-	619	-5213	CYP78A8	619	CYP78A8	-1200	yes	Yes	no	no
chr1	84425	29	13	26	21	6	9	12	3	no	no	-	439	-5393	CYP78A8	439	CYP78A8	-1380	yes	Yes	no	no
chr1	84438	17	64	30	26	11	14	55	11	no	no	-	426	-5406	CYP78A8	426	CYP78A8	-1393	yes	Yes	no	no
chr1	84495	19	16	19	19	12	20	11	11	no	no	-	369	-5463	CYP78A8	369	CYP78A8	-1450	yes	Yes	no	no
chr1	84538	65	48	45	31	2	3	5	3	yes	no	M	326	-5506	CYP78A8	326	CYP78A8	-1493	yes	Yes	no	no
chr1	84574	60	55	73	45	170	33	174	74	no	no	-	290	-5542	CYP78A8	290	CYP78A8	-1529	yes	Yes	no	no
chr1	84587	150	196	119	112	65	104	136	99	no	no	-	277	-5555	CYP78A8	277	CYP78A8	-1542	yes	Yes	no	no
chr1	84723	5	23	7	15	5	9	12	11	no	no	-	141	-5691	CYP78A8	141	CYP78A8	-1678	yes	Yes	no	no
chr1	86893	5	26	14	11	5	26	5	15	no	no	-	1320	-2029	AtRABA3	1320	AtRABA3	-378	yes	no	yes	no
chr1	86979	59	100	113	71	13	36	69	32	no	no	-	1234	-2115	AtRABA3	1234	AtRABA3	-464	yes	no	yes	no
chr1	87028	95	106	103	92	5	34	48	22	yes	no	M	1185	-2164	AtRABA3	1185	AtRABA3	-513	yes	no	yes	no
chr1	87048	9	26	9	5	11	8	17	15	no	no	-	1165	-2184	AtRABA3	1165	AtRABA3	-533	yes	no	yes	no
chr1	87073	24	42	31	23	8	24	25	21	no	no	-	1140	-2209	AtRABA3	1140	AtRABA3	-558	yes	no	yes	no
chr1	87889	8	13	18	9	15	7	35	12	no	no	-	324	-3025	AtRABA3	324	AtRABA3	-1374	yes	Yes	no	no
chr1	88005	10	13	24	9	7	11	17	7	no	no	-	208	-3141	AtRABA3	208	AtRABA3	-1490	yes	Yes	no	no
chr1	88115	12	29	13	6	40	28	18	74	no	no	-	98	-3251	AtRABA3	98	AtRABA3	-1600	yes	Yes	no	no
chr1	91824	118	151	116	114	491	217	263	234	no	no	-	4163	-74	AT1G01220	-3728	AT1G01220	74	yes	Yes	no	no
chr1	91888	73	100	62	53	12	31	44	26	no	no	-	4099	-138	AT1G01220	-3664	AT1G01220	138	yes	Yes	no	no
chr1	91911	48	64	62	87	76	36	100	104	no	no	-	4076	-161	AT1G01220	-3641	AT1G01220	161	yes	Yes	no	no
chr1	91923	15	13	11	15	2	26	2	13	no	no	-	4064	-173	AT1G01220	-3629	AT1G01220	173	yes	Yes	no	no
chr1	93325	21	3	6	3	7	1	2	3	no	no	-	2662	-1575	AT1G01220	-2227	AT1G01220	1575	yes	no	yes	no
chr1	94519	4	23	13	6	3	7	14	5	no	no	-	1468	-2769	AT1G01220	-1033	AT1G01220	2769	yes	no	yes	no
chr1	95263	12	3	16	13	14	6	14	22	no	no	-	724	-3513	AT1G01220	-289	AT1G01220	3513	yes	no	yes	no
chr1	95807	23	13	30	42	8	19	5	25	no	no	-	180	-4057	AT1G01225	180	AT1G01220	-255	no	no	no	no
chr1	96814	42	113	54	12	315	145	104	242	no	no	-	662	-827	AT1G01225	-593	AT1G01225	827	yes	no	yes	no
chr1	96916	9	6	21	21	6	7	4	12	no	no	-	560	-929	AT1G01225	-491	AT1G01225	929	yes	no	yes	no
chr1	99971	15	35	28	20	3	2	58	3	no	no	-	5359	-77	AT1G01240	-1863	AT1G01240	77	yes	Yes	no	no
chr1	101386	8	23	14	5	7	10	39	13	no	no	-	3944	-1492	AT1G01240	-448	AT1G01240	1492	yes	Yes	no	no
chr1	102902	34	23	32	17	40	27	53	26	no	no	-	2428	-3008	AT1G01250	-1589	AT1G01240	-1068	no	no	no	no
chr1	103641	15	45	28	21	0	15	21	6	no	no	-	1689	-3747	AT1G01250	-850	AT1G01240	-1807	no	no	no	no
chr1	104781	33	55	43	39	15	45	55	23	no	no	-	549	-4887	AT1G01250	549	AT1G01250	-290	yes	Yes	no	no
chr1	104795	80	142	102	61	43	14	140	35	no	no	-	535	-4901	AT1G01250	535	AT1G01250	-304	yes	Yes	no	no
chr1	104811	118	106	108	122	252	133	164	180	no	no	-	519	-4917	AT1G01250	519	AT1G01250	-320	yes	Yes	no	no
chr1	104894	25	3	13	10	17	31	5	18	no	no	-	436	-5000	AT1G01250	436	AT1G01250	-403	yes	Yes	no	no
chr1	104943	101	32	50	90	15	30	11	4	no	no	-	387	-5049	AT1G01250	387	AT1G01250	-452	yes	Yes	no	no
chr1	104973	27	29	22	15	4	15	15	8	no	no	-	357	-5079	AT1G01250	357	AT1G01250	-482	yes	Yes	no	no
chr1	105053	23	39	16	21	3	21	15	11	no	no	-	277	-5159	AT1G01250	277	AT1G01250	-562	yes	Yes	no	no
chr1	105084	17	6	9	15	13	25	17	32	no	no	-	246	-5190	AT1G01250	246	AT1G01250	-593	yes	Yes	no	no
chr1	105118	59	61	56	90	64	95	18	90	no	no	-	212	-5224	AT1G01250	212	AT1G01250	-627	yes	Yes	no	no
chr1	108143	7	6	7	12	8	21	4	2	no	no	-	889	-2813	AT1G01260	889	AT1G01250	2813	no	no	no	no
chr1	110646	14	16	18	33	7	20	10	9	no	no	-	1315	-1614	AT1G01260	-963	AT1G01260	1614	yes	Yes	no	no
chr1	112496	15	10	19	8	5	1	45	8	no	no	-	1790	-233	CYP703A2	-1451	CYP703A2	233	yes	Yes	no	no
chr1	112630	56	52	55	45	24	39	35	43	no	no	-	1656	-367	CYP703A2	-1317	CYP703A2	367	yes	Yes	no	no
chr1	112641	59	52	73	53	94	38	127	62	no	no	-	1645	-378	CYP703A2	-1306	CYP703A2	378	yes	Yes	no	no
chr1	112653	51	45	44	37	3	14	7	5	yes	yes	M	1633	-390	CYP703A2	-1294	CYP703A2	390	yes	Yes	no	no
chr1	112996	23	74	69	31	9	8	132	14	no	no	-	1290	-733	CYP703A2	-951	CYP703A2	733	yes	Yes	no	no
chr1	113020	41	19	38	35	20	23	35	23	no	no	-	1266	-757	CYP703A2	-927	CYP703A2	757	yes	Yes	no	no
chr1	113303	150	132	155	129	217	418	130	182	no	no	-	983	-1040	CYP703A2	-644	CYP703A2	1040	yes	no	yes	no
chr1	113465	58	64	59	47	3	12	34	15	yes	no	M	821	-1202	CYP703A2	-482	CYP703A2	1202	yes	no	yes	no
chr1	113484	98	177	145	80	45	22	221	38	no	no	-	802	-1221	CYP703A2	-463	CYP703A2	1221	yes	no	yes	no
chr1	113546	11	13	19	32	12	14	8	23	no	no	-	740	-1283	CYP703A2	-401	CYP703A2	1283	yes	no	yes	no
chr1	113655	37	39	30	30	14	13	45	16	no	no	-	631	-1392	CYP703A2	-292	CYP703A2	1392	yes	no	yes	no
chr1	113727	30	52	61	73	10	25	75	29	no	no	-	559	-1464	CYP703A2	-220	CYP703A2	1464	yes	no	yes	no
chr1	114318	15	35	22	8	31	9	110	16	no	no	-	2625	-32	CNX3	-1231	CNX3	32	yes	Yes	no	no
chr1	115241	57	100	65	46	29	67	59	45	no	no	-	1702	-955	CNX3	-308	CNX3	955	yes	no	yes	no
chr1	117249	8	3	7	10	5	6	41	12	no	no	-	2905	-306	AT1G01300	-1515	AT1G01300	306	yes	Yes	no	no
chr1	117355	52	35	33	33	13	55	28	26	no	no	-	2799	-412	AT1G01300	-1409	AT1G01300	412	yes	Yes	no	no
chr1	117364	172	245	214	160	109	102	302	161	no	no	-	2790	-421	AT1G01300	-1400	AT1G01300	421	yes	Yes	no	no
chr1	117367	106	64	73	76	120	81	109	120	no	no	-	2787	-424	AT1G01300	-1397	AT1G01300	424	yes	Yes	no	no
chr1	117405	13	32	14	10	61	19	30	56	no	no	-	2749	-462	AT1G01300	-1359	AT1G01300	462	yes	Yes	no	no
chr1	117414	16	16	26	12	1	24	5	11	no	no	-	2740	-471	AT1G01300	-1350	AT1G01300	471	yes	Yes	no	no
chr1	117425	154	164	154	72	94	170	126	257	no	no	-	2729	-482	AT1G01300	-1339	AT1G01300	482	yes	Yes	no	no
chr1	117435	48	100	93	79	74	54	172	70	no	no	-	2719	-492	AT1G01300	-1329	AT1G01300	492	yes	Yes	no	no
chr1	117480	60	119	123	55	6	8	57	3	no	no	-	2674	-537	AT1G01300	-1284	AT1G01300	537	yes	Yes	no	no
chr1	117496	123	132	118	81	126	175	116	246	no	no	-	2658	-553	AT1G01300	-1268	AT1G01300	553	yes	Yes	no	no
chr1	117515	331	251	316	314	982	764	374	868	no	no	-	2639	-572	AT1G01300	-1249	AT1G01300	572	yes	Yes	no	no
chr1	117546	104	71	86	62	150	108	142	175	no	no	-	2608	-603	AT1G01300	-1218	AT1G01300	603	yes	Yes	no	no
chr1	117573	24	26	33	17	10	9	43	9	no	no	-	2581	-630	AT1G01300	-1191	AT1G01300	630	yes	Yes	no	no
chr1	117684	116	71	103	51	47	41	83	45	no	no	-	2470	-741	AT1G01300	-1080	AT1G01300	741	yes	Yes	no	no
chr1	117687	131	174	146	91	462	225	287	457	no	no	-	2467	-744	AT1G01300	-1077	AT1G01300	744	yes	Yes	no	no
chr1	117784	38	116	109	85	4	13	126	18	no	no	-	2370	-841	AT1G01300	-980	AT1G01300	841	yes	Yes	no	no
chr1	117852	51	64	64	55	1	3	23	3	yes	no	M	2302	-909	AT1G01300	-912	AT1G01300	909	yes	Yes	no	no
chr1	117855	75	119	64	83	154	126	156	176	no	no	-	2299	-912	AT1G01300	-909	AT1G01300	912	yes	Yes	no	no
chr1	117910	5	13	12	6	12	13	16	22	no	no	-	2244	-967	AT1G01300	-854	AT1G01300	967	yes	Yes	no	no
chr1	118056	7	16	6	17	15	39	18	18	no	no	-	2098	-1113	AT1G01300	-708	AT1G01300	1113	yes	Yes	no	no
chr1	118090	51	55	43	57	26	72	62	36	no	no	-	2064	-1147	AT1G01300	-674	AT1G01300	1147	yes	Yes	no	no
chr1	118098	247	187	175	457	379	328	238	893	no	no	-	2056	-1155	AT1G01300	-666	AT1G01300	1155	yes	Yes	no	no
chr1	118177	100	103	84	123	58	52	150	71	no	no	-	1977	-1234	AT1G01300	-587	AT1G01300	1234	yes	Yes	no	no
chr1	118352	19	42	38	21	7	10	65	9	no	no	-	1802	-1409	AT1G01300	-412	AT1G01300	1409	yes	Yes	no	no
chr1	118410	43	35	32	33	117	39	42	25	no	no	-	1744	-1467	AT1G01300	-354	AT1G01300	1467	yes	Yes	no	no
chr1	118422	20	16	23	14	7	20	32	13	no	no	-	1732	-1479	AT1G01300	-342	AT1G01300	1479	yes	Yes	no	no
chr1	118489	51	61	62	63	93	40	103	48	no	no	-	1665	-1546	AT1G01300	-275	AT1G01300	1546	yes	Yes	no	no
chr1	118515	36	71	33	22	46	46	35	43	no	no	-	1639	-1572	AT1G01300	-249	AT1G01300	1572	yes	Yes	no	no
chr1	119490	13	13	11	13	9	0	27	10	no	no	-	664	-2547	AT1G01310	664	AT1G01300	-726	no	no	no	no
chr1	119553	6	3	10	16	24	25	7	26	no	no	-	601	-2610	AT1G01310	601	AT1G01300	-789	no	no	no	no
chr1	119842	7	0	11	17	7	26	5	12	no	no	-	312	-2899	AT1G01310	312	AT1G01300	-1078	no	no	no	no
chr1	120405	11	13	15	23	2	13	2	12	no	no	-	9694	-251	AT1G01310	-725	AT1G01310	251	yes	Yes	no	no
chr1	120448	24	13	16	23	4	36	6	20	no	no	-	9651	-294	AT1G01310	-682	AT1G01310	294	yes	Yes	no	no
chr1	120509	29	77	37	33	177	90	72	82	no	no	-	9590	-355	AT1G01310	-621	AT1G01310	355	yes	Yes	no	no
chr1	120551	142	71	85	125	34	128	37	54	no	no	-	9548	-397	AT1G01310	-579	AT1G01310	397	yes	Yes	no	no
chr1	120560	48	32	47	52	269	110	71	121	no	no	-	9539	-406	AT1G01310	-570	AT1G01310	406	yes	Yes	no	no
chr1	120562	38	52	37	30	344	94	94	74	no	no	-	9537	-408	AT1G01310	-568	AT1G01310	408	yes	Yes	no	no
chr1	120566	68	74	51	45	76	120	52	110	no	no	-	9533	-412	AT1G01310	-564	AT1G01310	412	yes	Yes	no	no
chr1	120580	26	23	24	26	39	25	41	16	no	no	-	9519	-426	AT1G01310	-550	AT1G01310	426	yes	Yes	no	no
chr1	120708	13	6	8	12	10	26	2	12	no	no	-	9391	-554	AT1G01310	-422	AT1G01310	554	yes	Yes	no	no
chr1	120731	24	19	24	21	2	4	2	1	yes	yes	M	9368	-577	AT1G01310	-399	AT1G01310	577	yes	Yes	no	no
chr1	120920	67	68	65	48	110	33	123	67	no	no	-	9179	-766	AT1G01310	-210	AT1G01310	766	yes	Yes	no	no
chr1	120923	43	16	46	23	15	32	26	11	no	no	-	9176	-769	AT1G01310	-207	AT1G01310	769	yes	Yes	no	no
chr1	121947	20	3	3	2	2	0	2	1	no	no	-	8152	-1793	AT1G01320	8152	AT1G01320	-817	yes	no	yes	no
chr1	127393	21	26	24	12	23	16	13	22	no	no	-	2706	-7239	AT1G01320	2706	AT1G01320	-6263	yes	no	yes	no
chr1	128148	76	200	129	66	11	12	122	11	no	no	-	1951	-7994	AT1G01320	1951	AT1G01320	-7018	yes	no	yes	no
chr1	128157	16	32	18	6	22	49	22	51	no	no	-	1942	-8003	AT1G01320	1942	AT1G01320	-7027	yes	no	yes	no
chr1	128226	461	354	286	454	1021	590	494	803	no	no	-	1873	-8072	AT1G01320	1873	AT1G01320	-7096	yes	no	yes	no
chr1	128279	27	10	24	24	62	17	25	18	no	no	-	1820	-8125	AT1G01320	1820	AT1G01320	-7149	yes	no	yes	no
chr1	128283	31	113	73	38	49	18	150	15	no	no	-	1816	-8129	AT1G01320	1816	AT1G01320	-7153	yes	no	yes	no
chr1	131345	37	55	47	26	7	16	59	13	no	no	-	3977	-1246	ATCNGC10	-987	AT1G01320	1246	no	no	no	no
chr1	132436	19	48	31	26	6	12	60	11	no	no	-	2886	-2337	ATCNGC10	2886	ATCNGC10	-104	yes	no	yes	no
chr1	132527	23	16	23	23	86	38	64	41	no	no	-	2795	-2428	ATCNGC10	2795	ATCNGC10	-195	yes	no	yes	no
chr1	132559	39	23	55	43	30	18	79	38	no	no	-	2763	-2460	ATCNGC10	2763	ATCNGC10	-227	yes	no	yes	no
chr1	132764	14	16	10	23	14	27	4	24	no	no	-	2558	-2665	ATCNGC10	2558	ATCNGC10	-432	yes	no	no	Yes
chr1	138601	9	13	9	17	20	4	32	18	no	no	-	3370	-1869	AT1G01350	-967	AT1G01350	1869	yes	no	yes	no
chr1	138607	52	61	45	60	37	31	67	33	no	no	-	3364	-1875	AT1G01350	-961	AT1G01350	1875	yes	no	yes	no
chr1	138614	81	90	70	70	14	51	79	34	no	no	-	3357	-1882	AT1G01350	-954	AT1G01350	1882	yes	no	yes	no
chr1	138713	25	23	23	27	5	53	8	11	no	no	-	3258	-1981	AT1G01350	-855	AT1G01350	1981	yes	no	yes	no
chr1	138776	11	39	31	17	9	12	32	11	no	no	-	3195	-2044	AT1G01350	-792	AT1G01350	2044	yes	no	yes	no
chr1	139239	105	71	67	65	6	4	14	7	yes	no	M	2732	-2507	AT1G01350	-329	AT1G01350	2507	yes	no	yes	no
chr1	142157	127	77	85	94	27	73	25	20	no	no	-	1407	-186	AT1G01360	-1024	AT1G01360	186	yes	Yes	no	no
chr1	143960	40	61	38	52	4	8	8	12	yes	no	M	3193	-396	HTR12	-1724	HTR12	396	yes	no	no	no
chr1	148327	17	3	10	17	8	23	2	24	no	no	-	1479	-1174	AT1G01390	1479	AT1G01390	-207	yes	Yes	no	no
chr1	148537	42	42	29	31	23	28	6	13	no	no	-	1269	-1384	AT1G01390	1269	AT1G01390	-417	yes	Yes	no	no
chr1	149367	0	0	0	0	3	3	7	22	no	no	-	439	-2214	AT1G01390	439	AT1G01390	-1247	yes	Yes	no	no
chr1	149398	157	106	127	154	84	82	84	53	no	no	-	408	-2245	AT1G01390	408	AT1G01390	-1278	yes	Yes	no	no
chr1	149428	0	6	0	0	25	0	9	6	no	no	-	378	-2275	AT1G01390	378	AT1G01390	-1308	yes	Yes	no	no
chr1	149473	20	13	35	15	7	6	23	8	no	no	-	333	-2320	AT1G01390	333	AT1G01390	-1353	yes	Yes	no	no
chr1	149521	183	242	187	143	330	289	343	267	yes	no	U	285	-2368	AT1G01390	285	AT1G01390	-1401	yes	Yes	no	no
chr1	150271	6	3	8	11	6	22	2	4	no	no	-	1939	-465	AT1G01400	-418	AT1G01390	465	no	no	no	no
chr1	151291	17	13	18	35	17	13	36	15	no	no	-	919	-1485	AT1G01400	919	AT1G01400	-602	yes	no	yes	no
chr1	151380	15	6	10	16	3	25	4	4	no	no	-	830	-1574	AT1G01400	830	AT1G01400	-691	yes	no	no	Yes
chr1	151996	15	16	23	23	3	16	14	6	no	no	-	214	-2190	AT1G01400	214	AT1G01400	-1307	yes	no	yes	no
chr1	152871	8	13	18	10	3	3	25	8	no	no	-	242	-661	APUM22	242	AT1G01400	661	no	no	no	no
chr1	153785	18	16	10	12	15	21	2	18	no	no	-	2226	-672	APUM22	-413	APUM22	672	yes	Yes	no	no
chr1	155257	23	26	37	26	8	38	32	18	no	no	-	754	-2144	AT1G01420	754	AT1G01420	-691	yes	Yes	no	no
chr1	155306	26	26	30	24	11	32	51	31	no	no	-	705	-2193	AT1G01420	705	AT1G01420	-740	yes	Yes	no	no
chr1	155573	12	6	10	28	2	10	6	6	no	no	-	438	-2460	AT1G01420	438	AT1G01420	-1007	yes	Yes	no	no
chr1	155617	0	3	0	0	9	11	9	21	no	no	-	394	-2504	AT1G01420	394	AT1G01420	-1051	yes	Yes	no	no
chr1	155678	43	19	25	23	26	12	40	9	no	no	-	333	-2565	AT1G01420	333	AT1G01420	-1112	yes	Yes	no	no
chr1	155685	9	19	25	11	2	30	9	9	no	no	-	326	-2572	AT1G01420	326	AT1G01420	-1119	yes	Yes	no	no
chr1	155718	13	16	1	13	7	10	17	22	no	no	-	293	-2605	AT1G01420	293	AT1G01420	-1152	yes	Yes	no	no
chr1	155723	53	45	60	45	40	44	81	53	no	no	-	288	-2610	AT1G01420	288	AT1G01420	-1157	yes	Yes	no	no
chr1	155726	110	87	107	68	96	60	171	73	no	no	-	285	-2613	AT1G01420	285	AT1G01420	-1160	yes	Yes	no	no
chr1	155785	10	26	28	22	10	17	15	13	no	no	-	226	-2672	AT1G01420	226	AT1G01420	-1219	yes	Yes	no	no
chr1	155800	9	19	23	10	0	4	11	2	no	no	-	211	-2687	AT1G01420	211	AT1G01420	-1234	yes	Yes	no	no
chr1	155881	37	84	80	70	26	39	109	43	no	no	-	130	-2768	AT1G01420	130	AT1G01420	-1315	yes	Yes	no	no
chr1	155965	4	6	6	6	10	21	7	6	no	no	-	46	-2852	AT1G01420	46	AT1G01420	-1399	yes	Yes	no	no
chr1	156795	13	19	18	16	4	22	2	12	no	no	-	1860	-784	AT1G01430	-6	AT1G01420	784	no	no	no	no
chr1	156974	8	26	31	23	5	12	5	5	no	no	-	1681	-963	AT1G01430	1681	AT1G01430	-173	yes	no	yes	no
chr1	157103	14	3	25	24	14	22	7	28	no	no	-	1552	-1092	AT1G01430	1552	AT1G01430	-302	yes	no	yes	no
chr1	157114	12	23	23	16	2	3	22	11	no	no	-	1541	-1103	AT1G01430	1541	AT1G01430	-313	yes	no	yes	no
chr1	158341	86	97	89	62	12	21	35	14	yes	no	M	314	-2330	AT1G01430	314	AT1G01430	-1540	yes	Yes	no	no
chr1	158377	25	26	12	25	17	1	28	11	no	no	-	278	-2366	AT1G01430	278	AT1G01430	-1576	yes	Yes	no	no
chr1	161413	40	23	12	17	6	4	5	5	no	no	-	1159	-2758	AT1G01440	1159	AT1G01440	-1557	yes	no	yes	no
chr1	163484	37	100	52	36	10	17	122	21	no	no	-	2033	-65	AT1G01450	-621	AT1G01448	65	yes	no	no	Yes
chr1	163487	87	100	80	77	8	15	39	13	yes	no	M	2030	-68	AT1G01450	-618	AT1G01448	68	yes	no	no	Yes
chr1	164054	55	45	45	47	7	11	31	7	yes	no	M	1463	-635	AT1G01450	-51	AT1G01448	635	yes	no	no	Yes
chr1	164393	22	10	28	19	12	17	4	16	no	no	-	1124	-974	AT1G01450	1124	AT1G01450	-288	yes	Yes	no	no
chr1	164545	30	32	36	39	22	26	31	30	no	no	-	972	-1126	AT1G01450	972	AT1G01450	-440	yes	Yes	no	no
chr1	165024	11	10	8	12	15	6	2	25	no	no	-	493	-1605	AT1G01450	493	AT1G01450	-919	yes	Yes	no	no
chr1	167411	30	52	53	37	3	11	39	6	no	no	-	1312	-1894	AT1G01460	1312	AT1G01448	-1172	no	no	no	no
chr1	167487	108	77	95	119	89	57	80	59	no	no	-	1236	-1970	AT1G01460	1236	AT1G01448	-1248	no	no	no	no
chr1	167627	92	177	133	86	92	47	239	99	no	no	-	1096	-2110	AT1G01460	1096	AT1G01448	-1388	no	no	no	no
chr1	167652	85	132	97	73	50	142	59	84	no	no	-	1071	-2135	AT1G01460	1071	AT1G01448	-1413	no	no	no	no
chr1	167678	45	16	25	8	27	24	48	12	no	no	-	1045	-2161	AT1G01460	1045	AT1G01448	-1439	no	no	no	no
chr1	167732	10	10	20	19	8	8	21	6	no	no	-	991	-2215	AT1G01460	991	AT1G01448	-1493	no	no	no	no
chr1	167753	30	29	52	35	0	2	5	3	yes	no	M	970	-2236	AT1G01460	970	AT1G01448	-1514	no	no	no	no
chr1	167770	37	71	59	52	154	53	91	117	no	no	-	953	-2253	AT1G01460	953	AT1G01448	-1531	no	no	no	no
chr1	168271	20	13	9	19	2	14	8	15	no	no	-	452	-2754	AT1G01460	452	AT1G01448	-2032	no	no	no	no
chr1	169123	12	3	17	21	2	13	4	8	no	no	-	3825	-400	AT1G01460	-2042	AT1G01460	400	yes	no	yes	no
chr1	171474	8	10	5	21	6	20	2	18	no	no	-	1474	-2751	LEA14	-672	AT1G01460	-309	no	no	no	no
chr1	171557	15	0	16	21	7	14	15	8	no	no	-	1391	-2834	LEA14	-589	AT1G01460	-392	no	no	no	no
chr1	171693	10	13	16	10	3	21	3	11	no	no	-	1255	-2970	LEA14	-453	AT1G01460	-528	no	no	no	no
chr1	171843	48	68	63	53	13	24	66	34	no	no	-	1105	-3120	LEA14	-303	AT1G01460	-678	no	no	no	no
chr1	172428	21	39	42	32	1	16	14	11	no	no	-	520	-3705	LEA14	520	LEA14	-282	yes	no	yes	no
chr1	172624	10	39	26	16	0	3	23	7	no	no	-	324	-3901	LEA14	324	LEA14	-478	yes	Yes	no	no
chr1	173293	21	29	20	21	0	12	23	11	no	no	-	2489	-345	ACS2	2489	LEA14	345	no	no	no	no
chr1	173532	34	32	39	44	10	19	37	24	no	no	-	2250	-584	ACS2	2250	LEA14	584	no	no	no	no
chr1	174768	79	97	69	73	28	83	54	55	no	no	-	1014	-1820	ACS2	1014	LEA14	1820	no	no	no	no
chr1	174791	24	13	24	12	18	13	21	8	no	no	-	991	-1843	ACS2	991	LEA14	1843	no	no	no	no
chr1	176662	10	6	9	20	11	36	14	13	no	no	-	5695	-880	ACS2	-1738	ACS2	880	yes	no	no	no
chr1	176719	16	10	27	10	3	15	7	13	no	no	-	5638	-937	ACS2	-1681	ACS2	937	yes	no	no	no
chr1	177235	11	19	21	6	2	6	46	4	no	no	-	5122	-1453	ACS2	-1165	ACS2	1453	yes	no	no	no
chr1	177285	75	81	73	45	12	19	35	15	yes	no	M	5072	-1503	ACS2	-1115	ACS2	1503	yes	no	no	no
chr1	177300	31	129	83	40	382	122	179	279	no	no	-	5057	-1518	ACS2	-1100	ACS2	1518	yes	no	no	no
chr1	177462	4	10	22	10	2	12	38	4	no	no	-	4895	-1680	ACS2	-938	ACS2	1680	yes	no	no	no
chr1	178067	20	10	15	15	12	26	5	17	no	no	-	4290	-2285	ACS2	-333	ACS2	2285	yes	no	no	no
chr1	178497	24	19	12	8	17	12	9	11	no	no	-	3860	-2715	AT1G01490	-1562	ACS2	-97	no	no	no	no
chr1	178989	25	19	26	22	6	3	14	3	yes	no	M	3368	-3207	AT1G01490	-1070	ACS2	-589	no	no	no	no
chr1	179827	65	48	80	87	74	92	95	103	no	no	-	2530	-4045	AT1G01490	-232	ACS2	-1427	no	no	no	no
chr1	180538	31	64	61	30	432	152	80	411	no	no	-	1819	-4756	AT1G01490	1819	AT1G01490	-479	yes	no	no	no
chr1	180664	115	81	67	92	17	27	29	13	yes	no	M	1693	-4882	AT1G01490	1693	AT1G01490	-605	yes	no	no	no
chr1	180712	34	35	18	24	58	16	72	44	no	no	-	1645	-4930	AT1G01490	1645	AT1G01490	-653	yes	no	no	no
chr1	181234	18	10	16	23	10	15	5	23	no	no	-	1123	-5452	AT1G01490	1123	AT1G01490	-1175	yes	no	no	Yes
chr1	182418	8	3	7	10	52	8	22	11	no	no	-	2715	-61	AT1G01500	2715	AT1G01490	61	no	no	no	no
chr1	182432	129	68	106	89	182	109	164	147	no	no	-	2701	-75	AT1G01500	2701	AT1G01490	75	no	no	no	no
chr1	183194	4	10	6	7	5	20	2	4	no	no	-	1939	-837	AT1G01500	1939	AT1G01490	837	no	no	no	no
chr1	183434	45	48	59	40	71	38	105	43	no	no	-	1699	-1077	AT1G01500	1699	AT1G01490	1077	no	no	no	no
chr1	183476	17	6	17	11	12	21	5	20	no	no	-	1657	-1119	AT1G01500	1657	AT1G01490	1119	no	no	no	no
chr1	184314	10	26	14	15	0	1	13	0	no	no	-	819	-1957	AT1G01500	819	AT1G01490	1957	no	no	no	no
chr1	184971	26	23	40	23	6	20	25	16	no	no	-	162	-2614	AT1G01500	162	AT1G01490	2614	no	no	no	no
chr1	185350	139	187	50	46	390	391	52	235	no	no	-	1861	-217	AT1G01500	-1573	AT1G01500	217	yes	Yes	no	no
chr1	185405	8	6	12	4	34	9	47	31	no	no	-	1806	-272	AT1G01500	-1518	AT1G01500	272	yes	Yes	no	no
chr1	185435	21	13	20	12	7	13	25	12	no	no	-	1776	-302	AT1G01500	-1488	AT1G01500	302	yes	Yes	no	no
chr1	185477	223	274	230	228	408	273	323	369	no	no	-	1734	-344	AT1G01500	-1446	AT1G01500	344	yes	Yes	no	no
chr1	185541	124	129	134	107	9	29	71	11	yes	no	M	1670	-408	AT1G01500	-1382	AT1G01500	408	yes	Yes	no	no
chr1	185559	62	122	89	69	197	93	171	172	no	no	-	1652	-426	AT1G01500	-1364	AT1G01500	426	yes	Yes	no	no
chr1	185582	32	55	39	25	3	54	36	33	no	no	-	1629	-449	AT1G01500	-1341	AT1G01500	449	yes	Yes	no	no
chr1	185609	176	196	215	204	193	86	331	192	no	no	-	1602	-476	AT1G01500	-1314	AT1G01500	476	yes	Yes	no	no
chr1	185759	15	58	16	9	7	30	19	12	no	no	-	1452	-626	AT1G01500	-1164	AT1G01500	626	yes	Yes	no	no
chr1	185857	198	219	231	239	115	66	316	131	no	no	-	1354	-724	AT1G01500	-1066	AT1G01500	724	yes	Yes	no	no
chr1	185912	48	48	49	32	32	46	69	25	no	no	-	1299	-779	AT1G01500	-1011	AT1G01500	779	yes	Yes	no	no
chr1	187286	185	132	110	162	220	269	172	357	no	no	-	3310	-75	AN	-2770	AN	75	yes	Yes	no	no
chr1	187299	137	122	128	100	36	246	87	138	no	no	-	3297	-88	AN	-2757	AN	88	yes	Yes	no	no
chr1	187331	110	148	171	124	95	104	219	129	no	no	-	3265	-120	AN	-2725	AN	120	yes	Yes	no	no
chr1	187353	233	222	201	211	319	216	272	406	no	no	-	3243	-142	AN	-2703	AN	142	yes	Yes	no	no
chr1	187374	116	138	103	80	66	158	56	125	no	no	-	3222	-163	AN	-2682	AN	163	yes	Yes	no	no
chr1	187419	40	29	20	36	3	15	22	11	no	no	-	3177	-208	AN	-2637	AN	208	yes	Yes	no	no
chr1	187515	634	676	684	696	1359	539	886	735	no	no	-	3081	-304	AN	-2541	AN	304	yes	Yes	no	no
chr1	187536	132	61	72	113	1	17	7	4	yes	no	M	3060	-325	AN	-2520	AN	325	yes	Yes	no	no
chr1	187592	58	45	32	44	3	5	5	1	yes	no	M	3004	-381	AN	-2464	AN	381	yes	Yes	no	no
chr1	187607	34	48	55	28	133	52	96	92	no	no	-	2989	-396	AN	-2449	AN	396	yes	Yes	no	no
chr1	187699	193	193	165	165	160	99	320	186	no	no	-	2897	-488	AN	-2357	AN	488	yes	Yes	no	no
chr1	188046	16	6	17	9	7	25	8	11	no	no	-	2550	-835	AN	-2010	AN	835	yes	no	yes	no
chr1	188371	68	29	59	53	28	55	109	54	no	no	-	2225	-1160	AN	-1685	AN	1160	yes	no	yes	no
chr1	188801	20	19	21	10	8	15	24	11	no	no	-	1795	-1590	AN	-1255	AN	1590	yes	no	yes	no
chr1	189214	3	0	4	53	1	8	2	26	no	no	-	1382	-2003	AN	-842	AN	2003	yes	no	yes	no
chr1	190063	19	10	21	26	9	34	3	17	no	no	-	533	-2852	AT1G01520	533	AN	-7	no	no	no	no
chr1	190360	9	26	13	16	12	19	5	14	no	no	-	236	-3149	AT1G01520	236	AN	-304	no	no	no	no
chr1	190431	39	84	64	53	17	29	140	40	no	no	-	165	-3220	AT1G01520	165	AN	-375	no	no	no	no
chr1	190443	15	29	21	14	8	20	25	4	no	no	-	153	-3232	AT1G01520	153	AN	-387	no	no	no	no
chr1	190504	23	6	12	14	3	7	5	6	no	no	-	92	-3293	AT1G01520	92	AN	-448	no	no	no	no
chr1	192229	24	23	14	15	6	21	8	15	no	no	-	1441	-1633	AGL28	-411	AT1G01520	-90	no	no	no	no
chr1	195895	0	19	21	3	0	1	13	4	no	no	-	3744	-115	AT1G01540	-2746	AT1G01540	115	yes	Yes	no	no
chr1	196045	63	77	53	63	43	18	137	33	no	no	-	3594	-265	AT1G01540	-2596	AT1G01540	265	yes	Yes	no	no
chr1	196129	5	6	10	23	7	8	3	14	no	no	-	3510	-349	AT1G01540	-2512	AT1G01540	349	yes	Yes	no	no
chr1	196235	43	64	46	24	72	25	74	38	no	no	-	3404	-455	AT1G01540	-2406	AT1G01540	455	yes	Yes	no	no
chr1	196238	58	35	67	50	9	33	30	13	no	no	-	3401	-458	AT1G01540	-2403	AT1G01540	458	yes	Yes	no	no
chr1	196350	7	26	12	6	16	13	23	15	no	no	-	3289	-570	AT1G01540	-2291	AT1G01540	570	yes	Yes	no	no
chr1	196356	121	68	87	84	8	19	15	8	yes	no	M	3283	-576	AT1G01540	-2285	AT1G01540	576	yes	Yes	no	no
chr1	196370	16	29	18	23	17	22	31	34	no	no	-	3269	-590	AT1G01540	-2271	AT1G01540	590	yes	Yes	no	no
chr1	196424	27	19	28	40	1	3	7	1	yes	no	M	3215	-644	AT1G01540	-2217	AT1G01540	644	yes	Yes	no	no
chr1	197373	15	6	13	70	1	9	5	27	no	no	-	2266	-1593	AT1G01540	-1268	AT1G01540	1593	yes	no	no	no
chr1	198296	30	23	16	37	0	5	1	0	yes	no	M	1343	-2516	AT1G01540	-345	AT1G01540	2516	yes	no	no	no
chr1	198328	92	135	106	61	197	52	227	95	no	no	-	1311	-2548	AT1G01540	-313	AT1G01540	2548	yes	no	no	no
chr1	198349	46	16	37	26	2	4	1	3	yes	no	M	1290	-2569	AT1G01540	-292	AT1G01540	2569	yes	no	no	no
chr1	198882	26	42	26	24	16	10	49	7	no	no	-	757	-3102	BPS1	757	AT1G01540	-241	no	no	no	no
chr1	200549	20	32	25	21	2	39	18	10	no	no	-	1714	-910	BPS1	-1226	BPS1	910	yes	no	no	no
chr1	201550	27	39	29	36	17	8	60	29	no	no	-	713	-1911	BPS1	-225	BPS1	1911	yes	no	no	no
chr1	202490	26	23	26	19	10	14	28	23	no	no	-	2686	-227	ATMPK11	-1845	ATMPK11	227	yes	Yes	no	no
chr1	203542	28	10	23	21	5	7	14	1	no	no	-	1634	-1279	ATMPK11	-793	ATMPK11	1279	yes	no	yes	no
chr1	205306	9	10	13	7	4	5	20	6	no	no	-	4089	-130	AT1G01570	-2129	AT1G01570	130	yes	Yes	no	no
chr1	205323	14	35	24	14	3	4	45	4	no	no	-	4072	-147	AT1G01570	-2112	AT1G01570	147	yes	Yes	no	no
chr1	205345	10	23	21	8	2	5	12	5	no	no	-	4050	-169	AT1G01570	-2090	AT1G01570	169	yes	Yes	no	no
chr1	205363	25	29	31	26	4	2	13	4	yes	no	M	4032	-187	AT1G01570	-2072	AT1G01570	187	yes	Yes	no	no
chr1	205399	16	26	18	14	5	23	5	11	no	no	-	3996	-223	AT1G01570	-2036	AT1G01570	223	yes	Yes	no	no
chr1	205671	12	10	21	19	13	15	18	10	no	no	-	3724	-495	AT1G01570	-1764	AT1G01570	495	yes	Yes	no	no
chr1	206817	16	39	37	26	5	28	22	21	no	no	-	2578	-1641	AT1G01570	-618	AT1G01570	1641	yes	no	yes	no
chr1	206831	92	81	85	89	16	74	65	15	no	no	-	2564	-1655	AT1G01570	-604	AT1G01570	1655	yes	no	yes	no
chr1	206857	66	148	90	53	329	189	149	283	no	no	-	2538	-1681	AT1G01570	-578	AT1G01570	1681	yes	no	yes	no
chr1	206881	167	180	202	182	30	97	90	25	yes	no	M	2514	-1705	AT1G01570	-554	AT1G01570	1705	yes	no	yes	no
chr1	206973	9	23	12	11	1	2	20	6	no	no	-	2422	-1797	AT1G01570	-462	AT1G01570	1797	yes	no	yes	no
chr1	206977	42	26	31	37	33	59	36	46	no	no	-	2418	-1801	AT1G01570	-458	AT1G01570	1801	yes	no	yes	no
chr1	207047	15	35	13	11	38	15	43	18	no	no	-	2348	-1871	AT1G01570	-388	AT1G01570	1871	yes	no	yes	no
chr1	207061	273	184	240	229	97	261	98	105	no	no	-	2334	-1885	AT1G01570	-374	AT1G01570	1885	yes	no	yes	no
chr1	207125	11	19	20	23	3	14	3	9	no	no	-	2270	-1949	AT1G01570	-310	AT1G01570	1949	yes	no	yes	no
chr1	210410	63	87	62	61	110	66	85	80	no	no	-	3819	-1015	FRO2	-2631	FRO2	1015	yes	no	yes	no
chr1	210461	10	3	9	32	13	15	15	30	no	no	-	3768	-1066	FRO2	-2580	FRO2	1066	yes	no	yes	no
chr1	210488	10	39	20	24	15	1	31	11	no	no	-	3741	-1093	FRO2	-2553	FRO2	1093	yes	no	yes	no
chr1	210768	9	10	23	14	2	6	0	3	no	no	-	3461	-1373	FRO2	-2273	FRO2	1373	yes	no	no	Yes
chr1	211106	128	74	129	128	35	91	65	47	no	no	-	3123	-1711	FRO2	-1935	FRO2	1711	yes	no	yes	no
chr1	211110	37	32	28	41	42	27	63	26	no	no	-	3119	-1715	FRO2	-1931	FRO2	1715	yes	no	yes	no
chr1	211702	38	29	36	30	32	12	44	14	no	no	-	2527	-2307	FRO2	-1339	FRO2	2307	yes	no	yes	no
chr1	215435	42	42	23	20	15	27	27	29	no	no	-	3559	-1206	FRO1	-1869	FRO1	1206	yes	no	yes	no
chr1	215670	13	13	27	36	12	14	25	20	no	no	-	3324	-1441	FRO1	-1634	FRO1	1441	yes	no	yes	no
chr1	216722	11	10	5	14	0	21	4	6	no	no	-	2272	-2493	FRO1	-582	FRO1	2493	yes	no	yes	no
chr1	217009	7	10	22	9	5	5	14	14	no	no	-	1985	-2780	FRO1	-295	FRO1	2780	yes	no	yes	no
chr1	217030	18	23	27	7	1	3	6	1	no	no	-	1964	-2801	FRO1	-274	FRO1	2801	yes	no	yes	no
chr1	219449	33	35	48	29	7	40	31	14	no	no	-	4891	-455	CYP86A4	-1837	CYP86A4	455	yes	Yes	no	no
chr1	219487	28	13	27	41	18	19	26	36	no	no	-	4853	-493	CYP86A4	-1799	CYP86A4	493	yes	Yes	no	no
chr1	219706	4	16	5	4	18	17	5	29	no	no	-	4634	-712	CYP86A4	-1580	CYP86A4	712	yes	no	no	Yes
chr1	219753	126	174	108	84	50	84	105	55	no	no	-	4587	-759	CYP86A4	-1533	CYP86A4	759	yes	no	yes	no
chr1	219758	51	58	60	35	6	2	8	1	yes	no	M	4582	-764	CYP86A4	-1528	CYP86A4	764	yes	no	yes	no
chr1	219800	14	3	14	12	22	12	6	14	no	no	-	4540	-806	CYP86A4	-1486	CYP86A4	806	yes	no	yes	no
chr1	219925	237	203	268	193	267	283	266	307	no	no	-	4415	-931	CYP86A4	-1361	CYP86A4	931	yes	no	yes	no
chr1	219930	94	77	90	102	157	87	143	155	no	no	-	4410	-936	CYP86A4	-1356	CYP86A4	936	yes	no	yes	no
chr1	220233	2	10	6	8	4	2	22	5	no	no	-	4107	-1239	CYP86A4	-1053	CYP86A4	1239	yes	no	yes	no
chr1	220263	59	45	53	66	24	52	62	36	no	no	-	4077	-1269	CYP86A4	-1023	CYP86A4	1269	yes	no	yes	no
chr1	220334	61	48	49	40	51	24	95	22	no	no	-	4006	-1340	CYP86A4	-952	CYP86A4	1340	yes	no	yes	no
chr1	220364	10	10	12	14	112	57	59	147	no	no	-	3976	-1370	CYP86A4	-922	CYP86A4	1370	yes	no	yes	no
chr1	220378	126	129	97	93	70	164	69	65	no	no	-	3962	-1384	CYP86A4	-908	CYP86A4	1384	yes	no	yes	no
chr1	220443	103	42	71	98	11	26	16	17	no	no	-	3897	-1449	CYP86A4	-843	CYP86A4	1449	yes	no	yes	no
chr1	220482	96	122	103	103	121	39	203	86	no	no	-	3858	-1488	CYP86A4	-804	CYP86A4	1488	yes	no	yes	no
chr1	220539	12	48	33	13	154	35	63	72	no	no	-	3801	-1545	CYP86A4	-747	CYP86A4	1545	yes	no	yes	no
chr1	220542	27	39	43	35	4	13	25	6	no	no	-	3798	-1548	CYP86A4	-744	CYP86A4	1548	yes	no	yes	no
chr1	220557	11	23	18	14	39	22	19	78	no	no	-	3783	-1563	CYP86A4	-729	CYP86A4	1563	yes	no	yes	no
chr1	220775	23	55	51	32	227	81	84	260	no	no	-	3565	-1781	CYP86A4	-511	CYP86A4	1781	yes	no	yes	no
chr1	220791	14	16	20	12	36	9	31	37	no	no	-	3549	-1797	CYP86A4	-495	CYP86A4	1797	yes	no	yes	no
chr1	221641	10	26	24	20	15	15	44	18	no	no	-	2699	-2647	ATGPAT4/GPAT4	-50	CYP86A4	-355	no	no	no	no
chr1	222271	156	164	128	157	390	163	229	217	no	no	-	2069	-3277	ATGPAT4/GPAT4	2069	ATGPAT4/GPAT4	-580	yes	no	yes	no
chr1	222644	57	58	39	58	80	77	49	48	no	no	-	1696	-3650	ATGPAT4/GPAT4	1696	ATGPAT4/GPAT4	-953	yes	no	yes	no
chr1	222801	21	29	15	11	36	33	18	48	no	no	-	1539	-3807	ATGPAT4/GPAT4	1539	ATGPAT4/GPAT4	-1110	yes	no	yes	no
chr1	222822	89	119	88	84	58	68	131	67	no	no	-	1518	-3828	ATGPAT4/GPAT4	1518	ATGPAT4/GPAT4	-1131	yes	no	yes	no
chr1	222890	29	6	12	14	6	10	19	9	no	no	-	1450	-3896	ATGPAT4/GPAT4	1450	ATGPAT4/GPAT4	-1199	yes	no	yes	no
chr1	223584	17	39	45	17	5	12	28	8	no	no	-	756	-4590	ATGPAT4/GPAT4	756	ATGPAT4/GPAT4	-1893	yes	no	yes	no
chr1	223604	34	100	59	27	198	68	86	164	no	no	-	736	-4610	ATGPAT4/GPAT4	736	ATGPAT4/GPAT4	-1913	yes	no	yes	no
chr1	223957	25	16	28	10	4	5	25	9	no	no	-	383	-4963	ATGPAT4/GPAT4	383	ATGPAT4/GPAT4	-2266	yes	Yes	no	no
chr1	224177	10	26	21	16	2	10	15	2	no	no	-	163	-5183	ATGPAT4/GPAT4	163	ATGPAT4/GPAT4	-2486	yes	Yes	no	no
chr1	224246	16	61	56	23	11	7	82	13	no	no	-	94	-5252	ATGPAT4/GPAT4	94	ATGPAT4/GPAT4	-2555	yes	Yes	no	no
chr1	226169	58	23	35	62	43	57	52	62	no	no	-	1133	-1829	PIP1C	1133	PIP1C	-504	yes	no	no	Yes
chr1	226395	204	200	164	194	327	191	187	377	no	no	-	907	-2055	PIP1C	907	PIP1C	-730	yes	no	no	Yes
chr1	226400	15	19	20	24	11	14	8	21	no	no	-	902	-2060	PIP1C	902	PIP1C	-735	yes	no	no	no
chr1	226415	6	23	24	12	11	14	22	20	no	no	-	887	-2075	PIP1C	887	PIP1C	-750	yes	no	no	no
chr1	226436	90	122	96	103	66	78	126	100	no	no	-	866	-2096	PIP1C	866	PIP1C	-771	yes	no	no	no
chr1	226532	122	229	192	124	38	27	177	23	no	no	-	770	-2192	PIP1C	770	PIP1C	-867	yes	no	no	no
chr1	226577	72	39	60	81	119	153	79	242	no	no	-	725	-2237	PIP1C	725	PIP1C	-912	yes	no	no	no
chr1	226580	69	55	60	59	33	31	58	52	no	no	-	722	-2240	PIP1C	722	PIP1C	-915	yes	no	no	no
chr1	226583	87	45	61	87	1	14	4	2	yes	no	M	719	-2243	PIP1C	719	PIP1C	-918	yes	no	no	no
chr1	226671	15	13	17	27	1	6	3	4	yes	no	M	631	-2331	PIP1C	631	PIP1C	-1006	yes	no	no	no
chr1	227016	37	58	66	54	11	20	83	32	no	no	-	286	-2676	PIP1C	286	PIP1C	-1351	yes	Yes	no	no
chr1	227909	29	29	34	24	7	29	4	6	no	no	-	1104	-607	AT1G01630	1104	PIP1C	607	no	no	no	no
chr1	229201	8	16	20	10	2	6	6	6	no	no	-	3305	-188	AT1G01630	-1716	AT1G01630	188	yes	Yes	no	no
chr1	229465	16	58	32	24	2	15	18	5	no	no	-	3041	-452	AT1G01630	-1452	AT1G01630	452	yes	no	yes	no
chr1	231402	4	16	3	8	8	23	2	11	no	no	-	1104	-2389	AT1G01640	1104	AT1G01640	-408	yes	no	no	no
chr1	232669	10	16	19	22	7	5	18	12	no	no	-	5148	-163	AT1G01650	-172	AT1G01640	163	no	no	no	no
chr1	233213	63	55	77	54	39	87	64	66	no	no	-	4604	-707	AT1G01650	4604	AT1G01650	-372	yes	no	no	no
chr1	233417	15	35	33	26	37	28	44	29	no	no	-	4400	-911	AT1G01650	4400	AT1G01650	-576	yes	no	no	no
chr1	236268	354	225	280	215	158	302	116	96	no	no	-	1549	-3762	AT1G01650	1549	AT1G01650	-3427	yes	no	no	no
chr1	236512	11	13	12	20	2	7	4	1	no	no	-	1305	-4006	AT1G01650	1305	AT1G01650	-3671	yes	no	no	no
chr1	237536	44	64	71	41	5	0	14	1	yes	no	M	281	-5030	AT1G01650	281	AT1G01650	-4695	yes	Yes	no	no
chr1	237898	3	3	5	4	28	12	5	5	no	no	-	4710	-81	AT1G01660	-2159	AT1G01650	81	no	no	no	no
chr1	240088	133	97	184	130	6	13	52	19	yes	no	M	2520	-2271	AT1G01660	2520	AT1G01660	-31	yes	no	yes	no
chr1	240501	72	10	41	32	4	2	21	3	no	no	-	2107	-2684	AT1G01660	2107	AT1G01660	-444	yes	no	yes	no
chr1	242602	48	74	50	61	8	11	45	8	no	no	-	6	-4785	AT1G01660	6	AT1G01660	-2545	yes	Yes	no	no
chr1	244077	37	35	31	47	3	36	18	20	no	no	-	1911	-1469	AT1G01670	1911	AT1G01670	-1234	yes	no	yes	no
chr1	244323	39	23	38	30	7	31	33	33	no	no	-	1665	-1715	AT1G01670	1665	AT1G01670	-1480	yes	no	yes	no
chr1	245918	25	6	27	17	2	3	4	5	no	no	-	70	-3310	AT1G01670	70	AT1G01670	-3075	yes	Yes	no	no
chr1	249025	17	10	18	28	5	14	4	1	no	no	-	116	-658	AT1G01690	116	AT1G01680	658	no	no	no	no
chr1	251176	5	3	61	6	1	1	12	1	no	no	-	10298	-2035	AT1G01690	-1286	AT1G01690	2035	yes	no	yes	no
chr1	257010	20	6	19	15	3	41	3	17	no	no	-	4464	-7869	ATROPGEF2/ROPGEF2	-2485	AT1G01690	-4548	no	no	no	no
chr1	257299	21	58	32	14	2	3	25	2	no	no	-	4175	-8158	ATROPGEF2/ROPGEF2	-2196	AT1G01690	-4837	no	no	no	no
chr1	257302	132	177	117	135	225	130	215	253	no	no	-	4172	-8161	ATROPGEF2/ROPGEF2	-2193	AT1G01690	-4840	no	no	no	no
chr1	257305	151	106	93	83	354	239	197	356	no	no	-	4169	-8164	ATROPGEF2/ROPGEF2	-2190	AT1G01690	-4843	no	no	no	no
chr1	257413	56	23	61	34	27	19	69	31	no	no	-	4061	-8272	ATROPGEF2/ROPGEF2	-2082	AT1G01690	-4951	no	no	no	no
chr1	257480	151	119	111	149	289	200	159	269	no	no	-	3994	-8339	ATROPGEF2/ROPGEF2	-2015	AT1G01690	-5018	no	no	no	no
chr1	257483	133	109	131	106	105	61	149	109	no	no	-	3991	-8342	ATROPGEF2/ROPGEF2	-2012	AT1G01690	-5021	no	no	no	no
chr1	259978	23	32	16	41	5	12	15	5	no	no	-	1496	-10837	ATROPGEF2/ROPGEF2	1496	ATROPGEF2/ROPGEF2	-483	yes	no	yes	no
chr1	260030	26	39	27	37	5	1	4	0	yes	no	M	1444	-10889	ATROPGEF2/ROPGEF2	1444	ATROPGEF2/ROPGEF2	-535	yes	no	yes	no
chr1	260338	11	23	18	20	1	3	28	3	no	no	-	1136	-11197	ATROPGEF2/ROPGEF2	1136	ATROPGEF2/ROPGEF2	-843	yes	no	yes	no
chr1	260765	17	0	17	15	5	20	2	19	no	no	-	709	-11624	ATROPGEF2/ROPGEF2	709	ATROPGEF2/ROPGEF2	-1270	yes	no	yes	no
chr1	260974	32	0	0	0	5	1	0	4	no	no	-	500	-11833	ATROPGEF2/ROPGEF2	500	ATROPGEF2/ROPGEF2	-1479	yes	no	yes	no
chr1	262444	4	6	9	12	5	6	24	13	no	no	-	384	-970	AT1G01710	384	ATROPGEF2/ROPGEF2	970	no	no	no	no
chr1	262918	5	0	7	5	22	11	7	11	no	no	-	5412	-90	AT1G01710	-4853	AT1G01710	90	yes	Yes	no	no
chr1	262945	14	16	20	18	1	5	4	3	yes	yes	M	5385	-117	AT1G01710	-4826	AT1G01710	117	yes	Yes	no	no
chr1	263648	8	26	9	10	11	7	4	12	no	no	-	4682	-820	AT1G01710	-4123	AT1G01710	820	yes	no	yes	no
chr1	263663	15	19	48	19	2	4	6	3	no	no	-	4667	-835	AT1G01710	-4108	AT1G01710	835	yes	no	yes	no
chr1	264434	25	26	31	27	3	20	9	14	no	no	-	3896	-1606	AT1G01710	-3337	AT1G01710	1606	yes	no	no	Yes
chr1	265792	25	39	40	26	13	25	55	17	no	no	-	2538	-2964	AT1G01710	-1979	AT1G01710	2964	yes	no	yes	no
chr1	266010	112	119	97	124	88	23	107	106	no	no	-	2320	-3182	AT1G01710	-1761	AT1G01710	3182	yes	no	yes	no
chr1	266366	7	23	17	7	10	9	13	11	no	no	-	1964	-3538	AT1G01710	-1405	AT1G01710	3538	yes	no	yes	no
chr1	266387	46	32	41	78	16	166	28	49	no	no	-	1943	-3559	AT1G01710	-1384	AT1G01710	3559	yes	no	yes	no
chr1	266419	44	35	37	40	0	7	6	0	yes	yes	M	1911	-3591	AT1G01710	-1352	AT1G01710	3591	yes	no	yes	no
chr1	266606	35	87	69	39	20	21	125	20	no	no	-	1724	-3778	AT1G01710	-1165	AT1G01710	3778	yes	no	yes	no
chr1	268032	23	16	42	26	13	8	70	11	no	no	-	298	-5204	ATAF1	298	AT1G01710	-261	no	no	no	no
chr1	268101	80	84	61	89	217	41	72	53	no	no	-	229	-5273	ATAF1	229	AT1G01710	-330	no	no	no	no
chr1	268220	285	248	265	249	519	374	347	391	no	no	-	110	-5392	ATAF1	110	AT1G01710	-449	no	no	no	no
chr1	268239	0	0	1	1	13	18	15	45	no	no	-	91	-5411	ATAF1	91	AT1G01710	-468	no	no	no	no
chr1	268796	39	48	52	48	20	10	69	27	no	no	-	1979	-466	AT1G01725	-996	ATAF1	466	yes	no	yes	no
chr1	268801	58	32	33	23	14	31	22	13	no	no	-	1974	-471	AT1G01725	-991	ATAF1	471	yes	no	yes	no
chr1	268894	12	16	16	30	6	8	5	11	no	no	-	1881	-564	AT1G01725	-898	ATAF1	564	yes	no	yes	no
chr1	268954	184	174	145	191	83	221	80	118	no	no	-	1821	-624	AT1G01725	-838	ATAF1	624	yes	no	yes	no
chr1	268961	117	164	119	146	495	178	256	282	no	no	-	1814	-631	AT1G01725	-831	ATAF1	631	yes	no	yes	no
chr1	269103	21	35	37	43	15	18	27	20	no	no	-	1672	-773	AT1G01725	-689	ATAF1	773	yes	no	yes	no
chr1	269152	37	68	45	24	391	190	64	304	no	no	-	1623	-822	AT1G01725	-640	ATAF1	822	yes	no	yes	no
chr1	269254	25	39	20	32	12	34	26	28	no	no	-	1521	-924	AT1G01725	-538	ATAF1	924	yes	no	yes	no
chr1	269317	307	187	290	347	620	433	378	688	no	no	-	1458	-987	AT1G01725	-475	ATAF1	987	yes	no	yes	no
chr1	270944	44	35	25	38	0	14	3	6	yes	no	M	23	-169	AT1G01730	23	AT1G01725	169	no	no	no	no
chr1	271020	21	26	22	32	39	45	51	37	yes	no	U	3219	-53	AT1G01730	-1001	AT1G01730	53	yes	Yes	no	no
chr1	271152	37	23	48	40	28	41	65	34	no	no	-	3087	-185	AT1G01730	-869	AT1G01730	185	yes	Yes	no	no
chr1	271203	32	45	36	23	21	18	49	20	no	no	-	3036	-236	AT1G01730	-818	AT1G01730	236	yes	Yes	no	no
chr1	271593	15	13	13	16	3	23	0	6	no	no	-	2646	-626	AT1G01730	-428	AT1G01730	626	yes	no	yes	no
chr1	272698	19	32	27	31	2	22	18	18	no	no	-	1541	-1731	AT1G01740	1541	AT1G01740	-587	yes	no	yes	no
chr1	273715	37	90	55	45	3	1	26	4	no	no	-	524	-2748	AT1G01740	524	AT1G01740	-1604	yes	no	yes	no
chr1	274420	10	23	10	12	3	1	8	1	no	no	-	946	-181	AT1G01750	946	AT1G01740	181	no	no	no	no
chr1	275412	21	26	29	18	3	15	20	5	no	no	-	3036	-46	AT1G01750	-898	AT1G01750	46	yes	Yes	no	no
chr1	275654	21	48	28	25	6	19	22	18	no	no	-	2794	-288	AT1G01750	-656	AT1G01750	288	yes	no	yes	no
chr1	277558	18	23	29	24	2	0	7	5	yes	no	M	890	-2192	AT1G01760	890	AT1G01760	-692	yes	no	yes	no
chr1	278342	55	87	65	41	3	16	79	8	no	no	-	106	-2976	AT1G01760	106	AT1G01760	-1476	yes	Yes	no	no
chr1	278362	4	23	10	3	7	6	14	6	no	no	-	86	-2996	AT1G01760	86	AT1G01760	-1496	yes	Yes	no	no
chr1	278637	10	26	17	12	2	32	18	16	no	no	-	4124	-22	AT1G01780	4124	AT1G01770	22	yes	Yes	no	no
chr1	278772	18	23	13	23	9	20	5	14	no	no	-	3989	-157	AT1G01780	3989	AT1G01770	157	yes	Yes	no	no
chr1	278921	19	58	45	27	7	29	51	26	no	no	-	3840	-306	AT1G01780	3840	AT1G01770	306	yes	no	yes	no
chr1	278945	58	23	51	39	12	14	22	6	no	no	-	3816	-330	AT1G01780	3816	AT1G01770	330	yes	no	yes	no
chr1	279065	217	174	145	214	237	256	194	260	no	no	-	3696	-450	AT1G01780	3696	AT1G01770	450	yes	no	yes	no
chr1	280050	113	100	103	88	13	39	95	16	no	no	-	2711	-1435	AT1G01780	2711	AT1G01770	1435	yes	no	yes	no
chr1	283851	108	100	86	118	360	205	195	275	no	no	-	2347	-1090	AT1G01780	-394	AT1G01770	-960	yes	no	yes	no
chr1	283856	132	109	127	97	163	87	183	100	no	no	-	2342	-1095	AT1G01780	-389	AT1G01770	-965	yes	no	yes	no
chr1	283967	18	19	22	17	29	27	10	23	no	no	-	2231	-1206	AT1G01780	-278	AT1G01770	-1076	yes	no	yes	no
chr1	283979	65	71	65	57	27	34	45	12	yes	no	M	2219	-1218	AT1G01780	-266	AT1G01770	-1088	yes	no	yes	no
chr1	284020	196	357	264	212	323	71	454	197	no	no	-	2178	-1259	AT1G01780	-225	AT1G01770	-1129	yes	no	yes	no
chr1	284036	80	90	104	66	13	75	25	55	no	no	-	2162	-1275	AT1G01780	-209	AT1G01770	-1145	yes	no	yes	no
chr1	284362	8	6	12	15	15	22	4	14	no	no	-	1836	-1601	KEA1	1836	AT1G01780	-117	no	no	no	no
chr1	286267	24	29	47	43	1	6	18	2	no	no	-	7075	-69	KEA1	-4822	KEA1	69	yes	Yes	no	no
chr1	286560	10	6	20	19	5	11	11	14	no	no	-	6782	-362	KEA1	-4529	KEA1	362	yes	no	yes	no
chr1	289048	49	48	29	41	17	31	25	30	no	no	-	4294	-2850	KEA1	-2041	KEA1	2850	yes	no	yes	no
chr1	294216	38	29	49	26	29	21	59	22	no	no	-	1005	-874	AT1G01800	-824	AT1G01800	874	yes	no	no	no
chr1	295111	14	48	34	23	3	7	90	8	no	no	-	110	-1769	AT1G01810	110	AT1G01800	-71	no	no	no	no
chr1	295283	4	42	15	10	0	4	4	1	no	no	-	2837	-62	AT1G01810	-576	AT1G01810	62	yes	Yes	no	no
chr1	297001	26	23	18	18	5	39	11	11	no	no	-	1119	-1780	PEX11C	1119	PEX11C	-1000	yes	no	yes	no
chr1	297118	16	23	20	10	0	8	5	1	no	no	-	1002	-1897	PEX11C	1002	PEX11C	-1117	yes	no	yes	no
chr1	298144	20	6	13	29	5	10	8	3	no	no	-	4171	-24	AT1G01830	-391	PEX11C	24	no	no	no	no
chr1	298878	385	403	371	286	202	206	300	126	no	no	-	3437	-758	AT1G01830	3437	AT1G01830	-343	yes	no	no	no
chr1	299078	9	13	8	9	32	8	8	12	no	no	-	3237	-958	AT1G01830	3237	AT1G01830	-543	yes	no	no	no
chr1	299106	57	35	44	77	97	51	102	92	no	no	-	3209	-986	AT1G01830	3209	AT1G01830	-571	yes	no	no	no
chr1	299151	6	3	10	13	7	4	20	4	no	no	-	3164	-1031	AT1G01830	3164	AT1G01830	-616	yes	no	no	no
chr1	299153	131	222	155	290	481	434	253	472	no	no	-	3162	-1033	AT1G01830	3162	AT1G01830	-618	yes	no	no	no
chr1	299262	45	132	74	42	174	54	180	108	no	no	-	3053	-1142	AT1G01830	3053	AT1G01830	-727	yes	no	no	no
chr1	299335	21	16	23	21	26	48	25	41	no	no	-	2980	-1215	AT1G01830	2980	AT1G01830	-800	yes	no	no	no
chr1	299564	28	19	11	20	5	8	11	7	no	no	-	2751	-1444	AT1G01830	2751	AT1G01830	-1029	yes	no	no	no
chr1	299807	35	45	34	66	1	16	25	13	no	no	-	2508	-1687	AT1G01830	2508	AT1G01830	-1272	yes	no	no	no
chr1	299985	30	16	24	18	5	9	19	12	no	no	-	2330	-1865	AT1G01830	2330	AT1G01830	-1450	yes	no	no	no
chr1	300328	12	10	8	6	10	16	8	22	no	no	-	1987	-2208	AT1G01830	1987	AT1G01830	-1793	yes	no	no	no
chr1	302578	12	6	17	10	2	5	35	4	no	no	-	959	-263	AT1G01840	959	AT1G01830	263	no	no	no	no
chr1	302606	107	74	93	80	155	121	117	158	no	no	-	931	-291	AT1G01840	931	AT1G01830	291	no	no	no	no
chr1	302616	4	0	2	1	19	2	4	22	no	no	-	921	-301	AT1G01840	921	AT1G01830	301	no	no	no	no
chr1	303766	31	39	28	31	49	30	78	15	no	no	-	2521	-229	PFC1	-367	AT1G01840	229	yes	Yes	no	no
chr1	303815	15	16	18	21	0	7	2	1	yes	no	M	2472	-278	PFC1	-318	AT1G01840	278	yes	Yes	no	no
chr1	303970	246	200	164	180	63	191	62	48	no	no	-	2317	-433	PFC1	-163	AT1G01840	433	yes	Yes	no	no
chr1	304455	14	6	10	12	9	23	4	13	no	no	-	1832	-918	PFC1	1832	AT1G01840	-97	yes	no	yes	no
chr1	306127	23	6	30	19	3	3	21	1	no	no	-	160	-2590	PFC1	160	AT1G01840	-1769	yes	Yes	no	no
chr1	306208	36	29	37	42	33	25	59	11	no	no	-	79	-2671	PFC1	79	AT1G01840	-1850	yes	Yes	no	no
chr1	307749	3	3	2	3	9	15	2	23	no	no	-	1242	-1365	AT1G01880	1242	AT1G01880	-1191	yes	no	yes	no
chr1	308014	2	0	23	3	0	2	15	2	no	no	-	977	-1630	AT1G01880	977	AT1G01880	-1456	yes	no	yes	no
chr1	309453	15	16	21	17	3	11	19	5	no	no	-	863	-106	AT1G01900	863	AT1G01890	106	no	no	no	no
chr1	309802	111	145	86	93	256	222	134	230	no	no	-	514	-455	AT1G01900	514	AT1G01890	455	no	no	no	no
chr1	309805	108	135	130	97	26	78	77	58	no	no	-	511	-458	AT1G01900	511	AT1G01890	458	no	no	no	no
chr1	310143	18	23	28	27	4	12	8	9	yes	no	M	173	-796	AT1G01900	173	AT1G01890	796	no	no	no	no
chr1	310560	6	6	13	9	15	15	1	20	no	no	-	5342	-244	AT1G01910	-2541	AT1G01900	244	yes	Yes	no	no
chr1	310603	119	42	65	86	98	80	102	89	no	no	-	5299	-287	AT1G01910	-2498	AT1G01900	287	yes	Yes	no	no
chr1	310765	39	52	48	37	6	42	17	6	no	no	-	5137	-449	AT1G01910	-2336	AT1G01900	449	yes	Yes	no	no
chr1	310800	127	113	105	79	86	73	162	99	no	no	-	5102	-484	AT1G01910	-2301	AT1G01900	484	yes	Yes	no	no
chr1	310807	38	48	33	16	10	16	25	25	no	no	-	5095	-491	AT1G01910	-2294	AT1G01900	491	yes	Yes	no	no
chr1	311387	610	280	512	528	1578	371	752	1052	no	no	-	4515	-1071	AT1G01910	-1714	AT1G01900	1071	yes	no	yes	no
chr1	311510	59	52	88	68	18	75	52	35	no	no	-	4392	-1194	AT1G01910	-1591	AT1G01900	1194	yes	no	yes	no
chr1	311594	50	74	84	35	3	23	41	11	no	no	-	4308	-1278	AT1G01910	-1507	AT1G01900	1278	yes	no	yes	no
chr1	311615	68	42	81	76	64	42	132	87	no	no	-	4287	-1299	AT1G01910	-1486	AT1G01900	1299	yes	no	yes	no
chr1	311659	16	13	19	29	0	4	2	3	yes	no	M	4243	-1343	AT1G01910	-1442	AT1G01900	1343	yes	no	yes	no
chr1	311743	34	26	31	23	9	39	7	17	no	no	-	4159	-1427	AT1G01910	-1358	AT1G01900	1427	yes	no	yes	no
chr1	311760	8	23	21	17	4	16	29	11	no	no	-	4142	-1444	AT1G01910	-1341	AT1G01900	1444	yes	no	yes	no
chr1	311861	64	71	117	53	9	7	63	12	no	no	-	4041	-1545	AT1G01910	-1240	AT1G01900	1545	yes	no	yes	no
chr1	311880	40	81	68	54	23	37	121	36	no	no	-	4022	-1564	AT1G01910	-1221	AT1G01900	1564	yes	no	yes	no
chr1	312104	11	39	19	10	202	146	32	200	no	no	-	3798	-1788	AT1G01910	-997	AT1G01900	1788	yes	no	yes	no
chr1	312122	247	203	189	192	172	448	182	253	no	no	-	3780	-1806	AT1G01910	-979	AT1G01900	1806	yes	no	yes	no
chr1	312211	37	45	22	33	102	80	44	114	no	no	-	3691	-1895	AT1G01910	-890	AT1G01900	1895	yes	no	yes	no
chr1	312260	116	119	122	140	196	26	250	141	no	no	-	3642	-1944	AT1G01910	-841	AT1G01900	1944	yes	no	yes	no
chr1	312406	79	113	120	66	341	139	167	345	no	no	-	3496	-2090	AT1G01910	-695	AT1G01900	2090	yes	no	yes	no
chr1	312482	121	119	145	117	500	279	206	510	no	no	-	3420	-2166	AT1G01910	-619	AT1G01900	2166	yes	no	yes	no
chr1	312485	32	19	18	31	2	1	6	2	yes	no	M	3417	-2169	AT1G01910	-616	AT1G01900	2169	yes	no	yes	no
chr1	312487	86	55	50	66	27	68	31	32	no	no	-	3415	-2171	AT1G01910	-614	AT1G01900	2171	yes	no	yes	no
chr1	312533	3	23	6	7	7	11	9	19	no	no	-	3369	-2217	AT1G01910	-568	AT1G01900	2217	yes	no	yes	no
chr1	312550	12	23	7	11	1	1	6	3	no	no	-	3352	-2234	AT1G01910	-551	AT1G01900	2234	yes	no	yes	no
chr1	312560	6	26	19	5	118	42	20	92	no	no	-	3342	-2244	AT1G01910	-541	AT1G01900	2244	yes	no	yes	no
chr1	312661	20	26	18	4	5	12	27	16	no	no	-	3241	-2345	AT1G01910	-440	AT1G01900	2345	yes	no	yes	no
chr1	312812	19	10	12	14	13	24	7	14	no	no	-	3090	-2496	AT1G01910	-289	AT1G01900	2496	yes	no	yes	no
chr1	313000	5	3	3	3	53	4	22	25	no	no	-	2902	-2684	AT1G01910	-101	AT1G01900	2684	yes	no	yes	no
chr1	315813	14	48	27	15	156	30	39	119	no	no	-	89	-5497	AT1G01910	89	AT1G01900	-2683	yes	Yes	no	no
chr1	315941	88	155	119	91	68	31	174	77	no	no	-	187	-39	AT1G01920	187	AT1G01910	39	no	no	no	no
chr1	316177	67	122	165	82	28	9	194	26	no	no	-	6683	-49	AT1G01920	-3473	AT1G01920	49	yes	Yes	no	no
chr1	316195	22	16	50	19	4	7	35	5	no	no	-	6665	-67	AT1G01920	-3455	AT1G01920	67	yes	Yes	no	no
chr1	317374	15	13	15	35	25	33	5	29	no	no	-	5486	-1246	AT1G01920	-2276	AT1G01920	1246	yes	no	no	no
chr1	320641	0	0	9	1	2	22	5	0	no	no	-	2219	-4513	AT1G01930	2219	AT1G01930	-805	yes	no	no	Yes
chr1	321277	11	26	18	9	0	4	5	3	no	no	-	1583	-5149	AT1G01930	1583	AT1G01930	-1441	yes	no	yes	no
chr1	322006	143	126	110	115	168	85	182	125	no	no	-	854	-5878	AT1G01930	854	AT1G01930	-2170	yes	no	yes	no
chr1	322793	196	196	132	151	460	361	251	475	no	no	-	67	-6665	AT1G01930	67	AT1G01930	-2957	yes	Yes	no	no
chr1	322796	142	142	133	118	376	263	162	319	no	no	-	64	-6668	AT1G01930	64	AT1G01930	-2960	yes	Yes	no	no
chr1	323001	29	77	71	43	11	11	92	17	no	no	-	26	-141	AT1G01940	26	AT1G01930	141	no	no	no	no
chr1	325063	13	3	5	24	49	15	22	34	no	no	-	410	-2036	AT1G01950	410	AT1G01940	-146	no	no	no	no
chr1	325109	83	45	93	104	171	79	114	95	no	no	-	364	-2082	AT1G01950	364	AT1G01940	-192	no	no	no	no
chr1	325120	37	52	34	43	3	3	13	1	yes	no	M	353	-2093	AT1G01950	353	AT1G01940	-203	no	no	no	no
chr1	325159	30	48	32	15	40	22	54	23	no	no	-	314	-2132	AT1G01950	314	AT1G01940	-242	no	no	no	no
chr1	325285	17	29	17	25	1	11	15	5	no	no	-	188	-2258	AT1G01950	188	AT1G01940	-368	no	no	no	no
chr1	325587	54	58	74	55	129	93	72	99	no	no	-	11995	-114	EDA10	-5001	AT1G01950	114	yes	Yes	no	no
chr1	326882	9	6	8	12	6	22	4	8	no	no	-	10700	-1409	EDA10	-3706	AT1G01950	1409	yes	no	no	Yes
chr1	330104	5	55	43	3	7	19	140	5	no	no	-	7478	-4631	EDA10	-484	AT1G01950	4631	yes	no	yes	no
chr1	330267	10	16	19	9	2	2	22	4	no	no	-	7315	-4794	EDA10	-321	AT1G01950	4794	yes	no	yes	no
chr1	331027	14	23	15	6	283	96	43	156	no	no	-	6555	-5554	EDA10	6555	AT1G01950	-408	yes	no	yes	no
chr1	331298	106	84	56	99	21	68	39	31	no	no	-	6284	-5825	EDA10	6284	AT1G01950	-679	yes	no	yes	no
chr1	334628	46	52	77	21	6	6	19	2	no	no	-	2954	-9155	EDA10	2954	AT1G01950	-4009	yes	no	yes	no
chr1	336777	110	77	92	115	13	58	49	31	yes	no	M	805	-11304	EDA10	805	AT1G01950	-6158	yes	Yes	no	no
chr1	337020	12	13	14	14	4	23	5	5	no	no	-	562	-11547	EDA10	562	AT1G01950	-6401	yes	Yes	no	no
chr1	337204	19	23	17	7	15	30	12	38	no	no	-	378	-11731	EDA10	378	AT1G01950	-6585	yes	Yes	no	no
chr1	337215	63	100	56	28	2	5	37	4	no	no	-	367	-11742	EDA10	367	AT1G01950	-6596	yes	Yes	no	no
chr1	337218	51	74	43	37	229	76	108	176	no	no	-	364	-11745	EDA10	364	AT1G01950	-6599	yes	Yes	no	no
chr1	337242	52	42	50	38	4	48	27	27	no	no	-	340	-11769	EDA10	340	AT1G01950	-6623	yes	Yes	no	no
chr1	337281	14	23	16	10	1	6	1	2	yes	no	M	301	-11808	EDA10	301	AT1G01950	-6662	yes	Yes	no	no
chr1	337305	15	32	22	8	8	10	32	6	no	no	-	277	-11832	EDA10	277	AT1G01950	-6686	yes	Yes	no	no
chr1	337368	66	42	83	79	4	13	20	4	yes	no	M	214	-11895	EDA10	214	AT1G01950	-6749	yes	Yes	no	no
chr1	337556	20	16	20	30	2	5	1	10	yes	no	M	26	-12083	EDA10	26	AT1G01950	-6937	yes	Yes	no	no
chr1	337983	10	16	8	14	27	14	14	18	no	no	-	308	-401	AT1G01970	308	EDA10	401	no	no	no	no
chr1	338557	8	23	16	5	3	8	12	4	no	no	-	3442	-266	AT1G01970	-1520	AT1G01970	266	yes	Yes	no	no
chr1	339523	13	19	21	12	7	5	12	6	no	no	-	2476	-1232	AT1G01970	-554	AT1G01970	1232	yes	no	yes	no
chr1	340664	44	32	38	65	41	45	16	34	no	no	-	1335	-2373	ATSEC1A	1335	ATSEC1A	-492	yes	Yes	no	no
chr1	340910	68	116	69	69	63	51	115	67	no	no	-	1089	-2619	ATSEC1A	1089	ATSEC1A	-738	yes	Yes	no	no
chr1	340967	24	23	23	19	14	32	15	12	no	no	-	1032	-2676	ATSEC1A	1032	ATSEC1A	-795	yes	Yes	no	no
chr1	340988	64	58	50	57	50	29	77	57	no	no	-	1011	-2697	ATSEC1A	1011	ATSEC1A	-816	yes	Yes	no	no
chr1	341074	105	119	103	57	22	56	112	69	no	no	-	925	-2783	ATSEC1A	925	ATSEC1A	-902	yes	Yes	no	no
chr1	341097	287	454	384	262	106	89	494	71	no	no	-	902	-2806	ATSEC1A	902	ATSEC1A	-925	yes	Yes	no	no
chr1	341135	89	113	93	115	51	33	121	60	no	no	-	864	-2844	ATSEC1A	864	ATSEC1A	-963	yes	Yes	no	no
chr1	341290	414	357	311	330	350	574	304	396	no	no	-	709	-2999	ATSEC1A	709	ATSEC1A	-1118	yes	Yes	no	no
chr1	341353	33	58	42	33	17	57	60	24	no	no	-	646	-3062	ATSEC1A	646	ATSEC1A	-1181	yes	Yes	no	no
chr1	341425	11	3	11	3	18	11	17	25	no	no	-	574	-3134	ATSEC1A	574	ATSEC1A	-1253	yes	Yes	no	no
chr1	341467	253	283	247	183	427	273	298	344	no	no	-	532	-3176	ATSEC1A	532	ATSEC1A	-1295	yes	Yes	no	no
chr1	341470	191	174	171	162	13	16	41	17	yes	yes	M	529	-3179	ATSEC1A	529	ATSEC1A	-1298	yes	Yes	no	no
chr1	341539	12	10	19	27	98	27	22	120	no	no	-	460	-3248	ATSEC1A	460	ATSEC1A	-1367	yes	Yes	no	no
chr1	341542	49	97	75	61	118	52	166	159	no	no	-	457	-3251	ATSEC1A	457	ATSEC1A	-1370	yes	Yes	no	no
chr1	341563	119	84	78	85	6	20	25	15	yes	no	M	436	-3272	ATSEC1A	436	ATSEC1A	-1391	yes	Yes	no	no
chr1	341725	35	19	26	33	27	53	17	28	no	no	-	274	-3434	ATSEC1A	274	ATSEC1A	-1553	yes	Yes	no	no
chr1	341741	165	171	161	108	440	189	281	284	no	no	-	258	-3450	ATSEC1A	258	ATSEC1A	-1569	yes	Yes	no	no
chr1	341744	80	58	58	56	20	40	32	18	yes	no	M	255	-3453	ATSEC1A	255	ATSEC1A	-1572	yes	Yes	no	no
chr1	341808	15	23	15	5	7	3	30	4	no	no	-	191	-3517	ATSEC1A	191	ATSEC1A	-1636	yes	Yes	no	no
chr1	341851	19	10	26	23	3	15	15	6	no	no	-	148	-3560	ATSEC1A	148	ATSEC1A	-1679	yes	Yes	no	no
chr1	341930	13	23	19	11	4	6	18	7	no	no	-	69	-3639	ATSEC1A	69	ATSEC1A	-1758	yes	Yes	no	no
chr1	343742	8	23	16	6	1	2	5	0	no	no	-	599	-1743	AT1G01990	599	AT1G01990	-576	yes	Yes	no	no
chr1	343756	14	26	16	14	11	13	35	7	no	no	-	585	-1757	AT1G01990	585	AT1G01990	-590	yes	Yes	no	no
chr1	343793	30	45	42	15	2	17	15	5	no	no	-	548	-1794	AT1G01990	548	AT1G01990	-627	yes	Yes	no	no
chr1	343889	15	13	7	8	15	19	5	23	no	no	-	452	-1890	AT1G01990	452	AT1G01990	-723	yes	Yes	no	no
chr1	343973	118	93	78	114	109	241	63	144	no	no	-	368	-1974	AT1G01990	368	AT1G01990	-807	yes	Yes	no	no
chr1	345005	3	32	14	2	8	28	2	8	no	no	-	807	-664	GAE2	807	AT1G01990	664	no	no	no	no
chr1	346309	1	0	0	2	28	5	6	33	no	no	-	1582	-497	GAE2	-1283	GAE2	497	yes	Yes	no	no
chr1	346315	8	13	13	11	21	16	19	7	no	no	-	1576	-503	GAE2	-1277	GAE2	503	yes	Yes	no	no
chr1	346341	55	113	90	61	66	85	142	134	no	no	-	1550	-529	GAE2	-1251	GAE2	529	yes	Yes	no	no
chr1	346347	21	3	15	15	6	19	8	5	no	no	-	1544	-535	GAE2	-1245	GAE2	535	yes	Yes	no	no
chr1	346350	18	52	24	15	48	38	55	59	no	no	-	1541	-538	GAE2	-1242	GAE2	538	yes	Yes	no	no
chr1	346368	42	48	23	17	6	67	11	38	no	no	-	1523	-556	GAE2	-1224	GAE2	556	yes	Yes	no	no
chr1	346392	269	135	170	246	23	100	43	44	no	no	-	1499	-580	GAE2	-1200	GAE2	580	yes	Yes	no	no
chr1	346557	24	74	52	30	45	35	61	74	no	no	-	1334	-745	GAE2	-1035	GAE2	745	yes	Yes	no	no
chr1	346572	23	52	46	24	2	5	25	2	no	no	-	1319	-760	GAE2	-1020	GAE2	760	yes	Yes	no	no
chr1	346608	30	32	36	32	10	25	48	29	no	no	-	1283	-796	GAE2	-984	GAE2	796	yes	Yes	no	no
chr1	346617	20	35	31	26	4	40	12	18	no	no	-	1274	-805	GAE2	-975	GAE2	805	yes	Yes	no	no
chr1	346668	35	71	40	22	15	11	28	4	no	no	-	1223	-856	GAE2	-924	GAE2	856	yes	Yes	no	no
chr1	346682	318	332	278	302	797	431	442	504	no	no	-	1209	-870	GAE2	-910	GAE2	870	yes	Yes	no	no
chr1	346848	14	29	12	8	9	11	8	6	no	no	-	1043	-1036	GAE2	-744	GAE2	1036	yes	Yes	no	no
chr1	347036	84	106	83	81	121	69	183	69	no	no	-	855	-1224	GAE2	-556	GAE2	1224	yes	Yes	no	no
chr1	347114	70	42	44	63	41	51	72	42	no	no	-	777	-1302	GAE2	-478	GAE2	1302	yes	Yes	no	no
chr1	348765	11	3	20	24	4	10	6	11	no	no	-	6204	-874	SEC1A	-3715	SEC1A	874	yes	no	yes	no
chr1	350755	24	23	32	29	4	28	39	11	no	no	-	4214	-2864	SEC1A	-1725	SEC1A	2864	yes	no	yes	no
chr1	352999	35	55	65	48	23	34	77	38	no	no	-	1970	-5108	AT1G02020	1970	AT1G02020	-362	yes	Yes	no	no
chr1	353100	28	19	17	41	0	3	3	3	yes	no	M	1869	-5209	AT1G02020	1869	AT1G02020	-463	yes	Yes	no	no
chr1	354040	19	35	41	29	0	4	8	4	yes	no	M	929	-6149	AT1G02020	929	AT1G02020	-1403	yes	Yes	no	no
chr1	354058	247	138	163	198	53	163	49	62	no	no	-	911	-6167	AT1G02020	911	AT1G02020	-1421	yes	Yes	no	no
chr1	354076	69	81	61	50	51	148	43	64	no	no	-	893	-6185	AT1G02020	893	AT1G02020	-1439	yes	Yes	no	no
chr1	354167	6	19	7	19	3	22	7	26	no	no	-	802	-6276	AT1G02020	802	AT1G02020	-1530	yes	Yes	no	no
chr1	354316	135	119	114	128	9	10	55	10	yes	no	M	653	-6425	AT1G02020	653	AT1G02020	-1679	yes	Yes	no	no
chr1	354333	24	19	22	14	32	50	22	44	no	no	-	636	-6442	AT1G02020	636	AT1G02020	-1696	yes	Yes	no	no
chr1	354344	15	13	17	6	23	37	17	54	no	no	-	625	-6453	AT1G02020	625	AT1G02020	-1707	yes	Yes	no	no
chr1	354355	10	29	12	8	182	33	43	111	no	no	-	614	-6464	AT1G02020	614	AT1G02020	-1718	yes	Yes	no	no
chr1	354534	9	13	21	14	10	11	18	13	no	no	-	435	-6643	AT1G02020	435	AT1G02020	-1897	yes	Yes	no	no
chr1	354537	5	23	11	12	2	2	6	2	no	no	-	432	-6646	AT1G02020	432	AT1G02020	-1900	yes	Yes	no	no
chr1	355184	19	19	29	28	10	24	8	19	no	no	-	2074	-215	AT1G02030	-137	AT1G02020	215	no	no	no	no
chr1	355423	10	16	22	18	5	10	12	9	no	no	-	1835	-454	AT1G02030	1835	AT1G02030	-102	yes	Yes	no	no
chr1	355806	40	35	39	55	15	56	15	21	no	no	-	1452	-837	AT1G02030	1452	AT1G02030	-485	yes	Yes	no	no
chr1	355991	85	81	86	62	9	18	27	7	yes	yes	M	1267	-1022	AT1G02030	1267	AT1G02030	-670	yes	Yes	no	no
chr1	358268	13	29	10	13	2	5	2	1	no	no	-	810	-1010	AT1G02040	810	AT1G02040	-164	yes	Yes	no	no
chr1	358304	14	13	16	19	6	25	6	12	no	no	-	774	-1046	AT1G02040	774	AT1G02040	-200	yes	Yes	no	no
chr1	358598	47	58	59	57	7	61	35	25	no	no	-	480	-1340	AT1G02040	480	AT1G02040	-494	yes	Yes	no	no
chr1	358827	24	35	26	33	6	33	8	7	no	no	-	251	-1569	AT1G02040	251	AT1G02040	-723	yes	Yes	no	no
chr1	359032	7	19	11	11	18	26	5	16	no	no	-	46	-1774	AT1G02040	46	AT1G02040	-928	yes	Yes	no	no
chr1	359315	14	23	30	19	2	12	23	7	no	no	-	1203	-237	AT1G02050	1203	AT1G02050	-198	yes	no	yes	no
chr1	359514	42	103	82	65	8	30	57	8	no	no	-	1004	-436	AT1G02050	1004	AT1G02050	-397	yes	no	yes	no
chr1	359573	20	32	40	33	3	26	24	14	no	no	-	945	-495	AT1G02050	945	AT1G02050	-456	yes	no	yes	no
chr1	359586	14	35	15	11	7	18	28	12	no	no	-	932	-508	AT1G02050	932	AT1G02050	-469	yes	no	yes	no
chr1	359604	12	10	28	16	12	29	17	2	no	no	-	914	-526	AT1G02050	914	AT1G02050	-487	yes	no	yes	no
chr1	359715	56	100	84	62	33	28	99	42	no	no	-	803	-637	AT1G02050	803	AT1G02050	-598	yes	no	yes	no
chr1	359780	22	39	41	16	36	7	73	18	no	no	-	738	-702	AT1G02050	738	AT1G02050	-663	yes	no	yes	no
chr1	359867	15	19	12	25	2	22	3	11	no	no	-	651	-789	AT1G02050	651	AT1G02050	-750	yes	no	yes	no
chr1	360371	6	29	12	8	21	21	28	13	no	no	-	147	-1293	AT1G02050	147	AT1G02050	-1254	yes	Yes	no	no
chr1	361027	27	26	24	29	4	28	19	13	no	no	-	2067	-509	AT1G02060	2067	AT1G02060	-109	yes	Yes	no	no
chr1	361572	9	10	23	30	3	6	3	6	no	no	-	1522	-1054	AT1G02060	1522	AT1G02060	-654	yes	Yes	no	no
chr1	362209	24	16	24	12	2	20	12	10	no	no	-	885	-1691	AT1G02060	885	AT1G02060	-1291	yes	Yes	no	no
chr1	362278	6	19	20	12	6	8	24	16	no	no	-	816	-1760	AT1G02060	816	AT1G02060	-1360	yes	Yes	no	no
chr1	362793	27	39	29	21	148	30	76	109	no	no	-	301	-2275	AT1G02060	301	AT1G02060	-1875	yes	Yes	no	no
chr1	362804	19	29	14	9	2	2	8	6	no	no	-	290	-2286	AT1G02060	290	AT1G02060	-1886	yes	Yes	no	no
chr1	362983	18	42	16	10	0	4	4	2	no	no	-	111	-2465	AT1G02060	111	AT1G02060	-2065	yes	Yes	no	no
chr1	363109	12	29	17	12	172	51	39	169	no	no	-	2100	-15	SPL8	2100	AT1G02060	15	no	no	no	no
chr1	364199	42	23	52	46	8	26	35	11	no	no	-	1010	-1105	SPL8	1010	AT1G02060	1105	no	no	no	no
chr1	364313	45	74	47	48	18	68	22	29	no	no	-	896	-1219	SPL8	896	AT1G02060	1219	no	no	no	no
chr1	365685	11	13	16	19	35	17	37	20	no	no	-	5282	-476	SPL8	-1655	SPL8	476	yes	Yes	no	no
chr1	365702	25	19	23	25	24	23	32	48	no	no	-	5265	-493	SPL8	-1638	SPL8	493	yes	Yes	no	no
chr1	365917	44	61	60	48	28	31	72	41	no	no	-	5050	-708	SPL8	-1423	SPL8	708	yes	Yes	no	no
chr1	365991	15	6	20	16	14	11	21	11	no	no	-	4976	-782	SPL8	-1349	SPL8	782	yes	Yes	no	no
chr1	366004	72	77	49	82	180	114	112	146	no	no	-	4963	-795	SPL8	-1336	SPL8	795	yes	Yes	no	no
chr1	366087	7	16	8	6	27	26	33	33	yes	no	U	4880	-878	SPL8	-1253	SPL8	878	yes	Yes	no	no
chr1	366102	93	106	106	134	66	53	157	56	no	no	-	4865	-893	SPL8	-1238	SPL8	893	yes	Yes	no	no
chr1	366180	25	6	22	17	7	3	8	5	no	no	-	4787	-971	SPL8	-1160	SPL8	971	yes	Yes	no	no
chr1	366182	254	93	193	258	55	82	42	74	no	no	-	4785	-973	SPL8	-1158	SPL8	973	yes	Yes	no	no
chr1	366207	40	32	31	42	1	2	5	1	yes	yes	M	4760	-998	SPL8	-1133	SPL8	998	yes	Yes	no	no
chr1	366286	16	39	48	37	2	10	15	4	no	no	-	4681	-1077	SPL8	-1054	SPL8	1077	yes	Yes	no	no
chr1	366289	87	97	67	70	339	115	151	255	no	no	-	4678	-1080	SPL8	-1051	SPL8	1080	yes	Yes	no	no
chr1	366821	89	74	76	58	45	82	45	51	no	no	-	4146	-1612	SPL8	-519	SPL8	1612	yes	Yes	no	no
chr1	366836	6	16	17	7	73	11	24	35	no	no	-	4131	-1627	SPL8	-504	SPL8	1627	yes	Yes	no	no
chr1	366842	3	0	4	5	29	10	5	19	no	no	-	4125	-1633	SPL8	-498	SPL8	1633	yes	Yes	no	no
chr1	367036	51	45	15	23	76	68	18	75	no	no	-	3931	-1827	SPL8	-304	SPL8	1827	yes	no	no	no
chr1	367039	154	158	62	97	38	108	11	33	no	no	-	3928	-1830	SPL8	-301	SPL8	1830	yes	no	no	no
chr1	367065	6	19	25	10	6	2	41	5	no	no	-	3902	-1856	SPL8	-275	SPL8	1856	yes	no	no	no
chr1	367102	24	19	27	15	5	24	12	16	no	no	-	3865	-1893	SPL8	-238	SPL8	1893	yes	no	no	no
chr1	367475	98	135	71	72	57	71	101	54	no	no	-	3492	-2266	AT1G02070	-2782	SPL8	-135	no	no	no	no
chr1	368113	10	19	11	10	4	16	22	11	no	no	-	2854	-2904	AT1G02070	-2144	SPL8	-773	no	no	no	no
chr1	368191	24	13	16	18	6	20	13	20	no	no	-	2776	-2982	AT1G02070	-2066	SPL8	-851	no	no	no	no
chr1	368218	35	29	40	43	28	23	49	52	no	no	-	2749	-3009	AT1G02070	-2039	SPL8	-878	no	no	no	no
chr1	368393	26	10	9	15	5	10	5	3	no	no	-	2574	-3184	AT1G02070	-1864	SPL8	-1053	no	no	no	no
chr1	370498	6	29	38	23	1	37	25	18	no	no	-	469	-5289	AT1G02070	469	AT1G02070	-241	yes	no	yes	no
chr1	370506	23	35	17	24	16	20	18	18	no	no	-	461	-5297	AT1G02070	461	AT1G02070	-249	yes	no	yes	no
chr1	370568	17	16	18	29	31	12	30	25	no	no	-	399	-5359	AT1G02070	399	AT1G02070	-311	yes	no	yes	no
chr1	370665	80	142	99	62	23	142	45	92	no	no	-	302	-5456	AT1G02070	302	AT1G02070	-408	yes	no	yes	no
chr1	370679	103	116	140	99	559	309	181	470	no	no	-	288	-5470	AT1G02070	288	AT1G02070	-422	yes	no	yes	no
chr1	371655	41	32	31	39	2	5	4	5	yes	yes	M	2039	-688	AT1G02080	2039	AT1G02070	688	no	no	no	no
chr1	372116	78	93	96	83	65	18	119	64	no	no	-	1578	-1149	AT1G02080	1578	AT1G02070	1149	no	no	no	no
chr1	373713	43	52	66	53	51	23	112	46	no	no	-	15934	-19	AT1G02080	-13107	AT1G02080	19	yes	Yes	no	no
chr1	373723	22	29	23	41	32	30	42	30	no	no	-	15924	-29	AT1G02080	-13097	AT1G02080	29	yes	Yes	no	no
chr1	373953	28	84	51	37	1	6	32	4	no	no	-	15694	-259	AT1G02080	-12867	AT1G02080	259	yes	no	yes	no
chr1	373957	240	216	228	167	371	155	367	319	no	no	-	15690	-263	AT1G02080	-12863	AT1G02080	263	yes	no	yes	no
chr1	387093	13	19	22	21	8	15	8	6	no	no	-	2554	-13399	FUS5	-184	AT1G02080	-273	no	no	no	no
chr1	387117	67	58	44	61	27	23	68	37	no	no	-	2530	-13423	FUS5	-160	AT1G02080	-297	no	no	no	no
chr1	387173	44	52	34	54	51	45	70	36	no	no	-	2474	-13479	FUS5	-104	AT1G02080	-353	no	no	no	no
chr1	387235	9	26	10	10	9	31	9	26	no	no	-	2412	-13541	FUS5	-42	AT1G02080	-415	no	no	no	no
chr1	387682	19	39	26	17	13	18	22	12	no	no	-	1965	-13988	FUS5	1965	FUS5	-405	yes	no	yes	no
chr1	387952	72	58	54	59	20	44	64	16	no	no	-	1695	-14258	FUS5	1695	FUS5	-675	yes	no	yes	no
chr1	388257	13	19	51	26	5	11	33	5	no	no	-	1390	-14563	FUS5	1390	FUS5	-980	yes	no	yes	no
chr1	389118	22	48	40	15	5	4	40	4	no	no	-	529	-15424	FUS5	529	FUS5	-1841	yes	no	no	no
chr1	389484	200	164	187	186	41	141	85	79	yes	no	M	163	-15790	FUS5	163	FUS5	-2207	yes	Yes	no	no
chr1	389813	9	6	11	8	27	15	5	38	no	no	-	3126	-1	AT1G02100	-3003	AT1G02100	1	yes	Yes	no	no
chr1	389879	103	90	87	92	67	95	72	52	no	no	-	3060	-67	AT1G02100	-2937	AT1G02100	67	yes	Yes	no	no
chr1	392707	50	81	71	76	37	17	82	16	no	no	-	232	-2895	AT1G02100	-109	AT1G02100	2895	yes	no	no	no
chr1	392995	121	71	71	91	9	16	15	12	yes	no	M	2766	-56	AT1G02110	-2559	AT1G02110	56	yes	Yes	no	no
chr1	392998	54	68	71	74	96	129	117	166	no	no	-	2763	-59	AT1G02110	-2556	AT1G02110	59	yes	Yes	no	no
chr1	393105	78	61	72	83	18	41	21	26	yes	no	M	2656	-166	AT1G02110	-2449	AT1G02110	166	yes	Yes	no	no
chr1	393108	293	283	272	202	691	408	397	615	no	no	-	2653	-169	AT1G02110	-2446	AT1G02110	169	yes	Yes	no	no
chr1	393154	132	129	117	178	81	114	108	101	no	no	-	2607	-215	AT1G02110	-2400	AT1G02110	215	yes	Yes	no	no
chr1	393176	11	32	18	8	83	19	39	60	no	no	-	2585	-237	AT1G02110	-2378	AT1G02110	237	yes	Yes	no	no
chr1	393181	32	16	29	16	29	78	19	48	no	no	-	2580	-242	AT1G02110	-2373	AT1G02110	242	yes	Yes	no	no
chr1	393525	162	116	141	169	28	39	42	21	yes	yes	M	2236	-586	AT1G02110	-2029	AT1G02110	586	yes	Yes	no	no
chr1	393801	12	35	28	18	2	5	26	2	no	no	-	1960	-862	AT1G02110	-1753	AT1G02110	862	yes	Yes	no	no
chr1	393819	52	55	46	45	102	83	77	120	yes	no	U	1942	-880	AT1G02110	-1735	AT1G02110	880	yes	Yes	no	no
chr1	393838	131	206	157	108	820	408	267	629	no	no	-	1923	-899	AT1G02110	-1716	AT1G02110	899	yes	Yes	no	no
chr1	393853	55	32	44	50	36	93	47	47	no	no	-	1908	-914	AT1G02110	-1701	AT1G02110	914	yes	Yes	no	no
chr1	394080	37	23	38	32	3	9	13	6	yes	no	M	1681	-1141	AT1G02110	-1474	AT1G02110	1141	yes	no	yes	no
chr1	394270	18	6	24	21	11	13	11	4	no	no	-	1491	-1331	AT1G02110	-1284	AT1G02110	1331	yes	no	yes	no
chr1	394384	12	19	12	12	11	23	7	19	no	no	-	1377	-1445	AT1G02110	-1170	AT1G02110	1445	yes	no	yes	no
chr1	394401	12	19	15	21	14	8	25	5	no	no	-	1360	-1462	AT1G02110	-1153	AT1G02110	1462	yes	no	yes	no
chr1	394407	33	45	45	34	13	9	60	17	no	no	-	1354	-1468	AT1G02110	-1147	AT1G02110	1468	yes	no	yes	no
chr1	394789	27	26	33	28	84	63	43	84	no	no	-	972	-1850	AT1G02110	-765	AT1G02110	1850	yes	no	yes	no
chr1	394942	7	0	11	29	0	0	3	0	no	no	-	819	-2003	AT1G02110	-612	AT1G02110	2003	yes	no	yes	no
chr1	395195	45	164	91	26	40	63	159	29	no	no	-	566	-2256	AT1G02110	-359	AT1G02110	2256	yes	no	yes	no
chr1	395246	56	48	50	10	3	7	12	0	no	no	-	515	-2307	AT1G02110	-308	AT1G02110	2307	yes	no	yes	no
chr1	395286	18	13	25	12	13	22	14	11	no	no	-	475	-2347	AT1G02110	-268	AT1G02110	2347	yes	no	yes	no
chr1	395337	27	48	40	26	17	11	75	24	no	no	-	424	-2398	AT1G02110	-217	AT1G02110	2398	yes	no	yes	no
chr1	395596	33	52	18	34	2	24	51	9	no	no	-	165	-2657	VAD1	165	AT1G02110	-42	no	no	no	no
chr1	395686	11	13	16	17	3	31	5	10	no	no	-	75	-2747	VAD1	75	AT1G02110	-132	no	no	no	no
chr1	395842	38	26	37	23	7	8	93	12	no	no	-	6040	-81	VAD1	-4055	VAD1	81	yes	Yes	no	no
chr1	396720	30	42	52	39	5	2	37	4	no	no	-	5162	-959	VAD1	-3177	VAD1	959	yes	no	yes	no
chr1	399662	21	29	26	11	2	6	12	1	no	no	-	2220	-3901	VAD1	-235	VAD1	3901	yes	no	yes	no
chr1	400343	21	26	27	14	3	19	12	11	no	no	-	1539	-4582	ATRAB1B	1539	ATRAB1B	-308	yes	no	yes	no
chr1	402030	10	16	20	24	1	3	8	2	no	no	-	2426	-148	MEE63	-1160	ATRAB1B	148	no	no	no	no
chr1	402786	57	48	66	58	8	34	27	3	yes	no	M	1670	-904	MEE63	-404	ATRAB1B	904	no	no	no	no
chr1	403917	9	23	19	6	2	1	42	2	no	no	-	539	-2035	MEE63	539	MEE63	-727	yes	no	yes	no
chr1	404226	86	58	66	66	16	31	26	11	yes	no	M	230	-2344	MEE63	230	MEE63	-1036	yes	Yes	no	no
chr1	404477	25	32	20	33	2	24	5	13	no	no	-	123	-21	AT1G02145	123	MEE63	21	no	no	no	no
chr1	404589	52	116	82	86	39	35	132	43	no	no	-	11	-133	AT1G02145	11	MEE63	133	no	no	no	no
chr1	408302	26	23	30	24	0	2	7	0	yes	yes	M	320	-3702	AT1G02145	-312	AT1G02145	3702	yes	no	no	no
chr1	408791	23	35	16	15	1	13	3	0	no	no	-	1957	-169	AT1G02150	-1820	AT1G02150	169	yes	Yes	no	no
chr1	408828	28	58	41	36	2	9	29	8	no	no	-	1920	-206	AT1G02150	-1783	AT1G02150	206	yes	Yes	no	no
chr1	409023	35	29	24	31	6	13	61	21	no	no	-	1725	-401	AT1G02150	-1588	AT1G02150	401	yes	Yes	no	no
chr1	409056	90	129	129	104	92	97	172	90	no	no	-	1692	-434	AT1G02150	-1555	AT1G02150	434	yes	Yes	no	no
chr1	409060	147	64	88	139	15	164	60	18	no	no	-	1688	-438	AT1G02150	-1551	AT1G02150	438	yes	Yes	no	no
chr1	409468	76	100	91	88	34	38	49	18	yes	no	M	1280	-846	AT1G02150	-1143	AT1G02150	846	yes	no	yes	no
chr1	409481	31	42	48	22	25	35	39	44	no	no	-	1267	-859	AT1G02150	-1130	AT1G02150	859	yes	no	yes	no
chr1	409687	6	0	14	21	4	17	2	1	no	no	-	1061	-1065	AT1G02150	-924	AT1G02150	1065	yes	no	yes	no
chr1	409859	32	55	32	35	26	33	45	24	no	no	-	889	-1237	AT1G02150	-752	AT1G02150	1237	yes	no	yes	no
chr1	410107	14	16	9	14	18	24	5	17	no	no	-	641	-1485	AT1G02150	-504	AT1G02150	1485	yes	no	yes	no
chr1	410401	41	42	60	29	59	36	89	48	no	no	-	347	-1779	AT1G02150	-210	AT1G02150	1779	yes	no	yes	no
chr1	410816	24	26	29	15	164	82	39	57	no	no	-	1067	-68	AT1G02160	-781	AT1G02160	68	yes	Yes	no	no
chr1	410818	29	19	27	25	0	0	4	3	yes	yes	M	1065	-70	AT1G02160	-779	AT1G02160	70	yes	Yes	no	no
chr1	410837	3	19	14	19	38	16	10	16	no	no	-	1046	-89	AT1G02160	-760	AT1G02160	89	yes	Yes	no	no
chr1	411793	188	132	132	135	91	226	143	170	no	no	-	90	-1045	LOL3	90	AT1G02160	-196	no	no	no	no
chr1	411797	50	61	42	41	32	33	88	45	no	no	-	86	-1049	LOL3	86	AT1G02160	-200	no	no	no	no
chr1	411889	45	64	65	46	26	40	43	17	no	no	-	2756	-6	AT1G02180	-1633	LOL3	6	yes	Yes	no	no
chr1	411938	51	45	30	53	52	56	50	36	no	no	-	2707	-55	AT1G02180	-1584	LOL3	55	yes	Yes	no	no
chr1	411968	332	441	290	403	714	564	389	675	no	no	-	2677	-85	AT1G02180	-1554	LOL3	85	yes	Yes	no	no
chr1	411971	124	158	139	57	76	159	130	226	no	no	-	2674	-88	AT1G02180	-1551	LOL3	88	yes	Yes	no	no
chr1	411989	48	52	64	61	43	57	46	55	no	no	-	2656	-106	AT1G02180	-1533	LOL3	106	yes	Yes	no	no
chr1	412031	66	55	48	72	18	36	25	40	no	no	-	2614	-148	AT1G02180	-1491	LOL3	148	yes	Yes	no	no
chr1	412084	38	35	23	18	97	74	56	70	yes	no	U	2561	-201	AT1G02180	-1438	LOL3	201	yes	Yes	no	no
chr1	412091	130	158	150	141	479	254	293	429	no	no	-	2554	-208	AT1G02180	-1431	LOL3	208	yes	Yes	no	no
chr1	413095	21	29	32	25	6	35	12	10	no	no	-	1550	-1212	AT1G02180	-427	LOL3	1212	yes	no	yes	no
chr1	414136	122	135	92	108	193	147	113	217	no	no	-	509	-2253	AT1G02180	509	LOL3	-582	yes	no	yes	no
chr1	414550	9	42	29	14	9	2	22	5	no	no	-	95	-2667	AT1G02180	95	LOL3	-996	yes	Yes	no	no
chr1	414804	96	61	59	52	19	66	12	26	no	no	-	275	-159	AT1G02190	275	AT1G02180	159	no	no	no	no
chr1	414816	25	29	42	25	47	12	42	43	no	no	-	263	-171	AT1G02190	263	AT1G02180	171	no	no	no	no
chr1	414980	142	58	75	111	370	92	206	187	no	no	-	99	-335	AT1G02190	99	AT1G02180	335	no	no	no	no
chr1	415167	430	383	353	431	1033	488	661	562	no	no	-	3600	-88	AT1G02190	-2843	AT1G02190	88	yes	Yes	no	no
chr1	415257	67	52	76	58	27	43	68	45	no	no	-	3510	-178	AT1G02190	-2753	AT1G02190	178	yes	Yes	no	no
chr1	415429	33	55	66	43	29	26	109	27	no	no	-	3338	-350	AT1G02190	-2581	AT1G02190	350	yes	Yes	no	no
chr1	415497	181	138	152	115	98	106	164	141	no	no	-	3270	-418	AT1G02190	-2513	AT1G02190	418	yes	Yes	no	no
chr1	415667	36	29	38	31	11	25	50	17	no	no	-	3100	-588	AT1G02190	-2343	AT1G02190	588	yes	Yes	no	no
chr1	416072	220	148	176	156	366	117	233	157	no	no	-	2695	-993	AT1G02190	-1938	AT1G02190	993	yes	no	no	no
chr1	416234	33	29	30	27	74	37	69	29	no	no	-	2533	-1155	AT1G02190	-1776	AT1G02190	1155	yes	no	no	no
chr1	416434	14	10	17	15	17	20	8	25	no	no	-	2333	-1355	AT1G02190	-1576	AT1G02190	1355	yes	no	no	no
chr1	417705	42	26	26	42	2	2	5	1	yes	no	M	1062	-2626	AT1G02190	-305	AT1G02190	2626	yes	no	no	no
chr1	417720	34	71	64	32	12	8	47	14	no	no	-	1047	-2641	AT1G02190	-290	AT1G02190	2641	yes	no	no	no
chr1	417923	39	23	38	34	10	37	8	12	no	no	-	844	-2844	AT1G02190	-87	AT1G02190	2844	yes	no	no	no
chr1	418364	19	42	37	17	12	8	45	19	no	no	-	403	-3285	CER1	403	AT1G02190	-354	no	no	no	no
chr1	418372	39	58	47	51	8	35	43	26	no	no	-	395	-3293	CER1	395	AT1G02190	-362	no	no	no	no
chr1	418516	11	6	10	22	6	12	2	14	no	no	-	251	-3437	CER1	251	AT1G02190	-506	no	no	no	no
chr1	419140	13	26	19	21	4	13	47	8	no	no	-	8671	-373	CER1	-3298	CER1	373	yes	no	no	no
chr1	419213	60	58	67	46	37	29	102	31	no	no	-	8598	-446	CER1	-3225	CER1	446	yes	no	no	Yes
chr1	419352	12	23	10	11	8	6	22	11	no	no	-	8459	-585	CER1	-3086	CER1	585	yes	no	no	no
chr1	419403	12	10	21	14	12	15	28	10	no	no	-	8408	-636	CER1	-3035	CER1	636	yes	no	no	no
chr1	419480	5	23	3	7	2	5	2	4	no	no	-	8331	-713	CER1	-2958	CER1	713	yes	no	no	no
chr1	419777	9	13	23	21	9	5	17	8	no	no	-	8034	-1010	CER1	-2661	CER1	1010	yes	no	no	no
chr1	420541	304	225	232	310	811	410	410	457	no	no	-	7270	-1774	CER1	-1897	CER1	1774	yes	no	no	no
chr1	420654	20	10	7	10	17	15	5	14	no	no	-	7157	-1887	CER1	-1784	CER1	1887	yes	no	no	no
chr1	420703	41	48	40	39	42	50	84	40	no	no	-	7108	-1936	CER1	-1735	CER1	1936	yes	no	no	no
chr1	421537	13	23	36	10	19	10	42	26	no	no	-	6274	-2770	CER1	-901	CER1	2770	yes	no	no	no
chr1	422021	29	100	60	46	8	19	75	25	no	no	-	5790	-3254	CER1	-417	CER1	3254	yes	no	no	no
chr1	422648	17	35	32	26	18	18	32	12	no	no	-	5163	-3881	AT1G02210	-4900	CER1	-210	no	no	no	no
chr1	435308	39	39	37	66	18	27	25	27	no	no	-	1468	-1489	ANAC004	1468	ANAC004	-134	yes	no	yes	no
chr1	436763	11	6	22	14	11	13	6	13	no	no	-	13	-2944	ANAC004	13	ANAC004	-1589	yes	Yes	no	no
chr1	438480	7	16	8	21	2	10	7	11	no	no	-	1079	-1704	ANAC005	1079	ANAC005	-529	yes	no	yes	no
chr1	439345	32	13	39	57	26	49	13	38	no	no	-	214	-2569	ANAC005	214	ANAC005	-1394	yes	no	no	Yes
chr1	439547	10	16	12	21	5	11	5	7	no	no	-	12	-2771	ANAC005	12	ANAC005	-1596	yes	Yes	no	no
chr1	439654	10	23	25	20	0	1	18	1	no	no	-	3223	-95	AT1G02260	-787	ANAC005	95	no	no	no	no
chr1	440906	11	35	21	8	2	9	19	4	no	no	-	1971	-1347	AT1G02260	1971	AT1G02260	-465	yes	no	yes	no
chr1	440987	27	29	12	24	7	14	10	10	no	no	-	1890	-1428	AT1G02260	1890	AT1G02260	-546	yes	no	yes	no
chr1	441453	24	10	13	4	7	7	8	5	no	no	-	1424	-1894	AT1G02260	1424	AT1G02260	-1012	yes	no	yes	no
chr1	441673	9	6	12	79	6	1	6	18	no	no	-	1204	-2114	AT1G02260	1204	AT1G02260	-1232	yes	no	yes	no
chr1	442039	54	58	27	58	24	50	22	20	no	no	-	838	-2480	AT1G02260	838	AT1G02260	-1598	yes	no	yes	no
chr1	442347	2	6	11	5	3	8	22	3	no	no	-	530	-2788	AT1G02260	530	AT1G02260	-1906	yes	no	yes	no
chr1	442350	21	10	26	30	3	14	5	4	no	no	-	527	-2791	AT1G02260	527	AT1G02260	-1909	yes	no	yes	no
chr1	446594	30	52	43	24	25	28	46	17	no	no	-	3831	-359	TOC33	-1871	AT1G02270	359	no	no	no	no
chr1	451115	30	19	28	37	25	37	8	40	no	no	-	862	-690	AT1G02290	862	AT1G02290	-469	yes	Yes	no	no
chr1	451451	9	26	21	11	15	26	8	21	no	no	-	526	-1026	AT1G02290	526	AT1G02290	-805	yes	Yes	no	no
chr1	457260	2	0	11	163	0	0	0	11	no	no	-	3436	-1572	AT1G02305	-864	AT1G02305	1572	yes	no	yes	no
chr1	459570	32	23	31	50	24	19	11	28	no	no	-	1126	-3882	AT1G02310	1126	AT1G02310	-1437	yes	no	yes	no
chr1	460418	42	32	25	46	5	21	2	14	no	no	-	278	-4730	AT1G02310	278	AT1G02310	-2285	yes	Yes	no	no
chr1	460420	242	203	151	160	23	151	35	32	no	no	-	276	-4732	AT1G02310	276	AT1G02310	-2287	yes	Yes	no	no
chr1	460431	123	87	99	95	273	253	105	402	no	no	-	265	-4743	AT1G02310	265	AT1G02310	-2298	yes	Yes	no	no
chr1	460436	30	48	42	30	102	82	62	162	no	no	-	260	-4748	AT1G02310	260	AT1G02310	-2303	yes	Yes	no	no
chr1	460480	36	19	29	18	0	6	1	2	yes	no	M	216	-4792	AT1G02310	216	AT1G02310	-2347	yes	Yes	no	no
chr1	460593	8	29	16	17	0	6	5	3	no	no	-	103	-4905	AT1G02310	103	AT1G02310	-2460	yes	Yes	no	no
chr1	462754	29	35	41	43	38	16	63	28	no	no	-	858	-926	AT1G02330	858	AT1G02330	-679	yes	no	yes	no
chr1	463515	34	3	27	17	4	4	16	3	no	no	-	97	-1687	AT1G02330	97	AT1G02330	-1440	yes	Yes	no	no
chr1	464068	12	19	24	8	15	9	33	16	no	no	-	856	-456	GL22	856	GL22	-213	yes	no	yes	no
chr1	464077	48	13	31	23	11	38	14	10	no	no	-	847	-465	GL22	847	GL22	-222	yes	no	yes	no
chr1	464092	50	29	41	52	10	6	14	4	yes	no	M	832	-480	GL22	832	GL22	-237	yes	no	yes	no
chr1	464110	7	13	18	10	38	9	24	31	no	no	-	814	-498	GL22	814	GL22	-255	yes	no	yes	no
chr1	464280	114	119	122	81	118	235	105	143	no	no	-	644	-668	GL22	644	GL22	-425	yes	no	yes	no
chr1	464298	15	23	18	15	20	13	49	15	no	no	-	626	-686	GL22	626	GL22	-443	yes	no	yes	no
chr1	464314	248	161	162	223	95	169	116	113	no	no	-	610	-702	GL22	610	GL22	-459	yes	no	yes	no
chr1	464332	9	26	25	7	4	3	36	3	no	no	-	592	-720	GL22	592	GL22	-477	yes	no	yes	no
chr1	464348	8	32	9	19	5	14	8	13	no	no	-	576	-736	GL22	576	GL22	-493	yes	no	yes	no
chr1	464394	19	26	27	19	11	21	20	11	no	no	-	530	-782	GL22	530	GL22	-539	yes	no	yes	no
chr1	464454	15	64	63	25	9	2	63	5	no	no	-	470	-842	GL22	470	GL22	-599	yes	no	yes	no
chr1	465476	8	6	17	14	10	7	20	18	no	no	-	2368	-552	HFR1	-242	GL22	552	no	no	no	no
chr1	466115	49	64	70	37	0	0	14	2	yes	no	M	1729	-1191	HFR1	1729	HFR1	-397	yes	no	yes	no
chr1	466139	218	332	333	337	257	54	490	143	no	no	-	1705	-1215	HFR1	1705	HFR1	-421	yes	no	yes	no
chr1	467508	12	19	18	21	3	12	3	5	no	no	-	336	-2584	HFR1	336	HFR1	-1790	yes	no	yes	no
chr1	467854	13	13	10	15	15	30	2	11	no	no	-	1964	-10	AT1G02350	1964	HFR1	10	no	no	no	no
chr1	468968	13	16	19	21	13	16	3	14	no	no	-	850	-1124	AT1G02350	850	HFR1	1124	no	no	no	no
chr1	469295	17	6	13	27	7	32	5	17	no	no	-	523	-1451	AT1G02350	523	HFR1	1451	no	no	no	no
chr1	469846	147	174	110	108	232	177	179	238	no	no	-	3314	-28	AT1G02350	-847	AT1G02350	28	yes	Yes	no	no
chr1	470794	15	10	13	13	3	22	2	5	no	no	-	2366	-976	AT1G02360	-1196	AT1G02350	-101	no	no	no	no
chr1	472309	11	19	8	6	108	42	9	77	no	no	-	851	-2491	AT1G02360	851	AT1G02360	-319	yes	no	yes	no
chr1	472358	24	58	42	35	12	40	32	23	no	no	-	802	-2540	AT1G02360	802	AT1G02360	-368	yes	no	yes	no
chr1	472484	45	71	80	59	4	81	99	33	no	no	-	676	-2666	AT1G02360	676	AT1G02360	-494	yes	no	yes	no
chr1	472488	17	19	20	33	19	50	17	22	no	no	-	672	-2670	AT1G02360	672	AT1G02360	-498	yes	no	yes	no
chr1	472824	183	142	185	187	219	194	249	229	no	no	-	336	-3006	AT1G02360	336	AT1G02360	-834	yes	Yes	no	no
chr1	474541	43	45	45	61	118	70	94	62	no	no	-	2459	-41	AT1G02370	-1970	AT1G02370	41	yes	Yes	no	no
chr1	474585	277	174	199	254	737	460	268	559	no	no	-	2415	-85	AT1G02370	-1926	AT1G02370	85	yes	Yes	no	no
chr1	474666	78	132	100	86	121	170	141	318	no	no	-	2334	-166	AT1G02370	-1845	AT1G02370	166	yes	Yes	no	no
chr1	475943	8	13	13	11	15	12	5	20	no	no	-	1057	-1443	AT1G02370	-568	AT1G02370	1443	yes	no	yes	no
chr1	481153	33	68	51	40	14	9	124	15	no	no	-	5648	-301	ATGPAT2/GPAT2	-2139	ATGPAT2/GPAT2	301	yes	Yes	no	no
chr1	482499	7	26	13	3	2	6	29	3	no	no	-	4302	-1647	ATGPAT2/GPAT2	-793	ATGPAT2/GPAT2	1647	yes	no	yes	no
chr1	483002	23	32	28	22	5	26	12	11	no	no	-	3799	-2150	ATGPAT2/GPAT2	-290	ATGPAT2/GPAT2	2150	yes	no	yes	no
chr1	483054	77	71	77	55	27	44	70	33	no	no	-	3747	-2202	ATGPAT2/GPAT2	-238	ATGPAT2/GPAT2	2202	yes	no	yes	no
chr1	487219	63	45	55	55	79	24	93	59	no	no	-	3286	-418	ATGA2OX6/DTA1	-2358	ATGA2OX6/DTA1	418	yes	Yes	no	no
chr1	488697	8	6	7	9	5	20	3	13	no	no	-	1808	-1896	ATGA2OX6/DTA1	-880	ATGA2OX6/DTA1	1896	yes	no	no	Yes
chr1	488836	21	13	16	12	7	11	5	10	no	no	-	1669	-2035	ATGA2OX6/DTA1	-741	ATGA2OX6/DTA1	2035	yes	no	yes	no
chr1	489211	37	32	39	56	20	58	25	40	no	no	-	1294	-2410	ATGA2OX6/DTA1	-366	ATGA2OX6/DTA1	2410	yes	no	yes	no
chr1	489284	48	97	80	41	15	6	112	8	no	no	-	1221	-2483	ATGA2OX6/DTA1	-293	ATGA2OX6/DTA1	2483	yes	no	yes	no
chr1	490461	76	148	94	73	13	21	68	11	no	no	-	44	-3660	AT1G02405	44	AT1G02405	-479	yes	Yes	no	no
chr1	490972	148	177	125	117	78	138	52	38	no	no	-	2711	-47	AT1G02410	-1940	AT1G02410	47	yes	Yes	no	no
chr1	493717	25	23	18	16	13	39	2	13	no	no	-	2345	-34	ATARFD1B	-1333	AT1G02420	34	yes	Yes	no	no
chr1	495643	23	0	0	4	0	0	0	0	no	no	-	419	-1960	ATARFD1B	419	AT1G02420	-485	yes	no	yes	no
chr1	495977	37	35	26	47	57	62	48	62	no	no	-	85	-2294	ATARFD1B	85	AT1G02420	-819	yes	Yes	no	no
chr1	496031	20	32	48	23	9	4	55	6	no	no	-	31	-2348	ATARFD1B	31	AT1G02420	-873	yes	Yes	no	no
chr1	497052	35	32	41	33	3	9	25	4	yes	no	M	427	-990	ATARFD1A	427	ATARFD1A	-466	yes	no	yes	no
chr1	497394	7	19	8	3	31	12	12	8	no	no	-	85	-1332	ATARFD1A	85	ATARFD1A	-808	yes	Yes	no	no
chr1	497400	12	26	19	12	1	1	16	3	no	no	-	79	-1338	ATARFD1A	79	ATARFD1A	-814	yes	Yes	no	no
chr1	497448	8	45	36	12	8	1	53	5	no	no	-	31	-1386	ATARFD1A	31	ATARFD1A	-862	yes	Yes	no	no
chr1	504968	9	19	17	8	6	10	28	18	no	no	-	2236	-6452	AT1G02460	2236	AT1G02460	-295	yes	no	yes	no
chr1	505252	10	16	24	20	5	24	12	24	no	no	-	1952	-6736	AT1G02460	1952	AT1G02460	-579	yes	no	yes	no
chr1	505288	33	55	67	46	55	19	106	44	no	no	-	1916	-6772	AT1G02460	1916	AT1G02460	-615	yes	no	yes	no
chr1	506811	11	23	26	11	0	10	8	3	no	no	-	393	-8295	AT1G02460	393	AT1G02460	-2138	yes	Yes	no	no
chr1	506892	66	55	41	46	208	87	95	106	no	no	-	312	-8376	AT1G02460	312	AT1G02460	-2219	yes	Yes	no	no
chr1	506910	90	109	99	110	84	103	119	88	no	no	-	294	-8394	AT1G02460	294	AT1G02460	-2237	yes	Yes	no	no
chr1	513335	14	3	12	6	7	24	3	4	no	no	-	276	-6131	AT1G02470	276	AT1G02470	-1570	yes	Yes	no	no
chr1	519257	25	23	21	17	35	21	42	24	no	no	-	2411	-1006	SAM1	-1180	SAM1	1006	yes	no	no	no
chr1	519395	7	74	49	11	5	12	102	2	no	no	-	2273	-1144	SAM1	-1042	SAM1	1144	yes	no	no	no
chr1	519518	36	10	50	26	32	37	79	56	no	no	-	2150	-1267	SAM1	-919	SAM1	1267	yes	no	no	no
chr1	519785	8	13	14	5	6	4	25	4	no	no	-	1883	-1534	SAM1	-652	SAM1	1534	yes	no	no	no
chr1	521142	95	129	91	76	190	107	204	115	no	no	-	526	-2891	KCO4	526	KCO4	-644	yes	Yes	no	no
chr1	521268	28	16	40	15	5	33	8	19	no	no	-	400	-3017	KCO4	400	KCO4	-770	yes	Yes	no	no
chr1	521569	28	23	50	30	10	10	92	15	no	no	-	99	-3318	KCO4	99	KCO4	-1071	yes	Yes	no	no
chr1	522020	15	10	15	23	2	13	4	8	no	no	-	2114	-352	PGP11	2114	KCO4	352	no	no	no	no
chr1	524147	12	23	19	16	3	7	22	15	no	no	-	5648	-13	PGP11	-4598	PGP11	13	yes	Yes	no	no
chr1	525432	101	90	50	108	38	33	43	66	no	no	-	4363	-1298	PGP11	-3313	PGP11	1298	yes	no	yes	no
chr1	525863	10	6	17	19	6	20	10	26	no	no	-	3932	-1729	PGP11	-2882	PGP11	1729	yes	no	yes	no
chr1	526193	28	19	26	116	72	55	32	252	no	no	-	3602	-2059	PGP11	-2552	PGP11	2059	yes	no	yes	no
chr1	526195	7	6	10	26	1	5	15	19	no	no	-	3600	-2061	PGP11	-2550	PGP11	2061	yes	no	yes	no
chr1	526204	11	23	12	3	10	16	10	6	no	no	-	3591	-2070	PGP11	-2541	PGP11	2070	yes	no	yes	no
chr1	526458	17	90	56	22	4	5	98	4	no	no	-	3337	-2324	PGP11	-2287	PGP11	2324	yes	no	yes	no
chr1	526672	6	16	26	23	3	27	2	14	no	no	-	3123	-2538	PGP11	-2073	PGP11	2538	yes	no	yes	no
chr1	526927	16	13	12	24	2	6	7	5	no	no	-	2868	-2793	PGP11	-1818	PGP11	2793	yes	no	yes	no
chr1	527216	13	13	6	12	9	32	7	21	no	no	-	2579	-3082	PGP11	-1529	PGP11	3082	yes	no	no	Yes
chr1	527347	11	23	14	32	4	4	14	8	no	no	-	2448	-3213	PGP11	-1398	PGP11	3213	yes	no	yes	no
chr1	528432	49	90	98	115	38	5	169	52	no	no	-	1363	-4298	PGP11	-313	PGP11	4298	yes	no	yes	no
chr1	528448	91	42	37	47	6	12	15	0	no	no	-	1347	-4314	PGP11	-297	PGP11	4314	yes	no	yes	no
chr1	528524	33	35	23	39	12	15	39	21	no	no	-	1271	-4390	PGP11	-221	PGP11	4390	yes	no	yes	no
chr1	528598	44	58	56	61	31	54	44	55	no	no	-	1197	-4464	PGP11	-147	PGP11	4464	yes	no	yes	no
chr1	528624	9	16	18	19	5	21	11	10	no	no	-	1171	-4490	PGP11	-121	PGP11	4490	yes	no	yes	no
chr1	528677	19	13	20	24	9	15	13	15	no	no	-	1118	-4543	PGP11	-68	PGP11	4543	yes	no	yes	no
chr1	529829	5	16	17	8	3	4	22	4	no	no	-	5870	-34	PGP12	-4848	PGP12	34	yes	Yes	no	no
chr1	529849	24	32	28	20	9	15	45	16	no	no	-	5850	-54	PGP12	-4828	PGP12	54	yes	Yes	no	no
chr1	530810	53	48	52	40	235	85	132	104	no	no	-	4889	-1015	PGP12	-3867	PGP12	1015	yes	no	yes	no
chr1	531170	11	10	8	10	22	7	6	11	no	no	-	4529	-1375	PGP12	-3507	PGP12	1375	yes	no	yes	no
chr1	531188	18	16	24	14	2	13	8	13	no	no	-	4511	-1393	PGP12	-3489	PGP12	1393	yes	no	yes	no
chr1	531354	39	93	108	66	14	8	65	7	no	no	-	4345	-1559	PGP12	-3323	PGP12	1559	yes	no	yes	no
chr1	531552	41	35	63	32	11	14	32	8	no	no	-	4147	-1757	PGP12	-3125	PGP12	1757	yes	no	yes	no
chr1	532033	110	129	60	161	79	27	97	92	no	no	-	3666	-2238	PGP12	-2644	PGP12	2238	yes	no	yes	no
chr1	532052	27	35	27	14	24	9	31	31	no	no	-	3647	-2257	PGP12	-2625	PGP12	2257	yes	no	yes	no
chr1	532475	14	35	35	44	32	54	11	42	no	no	-	3224	-2680	PGP12	-2202	PGP12	2680	yes	no	yes	no
chr1	532526	16	35	47	17	2	1	8	0	no	no	-	3173	-2731	PGP12	-2151	PGP12	2731	yes	no	yes	no
chr1	533115	132	148	101	99	55	78	89	50	no	no	-	2584	-3320	PGP12	-1562	PGP12	3320	yes	no	yes	no
chr1	533149	8	6	20	6	4	6	9	8	no	no	-	2550	-3354	PGP12	-1528	PGP12	3354	yes	no	yes	no
chr1	534245	49	39	23	29	4	7	5	4	yes	no	M	1454	-4450	PGP12	-432	PGP12	4450	yes	no	yes	no
chr1	534348	13	35	29	7	15	8	32	6	no	no	-	1351	-4553	PGP12	-329	PGP12	4553	yes	no	yes	no
chr1	534395	100	174	140	151	141	81	223	96	no	no	-	1304	-4600	PGP12	-282	PGP12	4600	yes	no	yes	no
chr1	536598	83	77	77	96	33	69	28	30	no	no	-	1262	-115	AT1G02550	-613	AT1G02550	115	yes	Yes	no	no
chr1	536625	35	35	24	15	18	96	20	55	no	no	-	1235	-142	AT1G02550	-586	AT1G02550	142	yes	Yes	no	no
chr1	536742	20	39	27	23	26	80	15	70	no	no	-	1118	-259	AT1G02550	-469	AT1G02550	259	yes	Yes	no	no
chr1	536751	23	23	17	12	10	11	13	1	no	no	-	1109	-268	AT1G02550	-460	AT1G02550	268	yes	Yes	no	no
chr1	536856	21	16	20	17	8	20	8	12	no	no	-	1004	-373	AT1G02550	-355	AT1G02550	373	yes	Yes	no	no
chr1	536952	73	71	88	78	19	46	59	25	no	no	-	908	-469	AT1G02550	-259	AT1G02550	469	yes	Yes	no	no
chr1	537144	116	77	78	71	32	38	94	30	no	no	-	716	-661	AT1G02550	-67	AT1G02550	661	yes	Yes	no	no
chr1	537936	13	13	19	32	28	14	22	26	no	no	-	3444	-76	CLPP5	-2173	CLPP5	76	yes	Yes	no	no
chr1	538967	21	42	41	37	8	6	49	10	no	no	-	2413	-1107	CLPP5	-1142	CLPP5	1107	yes	no	yes	no
chr1	541100	11	32	17	22	10	14	18	14	no	no	-	280	-3240	AT1G02570	280	CLPP5	-991	no	no	no	no
chr1	541499	17	3	17	14	2	35	2	11	no	no	-	3284	-119	AT1G02570	-2484	AT1G02570	119	yes	Yes	no	no
chr1	541540	76	145	149	85	45	27	182	35	no	no	-	3243	-160	AT1G02570	-2443	AT1G02570	160	yes	Yes	no	no
chr1	541869	20	10	21	41	22	26	19	26	no	no	-	2914	-489	AT1G02570	-2114	AT1G02570	489	yes	no	yes	no
chr1	541900	52	29	44	41	12	37	23	15	no	no	-	2883	-520	AT1G02570	-2083	AT1G02570	520	yes	no	yes	no
chr1	541938	114	116	103	109	45	59	107	44	no	no	-	2845	-558	AT1G02570	-2045	AT1G02570	558	yes	no	yes	no
chr1	543300	36	26	37	47	37	26	32	37	no	no	-	1483	-1920	AT1G02570	-683	AT1G02570	1920	yes	no	no	Yes
chr1	543670	15	13	29	19	2	26	14	19	no	no	-	1113	-2290	AT1G02570	-313	AT1G02570	2290	yes	no	yes	no
chr1	546352	76	32	37	47	4	7	10	3	no	no	-	6288	-1569	MEA	-2850	MEA	1569	yes	no	yes	no
chr1	548917	38	48	29	51	19	47	23	27	no	no	-	3723	-4134	MEA	-285	MEA	4134	yes	no	yes	no
chr1	551518	19	16	15	19	7	13	26	18	no	no	-	1122	-6735	AT1G02590	-620	MEA	-2316	no	no	no	no
chr1	554500	20	6	17	23	6	33	5	33	no	no	-	1354	-1739	AT1G02610	1354	AT1G02610	-1319	yes	no	no	Yes
chr1	557147	146	71	108	121	331	154	176	296	no	no	-	5277	-55	AT1G02620	-839	AT1G02620	55	yes	no	no	Yes
chr1	557776	84	97	111	69	148	124	166	152	yes	no	U	4648	-684	AT1G02620	-210	AT1G02620	684	yes	no	yes	no
chr1	557778	15	29	21	19	5	6	32	2	no	no	-	4646	-686	AT1G02620	-208	AT1G02620	686	yes	no	yes	no
chr1	557923	31	16	20	21	0	5	5	0	yes	no	M	4501	-831	AT1G02620	-63	AT1G02620	831	yes	no	yes	no
chr1	558084	30	10	26	21	56	15	62	54	no	no	-	4340	-992	AT1G02630	-2526	AT1G02620	-98	no	no	no	no
chr1	558087	78	77	72	48	8	25	45	20	no	no	-	4337	-995	AT1G02630	-2523	AT1G02620	-101	no	no	no	no
chr1	558400	21	45	43	33	4	18	18	8	no	no	-	4024	-1308	AT1G02630	-2210	AT1G02620	-414	no	no	no	no
chr1	558512	26	23	59	17	20	7	103	11	no	no	-	3912	-1420	AT1G02630	-2098	AT1G02620	-526	no	no	no	no
chr1	561639	75	87	96	66	9	20	61	6	no	no	-	785	-4547	AT1G02630	785	AT1G02630	-1029	yes	no	no	no
chr1	562318	25	26	22	26	12	16	4	19	no	no	-	106	-5226	AT1G02630	106	AT1G02630	-1708	yes	Yes	no	no
chr1	564446	31	6	29	40	43	31	16	46	no	no	-	4258	-241	BXL2	-3323	BXL2	241	yes	Yes	no	no
chr1	564529	17	13	17	12	75	53	17	61	no	no	-	4175	-324	BXL2	-3240	BXL2	324	yes	Yes	no	no
chr1	564594	143	148	193	184	102	71	206	88	no	no	-	4110	-389	BXL2	-3175	BXL2	389	yes	Yes	no	no
chr1	565484	32	39	28	25	11	22	42	23	no	no	-	3220	-1279	BXL2	-2285	BXL2	1279	yes	no	yes	no
chr1	565548	26	23	25	37	8	17	28	18	no	no	-	3156	-1343	BXL2	-2221	BXL2	1343	yes	no	yes	no
chr1	565569	17	32	26	18	10	10	42	8	no	no	-	3135	-1364	BXL2	-2200	BXL2	1364	yes	no	yes	no
chr1	565590	53	84	49	56	5	30	25	26	no	no	-	3114	-1385	BXL2	-2179	BXL2	1385	yes	no	yes	no
chr1	565621	40	16	20	34	61	31	48	19	no	no	-	3083	-1416	BXL2	-2148	BXL2	1416	yes	no	yes	no
chr1	566399	7	32	27	6	14	9	39	15	no	no	-	2305	-2194	BXL2	-1370	BXL2	2194	yes	no	yes	no
chr1	566406	48	58	34	52	39	44	33	57	no	no	-	2298	-2201	BXL2	-1363	BXL2	2201	yes	no	yes	no
chr1	566417	67	81	57	69	53	56	37	86	no	no	-	2287	-2212	BXL2	-1352	BXL2	2212	yes	no	yes	no
chr1	566699	46	32	28	53	8	19	4	11	yes	no	M	2005	-2494	BXL2	-1070	BXL2	2494	yes	no	yes	no
chr1	566933	33	55	46	44	41	39	65	69	no	no	-	1771	-2728	BXL2	-836	BXL2	2728	yes	no	yes	no
chr1	567079	67	90	68	52	18	19	22	17	yes	no	M	1625	-2874	BXL2	-690	BXL2	2874	yes	no	yes	no
chr1	567100	4	3	2	6	28	11	6	18	no	no	-	1604	-2895	BXL2	-669	BXL2	2895	yes	no	yes	no
chr1	567285	15	0	17	22	6	18	5	11	no	no	-	1419	-3080	BXL2	-484	BXL2	3080	yes	no	yes	no
chr1	567300	59	61	68	51	12	28	50	24	no	no	-	1404	-3095	BXL2	-469	BXL2	3095	yes	no	yes	no
chr1	567347	111	167	122	106	52	78	85	40	no	no	-	1357	-3142	BXL2	-422	BXL2	3142	yes	no	yes	no
chr1	567350	64	58	81	57	149	30	193	64	no	no	-	1354	-3145	BXL2	-419	BXL2	3145	yes	no	yes	no
chr1	567402	15	10	31	29	12	30	25	18	no	no	-	1302	-3197	BXL2	-367	BXL2	3197	yes	no	yes	no
chr1	567477	33	61	54	44	13	24	56	35	no	no	-	1227	-3272	BXL2	-292	BXL2	3272	yes	no	yes	no
chr1	569373	28	52	52	39	223	77	62	171	no	no	-	5608	-669	AT1G02650	-1045	AT1G02650	669	yes	no	yes	no
chr1	569393	31	26	20	17	18	14	7	5	no	no	-	5588	-689	AT1G02650	-1025	AT1G02650	689	yes	no	yes	no
chr1	569401	3	13	5	2	18	13	25	15	no	no	-	5580	-697	AT1G02650	-1017	AT1G02650	697	yes	no	yes	no
chr1	569530	73	55	52	63	84	75	79	51	no	no	-	5451	-826	AT1G02650	-888	AT1G02650	826	yes	no	yes	no
chr1	569537	86	68	50	61	9	14	5	11	yes	no	M	5444	-833	AT1G02650	-881	AT1G02650	833	yes	no	yes	no
chr1	569540	142	135	108	93	182	234	116	283	no	no	-	5441	-836	AT1G02650	-878	AT1G02650	836	yes	no	yes	no
chr1	569559	144	235	171	149	535	509	222	857	no	no	-	5422	-855	AT1G02650	-859	AT1G02650	855	yes	no	yes	no
chr1	569676	86	187	122	73	264	150	196	260	no	no	-	5305	-972	AT1G02650	-742	AT1G02650	972	yes	no	yes	no
chr1	569842	29	52	35	15	1	34	10	12	no	no	-	5139	-1138	AT1G02650	-576	AT1G02650	1138	yes	no	yes	no
chr1	569864	16	10	13	14	15	15	32	32	no	no	-	5117	-1160	AT1G02650	-554	AT1G02650	1160	yes	no	yes	no
chr1	570284	19	32	23	19	2	3	10	0	yes	no	M	4697	-1580	AT1G02650	-134	AT1G02650	1580	yes	no	yes	no
chr1	570673	7	10	10	11	15	16	20	14	no	no	-	4308	-1969	AT1G02660	-1282	AT1G02650	-255	no	no	no	no
chr1	571416	19	32	30	30	2	8	18	14	no	no	-	3565	-2712	AT1G02660	-539	AT1G02650	-998	no	no	no	no
chr1	572326	6	19	14	8	28	31	5	50	no	no	-	2655	-3622	AT1G02660	2655	AT1G02660	-371	yes	no	yes	no
chr1	572363	4	58	34	8	0	3	35	4	no	no	-	2618	-3659	AT1G02660	2618	AT1G02660	-408	yes	no	yes	no
chr1	572418	16	23	36	10	12	13	55	2	no	no	-	2563	-3714	AT1G02660	2563	AT1G02660	-463	yes	no	yes	no
chr1	572524	3	3	2	20	1	4	1	6	no	no	-	2457	-3820	AT1G02660	2457	AT1G02660	-569	yes	no	yes	no
chr1	572607	50	0	3	10	22	2	1	5	no	no	-	2374	-3903	AT1G02660	2374	AT1G02660	-652	yes	no	yes	no
chr1	572695	54	0	37	3	66	6	13	7	no	no	-	2286	-3991	AT1G02660	2286	AT1G02660	-740	yes	no	yes	no
chr1	574473	85	100	107	59	16	16	65	16	no	no	-	508	-5769	AT1G02660	508	AT1G02660	-2518	yes	Yes	no	no
chr1	574496	36	32	48	30	53	24	72	57	no	no	-	485	-5792	AT1G02660	485	AT1G02660	-2541	yes	Yes	no	no
chr1	575655	73	87	58	41	28	62	99	37	no	no	-	391	-674	AT1G02670	391	AT1G02660	674	no	no	no	no
chr1	575679	42	64	53	36	94	54	123	55	no	no	-	367	-698	AT1G02670	367	AT1G02660	698	no	no	no	no
chr1	576113	5	0	1	4	43	17	18	42	no	no	-	4512	-67	AT1G02670	-4186	AT1G02670	67	yes	Yes	no	no
chr1	576152	17	23	18	28	23	42	26	24	no	no	-	4473	-106	AT1G02670	-4147	AT1G02670	106	yes	no	no	Yes
chr1	576431	22	10	25	26	0	8	3	4	no	no	-	4194	-385	AT1G02670	-3868	AT1G02670	385	yes	no	no	Yes
chr1	578168	98	6	33	104	49	10	35	65	no	no	-	2457	-2122	AT1G02670	-2131	AT1G02670	2122	yes	no	no	Yes
chr1	578182	36	248	225	25	233	260	307	143	no	no	-	2443	-2136	AT1G02670	-2117	AT1G02670	2136	yes	no	yes	no
chr1	578418	40	32	32	39	44	23	66	28	no	no	-	2207	-2372	AT1G02670	-1881	AT1G02670	2372	yes	no	no	Yes
chr1	579909	6	26	16	10	1	4	13	0	no	no	-	716	-3863	AT1G02670	-390	AT1G02670	3863	yes	no	yes	no
chr1	580858	17	16	20	24	14	22	6	24	no	no	-	3402	-233	AT1G02680	-1452	AT1G02680	233	yes	no	no	Yes
chr1	581161	10	32	22	6	264	51	28	43	no	no	-	3099	-536	AT1G02680	-1149	AT1G02680	536	yes	no	yes	no
chr1	581314	8	23	12	14	6	19	5	5	no	no	-	2946	-689	AT1G02680	-996	AT1G02680	689	yes	no	yes	no
chr1	581515	15	10	20	23	5	3	14	16	no	no	-	2745	-890	AT1G02680	-795	AT1G02680	890	yes	no	yes	no
chr1	582487	13	23	17	17	1	0	7	0	yes	no	M	1773	-1862	AT1G02690	1773	AT1G02680	-177	no	no	no	no
chr1	582490	33	32	41	17	34	51	69	78	no	no	-	1770	-1865	AT1G02690	1770	AT1G02680	-180	no	no	no	no
chr1	582522	17	42	61	18	1	3	21	2	no	no	-	1738	-1897	AT1G02690	1738	AT1G02680	-212	no	no	no	no
chr1	582543	12	19	35	8	18	11	14	24	no	no	-	1717	-1918	AT1G02690	1717	AT1G02680	-233	no	no	no	no
chr1	582610	84	55	93	99	143	90	144	147	no	no	-	1650	-1985	AT1G02690	1650	AT1G02680	-300	no	no	no	no
chr1	584225	34	48	64	35	27	12	65	36	no	no	-	35	-3600	AT1G02690	35	AT1G02680	-1915	no	no	no	no
chr1	584413	80	32	101	56	32	42	130	54	no	no	-	3916	-153	AT1G02690	-2806	AT1G02690	153	yes	Yes	no	no
chr1	584432	98	109	78	84	50	48	60	106	no	no	-	3897	-172	AT1G02690	-2787	AT1G02690	172	yes	Yes	no	no
chr1	584474	14	10	9	26	82	27	30	9	no	no	-	3855	-214	AT1G02690	-2745	AT1G02690	214	yes	Yes	no	no
chr1	585519	13	32	29	21	7	15	17	5	no	no	-	2810	-1259	AT1G02690	-1700	AT1G02690	1259	yes	no	no	no
chr1	585805	19	19	42	25	8	12	52	14	no	no	-	2524	-1545	AT1G02690	-1414	AT1G02690	1545	yes	no	no	no
chr1	588403	68	48	59	55	17	24	24	18	yes	no	M	1593	-74	AT1G02700	-1077	AT1G02700	74	yes	Yes	no	no
chr1	588406	70	81	82	63	144	63	149	95	no	no	-	1590	-77	AT1G02700	-1074	AT1G02700	77	yes	Yes	no	no
chr1	588414	27	16	25	19	11	29	22	32	no	no	-	1582	-85	AT1G02700	-1066	AT1G02700	85	yes	Yes	no	no
chr1	588460	9	6	11	9	10	23	5	9	no	no	-	1536	-131	AT1G02700	-1020	AT1G02700	131	yes	Yes	no	no
chr1	588494	49	52	50	55	29	16	115	33	no	no	-	1502	-165	AT1G02700	-986	AT1G02700	165	yes	Yes	no	no
chr1	588753	28	16	21	15	3	7	6	6	yes	no	M	1243	-424	AT1G02700	-727	AT1G02700	424	yes	no	yes	no
chr1	588777	6	16	19	8	151	56	39	64	no	no	-	1219	-448	AT1G02700	-703	AT1G02700	448	yes	no	yes	no
chr1	588858	141	100	125	118	11	42	45	22	yes	no	M	1138	-529	AT1G02700	-622	AT1G02700	529	yes	no	yes	no
chr1	589072	63	35	48	43	137	47	105	87	no	no	-	924	-743	AT1G02700	-408	AT1G02700	743	yes	no	yes	no
chr1	589098	4	10	2	1	20	22	7	48	no	no	-	898	-769	AT1G02700	-382	AT1G02700	769	yes	no	yes	no
chr1	589116	25	23	15	12	1	2	8	4	no	no	-	880	-787	AT1G02700	-364	AT1G02700	787	yes	no	yes	no
chr1	589734	99	109	96	86	37	73	42	39	yes	no	M	262	-1405	AT1G02710	262	AT1G02710	-28	yes	Yes	no	no
chr1	589908	11	10	10	19	53	57	1	122	no	no	-	88	-1579	AT1G02710	88	AT1G02710	-202	yes	Yes	no	no
chr1	592199	108	113	114	56	101	39	193	71	no	no	-	6458	-373	GATL5	-2037	GATL5	373	yes	Yes	no	no
chr1	592631	10	58	30	35	5	1	26	3	no	no	-	6026	-805	GATL5	-1605	GATL5	805	yes	Yes	no	no
chr1	592748	23	26	27	37	2	12	71	7	no	no	-	5909	-922	GATL5	-1488	GATL5	922	yes	Yes	no	no
chr1	594945	23	35	27	23	9	8	17	3	yes	no	M	3712	-3119	ATCSLD5	3712	ATCSLD5	-372	yes	no	yes	no
chr1	595136	34	32	45	38	31	23	82	15	no	no	-	3521	-3310	ATCSLD5	3521	ATCSLD5	-563	yes	no	yes	no
chr1	595708	149	138	127	91	52	63	133	71	no	no	-	2949	-3882	ATCSLD5	2949	ATCSLD5	-1135	yes	no	yes	no
chr1	596004	10	0	5	20	3	10	3	5	no	no	-	2653	-4178	ATCSLD5	2653	ATCSLD5	-1431	yes	no	yes	no
chr1	596399	38	13	35	36	6	32	7	18	no	no	-	2258	-4573	ATCSLD5	2258	ATCSLD5	-1826	yes	no	yes	no
chr1	596747	16	6	23	15	5	9	8	5	no	no	-	1910	-4921	ATCSLD5	1910	ATCSLD5	-2174	yes	no	yes	no
chr1	597135	19	23	25	41	38	36	12	40	no	no	-	1522	-5309	ATCSLD5	1522	ATCSLD5	-2562	yes	no	yes	no
chr1	597735	11	10	13	11	18	20	3	6	no	no	-	922	-5909	ATCSLD5	922	ATCSLD5	-3162	yes	Yes	no	no
chr1	598051	23	16	20	8	3	28	3	12	no	no	-	606	-6225	ATCSLD5	606	ATCSLD5	-3478	yes	Yes	no	no
chr1	598173	20	23	34	30	14	18	45	31	no	no	-	484	-6347	ATCSLD5	484	ATCSLD5	-3600	yes	Yes	no	no
chr1	598295	52	61	48	46	0	5	9	1	yes	yes	M	362	-6469	ATCSLD5	362	ATCSLD5	-3722	yes	Yes	no	no
chr1	598364	33	77	57	43	6	31	70	38	no	no	-	293	-6538	ATCSLD5	293	ATCSLD5	-3791	yes	Yes	no	no
chr1	600498	29	29	49	22	0	4	8	1	yes	no	M	1540	-1841	AT1G02740	1540	AT1G02740	-1082	yes	no	yes	no
chr1	605085	18	13	33	17	1	5	15	8	no	no	-	1608	-683	AT1G02770	1608	AT1G02770	-212	yes	no	yes	no
chr1	608288	19	26	24	14	19	17	30	14	no	no	-	1177	-1595	EMB2386	1177	EMB2386	-480	yes	no	yes	no
chr1	608302	78	142	68	61	18	10	97	40	no	no	-	1163	-1609	EMB2386	1163	EMB2386	-494	yes	no	yes	no
chr1	609339	43	52	62	64	0	7	5	4	yes	yes	M	126	-2646	EMB2386	126	EMB2386	-1531	yes	Yes	no	no
chr1	609425	14	23	24	34	7	19	6	18	no	no	-	40	-2732	EMB2386	40	EMB2386	-1617	yes	Yes	no	no
chr1	610757	27	32	18	22	12	15	22	18	no	no	-	1567	-1292	PGA4	1567	PGA4	-366	yes	no	yes	no
chr1	611269	8	3	2	3	4	16	24	4	no	no	-	1055	-1804	PGA4	1055	PGA4	-878	yes	no	yes	no
chr1	611282	69	32	49	44	13	34	39	25	no	no	-	1042	-1817	PGA4	1042	PGA4	-891	yes	no	yes	no
chr1	611405	28	42	45	24	13	13	34	7	no	no	-	919	-1940	PGA4	919	PGA4	-1014	yes	no	yes	no
chr1	611703	27	19	20	19	10	12	47	7	no	no	-	621	-2238	PGA4	621	PGA4	-1312	yes	no	yes	no
chr1	611760	37	32	42	63	13	24	29	11	no	no	-	564	-2295	PGA4	564	PGA4	-1369	yes	no	yes	no
chr1	611820	75	126	150	105	30	14	210	20	no	no	-	504	-2355	PGA4	504	PGA4	-1429	yes	no	yes	no
chr1	612086	18	58	32	17	8	4	62	7	no	no	-	238	-2621	PGA4	238	PGA4	-1695	yes	Yes	no	no
chr1	612109	67	48	57	62	3	141	11	2	no	no	-	215	-2644	PGA4	215	PGA4	-1718	yes	Yes	no	no
chr1	612113	128	119	128	211	2	276	26	23	no	no	-	211	-2648	PGA4	211	PGA4	-1722	yes	Yes	no	no
chr1	613496	116	97	114	153	214	89	182	195	no	no	-	2695	-1172	ATCEL2	2695	ATCEL2	-280	yes	no	yes	no
chr1	613635	52	45	50	59	39	50	69	35	no	no	-	2556	-1311	ATCEL2	2556	ATCEL2	-419	yes	no	yes	no
chr1	614043	81	97	94	64	30	31	75	19	no	no	-	2148	-1719	ATCEL2	2148	ATCEL2	-827	yes	no	yes	no
chr1	615080	8	10	9	12	41	15	12	68	no	no	-	1111	-2756	ATCEL2	1111	ATCEL2	-1864	yes	no	yes	no
chr1	617085	21	6	23	19	11	31	5	16	no	no	-	1185	-894	AT1G02810	1185	ATCEL2	894	no	no	no	no
chr1	618463	32	48	45	32	1	4	39	4	no	no	-	2215	-193	AT1G02810	-2017	AT1G02810	193	yes	Yes	no	no
chr1	618582	21	52	50	32	11	8	79	12	no	no	-	2096	-312	AT1G02810	-1898	AT1G02810	312	yes	Yes	no	no
chr1	618699	91	35	49	46	12	20	26	17	no	no	-	1979	-429	AT1G02810	-1781	AT1G02810	429	yes	Yes	no	no
chr1	618704	36	52	43	28	22	16	61	37	no	no	-	1974	-434	AT1G02810	-1776	AT1G02810	434	yes	Yes	no	no
chr1	618764	34	45	50	23	13	28	45	24	no	no	-	1914	-494	AT1G02810	-1716	AT1G02810	494	yes	Yes	no	no
chr1	618780	185	161	220	145	478	105	410	175	no	no	-	1898	-510	AT1G02810	-1700	AT1G02810	510	yes	Yes	no	no
chr1	618876	18	13	7	15	27	8	6	16	no	no	-	1802	-606	AT1G02810	-1604	AT1G02810	606	yes	Yes	no	no
chr1	618903	32	39	51	70	65	15	119	39	no	no	-	1775	-633	AT1G02810	-1577	AT1G02810	633	yes	Yes	no	no
chr1	619130	27	16	31	28	15	21	15	17	no	no	-	1548	-860	AT1G02810	-1350	AT1G02810	860	yes	Yes	no	no
chr1	619136	96	129	113	75	447	262	154	353	no	no	-	1542	-866	AT1G02810	-1344	AT1G02810	866	yes	Yes	no	no
chr1	619161	146	209	133	109	401	240	189	327	no	no	-	1517	-891	AT1G02810	-1319	AT1G02810	891	yes	Yes	no	no
chr1	619662	6	16	11	5	1	3	20	2	no	no	-	1016	-1392	AT1G02810	-818	AT1G02810	1392	yes	no	yes	no
chr1	619674	17	10	18	10	5	28	3	12	no	no	-	1004	-1404	AT1G02810	-806	AT1G02810	1404	yes	no	yes	no
chr1	619695	39	109	60	45	33	9	99	42	no	no	-	983	-1425	AT1G02810	-785	AT1G02810	1425	yes	no	yes	no
chr1	619729	63	42	29	29	82	53	41	82	no	no	-	949	-1459	AT1G02810	-751	AT1G02810	1459	yes	no	yes	no
chr1	619927	77	103	95	84	32	97	48	31	no	no	-	751	-1657	AT1G02810	-553	AT1G02810	1657	yes	no	yes	no
chr1	619937	4	35	23	5	43	12	35	42	no	no	-	741	-1667	AT1G02810	-543	AT1G02810	1667	yes	no	yes	no
chr1	620201	24	23	12	19	13	8	15	21	no	no	-	477	-1931	AT1G02810	-279	AT1G02810	1931	yes	no	yes	no
chr1	620554	8	3	9	7	12	16	6	25	no	no	-	124	-2284	AT1G02813	124	AT1G02810	-74	no	no	no	no
chr1	620956	22	23	18	21	6	17	5	14	no	no	-	505	-278	AT1G02813	-333	AT1G02813	278	yes	Yes	no	no
chr1	621110	48	48	62	50	18	40	45	28	no	no	-	351	-432	AT1G02813	-179	AT1G02813	432	yes	Yes	no	no
chr1	621411	16	23	11	13	5	16	5	13	no	no	-	50	-733	AT1G02816	50	AT1G02813	-122	no	no	no	no
chr1	622073	68	84	88	90	18	27	41	8	yes	no	M	2402	-612	AT1G02816	-396	AT1G02816	612	yes	Yes	no	no
chr1	623257	54	29	53	46	24	55	42	30	no	no	-	1218	-1796	AT1G02820	-508	AT1G02816	-788	no	no	no	no
chr1	623971	11	6	10	22	3	7	8	3	no	no	-	504	-2510	AT1G02820	504	AT1G02820	-206	yes	no	yes	no
chr1	625683	35	19	15	29	1	2	2	2	yes	no	M	1058	-75	SR1	1058	AT1G02830	75	no	no	no	no
chr1	627561	59	35	24	77	1	7	5	3	no	no	-	2944	-820	SR1	-2258	SR1	820	yes	no	no	no
chr1	628317	9	3	7	110	0	3	0	5	no	no	-	2188	-1576	SR1	-1502	SR1	1576	yes	no	no	no
chr1	629940	20	16	19	14	5	32	3	10	no	no	-	565	-3199	AT1G02850	565	SR1	-121	no	no	no	no
chr1	635215	7	26	14	9	4	8	9	4	no	no	-	3462	-71	AT1G02870	-1999	AT1G02860	71	yes	Yes	no	no
chr1	638488	70	103	98	52	41	50	123	62	no	no	-	189	-3344	AT1G02870	189	AT1G02860	-1226	yes	Yes	no	no
chr1	638490	21	13	23	26	0	6	23	4	no	no	-	187	-3346	AT1G02870	187	AT1G02860	-1228	yes	Yes	no	no
chr1	647579	8	10	11	10	9	28	5	11	no	no	-	4327	-2676	AT1G02890	4327	AT1G02890	-2487	yes	no	yes	no
chr1	649424	2	0	19	2	1	4	32	0	no	no	-	2482	-4521	AT1G02890	2482	AT1G02890	-4332	yes	no	yes	no
chr1	650338	14	26	24	19	0	15	9	10	no	no	-	1568	-5435	AT1G02890	1568	AT1G02890	-5246	yes	no	yes	no
chr1	650366	22	39	47	26	16	37	75	28	no	no	-	1540	-5463	AT1G02890	1540	AT1G02890	-5274	yes	no	yes	no
chr1	651377	23	93	50	28	39	18	151	24	no	no	-	529	-6474	AT1G02890	529	AT1G02890	-6285	yes	no	yes	no
chr1	651524	89	84	85	81	153	180	125	185	yes	no	U	382	-6621	AT1G02890	382	AT1G02890	-6432	yes	no	yes	no
chr1	651530	40	39	26	26	16	37	27	23	no	no	-	376	-6627	AT1G02890	376	AT1G02890	-6438	yes	no	yes	no
chr1	651840	9	6	6	16	0	20	1	0	no	no	-	66	-6937	AT1G02890	66	AT1G02890	-6748	yes	Yes	no	no
chr1	654259	157	225	172	154	226	109	256	235	no	no	-	84	-2353	RALFL1	84	RALFL1	-494	yes	Yes	no	no
chr1	654269	13	13	6	16	27	7	12	11	no	no	-	74	-2363	RALFL1	74	RALFL1	-504	yes	Yes	no	no
chr1	657997	4	26	7	6	4	6	12	4	no	no	-	151	-3654	LPA1	151	LPA1	-2420	yes	Yes	no	no
chr1	658093	33	10	45	33	0	5	8	2	no	no	-	55	-3750	LPA1	55	LPA1	-2516	yes	Yes	no	no
chr1	659230	22	29	31	25	0	14	11	4	yes	no	M	541	-1082	ATGSTF7	541	ATGSTF7	-573	yes	no	yes	no
chr1	662604	14	6	12	21	11	17	12	26	no	no	-	1524	-177	ATGSTF5	-475	ATGSTF6	177	no	no	no	no
chr1	663160	3	6	5	9	14	6	20	9	no	no	-	968	-733	ATGSTF5	968	ATGSTF5	-81	yes	no	yes	no
chr1	663163	100	93	108	83	105	74	182	138	no	no	-	965	-736	ATGSTF5	965	ATGSTF5	-84	yes	no	yes	no
chr1	663175	13	13	6	22	17	20	5	18	no	no	-	953	-748	ATGSTF5	953	ATGSTF5	-96	yes	no	yes	no
chr1	663794	10	13	25	32	9	15	11	20	no	no	-	334	-1367	ATGSTF5	334	ATGSTF5	-715	yes	no	yes	no
chr1	664101	17	29	23	14	3	3	41	5	no	no	-	27	-1674	ATGSTF5	27	ATGSTF5	-1022	yes	Yes	no	no
chr1	668545	5	0	2	2	25	5	4	11	no	no	-	1292	-2093	AT1G02960	1292	AT1G02960	-1673	yes	no	no	Yes
chr1	669749	8	35	28	12	86	16	16	30	no	no	-	88	-3297	AT1G02960	88	AT1G02960	-2877	yes	no	no	Yes
chr1	669801	14	32	39	14	25	27	51	26	no	no	-	36	-3349	AT1G02960	36	AT1G02960	-2929	yes	Yes	no	no
chr1	671370	13	3	9	19	12	32	8	22	no	no	-	1444	-1533	AT1G02965	-291	AT1G02960	1533	no	no	no	no
chr1	671636	55	61	49	52	117	43	172	78	no	no	-	1178	-1799	AT1G02965	-25	AT1G02960	1799	no	no	no	no
chr1	671653	33	58	87	32	2	2	42	2	no	no	-	1161	-1816	AT1G02965	-8	AT1G02960	1816	no	no	no	no
chr1	672650	43	26	38	30	60	15	25	14	no	no	-	164	-2813	AT1G02965	164	AT1G02965	-989	yes	no	no	Yes
chr1	672702	61	113	99	82	78	84	109	92	no	no	-	112	-2865	AT1G02965	112	AT1G02965	-1041	yes	Yes	no	no
chr1	673983	22	3	23	37	16	28	8	30	no	no	-	3886	-677	WEE1	-2395	WEE1	677	yes	no	yes	no
chr1	674576	10	32	10	12	7	18	18	11	no	no	-	3293	-1270	WEE1	-1802	WEE1	1270	yes	no	yes	no
chr1	677977	48	58	55	75	21	46	95	49	no	no	-	9338	-108	CUL2	-3333	CUL2	108	yes	Yes	no	no
chr1	679190	17	13	19	9	2	3	21	5	no	no	-	8125	-1321	CUL2	-2120	CUL2	1321	yes	no	yes	no
chr1	679650	18	16	17	9	16	23	5	28	no	no	-	7665	-1781	CUL2	-1660	CUL2	1781	yes	no	yes	no
chr1	685574	23	23	23	8	12	19	6	18	no	no	-	1741	-7705	AT1G02990	1741	AT1G02990	-4178	yes	no	no	no
chr1	686541	19	10	10	16	5	22	1	21	no	no	-	774	-8672	AT1G02990	774	AT1G02990	-5145	yes	no	no	no
chr1	687222	18	3	13	14	3	23	6	16	no	no	-	93	-9353	AT1G02990	93	AT1G02990	-5826	yes	Yes	no	no
chr1	691306	22	13	9	8	1	9	2	3	no	no	-	1254	-3991	PEX6	1254	PEX6	-3416	yes	no	yes	no
chr1	692292	5	6	6	6	1	5	32	1	no	no	-	268	-4977	PEX6	268	PEX6	-4402	yes	Yes	no	no
chr1	692303	27	19	34	31	3	5	22	7	no	no	-	257	-4988	PEX6	257	PEX6	-4413	yes	Yes	no	no
chr1	694821	14	6	4	11	5	20	2	5	no	no	-	3694	-1341	AT1G03010	-1561	AT1G03010	1341	yes	no	yes	no
chr1	700320	11	23	14	16	0	6	2	6	no	no	-	1158	-1805	AT1G03030	1158	AT1G03020	1805	no	no	no	no
chr1	701371	70	55	55	68	4	35	11	4	yes	no	M	107	-2856	AT1G03030	107	AT1G03020	2856	no	no	no	no
chr1	701523	11	10	27	12	1	5	8	3	no	no	-	5108	-45	AT1G03030	-2341	AT1G03030	45	yes	Yes	no	no
chr1	702276	32	52	32	30	5	19	32	14	no	no	-	4355	-798	AT1G03030	-1588	AT1G03030	798	yes	no	no	Yes
chr1	702308	125	113	98	71	268	116	161	213	no	no	-	4323	-830	AT1G03030	-1556	AT1G03030	830	yes	no	yes	no
chr1	704415	23	19	12	8	1	15	11	4	no	no	-	2216	-2937	AT1G03040	2216	AT1G03040	-509	yes	no	yes	no
chr1	704637	57	55	48	43	138	97	124	129	yes	no	U	1994	-3159	AT1G03040	1994	AT1G03040	-731	yes	no	yes	no
chr1	705611	130	42	103	117	10	21	21	10	no	no	-	1020	-4133	AT1G03040	1020	AT1G03040	-1705	yes	no	yes	no
chr1	706327	117	48	54	68	9	34	10	13	no	no	-	304	-4849	AT1G03040	304	AT1G03040	-2421	yes	Yes	no	no
chr1	707808	15	6	20	7	7	6	8	9	no	no	-	3995	-82	AT1G03055	-2210	AT1G03050	82	yes	Yes	no	no
chr1	708325	24	13	22	20	4	17	5	7	no	no	-	3478	-599	AT1G03055	-1693	AT1G03050	599	yes	no	yes	no
chr1	708761	20	13	25	15	11	25	5	16	no	no	-	3042	-1035	AT1G03055	-1257	AT1G03050	1035	yes	no	yes	no
chr1	709266	12	32	12	6	2	2	2	0	no	no	-	2537	-1540	AT1G03055	-752	AT1G03050	1540	yes	no	yes	no
chr1	709420	26	32	41	32	4	10	30	5	no	no	-	2383	-1694	AT1G03055	-598	AT1G03050	1694	yes	no	yes	no
chr1	709426	39	129	115	39	139	20	137	63	no	no	-	2377	-1700	AT1G03055	-592	AT1G03050	1700	yes	no	yes	no
chr1	709643	15	13	9	29	7	2	23	11	no	no	-	2160	-1917	AT1G03055	-375	AT1G03050	1917	yes	no	yes	no
chr1	709699	38	42	65	8	29	8	127	18	no	no	-	2104	-1973	AT1G03055	-319	AT1G03050	1973	yes	no	yes	no
chr1	709702	78	100	102	44	18	73	52	23	no	no	-	2101	-1976	AT1G03055	-316	AT1G03050	1976	yes	no	yes	no
chr1	711633	21	10	13	7	22	14	6	21	no	no	-	170	-3907	AT1G03055	170	AT1G03050	-1592	yes	Yes	no	no
chr1	712882	9	19	16	14	24	21	3	9	no	no	-	14009	-1079	AT1G03060	14009	AT1G03060	-409	yes	no	yes	no
chr1	713438	0	3	23	1	0	1	32	0	no	no	-	13453	-1635	AT1G03060	13453	AT1G03060	-965	yes	no	yes	no
chr1	713682	27	10	9	37	15	2	5	23	no	no	-	13209	-1879	AT1G03060	13209	AT1G03060	-1209	yes	no	yes	no
chr1	715794	45	64	67	41	5	39	41	17	no	no	-	11097	-3991	AT1G03060	11097	AT1G03060	-3321	yes	no	yes	no
chr1	716250	2	3	9	8	13	7	8	26	no	no	-	10641	-4447	AT1G03060	10641	AT1G03060	-3777	yes	no	yes	no
chr1	718686	10	6	12	10	21	9	2	19	no	no	-	8205	-6883	AT1G03060	8205	AT1G03060	-6213	yes	no	no	Yes
chr1	719435	335	206	228	223	49	163	49	31	no	no	-	7456	-7632	AT1G03060	7456	AT1G03060	-6962	yes	no	yes	no
chr1	724097	22	0	0	1	11	2	3	0	no	no	-	2794	-12294	AT1G03060	2794	AT1G03060	-11624	yes	no	yes	no
chr1	726795	24	10	20	12	1	32	9	9	no	no	-	96	-14992	AT1G03060	96	AT1G03060	-14322	yes	Yes	no	no
chr1	727484	18	55	52	28	15	9	45	11	no	no	-	2451	-593	AT1G03070	2451	AT1G03060	593	no	no	no	no
chr1	727486	52	32	53	35	59	45	64	46	no	no	-	2449	-595	AT1G03070	2449	AT1G03060	595	no	no	no	no
chr1	730182	7	13	7	12	16	39	8	54	no	no	-	7150	-247	AT1G03070	-1375	AT1G03070	247	yes	no	yes	no
chr1	730191	13	3	12	11	108	24	28	45	no	no	-	7141	-256	AT1G03070	-1366	AT1G03070	256	yes	no	yes	no
chr1	730203	59	23	37	46	30	31	25	33	no	no	-	7129	-268	AT1G03070	-1354	AT1G03070	268	yes	no	yes	no
chr1	734596	16	16	17	21	28	21	12	35	no	no	-	2736	-4661	AT1G03080	2736	AT1G03080	-2892	yes	no	yes	no
chr1	736057	3	6	6	24	0	4	3	2	no	no	-	1275	-6122	AT1G03080	1275	AT1G03080	-4353	yes	no	yes	no
chr1	736913	15	29	23	28	14	17	12	26	no	no	-	419	-6978	AT1G03080	419	AT1G03080	-5209	yes	no	yes	no
chr1	737873	15	19	17	24	7	5	2	11	yes	no	M	1806	-541	MCCA	1806	AT1G03080	541	no	no	no	no
chr1	739791	7	29	36	9	18	9	54	9	no	no	-	6688	-112	AT1G03100	-4094	MCCA	112	yes	Yes	no	no
chr1	739797	7	6	26	25	0	5	3	7	no	no	-	6682	-118	AT1G03100	-4088	MCCA	118	yes	Yes	no	no
chr1	739867	57	119	103	68	46	25	189	28	no	no	-	6612	-188	AT1G03100	-4018	MCCA	188	yes	Yes	no	no
chr1	739964	4	3	5	3	28	5	7	39	no	no	-	6515	-285	AT1G03100	-3921	MCCA	285	yes	Yes	no	no
chr1	740030	47	19	28	25	2	6	8	2	no	no	-	6449	-351	AT1G03100	-3855	MCCA	351	yes	Yes	no	no
chr1	745777	21	10	20	17	2	5	7	1	yes	no	M	702	-6098	AT1G03100	702	MCCA	-1593	yes	Yes	no	no
chr1	746560	14	10	7	9	5	23	3	11	no	no	-	637	-81	AT1G03103	637	AT1G03100	81	no	no	no	no
chr1	747642	18	29	21	13	2	5	12	2	no	no	-	1392	-445	AT1G03103	-415	AT1G03103	445	yes	no	yes	no
chr1	747702	33	6	42	32	6	37	4	14	no	no	-	1332	-505	AT1G03103	-355	AT1G03103	505	yes	no	yes	no
chr1	747708	52	116	93	50	32	23	201	14	no	no	-	1326	-511	AT1G03103	-349	AT1G03103	511	yes	no	yes	no
chr1	749134	8	23	18	26	3	20	7	14	no	no	-	112	-100	AT1G03110	112	AT1G03106	100	no	no	no	no
chr1	752359	31	45	37	43	5	23	55	23	no	no	-	1839	-88	ATRAB28	-781	ATRAB28	88	yes	Yes	no	no
chr1	752368	34	35	34	27	9	44	14	15	no	no	-	1830	-97	ATRAB28	-772	ATRAB28	97	yes	Yes	no	no
chr1	752527	144	64	96	144	29	31	26	26	no	no	-	1671	-256	ATRAB28	-613	ATRAB28	256	yes	Yes	no	no
chr1	752545	71	90	92	57	80	35	126	75	no	no	-	1653	-274	ATRAB28	-595	ATRAB28	274	yes	Yes	no	no
chr1	752566	42	119	65	43	28	47	110	46	no	no	-	1632	-295	ATRAB28	-574	ATRAB28	295	yes	Yes	no	no
chr1	753001	3	10	9	4	127	26	15	130	no	no	-	1197	-730	ATRAB28	-139	ATRAB28	730	yes	no	yes	no
chr1	753859	10	3	7	12	5	21	1	6	no	no	-	339	-1588	PSAD-2	339	PSAD-2	-552	yes	Yes	no	no
chr1	753907	11	68	51	30	18	3	136	11	no	no	-	291	-1636	PSAD-2	291	PSAD-2	-600	yes	Yes	no	no
chr1	753944	23	16	21	22	4	6	7	4	yes	yes	M	254	-1673	PSAD-2	254	PSAD-2	-637	yes	Yes	no	no
chr1	754012	10	16	11	16	16	31	25	29	no	no	-	186	-1741	PSAD-2	186	PSAD-2	-705	yes	Yes	no	no
chr1	754123	16	48	42	26	16	6	55	9	no	no	-	75	-1852	PSAD-2	75	PSAD-2	-816	yes	Yes	no	no
chr1	754498	20	58	41	35	6	13	49	15	no	no	-	1805	-300	AT1G03140	1805	AT1G03140	-127	yes	no	yes	no
chr1	755814	22	16	25	19	5	27	11	9	no	no	-	489	-1616	AT1G03140	489	AT1G03140	-1443	yes	Yes	no	no
chr1	756045	6	16	10	12	145	78	22	127	no	no	-	258	-1847	AT1G03140	258	AT1G03140	-1674	yes	Yes	no	no
chr1	756320	21	16	10	11	8	14	2	11	no	no	-	94	-17	AT1G03150	94	AT1G03140	17	no	no	no	no
chr1	761213	19	16	29	48	11	15	8	16	no	no	-	69	-4799	FZL	69	AT1G03150	-2601	no	no	no	no
chr1	761341	6	23	10	10	102	10	26	23	no	no	-	8291	-59	FZL	-4817	FZL	59	yes	Yes	no	no
chr1	761354	20	13	35	37	2	25	18	13	no	no	-	8278	-72	FZL	-4804	FZL	72	yes	Yes	no	no
chr1	761373	4	19	6	6	10	21	24	9	no	no	-	8259	-91	FZL	-4785	FZL	91	yes	Yes	no	no
chr1	761398	10	32	15	10	167	37	36	79	no	no	-	8234	-116	FZL	-4760	FZL	116	yes	Yes	no	no
chr1	761556	328	245	222	289	612	532	320	603	no	no	-	8076	-274	FZL	-4602	FZL	274	yes	Yes	no	no
chr1	761569	7	6	18	1	30	14	19	27	no	no	-	8063	-287	FZL	-4589	FZL	287	yes	Yes	no	no
chr1	761755	25	45	36	23	16	31	17	33	no	no	-	7877	-473	FZL	-4403	FZL	473	yes	Yes	no	no
chr1	761772	132	187	166	137	49	54	145	42	no	no	-	7860	-490	FZL	-4386	FZL	490	yes	Yes	no	no
chr1	761891	36	74	51	48	24	8	137	18	no	no	-	7741	-609	FZL	-4267	FZL	609	yes	no	no	no
chr1	763147	23	6	31	26	3	11	12	7	no	no	-	6485	-1865	FZL	-3011	FZL	1865	yes	no	no	no
chr1	763409	101	216	247	66	7	7	105	8	no	no	-	6223	-2127	FZL	-2749	FZL	2127	yes	no	no	no
chr1	764778	22	0	3	1	3	0	3	1	no	no	-	4854	-3496	FZL	-1380	FZL	3496	yes	no	no	no
chr1	770123	6	10	10	6	55	13	23	50	no	no	-	3288	-491	AT1G03170	-561	AT1G03170	491	yes	Yes	no	no
chr1	773267	101	90	70	106	70	84	55	74	no	no	-	144	-3635	AT1G03180	144	AT1G03170	-2583	no	no	no	no
chr1	773604	97	119	88	64	7	39	30	14	yes	no	M	1923	-193	AT1G03180	-1740	AT1G03180	193	yes	Yes	no	no
chr1	776669	21	0	5	21	15	3	0	27	no	no	-	3933	-1142	UVH6	-3393	UVH6	1142	yes	no	no	no
chr1	779259	16	10	15	23	12	18	5	12	no	no	-	1343	-3732	UVH6	-803	UVH6	3732	yes	no	no	Yes
chr1	779777	16	23	24	25	2	16	2	8	no	no	-	825	-4250	UVH6	-285	UVH6	4250	yes	no	no	no
chr1	784151	9	16	29	19	1	9	4	6	no	no	-	2971	-1203	AT1G03210	-89	AT1G03210	1203	yes	no	yes	no
chr1	785859	40	19	22	35	13	46	14	34	no	no	-	1263	-2911	AT1G03220	1263	AT1G03210	-1619	no	no	no	no
chr1	787309	44	93	77	50	4	28	55	13	no	no	-	2782	-187	AT1G03220	-1342	AT1G03220	187	yes	Yes	no	no
chr1	787369	53	48	39	18	4	16	26	6	no	no	-	2722	-247	AT1G03220	-1282	AT1G03220	247	yes	Yes	no	no
chr1	787405	98	158	108	79	52	165	88	49	no	no	-	2686	-283	AT1G03220	-1246	AT1G03220	283	yes	Yes	no	no
chr1	787418	34	42	29	24	31	103	39	94	no	no	-	2673	-296	AT1G03220	-1233	AT1G03220	296	yes	Yes	no	no
chr1	787423	42	87	67	37	526	195	94	394	no	no	-	2668	-301	AT1G03220	-1228	AT1G03220	301	yes	Yes	no	no
chr1	787438	61	35	36	43	9	16	15	6	yes	no	M	2653	-316	AT1G03220	-1213	AT1G03220	316	yes	Yes	no	no
chr1	787497	17	84	33	20	311	37	61	148	no	no	-	2594	-375	AT1G03220	-1154	AT1G03220	375	yes	Yes	no	no
chr1	787682	7	19	9	5	4	21	2	11	no	no	-	2409	-560	AT1G03220	-969	AT1G03220	560	yes	Yes	no	no
chr1	787759	53	81	99	73	26	13	145	29	no	no	-	2332	-637	AT1G03220	-892	AT1G03220	637	yes	Yes	no	no
chr1	787807	11	10	31	35	13	25	6	18	no	no	-	2284	-685	AT1G03220	-844	AT1G03220	685	yes	Yes	no	no
chr1	787854	80	106	143	114	27	36	152	55	no	no	-	2237	-732	AT1G03220	-797	AT1G03220	732	yes	Yes	no	no
chr1	787984	7	16	12	20	5	27	6	18	no	no	-	2107	-862	AT1G03220	-667	AT1G03220	862	yes	Yes	no	no
chr1	788146	39	39	42	33	0	58	10	12	no	no	-	1945	-1024	AT1G03220	-505	AT1G03220	1024	yes	Yes	no	no
chr1	788159	54	48	62	43	115	86	81	83	yes	no	U	1932	-1037	AT1G03220	-492	AT1G03220	1037	yes	Yes	no	no
chr1	788178	431	296	402	430	858	530	504	903	no	no	-	1913	-1056	AT1G03220	-473	AT1G03220	1056	yes	Yes	no	no
chr1	789068	5	3	13	14	6	20	5	10	no	no	-	1023	-1946	AT1G03230	1023	AT1G03220	-417	no	no	no	no
chr1	790190	30	42	27	40	2	14	3	9	yes	no	M	2796	-99	AT1G03230	-1402	AT1G03230	99	yes	Yes	no	no
chr1	790279	27	48	37	35	4	22	23	11	no	no	-	2707	-188	AT1G03230	-1313	AT1G03230	188	yes	Yes	no	no
chr1	790339	22	48	52	23	6	5	46	11	no	no	-	2647	-248	AT1G03230	-1253	AT1G03230	248	yes	Yes	no	no
chr1	790375	34	29	25	26	24	40	21	30	no	no	-	2611	-284	AT1G03230	-1217	AT1G03230	284	yes	Yes	no	no
chr1	790390	220	245	212	164	439	397	263	639	no	no	-	2596	-299	AT1G03230	-1202	AT1G03230	299	yes	Yes	no	no
chr1	790393	85	129	99	78	550	309	161	632	no	no	-	2593	-302	AT1G03230	-1199	AT1G03230	302	yes	Yes	no	no
chr1	790408	73	58	50	75	7	40	12	9	yes	no	M	2578	-317	AT1G03230	-1184	AT1G03230	317	yes	Yes	no	no
chr1	790483	159	135	148	215	446	83	236	128	no	no	-	2503	-392	AT1G03230	-1109	AT1G03230	392	yes	Yes	no	no
chr1	790684	20	19	20	21	13	10	9	16	yes	no	M	2302	-593	AT1G03230	-908	AT1G03230	593	yes	Yes	no	no
chr1	790729	164	200	177	183	238	70	244	167	no	no	-	2257	-638	AT1G03230	-863	AT1G03230	638	yes	Yes	no	no
chr1	790777	44	48	30	67	40	51	21	62	no	no	-	2209	-686	AT1G03230	-815	AT1G03230	686	yes	Yes	no	no
chr1	791116	7	23	13	6	0	19	2	3	no	no	-	1870	-1025	AT1G03230	-476	AT1G03230	1025	yes	Yes	no	no
chr1	791129	37	32	41	21	76	38	43	38	no	no	-	1857	-1038	AT1G03230	-463	AT1G03230	1038	yes	Yes	no	no
chr1	791148	140	55	147	100	215	45	199	143	no	no	-	1838	-1057	AT1G03230	-444	AT1G03230	1057	yes	Yes	no	no
chr1	794903	46	42	57	43	92	39	97	88	no	no	-	465	-1917	AT1G03250	465	AT1G03250	-1550	yes	no	yes	no
chr1	795363	16	6	16	24	10	36	4	19	no	no	-	5	-2377	AT1G03250	5	AT1G03250	-2010	yes	Yes	no	no
chr1	795432	23	16	20	24	9	31	9	21	no	no	-	3031	-64	AT1G03260	-100	AT1G03250	64	no	no	no	no
chr1	795725	157	158	137	175	263	206	159	407	no	no	-	2738	-357	AT1G03260	2738	AT1G03260	-193	yes	no	yes	no
chr1	798026	14	23	29	12	3	9	9	7	no	no	-	437	-2658	AT1G03260	437	AT1G03260	-2494	yes	Yes	no	no
chr1	798124	80	87	93	91	155	85	156	125	no	no	-	339	-2756	AT1G03260	339	AT1G03260	-2592	yes	Yes	no	no
chr1	798473	110	151	192	162	105	31	272	119	no	no	-	718	-10	AT1G03270	718	AT1G03260	10	no	no	no	no
chr1	799183	42	61	86	53	31	15	92	40	no	no	-	8	-720	AT1G03270	8	AT1G03260	720	no	no	no	no
chr1	799330	9	13	26	14	15	3	34	6	no	no	-	3705	-139	AT1G03270	-3106	AT1G03270	139	yes	Yes	no	no
chr1	800675	18	10	39	19	4	23	5	7	no	no	-	2360	-1484	AT1G03270	-1761	AT1G03270	1484	yes	no	yes	no
chr1	801228	4	3	17	3	4	1	26	3	no	no	-	1807	-2037	AT1G03270	-1208	AT1G03270	2037	yes	no	yes	no
chr1	802166	6	10	13	8	22	34	18	28	no	no	-	869	-2975	AT1G03270	-270	AT1G03270	2975	yes	no	yes	no
chr1	806345	2	6	20	8	4	20	2	7	no	no	-	1051	-3310	AT1G03280	-721	AT1G03280	3310	yes	no	yes	no
chr1	807273	35	42	26	35	7	37	19	19	no	no	-	123	-4238	AT1G03290	123	AT1G03280	-207	no	no	no	no
chr1	810871	15	10	28	31	4	28	5	17	no	no	-	2215	-3475	AT1G03300	-162	AT1G03290	-181	no	no	no	no
chr1	812876	20	13	21	24	3	3	10	4	yes	no	M	210	-5480	AT1G03300	210	AT1G03300	-1843	yes	Yes	no	no
chr1	813331	54	29	41	39	62	25	106	34	no	no	-	140	-245	ATISA2/BE2/DBE1/ISA2	140	AT1G03300	245	no	no	no	no
chr1	813371	35	29	49	36	9	22	43	16	no	no	-	100	-285	ATISA2/BE2/DBE1/ISA2	100	AT1G03300	285	no	no	no	no
chr1	814596	23	29	25	31	122	15	27	15	no	no	-	2431	-1125	ATISA2/BE2/DBE1/ISA2	-2153	ATISA2/BE2/DBE1/ISA2	1125	yes	no	no	no
chr1	816501	24	0	3	5	18	3	5	2	no	no	-	526	-3030	ATISA2/BE2/DBE1/ISA2	-248	ATISA2/BE2/DBE1/ISA2	3030	yes	no	no	no
chr1	817467	10	19	20	13	36	33	34	63	no	no	-	2096	-440	AT1G03320	-300	AT1G03320	440	yes	no	yes	no
chr1	817481	38	48	32	16	4	3	12	0	no	no	-	2082	-454	AT1G03320	-286	AT1G03320	454	yes	no	yes	no
chr1	820488	32	87	38	39	2	2	11	2	no	no	-	3905	-826	AT1G03340	-829	AT1G03340	826	yes	no	yes	no
chr1	821022	14	16	17	19	0	6	28	11	no	no	-	3371	-1360	AT1G03340	-295	AT1G03340	1360	yes	no	yes	no
chr1	822918	23	23	35	22	0	18	5	10	no	no	-	1475	-3256	AT1G03350	1475	AT1G03350	-280	yes	Yes	no	no
chr1	825093	14	3	9	17	6	20	2	7	no	no	-	1476	-556	ATRRP4	-1192	ATRRP4	556	yes	no	no	Yes
chr1	826696	57	52	50	66	20	7	89	24	no	no	-	9129	-127	AT1G03370	-8665	AT1G03370	127	yes	Yes	no	no
chr1	830184	222	184	238	302	155	95	326	194	no	no	-	5641	-3615	AT1G03370	-5177	AT1G03370	3615	yes	no	yes	no
chr1	830943	88	64	72	103	2	15	16	5	yes	no	M	4882	-4374	AT1G03370	-4418	AT1G03370	4374	yes	no	no	Yes
chr1	832195	17	6	20	24	8	20	8	18	no	no	-	3630	-5626	AT1G03370	-3166	AT1G03370	5626	yes	no	yes	no
chr1	832687	0	0	1	28	0	1	0	4	no	no	-	3138	-6118	AT1G03370	-2674	AT1G03370	6118	yes	no	no	Yes
chr1	836042	22	26	24	24	49	29	40	36	no	no	-	6375	-217	AtATG18g	-4849	AtATG18g	217	yes	Yes	no	no
chr1	836069	29	19	45	38	5	18	48	11	no	no	-	6348	-244	AtATG18g	-4822	AtATG18g	244	yes	Yes	no	no
chr1	836252	28	64	34	28	28	17	32	20	no	no	-	6165	-427	AtATG18g	-4639	AtATG18g	427	yes	Yes	no	no
chr1	836273	72	180	92	57	6	7	41	3	no	no	-	6144	-448	AtATG18g	-4618	AtATG18g	448	yes	Yes	no	no
chr1	837644	17	3	11	19	11	27	7	19	no	no	-	4773	-1819	AtATG18g	-3247	AtATG18g	1819	yes	no	yes	no
chr1	837660	29	16	28	24	14	18	7	24	no	no	-	4757	-1835	AtATG18g	-3231	AtATG18g	1835	yes	no	yes	no
chr1	841243	24	6	41	57	16	18	23	39	no	no	-	1174	-5418	AT1G03390	1174	AT1G03390	-211	yes	Yes	no	no
chr1	841421	37	58	58	32	13	14	110	15	no	no	-	996	-5596	AT1G03390	996	AT1G03390	-389	yes	Yes	no	no
chr1	841587	27	42	33	33	6	13	12	12	yes	no	M	830	-5762	AT1G03390	830	AT1G03390	-555	yes	Yes	no	no
chr1	841823	13	19	21	15	10	9	35	16	no	no	-	594	-5998	AT1G03390	594	AT1G03390	-791	yes	Yes	no	no
chr1	843080	18	13	26	17	1	0	4	1	yes	no	M	1109	-663	AT1G03400	1109	AT1G03400	-334	yes	no	yes	no
chr1	843118	12	23	12	6	4	5	22	11	no	no	-	1071	-701	AT1G03400	1071	AT1G03400	-372	yes	no	yes	no
chr1	844041	60	58	62	88	94	66	69	66	no	no	-	148	-1624	AT1G03400	148	AT1G03400	-1295	yes	Yes	no	no
chr1	844062	26	10	21	30	41	21	18	42	no	no	-	127	-1645	AT1G03400	127	AT1G03400	-1316	yes	Yes	no	no
chr1	845945	11	3	6	3	6	34	9	26	no	no	-	718	-1756	SADHU4-2	718	2A6	-1510	yes	no	no	Yes
chr1	845959	17	23	20	26	2	1	19	7	no	no	-	704	-1770	SADHU4-2	704	2A6	-1524	yes	Yes	no	no
chr1	846115	255	264	236	212	278	131	316	178	no	no	-	548	-1926	SADHU4-2	548	2A6	-1680	yes	Yes	no	no
chr1	846346	24	16	18	21	10	19	9	21	no	no	-	317	-2157	SADHU4-2	317	2A6	-1911	yes	Yes	no	no
chr1	846408	107	193	117	91	70	37	216	48	no	no	-	255	-2219	SADHU4-2	255	2A6	-1973	yes	Yes	no	no
chr1	846991	20	32	44	33	357	70	69	260	no	no	-	691	-328	2A6	691	SADHU4-2	328	yes	Yes	no	no
chr1	847006	53	93	111	61	6	12	38	5	no	no	-	676	-343	2A6	676	SADHU4-2	343	yes	Yes	no	no
chr1	847063	20	19	21	22	6	33	18	10	no	no	-	619	-400	2A6	619	SADHU4-2	400	yes	Yes	no	no
chr1	847126	49	77	65	37	8	10	84	4	no	no	-	556	-463	2A6	556	SADHU4-2	463	yes	Yes	no	no
chr1	847200	51	55	40	32	6	8	28	4	no	no	-	482	-537	2A6	482	SADHU4-2	537	yes	Yes	no	no
chr1	847207	103	116	140	96	180	58	226	137	no	no	-	475	-544	2A6	475	SADHU4-2	544	yes	Yes	no	no
chr1	847272	8	13	7	14	11	10	2	20	no	no	-	410	-609	2A6	410	SADHU4-2	609	yes	Yes	no	no
chr1	847386	79	68	100	101	27	18	95	33	no	no	-	296	-723	2A6	296	SADHU4-2	723	yes	Yes	no	no
chr1	847495	12	19	21	15	9	15	22	9	no	no	-	187	-832	2A6	187	SADHU4-2	832	yes	Yes	no	no
chr1	847646	19	16	31	24	3	10	42	8	no	no	-	36	-983	2A6	36	SADHU4-2	983	yes	Yes	no	no
chr1	847866	8	13	11	7	6	21	4	12	no	no	-	6	-184	AHP5	6	SADHU4-2	-128	no	no	no	no
chr1	851705	30	26	26	25	6	37	18	11	no	no	-	660	-3833	AT1G03440	660	AHP5	-2206	no	no	no	no
chr1	852859	36	29	39	31	1	5	19	2	yes	no	M	6842	-494	AT1G03440	-1172	AT1G03440	494	yes	Yes	no	no
chr1	852925	63	81	88	46	31	20	122	24	no	no	-	6776	-560	AT1G03440	-1106	AT1G03440	560	yes	Yes	no	no
chr1	852934	69	106	88	73	22	48	95	34	no	no	-	6767	-569	AT1G03440	-1097	AT1G03440	569	yes	Yes	no	no
chr1	853003	97	145	101	100	78	92	105	84	no	no	-	6698	-638	AT1G03440	-1028	AT1G03440	638	yes	Yes	no	no
chr1	853087	51	39	37	41	88	58	56	60	no	no	-	6614	-722	AT1G03440	-944	AT1G03440	722	yes	Yes	no	no
chr1	853098	342	270	296	370	635	531	434	579	yes	no	U	6603	-733	AT1G03440	-933	AT1G03440	733	yes	Yes	no	no
chr1	853231	11	10	12	18	10	29	6	18	no	no	-	6470	-866	AT1G03440	-800	AT1G03440	866	yes	Yes	no	no
chr1	853297	56	61	57	65	44	38	98	42	no	no	-	6404	-932	AT1G03440	-734	AT1G03440	932	yes	Yes	no	no
chr1	853311	129	122	90	132	192	163	181	178	yes	no	U	6390	-946	AT1G03440	-720	AT1G03440	946	yes	Yes	no	no
chr1	853366	31	32	58	41	31	16	58	17	no	no	-	6335	-1001	AT1G03440	-665	AT1G03440	1001	yes	Yes	no	no
chr1	853450	48	26	53	24	7	20	27	12	no	no	-	6251	-1085	AT1G03440	-581	AT1G03440	1085	yes	Yes	no	no
chr1	853521	25	32	65	47	33	17	84	31	no	no	-	6180	-1156	AT1G03440	-510	AT1G03440	1156	yes	Yes	no	no
chr1	853573	5	35	24	8	1	1	49	2	no	no	-	6128	-1208	AT1G03440	-458	AT1G03440	1208	yes	Yes	no	no
chr1	853636	13	16	22	21	14	15	31	18	no	no	-	6065	-1271	AT1G03440	-395	AT1G03440	1271	yes	Yes	no	no
chr1	853647	66	122	111	91	24	6	149	34	no	no	-	6054	-1282	AT1G03440	-384	AT1G03440	1282	yes	Yes	no	no
chr1	853734	10	16	18	12	40	28	21	44	no	no	-	5967	-1369	AT1G03440	-297	AT1G03440	1369	yes	Yes	no	no
chr1	853740	20	23	15	23	7	11	10	11	yes	no	M	5961	-1375	AT1G03440	-291	AT1G03440	1375	yes	Yes	no	no
chr1	853812	35	48	38	50	33	22	56	25	no	no	-	5889	-1447	AT1G03440	-219	AT1G03440	1447	yes	Yes	no	no
chr1	853822	17	77	34	30	127	42	90	104	no	no	-	5879	-1457	AT1G03440	-209	AT1G03440	1457	yes	Yes	no	no
chr1	854685	8	13	21	14	3	2	7	0	no	no	-	5016	-2320	BSU1	5016	BSU1	-276	yes	no	yes	no
chr1	857290	31	55	39	23	5	3	12	1	yes	no	M	2411	-4925	BSU1	2411	BSU1	-2881	yes	no	yes	no
chr1	857374	54	93	58	52	98	111	88	123	no	no	-	2327	-5009	BSU1	2327	BSU1	-2965	yes	no	yes	no
chr1	858831	33	19	42	32	14	12	55	11	no	no	-	870	-6466	BSU1	870	BSU1	-4422	yes	no	yes	no
chr1	859029	45	26	32	30	5	9	16	7	yes	no	M	672	-6664	BSU1	672	BSU1	-4620	yes	no	yes	no
chr1	859445	41	26	40	23	10	10	19	4	no	no	-	256	-7080	BSU1	256	BSU1	-5036	yes	Yes	no	no
chr1	859502	14	23	14	6	0	1	1	0	no	no	-	199	-7137	BSU1	199	BSU1	-5093	yes	Yes	no	no
chr1	859515	15	16	26	25	41	7	55	17	no	no	-	186	-7150	BSU1	186	BSU1	-5106	yes	Yes	no	no
chr1	861051	5	42	21	8	19	2	42	9	no	no	-	3024	-1350	AT1G03457	3024	AT1G03457	-263	yes	no	no	no
chr1	861440	10	6	8	50	5	10	5	26	no	no	-	2635	-1739	AT1G03457	2635	AT1G03457	-652	yes	no	no	no
chr1	861778	20	0	2	6	3	5	2	12	no	no	-	2297	-2077	AT1G03457	2297	AT1G03457	-990	yes	no	no	no
chr1	861803	3	0	0	101	0	2	1	25	no	no	-	2272	-2102	AT1G03457	2272	AT1G03457	-1015	yes	no	no	no
chr1	868224	304	225	235	253	386	371	271	454	no	no	-	2988	-491	LIN2	-827	AT1G03470	491	no	no	no	no
chr1	869759	0	19	8	2	5	16	28	3	no	no	-	1453	-2026	LIN2	1453	LIN2	-708	yes	no	yes	no
chr1	870817	35	13	24	32	5	15	8	7	no	no	-	395	-3084	LIN2	395	LIN2	-1766	yes	Yes	no	no
chr1	871886	30	45	28	27	16	31	29	33	no	no	-	1299	-11	ANAC006	-1021	ANAC006	11	yes	Yes	no	no
chr1	872347	22	23	22	27	6	22	4	15	no	no	-	838	-472	ANAC006	-560	ANAC006	472	yes	no	yes	no
chr1	872397	36	10	39	50	15	14	111	23	no	no	-	788	-522	ANAC006	-510	ANAC006	522	yes	no	no	Yes
chr1	872530	26	13	16	26	26	48	5	39	no	no	-	655	-655	ANAC006	-377	ANAC006	655	yes	no	yes	no
chr1	872605	33	23	28	50	35	48	9	55	no	no	-	580	-730	ANAC006	-302	ANAC006	730	yes	no	yes	no
chr1	872680	42	42	30	51	32	48	10	48	no	no	-	505	-805	ANAC006	-227	ANAC006	805	yes	no	yes	no
chr1	874019	172	106	147	131	21	56	26	24	yes	no	M	1453	-834	AT1G03495	-917	AT1G03495	834	yes	Yes	no	no
chr1	874030	11	39	31	18	7	9	56	9	no	no	-	1442	-845	AT1G03495	-906	AT1G03495	845	yes	Yes	no	no
chr1	874103	23	19	25	23	2	7	5	2	yes	yes	M	1369	-918	AT1G03495	-833	AT1G03495	918	yes	Yes	no	no
chr1	874370	23	23	23	27	5	35	7	14	no	no	-	1102	-1185	AT1G03495	-566	AT1G03495	1185	yes	Yes	no	no
chr1	875806	22	29	23	21	16	20	43	33	no	no	-	1742	-201	AT1G03510	-453	AT1G03506	201	no	no	no	no
chr1	875937	13	23	19	15	0	4	13	4	no	no	-	1611	-332	AT1G03510	-322	AT1G03506	332	no	no	no	no
chr1	876009	13	23	21	13	6	10	39	7	no	no	-	1539	-404	AT1G03510	-250	AT1G03506	404	no	no	no	no
chr1	876017	25	16	21	10	5	14	10	9	no	no	-	1531	-412	AT1G03510	-242	AT1G03506	412	no	no	no	no
chr1	876682	13	10	25	20	6	11	1	14	no	no	-	866	-1077	AT1G03510	866	AT1G03510	-423	yes	Yes	no	no
chr1	877372	14	35	14	20	9	15	50	8	no	no	-	176	-1767	AT1G03510	176	AT1G03510	-1113	yes	Yes	no	no
chr1	877399	24	6	7	18	6	18	7	16	no	no	-	149	-1794	AT1G03510	149	AT1G03510	-1140	yes	Yes	no	no
chr1	877834	60	68	55	52	20	29	79	29	no	no	-	2325	-185	AT1G03520	-29	AT1G03515	-114	no	no	no	no
chr1	878113	26	42	36	32	9	22	49	26	no	no	-	2046	-464	AT1G03520	2046	AT1G03520	-250	yes	no	no	no
chr1	880653	200	138	142	153	386	242	190	291	no	no	-	2738	-494	AT1G03530	2738	AT1G03530	-156	yes	no	yes	no
chr1	880671	79	58	90	53	48	83	61	60	no	no	-	2720	-512	AT1G03530	2720	AT1G03530	-174	yes	no	yes	no
chr1	880686	161	122	111	133	16	75	15	27	yes	no	M	2705	-527	AT1G03530	2705	AT1G03530	-189	yes	no	yes	no
chr1	880741	17	26	22	28	1	7	9	3	yes	no	M	2650	-582	AT1G03530	2650	AT1G03530	-244	yes	no	yes	no
chr1	880853	47	29	33	38	4	10	2	1	yes	no	M	2538	-694	AT1G03530	2538	AT1G03530	-356	yes	no	yes	no
chr1	880895	32	13	16	27	0	4	1	1	yes	no	M	2496	-736	AT1G03530	2496	AT1G03530	-398	yes	no	yes	no
chr1	880971	60	68	81	78	24	57	69	49	no	no	-	2420	-812	AT1G03530	2420	AT1G03530	-474	yes	no	yes	no
chr1	881120	32	32	24	21	34	21	43	26	no	no	-	2271	-961	AT1G03530	2271	AT1G03530	-623	yes	no	yes	no
chr1	882822	13	16	21	21	17	26	8	40	no	no	-	569	-2663	AT1G03530	569	AT1G03530	-2325	yes	Yes	no	no
chr1	883761	11	19	34	11	3	3	55	13	no	no	-	21	-370	AT1G03540	21	AT1G03530	370	no	no	no	no
chr1	883874	23	16	27	24	20	32	35	46	no	no	-	4082	-92	AT1G03540	-1737	AT1G03540	92	yes	Yes	no	no
chr1	883954	28	16	21	36	7	10	8	7	no	no	-	4002	-172	AT1G03540	-1657	AT1G03540	172	yes	Yes	no	no
chr1	884200	9	13	10	14	14	14	4	23	no	no	-	3756	-418	AT1G03540	-1411	AT1G03540	418	yes	Yes	no	no
chr1	885069	82	19	38	37	25	11	35	19	no	no	-	2887	-1287	AT1G03540	-542	AT1G03540	1287	yes	Yes	no	no
chr1	885311	45	23	27	25	17	51	7	26	no	no	-	2645	-1529	AT1G03540	-300	AT1G03540	1529	yes	Yes	no	no
chr1	885437	11	3	17	24	0	1	3	0	no	no	-	2519	-1655	AT1G03540	-174	AT1G03540	1655	yes	Yes	no	no
chr1	886729	31	35	40	23	14	27	32	24	no	no	-	1227	-2947	AT1G03550	1227	AT1G03550	-1106	yes	no	yes	no
chr1	887377	0	3	3	20	0	1	0	4	no	no	-	579	-3595	AT1G03550	579	AT1G03550	-1754	yes	no	yes	no
chr1	891707	14	6	14	19	11	22	15	13	no	no	-	703	-3751	AT1G03560	703	AT1G03560	-1551	yes	Yes	no	no
chr1	892430	19	13	16	21	3	4	5	4	yes	no	M	84	-20	AT1G03570	84	AT1G03560	20	no	no	no	no
chr1	892938	10	16	24	8	2	4	15	4	no	no	-	3501	-91	AT1G03580	-1114	AT1G03580	91	yes	no	no	Yes
chr1	893180	46	26	45	51	93	30	83	71	no	no	-	3259	-333	AT1G03580	-872	AT1G03580	333	yes	no	no	Yes
chr1	893306	4	23	6	2	5	4	2	8	no	no	-	3133	-459	AT1G03580	-746	AT1G03580	459	yes	no	no	Yes
chr1	894885	476	328	357	466	1186	777	418	624	no	no	-	1554	-2038	AT1G03590	1554	AT1G03590	-631	yes	no	yes	no
chr1	899017	4	29	11	6	44	46	12	52	no	no	-	1869	-142	AT1G03600	-637	AT1G03600	142	yes	Yes	no	no
chr1	899035	12	16	8	12	20	23	14	24	no	no	-	1851	-160	AT1G03600	-619	AT1G03600	160	yes	Yes	no	no
chr1	899105	5	6	13	3	4	6	8	28	no	no	-	1781	-230	AT1G03600	-549	AT1G03600	230	yes	Yes	no	no
chr1	899115	76	84	50	42	46	96	39	72	no	no	-	1771	-240	AT1G03600	-539	AT1G03600	240	yes	Yes	no	no
chr1	899222	13	16	11	19	13	9	21	10	no	no	-	1664	-347	AT1G03600	-432	AT1G03600	347	yes	Yes	no	no
chr1	899369	119	174	176	169	174	62	242	149	no	no	-	1517	-494	AT1G03600	-285	AT1G03600	494	yes	Yes	no	no
chr1	900589	14	13	13	13	3	24	1	11	no	no	-	297	-1714	AT1G03610	297	AT1G03600	-935	no	no	no	no
chr1	902194	30	23	25	45	30	20	10	37	no	no	-	3818	-1308	AT1G03610	-808	AT1G03610	1308	yes	no	yes	no
chr1	905509	6	0	10	10	8	23	4	13	no	no	-	503	-4623	AT1G03620	503	AT1G03620	-1191	yes	no	yes	no
chr1	905706	7	6	14	10	1	20	2	5	no	no	-	306	-4820	AT1G03620	306	AT1G03620	-1388	yes	no	yes	no
chr1	906030	4	29	11	16	1	10	0	4	no	no	-	1611	-18	POR C	1611	AT1G03620	18	no	no	no	no
chr1	908096	38	35	50	26	11	28	12	9	no	no	-	1786	-455	POR C	-1279	POR C	455	yes	no	no	no
chr1	908099	8	3	2	2	31	14	6	10	no	no	-	1783	-458	POR C	-1276	POR C	458	yes	no	no	no
chr1	908117	20	32	23	30	89	102	39	132	no	no	-	1765	-476	POR C	-1258	POR C	476	yes	no	no	no
chr1	908684	11	13	21	23	2	10	16	4	no	no	-	1198	-1043	POR C	-691	POR C	1043	yes	no	no	no
chr1	910359	8	13	30	12	0	4	8	2	no	no	-	833	-477	AT1G03650	833	AT1G03650	-337	yes	no	yes	no
chr1	910952	12	13	20	19	5	15	22	16	no	no	-	240	-1070	AT1G03650	240	AT1G03650	-930	yes	Yes	no	no
chr1	911149	31	52	55	41	3	4	95	20	no	no	-	43	-1267	AT1G03650	43	AT1G03650	-1127	yes	Yes	no	no
chr1	911211	33	55	32	32	15	22	35	23	no	no	-	547	-19	AT1G03660	-224	AT1G03650	19	no	no	no	no
chr1	913476	10	29	21	12	3	2	33	3	no	no	-	2745	-1718	AT1G03670	-745	AT1G03660	1718	no	no	no	no
chr1	915259	4	3	12	20	0	7	3	8	no	no	-	962	-3501	AT1G03670	962	AT1G03670	-1038	yes	no	yes	no
chr1	916041	22	35	32	22	10	26	12	20	no	no	-	180	-4283	AT1G03670	180	AT1G03670	-1820	yes	Yes	no	no
chr1	916415	15	10	5	9	22	19	2	13	no	no	-	1649	-194	ATHM1	-430	AT1G03670	194	no	no	no	no
chr1	917162	50	61	57	39	32	36	87	67	no	no	-	902	-941	ATHM1	902	ATHM1	-317	yes	no	yes	no
chr1	917175	26	42	27	20	9	10	46	17	no	no	-	889	-954	ATHM1	889	ATHM1	-330	yes	no	yes	no
chr1	917741	5	23	6	11	2	7	6	1	no	no	-	323	-1520	ATHM1	323	ATHM1	-896	yes	Yes	no	no
chr1	917821	15	39	26	23	19	13	32	24	no	no	-	243	-1600	ATHM1	243	ATHM1	-976	yes	Yes	no	no
chr1	918364	48	58	67	53	4	21	28	11	yes	no	M	2586	-65	AT1G03687	-2143	AT1G03687	65	yes	Yes	no	no
chr1	918491	6	10	5	3	32	1	15	18	no	no	-	2459	-192	AT1G03687	-2016	AT1G03687	192	yes	Yes	no	no
chr1	919968	18	16	11	21	15	5	11	10	no	no	-	982	-1669	AT1G03687	-539	AT1G03687	1669	yes	no	no	no
chr1	920105	311	164	199	379	590	324	280	486	no	no	-	845	-1806	AT1G03687	-402	AT1G03687	1806	yes	no	no	no
chr1	920246	13	26	32	24	0	2	4	0	yes	no	M	704	-1947	AT1G03687	-261	AT1G03687	1947	yes	no	no	no
chr1	921629	28	48	48	26	24	19	32	9	no	no	-	1797	-679	AT1G03700	-272	AT1G03700	679	yes	no	yes	no
chr1	921644	164	135	88	145	21	66	22	21	yes	no	M	1782	-694	AT1G03700	-257	AT1G03700	694	yes	no	yes	no
chr1	923582	95	126	109	88	109	67	149	126	no	no	-	2791	-156	AT1G03710	-1144	AT1G03710	156	yes	Yes	no	no
chr1	923585	85	64	58	48	5	22	20	12	yes	no	M	2788	-159	AT1G03710	-1141	AT1G03710	159	yes	Yes	no	no
chr1	924099	15	13	8	8	1	20	2	14	no	no	-	2274	-673	AT1G03710	-627	AT1G03710	673	yes	no	yes	no
chr1	925053	32	6	15	23	1	1	3	1	no	no	-	1320	-1627	AT1G03720	1320	AT1G03720	-57	yes	no	yes	no
chr1	925189	21	45	41	24	2	4	12	0	no	no	-	1184	-1763	AT1G03720	1184	AT1G03720	-193	yes	no	yes	no
chr1	925637	12	10	10	20	9	6	1	10	no	no	-	736	-2211	AT1G03720	736	AT1G03720	-641	yes	no	yes	no
chr1	928503	31	39	22	20	2	7	8	5	yes	no	M	3392	-2130	AT1G03730	-2325	AT1G03720	2130	no	no	no	no
chr1	931226	28	61	35	26	268	131	41	275	no	no	-	669	-4853	AT1G03730	669	AT1G03730	-398	yes	Yes	no	no
chr1	931301	7	23	14	8	2	7	8	3	no	no	-	594	-4928	AT1G03730	594	AT1G03730	-473	yes	Yes	no	no
chr1	931304	68	97	75	77	285	99	201	215	no	no	-	591	-4931	AT1G03730	591	AT1G03730	-476	yes	Yes	no	no
chr1	931702	17	10	22	10	3	18	2	11	no	no	-	193	-5329	AT1G03730	193	AT1G03730	-874	yes	Yes	no	no
chr1	932817	16	23	14	23	8	1	15	7	no	no	-	695	-922	AT1G03740	695	AT1G03730	922	no	no	no	no
chr1	932826	73	97	109	95	14	22	35	13	yes	no	M	686	-931	AT1G03740	686	AT1G03730	931	no	no	no	no
chr1	934178	4	3	8	11	24	15	6	26	no	no	-	3108	-666	AT1G03740	-2864	AT1G03740	666	yes	Yes	no	no
chr1	934600	188	222	137	179	14	14	60	25	yes	no	M	2686	-1088	AT1G03740	-2442	AT1G03740	1088	yes	Yes	no	no
chr1	935361	24	10	47	37	7	13	23	18	no	no	-	1925	-1849	AT1G03740	-1681	AT1G03740	1849	yes	no	no	no
chr1	935764	69	77	56	64	49	31	83	39	no	no	-	1522	-2252	AT1G03740	-1278	AT1G03740	2252	yes	no	no	no
chr1	936347	6	0	22	16	10	17	8	16	no	no	-	939	-2835	AT1G03740	-695	AT1G03740	2835	yes	no	no	no
chr1	938224	52	39	45	60	44	51	37	47	no	no	-	5152	-305	AT1G03760	-2837	CHR9/SNF2/SWI2	305	yes	Yes	no	no
chr1	938867	12	19	18	24	2	8	2	4	yes	no	M	4509	-948	AT1G03760	-2194	CHR9/SNF2/SWI2	948	yes	no	yes	no
chr1	938899	39	42	17	6	9	15	23	2	no	no	-	4477	-980	AT1G03760	-2162	CHR9/SNF2/SWI2	980	yes	no	yes	no
chr1	939178	14	13	25	26	8	3	42	8	no	no	-	4198	-1259	AT1G03760	-1883	CHR9/SNF2/SWI2	1259	yes	no	yes	no
chr1	939415	75	0	4	65	9	1	2	9	no	no	-	3961	-1496	AT1G03760	-1646	CHR9/SNF2/SWI2	1496	yes	no	yes	no
chr1	941258	9	3	8	6	6	21	2	4	no	no	-	2118	-3339	AT1G03760	2118	CHR9/SNF2/SWI2	-97	yes	no	yes	no
chr1	941382	24	26	27	16	52	26	64	24	no	no	-	1994	-3463	AT1G03760	1994	CHR9/SNF2/SWI2	-221	yes	no	yes	no
chr1	941776	10	29	23	15	1	3	18	2	no	no	-	1600	-3857	AT1G03760	1600	CHR9/SNF2/SWI2	-615	yes	no	yes	no
chr1	941781	24	26	46	29	12	47	33	39	no	no	-	1595	-3862	AT1G03760	1595	CHR9/SNF2/SWI2	-620	yes	no	yes	no
chr1	942215	15	19	13	16	5	6	33	14	no	no	-	1161	-4296	AT1G03760	1161	CHR9/SNF2/SWI2	-1054	yes	no	yes	no
chr1	943308	97	103	72	113	241	177	129	296	no	no	-	68	-5389	AT1G03760	68	CHR9/SNF2/SWI2	-2147	yes	Yes	no	no
chr1	943311	47	55	39	42	2	14	2	5	yes	yes	M	65	-5392	AT1G03760	65	CHR9/SNF2/SWI2	-2150	yes	Yes	no	no
chr1	946418	0	23	5	3	2	7	5	3	no	no	-	5391	-1824	AT1G03770	-1063	AT1G03770	1824	yes	no	yes	no
chr1	946694	112	109	103	91	47	19	87	17	no	no	-	5115	-2100	AT1G03770	-787	AT1G03770	2100	yes	no	yes	no
chr1	951735	20	10	17	17	4	12	5	3	no	no	-	74	-7141	AT1G03780	74	AT1G03780	-4092	yes	Yes	no	no
chr1	954703	7	23	18	13	0	5	8	3	no	no	-	3294	-179	AT1G03790	-1393	AT1G03790	179	yes	Yes	no	no
chr1	954914	73	97	96	92	37	56	109	68	no	no	-	3083	-390	AT1G03790	-1182	AT1G03790	390	yes	Yes	no	no
chr1	954959	68	119	99	64	21	27	114	30	no	no	-	3038	-435	AT1G03790	-1137	AT1G03790	435	yes	Yes	no	no
chr1	955153	16	6	15	20	12	11	8	7	no	no	-	2844	-629	AT1G03790	-943	AT1G03790	629	yes	Yes	no	no
chr1	955160	16	19	11	21	0	8	8	4	no	no	-	2837	-636	AT1G03790	-936	AT1G03790	636	yes	Yes	no	no
chr1	955166	34	64	44	41	277	88	117	157	no	no	-	2831	-642	AT1G03790	-930	AT1G03790	642	yes	Yes	no	no
chr1	955340	15	93	23	22	445	152	41	272	no	no	-	2657	-816	AT1G03790	-756	AT1G03790	816	yes	Yes	no	no
chr1	955438	258	203	142	255	87	135	69	87	no	no	-	2559	-914	AT1G03790	-658	AT1G03790	914	yes	Yes	no	no
chr1	955444	133	97	103	101	200	182	122	173	no	no	-	2553	-920	AT1G03790	-652	AT1G03790	920	yes	Yes	no	no
chr1	955480	24	87	35	31	477	132	82	339	no	no	-	2517	-956	AT1G03790	-616	AT1G03790	956	yes	Yes	no	no
chr1	955517	31	32	39	48	5	13	53	15	no	no	-	2480	-993	AT1G03790	-579	AT1G03790	993	yes	Yes	no	no
chr1	955792	71	106	94	74	94	20	176	41	no	no	-	2205	-1268	AT1G03790	-304	AT1G03790	1268	yes	Yes	no	no
chr1	957316	18	16	27	10	3	10	9	5	no	no	-	681	-2792	ATERF10/ERF10	681	ATERF10/ERF10	-56	yes	Yes	no	no
chr1	957476	28	71	27	23	270	119	69	287	no	no	-	521	-2952	ATERF10/ERF10	521	ATERF10/ERF10	-216	yes	Yes	no	no
chr1	957635	40	58	55	47	45	16	86	35	no	no	-	362	-3111	ATERF10/ERF10	362	ATERF10/ERF10	-375	yes	Yes	no	no
chr1	957733	27	16	23	28	3	9	5	4	yes	no	M	264	-3209	ATERF10/ERF10	264	ATERF10/ERF10	-473	yes	Yes	no	no
chr1	957865	160	151	149	173	183	199	164	174	no	no	-	132	-3341	ATERF10/ERF10	132	ATERF10/ERF10	-605	yes	Yes	no	no
chr1	957946	197	135	106	173	99	153	92	149	no	no	-	51	-3422	ATERF10/ERF10	51	ATERF10/ERF10	-686	yes	Yes	no	no
chr1	958107	2	0	7	2	21	21	3	39	no	no	-	651	-110	AT1G03810	651	ATERF10/ERF10	110	no	no	no	no
chr1	958123	71	81	64	68	30	55	60	55	no	no	-	635	-126	AT1G03810	635	ATERF10/ERF10	126	no	no	no	no
chr1	958126	136	106	106	109	38	49	35	28	yes	yes	M	632	-129	AT1G03810	632	ATERF10/ERF10	129	no	no	no	no
chr1	958177	24	29	21	29	7	22	13	10	no	no	-	581	-180	AT1G03810	581	ATERF10/ERF10	180	no	no	no	no
chr1	960459	163	132	157	182	439	216	232	181	no	no	-	268	-1701	AT1G03820	268	AT1G03820	-591	yes	Yes	no	no
chr1	960513	35	64	58	44	28	15	95	31	no	no	-	214	-1755	AT1G03820	214	AT1G03820	-645	yes	Yes	no	no
chr1	961882	25	16	41	25	9	18	18	6	no	no	-	4739	-1155	AT1G03830	-150	AT1G03820	1155	no	no	no	no
chr1	966528	37	16	36	13	30	46	52	83	no	no	-	93	-5801	AT1G03830	93	AT1G03830	-4496	yes	Yes	no	no
chr1	966541	96	106	106	91	142	26	184	79	no	no	-	80	-5814	AT1G03830	80	AT1G03830	-4509	yes	Yes	no	no
chr1	966573	19	23	27	12	2	13	40	11	no	no	-	48	-5846	AT1G03830	48	AT1G03830	-4541	yes	Yes	no	no
chr1	967679	60	84	89	68	4	3	27	6	yes	no	M	2450	-1058	AT1G03840	2450	AT1G03840	-174	yes	no	no	no
chr1	968222	39	26	40	30	10	21	21	17	no	no	-	1907	-1601	AT1G03840	1907	AT1G03840	-717	yes	no	no	no
chr1	968225	15	13	34	14	34	22	39	50	no	no	-	1904	-1604	AT1G03840	1904	AT1G03840	-720	yes	no	no	no
chr1	968311	23	32	27	15	14	29	18	20	no	no	-	1818	-1690	AT1G03840	1818	AT1G03840	-806	yes	no	no	no
chr1	968933	19	16	18	13	9	51	3	10	no	no	-	1196	-2312	AT1G03840	1196	AT1G03840	-1428	yes	no	no	Yes
chr1	969468	11	26	16	14	9	16	7	14	no	no	-	661	-2847	AT1G03840	661	AT1G03840	-1963	yes	no	no	no
chr1	972718	22	10	44	12	13	19	13	6	no	no	-	5042	-2589	AT1G03850	-3378	AT1G03840	2589	no	no	no	no
chr1	976434	122	71	77	90	5	44	13	9	yes	no	M	1326	-6305	AT1G03850	1326	AT1G03850	-338	yes	no	yes	no
chr1	977453	33	45	35	29	13	18	37	34	no	no	-	307	-7324	AT1G03850	307	AT1G03850	-1357	yes	Yes	no	no
chr1	977634	130	106	133	135	293	235	208	268	yes	no	U	126	-7505	AT1G03850	126	AT1G03850	-1538	yes	Yes	no	no
chr1	978596	11	35	32	8	14	11	25	20	no	no	-	3288	-836	ATPHB2	-711	AT1G03850	836	no	no	no	no
chr1	978608	6	29	12	6	0	1	6	0	no	no	-	3276	-848	ATPHB2	-699	AT1G03850	848	no	no	no	no
chr1	978967	13	26	12	6	0	6	7	0	no	no	-	2917	-1207	ATPHB2	-340	AT1G03850	1207	no	no	no	no
chr1	981834	53	61	51	57	39	11	111	34	no	no	-	50	-4074	ATPHB2	50	ATPHB2	-2527	yes	Yes	no	no
chr1	982692	22	42	46	26	5	6	82	7	no	no	-	847	-808	FLA9	847	FLA9	-184	yes	Yes	no	no
chr1	982737	15	29	45	24	10	8	89	16	no	no	-	802	-853	FLA9	802	FLA9	-229	yes	Yes	no	no
chr1	982758	21	45	30	33	43	23	41	23	no	no	-	781	-874	FLA9	781	FLA9	-250	yes	Yes	no	no
chr1	982818	69	39	85	62	338	40	62	36	no	no	-	721	-934	FLA9	721	FLA9	-310	yes	Yes	no	no
chr1	982987	41	26	39	46	45	34	30	59	no	no	-	552	-1103	FLA9	552	FLA9	-479	yes	Yes	no	no
chr1	983277	189	74	124	111	9	75	12	20	no	no	-	262	-1393	FLA9	262	FLA9	-769	yes	Yes	no	no
chr1	983287	179	190	150	149	486	328	333	399	yes	no	U	252	-1403	FLA9	252	FLA9	-779	yes	Yes	no	no
chr1	983768	11	13	20	18	4	25	2	8	no	no	-	1985	-229	CRU2	1985	FLA9	229	no	no	no	no
chr1	984746	51	103	75	36	4	17	76	12	no	no	-	1007	-1207	CRU2	1007	FLA9	1207	no	no	no	no
chr1	984763	165	113	136	147	134	272	141	142	no	no	-	990	-1224	CRU2	990	FLA9	1224	no	no	no	no
chr1	985894	38	52	45	31	26	32	101	29	no	no	-	3303	-141	CRU2	-2251	CRU2	141	yes	Yes	no	no
chr1	985976	318	319	333	319	649	268	488	336	no	no	-	3221	-223	CRU2	-2169	CRU2	223	yes	Yes	no	no
chr1	986312	26	13	23	15	16	14	31	18	no	no	-	2885	-559	CRU2	-1833	CRU2	559	yes	no	yes	no
chr1	987179	200	158	164	135	90	187	118	153	no	no	-	2018	-1426	CRU2	-966	CRU2	1426	yes	no	yes	no
chr1	987249	17	13	20	17	5	20	15	19	no	no	-	1948	-1496	CRU2	-896	CRU2	1496	yes	no	yes	no
chr1	987539	4	35	15	6	0	3	5	1	no	no	-	1658	-1786	CRU2	-606	CRU2	1786	yes	no	yes	no
chr1	987761	50	42	45	35	24	16	40	12	no	no	-	1436	-2008	CRU2	-384	CRU2	2008	yes	no	yes	no
chr1	989314	47	19	44	44	117	75	45	62	no	no	-	1824	-117	AT1G03890	-1705	AT1G03890	117	yes	Yes	no	no
chr1	989337	23	10	25	28	66	38	35	23	no	no	-	1801	-140	AT1G03890	-1682	AT1G03890	140	yes	Yes	no	no
chr1	989382	49	109	102	77	194	176	105	363	no	no	-	1756	-185	AT1G03890	-1637	AT1G03890	185	yes	Yes	no	no
chr1	989386	327	264	288	307	45	264	72	84	no	no	-	1752	-189	AT1G03890	-1633	AT1G03890	189	yes	Yes	no	no
chr1	989410	30	26	46	25	43	39	45	60	no	no	-	1728	-213	AT1G03890	-1609	AT1G03890	213	yes	Yes	no	no
chr1	989455	106	113	123	76	167	120	178	164	no	no	-	1683	-258	AT1G03890	-1564	AT1G03890	258	yes	Yes	no	no
chr1	989458	346	380	315	383	1043	584	608	745	no	no	-	1680	-261	AT1G03890	-1561	AT1G03890	261	yes	Yes	no	no
chr1	989742	44	64	62	72	33	82	64	66	no	no	-	1396	-545	AT1G03890	-1277	AT1G03890	545	yes	no	yes	no
chr1	989750	29	32	23	8	0	16	4	3	no	no	-	1388	-553	AT1G03890	-1269	AT1G03890	553	yes	no	yes	no
chr1	989840	27	10	16	23	10	14	11	5	no	no	-	1298	-643	AT1G03890	-1179	AT1G03890	643	yes	no	yes	no
chr1	990097	16	39	15	16	2	13	21	22	no	no	-	1041	-900	AT1G03890	-922	AT1G03890	900	yes	no	yes	no
chr1	990564	77	64	83	41	93	32	155	54	no	no	-	574	-1367	AT1G03890	-455	AT1G03890	1367	yes	no	yes	no
chr1	990580	58	35	37	57	27	65	25	39	no	no	-	558	-1383	AT1G03890	-439	AT1G03890	1383	yes	no	yes	no
chr1	991194	1	23	8	4	0	1	12	1	no	no	-	2205	-56	ATNAP4	-1923	ATNAP4	56	yes	Yes	no	no
chr1	991349	32	90	57	39	243	79	96	208	no	no	-	2050	-211	ATNAP4	-1768	ATNAP4	211	yes	Yes	no	no
chr1	991440	10	3	24	14	1	3	7	1	no	no	-	1959	-302	ATNAP4	-1677	ATNAP4	302	yes	Yes	no	no
chr1	991460	3	16	24	12	8	18	19	13	no	no	-	1939	-322	ATNAP4	-1657	ATNAP4	322	yes	Yes	no	no
chr1	991497	15	16	9	14	10	22	2	11	no	no	-	1902	-359	ATNAP4	-1620	ATNAP4	359	yes	Yes	no	no
chr1	992570	286	274	260	295	626	526	363	510	no	no	-	829	-1432	ATNAP4	-547	ATNAP4	1432	yes	no	yes	no
chr1	992796	31	3	15	5	1	5	5	1	no	no	-	603	-1658	ATNAP4	-321	ATNAP4	1658	yes	no	yes	no
chr1	993280	61	68	66	77	8	24	39	18	yes	no	M	119	-2142	AT1G03905	119	ATNAP4	-163	no	no	no	no
chr1	993288	1	0	0	2	14	24	18	33	yes	no	U	111	-2150	AT1G03905	111	ATNAP4	-171	no	no	no	no
chr1	993481	70	103	93	66	24	19	102	22	no	no	-	2636	-82	AT1G03905	-2112	AT1G03905	82	yes	Yes	no	no
chr1	994593	12	19	17	14	9	2	24	10	no	no	-	1524	-1194	AT1G03905	-1000	AT1G03905	1194	yes	no	yes	no
chr1	994862	22	26	26	21	2	28	8	11	no	no	-	1255	-1463	AT1G03905	-731	AT1G03905	1463	yes	no	yes	no
chr1	996139	1	3	4	3	12	26	12	9	no	no	-	5181	-22	AT1G03910	-4091	AT1G03910	22	yes	Yes	no	no
chr1	996156	83	81	88	43	263	116	156	201	no	no	-	5164	-39	AT1G03910	-4074	AT1G03910	39	yes	Yes	no	no
chr1	997621	41	32	37	21	16	16	32	11	no	no	-	3699	-1504	AT1G03910	-2609	AT1G03910	1504	yes	no	yes	no
chr1	1001543	38	77	63	24	324	87	83	245	no	no	-	3225	-223	AT1G03920	-2839	AT1G03920	223	yes	Yes	no	no
chr1	1001558	55	142	103	57	6	16	55	5	no	no	-	3210	-238	AT1G03920	-2824	AT1G03920	238	yes	Yes	no	no
chr1	1004174	20	16	33	53	14	33	8	31	no	no	-	594	-2854	AT1G03920	-208	AT1G03920	2854	yes	no	yes	no
chr1	1004222	17	13	13	24	6	17	2	11	no	no	-	546	-2902	AT1G03920	-160	AT1G03920	2902	yes	no	yes	no
chr1	1008035	40	29	28	23	6	29	24	14	no	no	-	774	-3267	ADK1	-334	ADK1	3267	yes	no	yes	no
chr1	1008605	7	13	7	7	14	5	9	24	no	no	-	204	-3837	AT1G03935	204	ADK1	-236	no	no	no	no
chr1	1009877	14	19	29	16	0	4	1	2	yes	no	M	1178	-1068	AT1G03940	1178	AT1G03940	-336	yes	Yes	no	no
chr1	1010281	74	42	54	51	53	67	83	70	no	no	-	774	-1472	AT1G03940	774	AT1G03940	-740	yes	Yes	no	no
chr1	1010365	48	23	57	26	13	4	35	3	no	no	-	690	-1556	AT1G03940	690	AT1G03940	-824	yes	Yes	no	no
chr1	1011396	1	3	3	1	43	9	11	35	no	no	-	1968	-341	AT1G03950	1968	AT1G03950	-225	yes	no	yes	no
chr1	1013061	24	10	18	33	13	29	13	33	no	no	-	303	-2006	AT1G03950	303	AT1G03950	-1890	yes	no	no	Yes
chr1	1014146	83	42	66	80	65	57	121	126	no	no	-	3953	-432	AT1G03960	-3782	AT1G03960	432	yes	Yes	no	no
chr1	1019737	19	10	14	28	4	6	11	7	no	no	-	2370	-1638	ATPCS2	2370	GBF4	-493	yes	no	yes	no
chr1	1021173	28	13	28	30	1	2	8	1	yes	no	M	934	-3074	ATPCS2	934	GBF4	-1929	yes	no	yes	no
chr1	1021302	14	3	9	22	20	26	5	46	no	no	-	805	-3203	ATPCS2	805	GBF4	-2058	yes	no	yes	no
chr1	1022646	22	0	13	19	5	18	5	6	no	no	-	489	-539	AT1G03982	489	AT1G03982	-223	yes	no	yes	no
chr1	1022730	17	16	14	12	14	23	12	17	no	no	-	405	-623	AT1G03982	405	AT1G03982	-307	yes	no	yes	no
chr1	1025393	35	13	18	25	0	2	2	3	yes	no	M	3725	-547	AT1G03990	-2222	AT1G03990	547	yes	no	yes	no
chr1	1026106	89	167	119	80	41	43	186	45	no	no	-	3012	-1260	AT1G03990	-1509	AT1G03990	1260	yes	no	yes	no
chr1	1026269	18	10	13	24	4	12	52	11	no	no	-	2849	-1423	AT1G03990	-1346	AT1G03990	1423	yes	no	yes	no
chr1	1027041	33	29	30	23	19	47	42	29	no	no	-	2077	-2195	AT1G03990	-574	AT1G03990	2195	yes	no	yes	no
chr1	1028364	9	35	34	18	9	4	49	4	no	no	-	754	-3518	AT1G04000	754	AT1G04000	-259	yes	Yes	no	no
chr1	1028392	22	13	18	15	3	18	13	13	no	no	-	726	-3546	AT1G04000	726	AT1G04000	-287	yes	Yes	no	no
chr1	1028401	85	39	81	88	165	50	74	60	no	no	-	717	-3555	AT1G04000	717	AT1G04000	-296	yes	Yes	no	no
chr1	1028458	228	222	194	171	407	146	302	215	no	no	-	660	-3612	AT1G04000	660	AT1G04000	-353	yes	Yes	no	no
chr1	1028481	53	26	47	53	46	43	53	33	no	no	-	637	-3635	AT1G04000	637	AT1G04000	-376	yes	Yes	no	no
chr1	1028537	80	145	105	131	82	41	172	70	no	no	-	581	-3691	AT1G04000	581	AT1G04000	-432	yes	Yes	no	no
chr1	1028650	21	48	39	32	13	25	18	23	no	no	-	468	-3804	AT1G04000	468	AT1G04000	-545	yes	Yes	no	no
chr1	1028692	163	81	93	90	107	128	83	62	no	no	-	426	-3846	AT1G04000	426	AT1G04000	-587	yes	Yes	no	no
chr1	1028723	1	23	14	4	14	8	19	16	no	no	-	395	-3877	AT1G04000	395	AT1G04000	-618	yes	Yes	no	no
chr1	1028771	66	132	78	39	24	7	128	45	no	no	-	347	-3925	AT1G04000	347	AT1G04000	-666	yes	Yes	no	no
chr1	1028817	7	16	9	5	5	0	30	4	no	no	-	301	-3971	AT1G04000	301	AT1G04000	-712	yes	Yes	no	no
chr1	1028825	28	16	20	17	2	6	4	4	yes	no	M	293	-3979	AT1G04000	293	AT1G04000	-720	yes	Yes	no	no
chr1	1031978	22	19	21	12	45	32	34	33	yes	no	U	4258	-2860	AT1G04010	4258	AT1G04010	-779	yes	no	yes	no
chr1	1034722	21	26	18	16	3	24	6	13	no	no	-	1514	-5604	AT1G04010	1514	AT1G04010	-3523	yes	no	yes	no
chr1	1035987	31	48	41	39	133	62	95	80	no	no	-	249	-6869	AT1G04010	249	AT1G04010	-4788	yes	Yes	no	no
chr1	1036047	7	23	15	17	3	5	8	0	no	no	-	189	-6929	AT1G04010	189	AT1G04010	-4848	yes	Yes	no	no
chr1	1036816	28	52	32	28	17	16	89	13	no	no	-	3701	-280	ATBARD1/BARD1	-3407	ATBARD1/BARD1	280	yes	no	no	no
chr1	1036838	22	32	29	21	5	19	15	13	no	no	-	3679	-302	ATBARD1/BARD1	-3385	ATBARD1/BARD1	302	yes	no	no	no
chr1	1037683	36	58	47	34	7	11	41	5	no	no	-	2834	-1147	ATBARD1/BARD1	-2540	ATBARD1/BARD1	1147	yes	no	no	no
chr1	1037701	11	13	35	12	22	3	33	34	no	no	-	2816	-1165	ATBARD1/BARD1	-2522	ATBARD1/BARD1	1165	yes	no	no	no
chr1	1038822	2	0	3	23	0	3	1	24	no	no	-	1695	-2286	ATBARD1/BARD1	-1401	ATBARD1/BARD1	2286	yes	no	no	no
chr1	1040488	22	13	11	21	2	10	6	5	no	no	-	29	-3952	AT1G04030	29	ATBARD1/BARD1	-265	no	no	no	no
chr1	1040638	61	87	78	77	48	17	141	35	no	no	-	3225	-121	AT1G04040	-1723	AT1G04030	121	yes	no	no	Yes
chr1	1042984	191	293	278	158	69	54	363	59	no	no	-	879	-2467	AT1G04040	879	AT1G04030	-93	yes	no	yes	no
chr1	1043031	12	10	7	5	15	7	1	25	no	no	-	832	-2514	AT1G04040	832	AT1G04030	-140	yes	no	yes	no
chr1	1043539	44	39	44	41	8	27	46	13	no	no	-	324	-3022	AT1G04040	324	AT1G04030	-648	yes	Yes	no	no
chr1	1043635	7	13	15	24	6	35	5	13	no	no	-	228	-3118	AT1G04040	228	AT1G04030	-744	yes	Yes	no	no
chr1	1045719	21	32	18	19	2	7	8	4	yes	no	M	3032	-1856	SUVR1	3032	SUVR1	-122	yes	no	yes	no
chr1	1045893	10	0	11	10	18	17	5	24	no	no	-	2858	-2030	SUVR1	2858	SUVR1	-296	yes	no	yes	no
chr1	1045942	21	19	26	15	7	26	0	12	no	no	-	2809	-2079	SUVR1	2809	SUVR1	-345	yes	no	yes	no
chr1	1050096	15	23	27	17	1	6	13	6	no	no	-	1089	-1345	TOM22-I	-456	SUVR1	1345	no	no	no	no
chr1	1050849	93	145	144	100	103	47	225	89	no	no	-	336	-2098	TOM22-I	336	TOM22-I	-297	yes	Yes	no	no
chr1	1050948	43	52	60	27	7	76	20	54	no	no	-	237	-2197	TOM22-I	237	TOM22-I	-396	yes	Yes	no	no
chr1	1050956	8	23	25	10	90	17	23	39	no	no	-	229	-2205	TOM22-I	229	TOM22-I	-404	yes	Yes	no	no
chr1	1050969	154	106	109	120	9	51	17	11	yes	no	M	216	-2218	TOM22-I	216	TOM22-I	-417	yes	Yes	no	no
chr1	1050977	4	10	2	3	22	11	5	18	no	no	-	208	-2226	TOM22-I	208	TOM22-I	-425	yes	Yes	no	no
chr1	1051022	99	87	98	102	3	6	15	0	yes	yes	M	163	-2271	TOM22-I	163	TOM22-I	-470	yes	Yes	no	no
chr1	1051025	58	97	56	41	194	107	109	109	no	no	-	160	-2274	TOM22-I	160	TOM22-I	-473	yes	Yes	no	no
chr1	1051091	94	109	111	76	40	40	193	40	no	no	-	94	-2340	TOM22-I	94	TOM22-I	-539	yes	Yes	no	no
chr1	1051110	41	26	30	37	17	31	14	45	no	no	-	75	-2359	TOM22-I	75	TOM22-I	-558	yes	Yes	no	no
chr1	1051293	458	377	419	397	787	627	508	568	no	no	-	49	-108	AT1G04080	49	TOM22-I	108	no	no	no	no
chr1	1051891	21	6	32	31	11	6	64	7	no	no	-	5259	-549	AT1G04080	-4859	AT1G04080	549	yes	no	yes	no
chr1	1052016	31	35	18	35	4	3	5	1	yes	no	M	5134	-674	AT1G04080	-4734	AT1G04080	674	yes	no	yes	no
chr1	1052185	13	10	27	15	12	20	6	11	no	no	-	4965	-843	AT1G04080	-4565	AT1G04080	843	yes	no	yes	no
chr1	1055264	186	74	211	115	498	289	138	67	no	no	-	1886	-3922	AT1G04080	-1486	AT1G04080	3922	yes	no	yes	no
chr1	1056503	13	42	10	34	70	35	18	26	no	no	-	647	-5161	AT1G04080	-247	AT1G04080	5161	yes	no	yes	no
chr1	1058796	33	26	41	15	4	6	11	3	no	no	-	709	-1646	AT1G04090	-622	AT1G04090	1646	yes	no	yes	no
chr1	1059183	26	64	52	28	16	6	61	7	no	no	-	322	-2033	AT1G04090	-235	AT1G04090	2033	yes	no	yes	no
chr1	1060055	20	42	21	13	45	28	18	53	no	no	-	3728	-550	IAA10	-1135	IAA10	550	yes	Yes	no	no
chr1	1060062	68	87	73	55	2	12	27	11	yes	no	M	3721	-557	IAA10	-1128	IAA10	557	yes	Yes	no	no
chr1	1061439	14	10	14	20	2	8	0	3	no	no	-	2344	-1934	SDD1	-17	IAA10	-249	no	no	no	no
chr1	1061827	7	0	11	21	3	10	2	8	no	no	-	1956	-2322	SDD1	1956	SDD1	-371	yes	Yes	no	no
chr1	1061977	16	23	26	11	102	21	22	24	no	no	-	1806	-2472	SDD1	1806	SDD1	-521	yes	Yes	no	no
chr1	1062087	24	42	32	19	21	7	72	8	no	no	-	1696	-2582	SDD1	1696	SDD1	-631	yes	Yes	no	no
chr1	1062302	19	45	55	29	38	28	64	26	no	no	-	1481	-2797	SDD1	1481	SDD1	-846	yes	Yes	no	no
chr1	1062345	82	68	74	55	34	15	72	26	no	no	-	1438	-2840	SDD1	1438	SDD1	-889	yes	Yes	no	no
chr1	1062652	3	6	2	5	20	9	5	7	no	no	-	1131	-3147	SDD1	1131	SDD1	-1196	yes	Yes	no	no
chr1	1062754	14	23	23	18	7	14	16	16	no	no	-	1029	-3249	SDD1	1029	SDD1	-1298	yes	Yes	no	no
chr1	1063105	18	16	20	17	3	7	10	6	yes	no	M	678	-3600	SDD1	678	SDD1	-1649	yes	Yes	no	no
chr1	1063230	4	23	7	9	3	8	5	11	no	no	-	553	-3725	SDD1	553	SDD1	-1774	yes	Yes	no	no
chr1	1063306	2	3	12	15	7	14	8	23	no	no	-	477	-3801	SDD1	477	SDD1	-1850	yes	Yes	no	no
chr1	1064430	1	10	6	8	11	31	9	5	no	no	-	6496	-647	ATMRP5	-23	SDD1	647	no	no	no	no
chr1	1065101	103	145	119	105	76	51	220	48	no	no	-	5825	-1318	ATMRP5	5825	ATMRP5	-648	yes	no	yes	no
chr1	1070284	201	206	204	116	113	96	263	85	no	no	-	642	-6501	ATMRP5	642	ATMRP5	-5831	yes	no	yes	no
chr1	1071089	13	19	27	12	8	22	21	8	no	no	-	2337	-163	AT1G04130	2337	ATMRP5	163	no	no	no	no
chr1	1071105	23	23	18	14	2	9	19	7	no	no	-	2321	-179	AT1G04130	2321	ATMRP5	179	no	no	no	no
chr1	1072657	18	13	15	18	5	24	5	13	no	no	-	769	-1731	AT1G04130	769	ATMRP5	1731	no	no	no	no
chr1	1073468	103	109	111	80	50	46	148	73	no	no	-	7161	-42	AT1G04140	-2075	AT1G04130	42	yes	Yes	no	no
chr1	1074114	18	19	23	12	9	7	18	4	no	no	-	6515	-688	AT1G04140	-1429	AT1G04130	688	yes	no	yes	no
chr1	1075159	27	13	15	15	11	33	5	24	no	no	-	5470	-1733	AT1G04140	-384	AT1G04130	1733	yes	no	yes	no
chr1	1075500	6	13	21	22	0	5	3	4	no	no	-	5129	-2074	AT1G04140	-43	AT1G04130	2074	yes	no	yes	no
chr1	1075505	21	19	14	17	10	11	20	14	no	no	-	5124	-2079	AT1G04140	-38	AT1G04130	2079	yes	no	yes	no
chr1	1080451	89	135	83	98	215	124	137	213	no	no	-	178	-7025	AT1G04140	178	AT1G04130	-4884	yes	Yes	no	no
chr1	1080454	59	45	51	56	3	6	8	1	yes	yes	M	175	-7028	AT1G04140	175	AT1G04130	-4887	yes	Yes	no	no
chr1	1081357	18	23	14	12	0	5	3	2	yes	no	M	2888	-728	AT1G04150	2888	AT1G04150	-150	yes	Yes	no	no
chr1	1081387	1	0	0	2	23	17	21	31	yes	no	U	2858	-758	AT1G04150	2858	AT1G04150	-180	yes	Yes	no	no
chr1	1081394	37	42	36	26	15	39	35	28	no	no	-	2851	-765	AT1G04150	2851	AT1G04150	-187	yes	Yes	no	no
chr1	1081473	82	155	133	91	42	74	249	76	no	no	-	2772	-844	AT1G04150	2772	AT1G04150	-266	yes	Yes	no	no
chr1	1081606	24	19	21	23	12	10	32	12	no	no	-	2639	-977	AT1G04150	2639	AT1G04150	-399	yes	Yes	no	no
chr1	1081791	16	48	36	23	171	75	28	61	no	no	-	2454	-1162	AT1G04150	2454	AT1G04150	-584	yes	Yes	no	no
chr1	1081921	30	16	31	23	9	10	12	6	no	no	-	2324	-1292	AT1G04150	2324	AT1G04150	-714	yes	Yes	no	no
chr1	1081927	12	23	18	14	14	18	18	14	no	no	-	2318	-1298	AT1G04150	2318	AT1G04150	-720	yes	Yes	no	no
chr1	1082362	22	35	19	19	0	1	9	0	yes	no	M	1883	-1733	AT1G04150	1883	AT1G04150	-1155	yes	Yes	no	no
chr1	1083031	80	174	119	126	18	24	158	31	no	no	-	1214	-2402	AT1G04150	1214	AT1G04150	-1824	yes	Yes	no	no
chr1	1083145	73	122	115	77	109	45	136	90	no	no	-	1100	-2516	AT1G04150	1100	AT1G04150	-1938	yes	Yes	no	no
chr1	1083561	8	10	20	12	41	21	45	31	no	no	-	684	-2932	AT1G04150	684	AT1G04150	-2354	yes	Yes	no	no
chr1	1083567	29	48	47	17	71	30	65	51	no	no	-	678	-2938	AT1G04150	678	AT1G04150	-2360	yes	Yes	no	no
chr1	1084050	23	32	13	16	11	19	8	22	no	no	-	195	-3421	AT1G04150	195	AT1G04150	-2843	yes	Yes	no	no
chr1	1084109	3	13	19	33	5	14	7	14	no	no	-	136	-3480	AT1G04150	136	AT1G04150	-2902	yes	Yes	no	no
chr1	1084227	220	280	253	176	251	73	336	106	no	no	-	18	-3598	AT1G04150	18	AT1G04150	-3020	yes	Yes	no	no
chr1	1084638	567	515	473	437	973	792	615	826	no	no	-	1856	-393	XIB	1856	AT1G04150	393	no	no	no	no
chr1	1084654	34	35	44	40	11	43	27	26	no	no	-	1840	-409	XIB	1840	AT1G04150	409	no	no	no	no
chr1	1084777	9	23	10	12	9	20	12	13	no	no	-	1717	-532	XIB	1717	AT1G04150	532	no	no	no	no
chr1	1084845	19	19	44	15	7	13	26	4	no	no	-	1649	-600	XIB	1649	AT1G04150	600	no	no	no	no
chr1	1085397	28	23	23	21	0	4	8	4	yes	yes	M	1097	-1152	XIB	1097	AT1G04150	1152	no	no	no	no
chr1	1086840	10	16	6	12	5	22	1	21	no	no	-	10105	-346	XIB	-9305	XIB	346	yes	no	no	Yes
chr1	1087412	14	19	20	15	6	13	19	18	no	no	-	9533	-918	XIB	-8733	XIB	918	yes	no	yes	no
chr1	1088498	83	93	100	3	39	62	91	3	no	no	-	8447	-2004	XIB	-7647	XIB	2004	yes	no	yes	no
chr1	1089172	79	68	76	143	57	85	69	88	no	no	-	7773	-2678	XIB	-6973	XIB	2678	yes	no	yes	no
chr1	1090545	30	42	39	28	29	63	16	27	no	no	-	6400	-4051	XIB	-5600	XIB	4051	yes	no	no	Yes
chr1	1093733	6	16	22	10	5	6	10	4	no	no	-	3212	-7239	XIB	-2412	XIB	7239	yes	no	yes	no
chr1	1094400	126	3	11	7	239	6	8	8	no	no	-	2545	-7906	XIB	-1745	XIB	7906	yes	no	yes	no
chr1	1094581	0	19	29	0	0	8	2	0	no	no	-	2364	-8087	XIB	-1564	XIB	8087	yes	no	yes	no
chr1	1094610	5	19	11	131	0	4	8	6	no	no	-	2335	-8116	XIB	-1535	XIB	8116	yes	no	yes	no
chr1	1096099	11	10	6	26	7	5	4	9	no	no	-	846	-9605	XIB	-46	XIB	9605	yes	no	yes	no
chr1	1099574	18	26	27	24	8	21	18	16	no	no	-	5048	-2629	EIF2 GAMMA	-323	EIF2 GAMMA	2629	yes	no	yes	no
chr1	1100357	26	23	21	43	6	33	4	14	no	no	-	4265	-3412	AT1G04180	4265	EIF2 GAMMA	-460	no	no	no	no
chr1	1104695	16	42	30	11	9	2	41	5	no	no	-	4019	-73	AT1G04180	-1292	AT1G04180	73	yes	Yes	no	no
chr1	1104720	15	10	13	30	20	19	8	29	no	no	-	3994	-98	AT1G04180	-1267	AT1G04180	98	yes	Yes	no	no
chr1	1104878	14	0	33	17	27	27	8	27	no	no	-	3836	-256	AT1G04180	-1109	AT1G04180	256	yes	Yes	no	no
chr1	1105060	392	309	370	368	679	442	467	740	no	no	-	3654	-438	AT1G04180	-927	AT1G04180	438	yes	Yes	no	no
chr1	1105096	29	16	30	25	3	20	22	22	no	no	-	3618	-474	AT1G04180	-891	AT1G04180	474	yes	Yes	no	no
chr1	1105672	30	32	32	26	34	43	35	26	no	no	-	3042	-1050	AT1G04180	-315	AT1G04180	1050	yes	no	yes	no
chr1	1105726	297	322	264	344	537	319	464	649	no	no	-	2988	-1104	AT1G04180	-261	AT1G04180	1104	yes	no	yes	no
chr1	1105741	55	45	57	32	2	18	23	5	yes	no	M	2973	-1119	AT1G04180	-246	AT1G04180	1119	yes	no	yes	no
chr1	1105839	56	32	42	81	3	118	27	15	no	no	-	2875	-1217	AT1G04180	-148	AT1G04180	1217	yes	no	yes	no
chr1	1105843	40	74	73	55	29	93	79	35	no	no	-	2871	-1221	AT1G04180	-144	AT1G04180	1221	yes	no	yes	no
chr1	1106101	16	26	22	28	3	3	32	4	no	no	-	2613	-1479	AT1G04190	-326	AT1G04180	-114	no	no	no	no
chr1	1106425	15	23	11	19	12	18	8	24	no	no	-	2289	-1803	AT1G04190	-2	AT1G04180	-438	no	no	no	no
chr1	1109697	39	26	41	33	4	5	5	0	yes	yes	M	4707	-216	AT1G04200	-4409	AT1G04200	216	yes	Yes	no	no
chr1	1109707	22	42	34	30	13	9	60	18	no	no	-	4697	-226	AT1G04200	-4399	AT1G04200	226	yes	Yes	no	no
chr1	1113164	1	23	2	4	4	3	2	3	no	no	-	1240	-3683	AT1G04200	-942	AT1G04200	3683	yes	no	yes	no
chr1	1113240	7	10	13	26	23	34	5	24	no	no	-	1164	-3759	AT1G04200	-866	AT1G04200	3759	yes	no	no	Yes
chr1	1115035	21	23	19	17	8	6	65	9	no	no	-	7490	-631	AT1G04220	-4663	AT1G04210	631	yes	Yes	no	no
chr1	1116881	35	29	30	20	10	21	25	7	no	no	-	5644	-2477	AT1G04220	-2817	AT1G04210	2477	yes	no	yes	no
chr1	1118884	0	0	4	0	3	21	2	1	no	no	-	3641	-4480	AT1G04220	-814	AT1G04210	4480	yes	no	no	Yes
chr1	1119289	21	13	29	19	5	14	7	11	no	no	-	3236	-4885	AT1G04220	-409	AT1G04210	4885	yes	no	yes	no
chr1	1120117	29	23	19	45	24	46	6	38	no	no	-	2408	-5713	AT1G04220	2408	AT1G04210	-379	yes	no	yes	no
chr1	1120203	167	132	146	138	77	78	113	59	yes	no	M	2322	-5799	AT1G04220	2322	AT1G04210	-465	yes	no	yes	no
chr1	1120553	21	16	17	21	7	10	4	8	yes	no	M	1972	-6149	AT1G04220	1972	AT1G04210	-815	yes	no	yes	no
chr1	1120556	7	16	15	9	44	13	32	36	no	no	-	1969	-6152	AT1G04220	1969	AT1G04210	-818	yes	no	yes	no
chr1	1121982	42	106	49	27	7	25	49	23	no	no	-	543	-7578	AT1G04220	543	AT1G04210	-2244	yes	Yes	no	no
chr1	1122003	4	23	22	12	20	2	25	57	no	no	-	522	-7599	AT1G04220	522	AT1G04210	-2265	yes	Yes	no	no
chr1	1122034	3	6	7	10	3	26	0	4	no	no	-	491	-7630	AT1G04220	491	AT1G04210	-2296	yes	Yes	no	no
chr1	1122097	20	77	54	33	15	15	61	18	no	no	-	428	-7693	AT1G04220	428	AT1G04210	-2359	yes	Yes	no	no
chr1	1122108	73	45	73	64	4	73	29	11	no	no	-	417	-7704	AT1G04220	417	AT1G04210	-2370	yes	Yes	no	no
chr1	1122311	178	81	129	132	30	48	28	25	yes	no	M	214	-7907	AT1G04220	214	AT1G04210	-2573	yes	Yes	no	no
chr1	1123358	3	10	21	12	5	6	18	6	no	no	-	2159	-833	AT1G04230	2159	AT1G04220	833	no	no	no	no
chr1	1125579	36	55	64	33	410	134	87	317	no	no	-	3971	-62	AT1G04230	-2588	AT1G04230	62	yes	Yes	no	no
chr1	1125586	81	48	68	66	68	100	51	69	no	no	-	3964	-69	AT1G04230	-2581	AT1G04230	69	yes	Yes	no	no
chr1	1126261	10	29	19	19	5	20	5	17	no	no	-	3289	-744	AT1G04230	-1906	AT1G04230	744	yes	no	yes	no
chr1	1127841	21	19	27	21	0	9	6	4	yes	no	M	1709	-2324	AT1G04230	-326	AT1G04230	2324	yes	no	yes	no
chr1	1129268	10	45	24	14	14	24	22	23	no	no	-	282	-3751	SHY2	282	SHY2	-1081	yes	Yes	no	no
chr1	1136437	24	32	40	33	4	9	25	14	no	no	-	4927	-180	AXR3	-2175	AXR3	180	yes	Yes	no	no
chr1	1137013	33	39	43	38	360	190	78	264	no	no	-	4351	-756	AXR3	-1599	AXR3	756	yes	no	yes	no
chr1	1137586	42	39	49	32	6	28	25	11	no	no	-	3778	-1329	AXR3	-1026	AXR3	1329	yes	no	yes	no
chr1	1137601	1	0	0	1	20	15	22	14	yes	yes	U	3763	-1344	AXR3	-1011	AXR3	1344	yes	no	no	Yes
chr1	1140109	23	55	29	20	4	2	91	3	no	no	-	1255	-3852	MPI7	-418	AXR3	-1497	no	no	no	no
chr1	1140448	12	26	26	24	6	11	20	5	no	no	-	916	-4191	MPI7	-79	AXR3	-1836	no	no	no	no
chr1	1140789	140	142	131	124	41	96	129	104	no	no	-	575	-4532	MPI7	575	MPI7	-262	yes	Yes	no	no
chr1	1140927	22	29	34	20	6	8	85	10	no	no	-	437	-4670	MPI7	437	MPI7	-400	yes	Yes	no	no
chr1	1141085	35	39	43	43	17	30	28	17	no	no	-	279	-4828	MPI7	279	MPI7	-558	yes	Yes	no	no
chr1	1141206	10	3	16	24	3	5	6	6	no	no	-	158	-4949	MPI7	158	MPI7	-679	yes	Yes	no	no
chr1	1141796	10	6	11	7	3	22	3	11	no	no	-	1256	-432	RPS15	1256	RPS15	-193	yes	no	no	no
chr1	1141914	105	103	76	124	105	71	82	94	no	no	-	1138	-550	RPS15	1138	RPS15	-311	yes	no	no	no
chr1	1142818	19	6	24	14	5	26	2	5	no	no	-	234	-1454	RPS15	234	RPS15	-1215	yes	no	no	no
chr1	1144753	84	45	52	78	34	103	38	36	no	no	-	1900	-1701	AT1G04280	1900	AT1G04280	-1318	yes	no	yes	no
chr1	1144912	8	23	18	12	30	9	24	13	no	no	-	1741	-1860	AT1G04280	1741	AT1G04280	-1477	yes	no	yes	no
chr1	1144924	46	77	85	66	8	24	71	18	no	no	-	1729	-1872	AT1G04280	1729	AT1G04280	-1489	yes	no	yes	no
chr1	1145005	11	26	20	6	0	0	2	0	no	no	-	1648	-1953	AT1G04280	1648	AT1G04280	-1570	yes	no	yes	no
chr1	1146275	62	109	81	57	179	55	105	197	no	no	-	378	-3223	AT1G04280	378	AT1G04280	-2840	yes	no	yes	no
chr1	1149252	19	10	21	30	19	20	32	20	no	no	-	5399	-720	AT1G04300	5399	AT1G04300	-594	yes	no	no	no
chr1	1149263	17	26	16	17	2	26	5	6	no	no	-	5388	-731	AT1G04300	5388	AT1G04300	-605	yes	no	no	no
chr1	1150194	24	13	19	17	5	25	8	21	no	no	-	4457	-1662	AT1G04300	4457	AT1G04300	-1536	yes	no	no	no
chr1	1155106	33	26	25	23	3	11	16	8	yes	no	M	2604	-455	ERS2	2604	ERS2	-343	yes	no	yes	no
chr1	1155171	12	13	24	5	2	16	5	8	no	no	-	2539	-520	ERS2	2539	ERS2	-408	yes	no	yes	no
chr1	1155194	2	19	4	8	30	7	10	18	no	no	-	2516	-543	ERS2	2516	ERS2	-431	yes	no	yes	no
chr1	1155505	30	48	52	14	6	9	50	5	no	no	-	2205	-854	ERS2	2205	ERS2	-742	yes	no	yes	no
chr1	1155929	42	48	60	37	13	22	77	9	no	no	-	1781	-1278	ERS2	1781	ERS2	-1166	yes	no	yes	no
chr1	1156021	9	13	44	40	10	3	35	24	no	no	-	1689	-1370	ERS2	1689	ERS2	-1258	yes	no	yes	no
chr1	1156096	15	39	72	46	4	8	69	24	no	no	-	1614	-1445	ERS2	1614	ERS2	-1333	yes	no	yes	no
chr1	1156218	58	55	50	61	8	42	34	10	no	no	-	1492	-1567	ERS2	1492	ERS2	-1455	yes	no	yes	no
chr1	1156489	14	10	22	9	4	9	15	4	no	no	-	1221	-1838	ERS2	1221	ERS2	-1726	yes	no	yes	no
chr1	1156564	8	29	13	16	6	29	2	24	no	no	-	1146	-1913	ERS2	1146	ERS2	-1801	yes	no	yes	no
chr1	1156833	72	64	54	57	3	3	5	4	yes	yes	M	877	-2182	ERS2	877	ERS2	-2070	yes	no	yes	no
chr1	1157551	3	0	3	5	19	11	4	21	no	no	-	159	-2900	ERS2	159	ERS2	-2788	yes	Yes	no	no
chr1	1159069	43	13	28	49	80	39	67	46	no	no	-	2912	-47	AT1G04320	-23	AT1G04320	47	yes	no	no	Yes
chr1	1161646	4	16	22	9	0	4	23	2	no	no	-	335	-2624	AT1G04330	335	AT1G04330	-336	yes	Yes	no	no
chr1	1161670	4	13	3	3	80	12	16	33	no	no	-	311	-2648	AT1G04330	311	AT1G04330	-360	yes	Yes	no	no
chr1	1161721	217	142	181	177	56	134	72	54	no	no	-	260	-2699	AT1G04330	260	AT1G04330	-411	yes	Yes	no	no
chr1	1161724	7	19	14	5	8	15	34	18	no	no	-	257	-2702	AT1G04330	257	AT1G04330	-414	yes	Yes	no	no
chr1	1165495	25	16	18	17	8	33	7	15	no	no	-	3382	-331	AT1G04350	-1272	AT1G04350	331	yes	Yes	no	no
chr1	1167003	149	84	128	117	126	58	234	101	no	no	-	1874	-1839	AT1G04360	-453	AT1G04350	-236	no	no	no	no
chr1	1167660	7	6	20	9	4	16	8	16	no	no	-	1217	-2496	AT1G04360	1217	AT1G04360	-204	yes	Yes	no	no
chr1	1167680	24	13	30	22	2	10	34	9	no	no	-	1197	-2516	AT1G04360	1197	AT1G04360	-224	yes	Yes	no	no
chr1	1167886	29	42	41	19	6	2	82	11	no	no	-	991	-2722	AT1G04360	991	AT1G04360	-430	yes	Yes	no	no
chr1	1168021	70	87	92	77	53	43	136	64	no	no	-	856	-2857	AT1G04360	856	AT1G04360	-565	yes	Yes	no	no
chr1	1168186	140	55	122	105	90	162	89	81	no	no	-	691	-3022	AT1G04360	691	AT1G04360	-730	yes	Yes	no	no
chr1	1168294	2	13	3	7	4	20	1	6	no	no	-	583	-3130	AT1G04360	583	AT1G04360	-838	yes	Yes	no	no
chr1	1168413	12	19	28	10	4	8	13	5	no	no	-	464	-3249	AT1G04360	464	AT1G04360	-957	yes	Yes	no	no
chr1	1168540	3	19	27	12	11	3	36	6	no	no	-	337	-3376	AT1G04360	337	AT1G04360	-1084	yes	Yes	no	no
chr1	1170740	7	3	6	3	21	9	19	17	no	no	-	4436	-1863	ATERF14	4436	AT1G04360	1863	no	no	no	no
chr1	1170745	52	42	55	50	9	37	35	19	no	no	-	4431	-1868	ATERF14	4431	AT1G04360	1868	no	no	no	no
chr1	1170819	6	10	6	5	53	3	35	65	no	no	-	4357	-1942	ATERF14	4357	AT1G04360	1942	no	no	no	no
chr1	1174376	11	16	20	15	14	39	7	18	no	no	-	800	-5499	ATERF14	800	AT1G04360	5499	no	no	no	no
chr1	1175273	79	103	95	89	8	9	43	13	yes	no	M	3133	-97	ATERF14	-304	ATERF14	97	yes	Yes	no	no
chr1	1175333	20	10	8	12	5	6	6	4	no	no	-	3073	-157	ATERF14	-244	ATERF14	157	yes	Yes	no	no
chr1	1175342	23	23	14	4	0	8	6	0	no	no	-	3064	-166	ATERF14	-235	ATERF14	166	yes	Yes	no	no
chr1	1175364	18	0	29	49	3	11	11	11	no	no	-	3042	-188	ATERF14	-213	ATERF14	188	yes	Yes	no	no
chr1	1175427	6	3	13	10	8	4	35	9	no	no	-	2979	-251	ATERF14	-150	ATERF14	251	yes	Yes	no	no
chr1	1175444	15	6	22	11	0	4	2	1	no	no	-	2962	-268	ATERF14	-133	ATERF14	268	yes	Yes	no	no
chr1	1176629	121	122	123	83	187	90	245	150	no	no	-	1777	-1453	AT1G04380	-291	ATERF14	-1052	no	no	no	no
chr1	1176632	135	84	108	86	16	82	44	37	no	no	-	1774	-1456	AT1G04380	-288	ATERF14	-1055	no	no	no	no
chr1	1177560	56	68	46	59	50	51	27	55	no	no	-	846	-2384	AT1G04380	846	AT1G04380	-640	yes	no	yes	no
chr1	1179113	19	26	28	26	1	2	23	1	no	no	-	4590	-707	AT1G04390	-249	AT1G04380	707	no	no	no	no
chr1	1180090	37	39	30	41	1	13	12	6	yes	no	M	3613	-1684	AT1G04390	3613	AT1G04390	-728	yes	no	yes	no
chr1	1180508	6	6	15	4	5	8	20	1	no	no	-	3195	-2102	AT1G04390	3195	AT1G04390	-1146	yes	no	yes	no
chr1	1180599	29	23	27	25	1	12	19	8	no	no	-	3104	-2193	AT1G04390	3104	AT1G04390	-1237	yes	no	yes	no
chr1	1181779	5	0	7	3	3	1	20	4	no	no	-	1924	-3373	AT1G04390	1924	AT1G04390	-2417	yes	no	no	Yes
chr1	1182040	9	16	5	11	6	20	3	4	no	no	-	1663	-3634	AT1G04390	1663	AT1G04390	-2678	yes	no	no	Yes
chr1	1182966	8	16	21	14	8	10	5	11	no	no	-	737	-4560	AT1G04390	737	AT1G04390	-3604	yes	no	yes	no
chr1	1183176	18	13	20	23	12	21	3	20	no	no	-	527	-4770	AT1G04390	527	AT1G04390	-3814	yes	no	yes	no
chr1	1183624	87	145	115	109	106	23	246	62	no	no	-	79	-5218	AT1G04390	79	AT1G04390	-4262	yes	Yes	no	no
chr1	1184350	56	45	28	32	0	8	3	2	yes	no	M	4166	-647	CRY2	-1199	AT1G04390	647	no	no	no	no
chr1	1184384	106	61	79	89	279	195	140	194	no	no	-	4132	-681	CRY2	-1165	AT1G04390	681	no	no	no	no
chr1	1186921	9	26	12	8	1	13	8	4	no	no	-	1595	-3218	CRY2	1595	CRY2	-1372	yes	no	no	no
chr1	1187500	24	19	22	17	2	10	2	7	yes	no	M	1016	-3797	CRY2	1016	CRY2	-1951	yes	no	no	Yes
chr1	1187629	14	13	24	7	3	9	5	1	no	no	-	887	-3926	CRY2	887	CRY2	-2080	yes	no	no	no
chr1	1188622	10	16	12	14	2	31	2	4	no	no	-	2789	-106	AT1G04410	-455	CRY2	106	no	no	no	no
chr1	1190141	12	6	12	25	4	12	3	12	no	no	-	1270	-1625	AT1G04410	1270	AT1G04410	-1064	yes	no	yes	no
chr1	1191629	48	26	28	28	91	15	112	56	no	no	-	6489	-22	AT1G04420	-2254	AT1G04420	22	yes	Yes	no	no
chr1	1191670	15	55	24	21	27	20	54	8	no	no	-	6448	-63	AT1G04420	-2213	AT1G04420	63	yes	Yes	no	no
chr1	1191720	193	164	147	146	196	82	130	169	no	no	-	6398	-113	AT1G04420	-2163	AT1G04420	113	yes	Yes	no	no
chr1	1191723	35	29	41	35	4	9	6	4	yes	yes	M	6395	-116	AT1G04420	-2160	AT1G04420	116	yes	Yes	no	no
chr1	1193476	22	13	33	15	10	21	18	2	no	no	-	4642	-1869	AT1G04420	-407	AT1G04420	1869	yes	no	yes	no
chr1	1193508	20	29	28	27	16	18	18	21	no	no	-	4610	-1901	AT1G04420	-375	AT1G04420	1901	yes	no	yes	no
chr1	1193534	63	61	46	53	6	44	22	34	no	no	-	4584	-1927	AT1G04420	-349	AT1G04420	1927	yes	no	yes	no
chr1	1199208	3	23	26	7	1	3	61	0	no	no	-	3046	-1090	AT1G04430	-2318	AT1G04430	1090	yes	no	yes	no
chr1	1200212	14	35	42	9	26	15	51	23	no	no	-	2042	-2094	AT1G04430	-1314	AT1G04430	2094	yes	no	yes	no
chr1	1200788	20	16	17	23	3	29	10	12	no	no	-	1466	-2670	AT1G04430	-738	AT1G04430	2670	yes	no	yes	no
chr1	1205600	18	10	11	21	1	6	2	3	no	no	-	1743	-3346	CKL13	-202	CKL13	3346	yes	no	yes	no
chr1	1206638	3	13	13	6	4	3	21	2	no	no	-	705	-4384	AT1G04445	705	CKL13	-836	no	no	no	no
chr1	1207632	58	48	62	52	133	64	105	150	no	no	-	1099	-289	AT1G04445	-229	AT1G04445	289	yes	Yes	no	no
chr1	1207635	1	26	15	6	2	1	35	6	no	no	-	1096	-292	AT1G04445	-226	AT1G04445	292	yes	Yes	no	no
chr1	1207683	40	23	20	19	9	20	2	7	no	no	-	1048	-340	AT1G04445	-178	AT1G04445	340	yes	Yes	no	no
chr1	1207698	38	23	16	21	345	102	57	119	no	no	-	1033	-355	AT1G04445	-163	AT1G04445	355	yes	Yes	no	no
chr1	1207728	15	58	27	24	88	27	74	57	no	no	-	1003	-385	AT1G04445	-133	AT1G04445	385	yes	Yes	no	no
chr1	1207734	9	16	30	9	14	19	28	15	no	no	-	997	-391	AT1G04445	-127	AT1G04445	391	yes	Yes	no	no
chr1	1207761	104	77	90	79	25	39	25	29	yes	no	M	970	-418	AT1G04445	-100	AT1G04445	418	yes	Yes	no	no
chr1	1207791	10	26	40	12	32	8	57	40	no	no	-	940	-448	AT1G04445	-70	AT1G04445	448	yes	Yes	no	no
chr1	1207801	13	13	7	7	51	13	23	43	no	no	-	930	-458	AT1G04445	-60	AT1G04445	458	yes	Yes	no	no
chr1	1207809	42	58	80	42	41	29	106	27	no	no	-	922	-466	AT1G04445	-52	AT1G04445	466	yes	Yes	no	no
chr1	1209237	228	119	128	144	16	36	28	15	yes	no	M	5424	-506	RIC3	-636	RIC3	506	yes	no	yes	no
chr1	1209521	94	55	60	79	32	52	89	55	no	no	-	5140	-790	RIC3	-352	RIC3	790	yes	no	yes	no
chr1	1209577	52	77	68	61	7	48	49	28	no	no	-	5084	-846	RIC3	-296	RIC3	846	yes	no	yes	no
chr1	1211340	62	68	67	64	14	38	59	42	no	no	-	3321	-2609	AT1G04470	3321	AT1G04470	-292	yes	no	yes	no
chr1	1211557	23	13	30	19	0	3	10	4	no	no	-	3104	-2826	AT1G04470	3104	AT1G04470	-509	yes	no	yes	no
chr1	1211632	65	109	116	74	5	13	123	16	no	no	-	3029	-2901	AT1G04470	3029	AT1G04470	-584	yes	no	yes	no
chr1	1211682	66	26	36	30	0	4	5	3	no	no	-	2979	-2951	AT1G04470	2979	AT1G04470	-634	yes	no	yes	no
chr1	1211712	17	23	29	28	24	18	44	17	no	no	-	2949	-2981	AT1G04470	2949	AT1G04470	-664	yes	no	yes	no
chr1	1211852	57	16	24	25	8	6	5	2	no	no	-	2809	-3121	AT1G04470	2809	AT1G04470	-804	yes	no	yes	no
chr1	1211871	58	77	62	104	23	80	47	77	no	no	-	2790	-3140	AT1G04470	2790	AT1G04470	-823	yes	no	yes	no
chr1	1211992	137	90	99	106	42	81	65	44	no	no	-	2669	-3261	AT1G04470	2669	AT1G04470	-944	yes	no	yes	no
chr1	1212677	29	26	29	41	7	36	7	11	no	no	-	1984	-3946	AT1G04470	1984	AT1G04470	-1629	yes	no	yes	no
chr1	1212837	56	48	44	42	45	26	94	31	no	no	-	1824	-4106	AT1G04470	1824	AT1G04470	-1789	yes	no	yes	no
chr1	1213281	14	26	29	20	7	11	26	8	no	no	-	1380	-4550	AT1G04470	1380	AT1G04470	-2233	yes	no	yes	no
chr1	1213610	48	45	48	44	54	47	72	42	no	no	-	1051	-4879	AT1G04470	1051	AT1G04470	-2562	yes	no	yes	no
chr1	1214096	22	3	15	28	21	7	2	28	no	no	-	565	-5365	AT1G04470	565	AT1G04470	-3048	yes	Yes	no	no
chr1	1216291	15	23	19	15	68	67	31	58	no	no	-	3845	-197	AT1G04480	-1167	AT1G04480	197	yes	no	yes	no
chr1	1216297	95	39	64	81	2	22	7	3	yes	no	M	3839	-203	AT1G04480	-1161	AT1G04480	203	yes	no	yes	no
chr1	1222289	18	6	24	20	23	9	16	20	no	no	-	2076	-2153	AT1G04500	2076	AT1G04500	-857	yes	no	yes	no
chr1	1222311	34	19	21	19	7	10	4	1	yes	no	M	2054	-2175	AT1G04500	2054	AT1G04500	-879	yes	no	yes	no
chr1	1222320	157	119	146	153	373	178	284	220	no	no	-	2045	-2184	AT1G04500	2045	AT1G04500	-888	yes	no	yes	no
chr1	1222619	32	16	23	38	24	35	8	47	no	no	-	1746	-2483	AT1G04500	1746	AT1G04500	-1187	yes	no	yes	no
chr1	1222791	15	39	41	17	1	10	46	4	no	no	-	1574	-2655	AT1G04500	1574	AT1G04500	-1359	yes	no	yes	no
chr1	1223465	17	6	14	17	3	20	2	11	no	no	-	900	-3329	AT1G04500	900	AT1G04500	-2033	yes	no	no	Yes
chr1	1227230	17	10	28	27	10	22	7	18	no	no	-	4347	-656	AT1G04510	-3596	AT1G04510	656	yes	no	no	Yes
chr1	1232392	10	3	4	6	9	20	5	13	no	no	-	3641	-815	AT1G04520	-1639	AT1G04520	815	yes	no	no	Yes
chr1	1232733	18	6	11	12	16	25	4	12	no	no	-	3300	-1156	AT1G04520	-1298	AT1G04520	1156	yes	no	yes	no
chr1	1234746	13	6	20	19	2	9	1	3	no	no	-	1287	-3169	AT1G04530	1287	AT1G04530	-571	yes	no	yes	no
chr1	1235553	32	19	25	30	58	69	11	55	no	no	-	480	-3976	AT1G04530	480	AT1G04530	-1378	yes	Yes	no	no
chr1	1235765	11	26	14	14	0	0	8	0	no	no	-	268	-4188	AT1G04530	268	AT1G04530	-1590	yes	Yes	no	no
chr1	1236475	22	10	17	24	40	45	10	55	no	no	-	780	-442	AT1G04540	780	AT1G04530	442	no	no	no	no
chr1	1238449	12	23	14	10	2	13	5	7	no	no	-	1925	-1194	AT1G04540	-611	AT1G04540	1194	yes	Yes	no	no
chr1	1238805	174	148	174	118	243	245	185	237	no	no	-	1569	-1550	AT1G04540	-255	AT1G04540	1550	yes	Yes	no	no
chr1	1238829	106	113	79	84	176	174	146	240	no	no	-	1545	-1574	AT1G04540	-231	AT1G04540	1574	yes	Yes	no	no
chr1	1238958	154	148	137	146	80	223	99	81	no	no	-	1416	-1703	AT1G04540	-102	AT1G04540	1703	yes	Yes	no	no
chr1	1240624	132	196	234	159	91	18	285	56	no	no	-	1933	-250	IAA12	-1496	IAA12	250	yes	Yes	no	no
chr1	1240673	102	71	78	96	136	88	149	84	no	no	-	1884	-299	IAA12	-1447	IAA12	299	yes	Yes	no	no
chr1	1243635	55	39	66	53	4	12	35	3	no	no	-	1311	-1078	AT1G04555	-313	AT1G04555	1078	yes	no	yes	no
chr1	1244894	33	55	36	37	4	23	53	16	no	no	-	52	-2337	AT1G04560	52	AT1G04555	-946	no	no	no	no
chr1	1245342	40	45	42	21	0	2	7	1	yes	no	M	3432	-396	AT1G04560	-716	AT1G04560	396	yes	no	yes	no
chr1	1245752	17	13	13	26	17	28	12	27	no	no	-	3022	-806	AT1G04560	-306	AT1G04560	806	yes	no	yes	no
chr1	1247818	62	71	60	63	52	42	111	40	no	no	-	956	-2872	AT1G04570	956	AT1G04570	-1091	yes	no	yes	no
chr1	1249157	16	26	11	14	6	22	5	12	no	no	-	8352	-383	AAO4	-2964	AT1G04570	383	no	no	no	no
chr1	1252295	52	45	55	61	52	44	65	70	no	no	-	5214	-3521	AAO4	5214	AAO4	-174	yes	no	yes	no
chr1	1252412	101	90	55	26	16	17	19	6	no	no	-	5097	-3638	AAO4	5097	AAO4	-291	yes	no	yes	no
chr1	1253484	18	39	22	18	6	12	11	5	no	no	-	4025	-4710	AAO4	4025	AAO4	-1363	yes	no	yes	no
chr1	1253828	43	61	49	68	29	48	106	40	no	no	-	3681	-5054	AAO4	3681	AAO4	-1707	yes	no	yes	no
chr1	1253844	9	19	16	11	3	25	11	4	no	no	-	3665	-5070	AAO4	3665	AAO4	-1723	yes	no	yes	no
chr1	1254291	18	6	10	16	5	5	4	20	no	no	-	3218	-5517	AAO4	3218	AAO4	-2170	yes	no	yes	no
chr1	1255355	10	48	51	6	2	1	61	2	no	no	-	2154	-6581	AAO4	2154	AAO4	-3234	yes	no	yes	no
chr1	1256545	78	68	83	129	36	71	71	109	no	no	-	964	-7771	AAO4	964	AAO4	-4424	yes	no	yes	no
chr1	1256702	34	35	30	35	4	10	12	1	yes	yes	M	807	-7928	AAO4	807	AAO4	-4581	yes	no	yes	no
chr1	1257504	23	26	17	28	2	21	5	10	no	no	-	5	-8730	AAO4	5	AAO4	-5383	yes	Yes	no	no
chr1	1258257	8	23	10	10	5	15	13	11	no	no	-	3168	-748	EMB2748	-319	AAO4	748	no	no	no	no
chr1	1258866	8	6	10	18	5	22	11	11	no	no	-	2559	-1357	EMB2748	2559	EMB2748	-290	yes	no	no	no
chr1	1259180	32	3	0	2	5	1	7	0	no	no	-	2245	-1671	EMB2748	2245	EMB2748	-604	yes	no	no	no
chr1	1259522	2	3	34	5	0	2	25	3	no	no	-	1903	-2013	EMB2748	1903	EMB2748	-946	yes	no	no	no
chr1	1259803	6	29	19	8	7	4	22	6	no	no	-	1622	-2294	EMB2748	1622	EMB2748	-1227	yes	no	no	no
chr1	1260777	29	48	35	33	3	21	28	21	no	no	-	648	-3268	EMB2748	648	EMB2748	-2201	yes	no	no	no
chr1	1262080	21	32	66	30	22	20	55	21	no	no	-	42	-655	XIA	42	EMB2748	655	no	no	no	no
chr1	1263462	43	29	29	34	8	5	8	4	yes	no	M	15925	-1340	XIA	-8913	XIA	1340	yes	no	yes	no
chr1	1263758	8	3	6	15	12	20	1	5	no	no	-	15629	-1636	XIA	-8617	XIA	1636	yes	no	no	Yes
chr1	1263976	9	26	16	15	11	27	17	11	no	no	-	15411	-1854	XIA	-8399	XIA	1854	yes	no	yes	no
chr1	1264215	5	10	3	8	8	21	0	4	no	no	-	15172	-2093	XIA	-8160	XIA	2093	yes	no	yes	no
chr1	1270910	12	10	7	13	12	9	3	22	no	no	-	8477	-8788	XIA	-1465	XIA	8788	yes	no	yes	no
chr1	1271331	3	23	7	14	6	5	1	4	no	no	-	8056	-9209	XIA	-1044	XIA	9209	yes	no	no	Yes
chr1	1272008	13	23	28	25	25	34	9	33	no	no	-	7379	-9886	XIA	-367	XIA	9886	yes	no	yes	no
chr1	1278276	22	6	16	21	8	24	15	14	no	no	-	1111	-16154	AT1G04610	1111	XIA	-5901	no	no	no	no
chr1	1278813	20	13	12	20	2	19	12	5	no	no	-	574	-16691	AT1G04610	574	XIA	-6438	no	no	no	no
chr1	1279607	97	126	130	80	65	41	200	57	no	no	-	6976	-220	AT1G04610	-2010	AT1G04610	220	yes	Yes	no	no
chr1	1279674	36	52	27	19	8	12	23	2	no	no	-	6909	-287	AT1G04610	-1943	AT1G04610	287	yes	Yes	no	no
chr1	1279685	31	19	29	39	14	34	22	20	no	no	-	6898	-298	AT1G04610	-1932	AT1G04610	298	yes	Yes	no	no
chr1	1279815	10	10	11	15	19	22	16	14	no	no	-	6768	-428	AT1G04610	-1802	AT1G04610	428	yes	Yes	no	no
chr1	1280058	18	16	34	23	114	23	36	18	no	no	-	6525	-671	AT1G04610	-1559	AT1G04610	671	yes	Yes	no	no
chr1	1280086	34	26	35	36	3	4	14	5	yes	no	M	6497	-699	AT1G04610	-1531	AT1G04610	699	yes	Yes	no	no
chr1	1280233	5	26	23	22	1	19	23	10	no	no	-	6350	-846	AT1G04610	-1384	AT1G04610	846	yes	Yes	no	no
chr1	1280598	20	19	38	38	137	45	54	15	no	no	-	5985	-1211	AT1G04610	-1019	AT1G04610	1211	yes	no	yes	no
chr1	1280656	9	19	12	16	12	24	7	17	no	no	-	5927	-1269	AT1G04610	-961	AT1G04610	1269	yes	no	yes	no
chr1	1280879	55	71	71	108	16	56	22	45	no	no	-	5704	-1492	AT1G04610	-738	AT1G04610	1492	yes	no	no	Yes
chr1	1283299	40	87	48	37	70	15	157	32	no	no	-	3284	-3912	AT1G04620	3284	AT1G04620	-559	yes	no	yes	no
chr1	1285926	14	23	10	21	16	15	13	15	no	no	-	657	-6539	AT1G04620	657	AT1G04620	-3186	yes	no	yes	no
chr1	1287934	17	19	16	29	1	10	5	4	yes	no	M	1018	-1351	AT1G04625	-255	AT1G04620	1351	no	no	no	no
chr1	1287974	18	35	39	33	5	16	33	29	no	no	-	978	-1391	AT1G04625	-215	AT1G04620	1391	no	no	no	no
chr1	1288597	19	13	27	20	2	8	8	0	no	no	-	355	-2014	AT1G04625	355	AT1G04625	-408	yes	no	no	Yes
chr1	1289953	136	177	102	132	201	129	165	130	no	no	-	1158	-1001	MEE4	1158	MEE4	-219	yes	no	yes	no
chr1	1290004	14	32	15	17	20	24	22	27	no	no	-	1107	-1052	MEE4	1107	MEE4	-270	yes	no	yes	no
chr1	1290873	13	23	18	13	45	45	12	48	no	no	-	238	-1921	MEE4	238	MEE4	-1139	yes	Yes	no	no
chr1	1290876	20	10	22	27	18	27	15	17	no	no	-	235	-1924	MEE4	235	MEE4	-1142	yes	Yes	no	no
chr1	1290905	14	45	34	18	32	27	59	45	no	no	-	206	-1953	MEE4	206	MEE4	-1171	yes	Yes	no	no
chr1	1290911	33	26	21	23	38	70	32	47	no	no	-	200	-1959	MEE4	200	MEE4	-1177	yes	Yes	no	no
chr1	1291093	20	16	18	15	8	24	2	6	no	no	-	18	-2141	MEE4	18	MEE4	-1359	yes	Yes	no	no
chr1	1291666	8	10	24	15	1	11	5	5	no	no	-	413	-353	EMB1687	-328	EMB1687	353	yes	Yes	no	no
chr1	1294157	56	48	53	70	241	118	120	121	no	no	-	105	-2078	AT1G04645	105	AT1G04645	-388	yes	Yes	no	no
chr1	1294159	61	71	70	97	140	101	116	138	no	no	-	103	-2080	AT1G04645	103	AT1G04645	-390	yes	Yes	no	no
chr1	1298531	15	23	19	26	1	3	6	4	yes	no	M	371	-4269	AT1G04650	371	AT1G04650	-3639	yes	no	no	Yes
chr1	1300786	22	16	22	10	12	7	26	2	no	no	-	986	-1884	AT1G04660	986	AT1G04660	-301	yes	Yes	no	no
chr1	1300876	39	29	47	30	45	24	98	42	no	no	-	896	-1974	AT1G04660	896	AT1G04660	-391	yes	Yes	no	no
chr1	1301026	105	68	81	108	20	19	42	28	yes	no	M	746	-2124	AT1G04660	746	AT1G04660	-541	yes	Yes	no	no
chr1	1301068	78	93	110	99	161	50	169	148	no	no	-	704	-2166	AT1G04660	704	AT1G04660	-583	yes	Yes	no	no
chr1	1301086	341	270	335	316	607	206	447	326	no	no	-	686	-2184	AT1G04660	686	AT1G04660	-601	yes	Yes	no	no
chr1	1301231	204	106	138	164	360	273	239	312	no	no	-	541	-2329	AT1G04660	541	AT1G04660	-746	yes	Yes	no	no
chr1	1301247	65	52	79	74	14	140	58	63	no	no	-	525	-2345	AT1G04660	525	AT1G04660	-762	yes	Yes	no	no
chr1	1303884	10	26	27	14	3	16	16	5	no	no	-	3997	-2024	AT1G04680	3997	AT1G04680	-356	yes	no	yes	no
chr1	1304067	17	29	22	23	1	17	8	7	no	no	-	3814	-2207	AT1G04680	3814	AT1G04680	-539	yes	no	yes	no
chr1	1304134	270	196	222	274	128	130	153	145	yes	no	M	3747	-2274	AT1G04680	3747	AT1G04680	-606	yes	no	yes	no
chr1	1304151	10	48	29	14	44	95	23	94	no	no	-	3730	-2291	AT1G04680	3730	AT1G04680	-623	yes	no	yes	no
chr1	1304863	69	35	59	61	6	12	42	11	no	no	-	3018	-3003	AT1G04680	3018	AT1G04680	-1335	yes	no	yes	no
chr1	1304899	16	42	32	19	34	6	60	17	no	no	-	2982	-3039	AT1G04680	2982	AT1G04680	-1371	yes	no	yes	no
chr1	1305112	12	3	11	7	20	9	12	12	no	no	-	2769	-3252	AT1G04680	2769	AT1G04680	-1584	yes	no	yes	no
chr1	1305118	8	29	37	15	9	15	51	8	no	no	-	2763	-3258	AT1G04680	2763	AT1G04680	-1590	yes	no	yes	no
chr1	1305123	0	0	1	0	22	7	22	37	no	no	-	2758	-3263	AT1G04680	2758	AT1G04680	-1595	yes	no	yes	no
chr1	1305231	25	39	27	24	20	23	28	15	no	no	-	2650	-3371	AT1G04680	2650	AT1G04680	-1703	yes	no	yes	no
chr1	1305242	123	190	155	135	172	62	263	128	no	no	-	2639	-3382	AT1G04680	2639	AT1G04680	-1714	yes	no	yes	no
chr1	1305652	33	45	32	27	9	20	16	22	no	no	-	2229	-3792	AT1G04680	2229	AT1G04680	-2124	yes	no	no	Yes
chr1	1305707	4	35	19	4	0	9	4	2	no	no	-	2174	-3847	AT1G04680	2174	AT1G04680	-2179	yes	no	no	Yes
chr1	1306817	7	26	19	6	0	4	17	0	no	no	-	1064	-4957	AT1G04680	1064	AT1G04680	-3289	yes	no	yes	no
chr1	1307774	15	16	23	22	3	13	18	6	no	no	-	107	-5914	AT1G04680	107	AT1G04680	-4246	yes	Yes	no	no
chr1	1308088	32	13	24	19	5	9	19	11	no	no	-	5475	-207	KAB1	5475	AT1G04680	207	no	no	no	no
chr1	1310989	24	48	19	19	11	26	23	21	no	no	-	2574	-3108	KAB1	2574	AT1G04680	3108	no	no	no	no
chr1	1313728	89	129	102	68	20	41	78	24	no	no	-	3190	-165	KAB1	-2021	KAB1	165	yes	Yes	no	no
chr1	1313834	11	32	15	14	2	10	12	7	no	no	-	3084	-271	KAB1	-1915	KAB1	271	yes	Yes	no	no
chr1	1314596	662	374	476	594	1912	1091	490	863	no	no	-	2322	-1033	KAB1	-1153	KAB1	1033	yes	no	yes	no
chr1	1317988	39	45	27	29	6	20	9	22	no	no	-	3915	-1070	AT1G04700	-2930	AT1G04700	1070	yes	Yes	no	no
chr1	1320507	90	100	93	72	57	34	140	56	no	no	-	1396	-3589	AT1G04700	-411	AT1G04700	3589	yes	no	yes	no
chr1	1322697	54	42	74	68	35	47	40	63	no	no	-	2225	-794	AT1G04710	-2082	AT1G04710	794	yes	no	yes	no
chr1	1323200	9	13	13	24	13	20	4	18	no	no	-	1722	-1297	AT1G04710	-1579	AT1G04710	1297	yes	no	yes	no
chr1	1324234	27	16	14	12	4	13	11	10	no	no	-	688	-2331	AT1G04710	-545	AT1G04710	2331	yes	no	yes	no
chr1	1324472	3	6	3	60	0	4	4	7	no	no	-	450	-2569	AT1G04710	-307	AT1G04710	2569	yes	no	no	Yes
chr1	1324519	7	13	11	38	1	12	9	3	no	no	-	403	-2616	AT1G04710	-260	AT1G04710	2616	yes	no	yes	no
chr1	1330933	25	29	38	32	7	17	57	10	no	no	-	152	-6011	AT1G04730	152	AT1G04730	-5549	yes	Yes	no	no
chr1	1331175	22	0	26	19	0	6	2	0	no	no	-	2391	-90	VAMP7B	-290	AT1G04730	90	no	no	no	no
chr1	1333386	40	23	33	44	3	5	13	4	yes	no	M	180	-2301	VAMP7B	180	VAMP7B	-1921	yes	Yes	no	no
chr1	1333703	45	29	35	35	4	4	9	4	yes	yes	M	1056	-137	ATVAMP726	1056	VAMP7B	137	no	no	no	no
chr1	1333707	28	48	32	28	79	18	70	39	no	no	-	1052	-141	ATVAMP726	1052	VAMP7B	141	no	no	no	no
chr1	1334797	121	103	132	104	25	18	93	19	no	no	-	3051	-38	ATVAMP726	-1272	ATVAMP726	38	yes	Yes	no	no
chr1	1334854	50	35	26	42	2	3	4	2	yes	no	M	2994	-95	ATVAMP726	-1215	ATVAMP726	95	yes	Yes	no	no
chr1	1336081	8	13	7	13	6	0	37	4	no	no	-	1767	-1322	AT1G04770	-289	ATVAMP726	-12	no	no	no	no
chr1	1337703	8	16	16	12	20	43	5	28	no	no	-	145	-2944	AT1G04770	145	AT1G04770	-1333	yes	Yes	no	no
chr1	1339248	26	32	31	28	2	17	18	10	yes	no	M	643	-1400	AT1G04778	643	AT1G04770	1400	no	no	no	no
chr1	1340000	3	10	8	6	21	10	11	10	no	no	-	3583	-109	AT1G04778	-326	AT1G04778	109	yes	Yes	no	no
chr1	1340016	208	151	121	216	27	42	27	21	yes	no	M	3567	-125	AT1G04778	-310	AT1G04778	125	yes	Yes	no	no
chr1	1341059	32	35	42	35	11	27	12	11	yes	no	M	2524	-1168	AT1G04780	2524	AT1G04780	-391	yes	no	yes	no
chr1	1341630	28	26	34	44	7	35	19	36	no	no	-	1953	-1739	AT1G04780	1953	AT1G04780	-962	yes	Yes	no	no
chr1	1342026	20	16	19	19	4	9	9	12	yes	no	M	1557	-2135	AT1G04780	1557	AT1G04780	-1358	yes	Yes	no	no
chr1	1342229	79	55	82	81	10	23	15	11	yes	no	M	1354	-2338	AT1G04780	1354	AT1G04780	-1561	yes	Yes	no	no
chr1	1342701	49	55	34	57	17	30	36	17	no	no	-	882	-2810	AT1G04780	882	AT1G04780	-2033	yes	Yes	no	no
chr1	1343527	16	39	36	17	5	8	42	12	no	no	-	56	-3636	AT1G04780	56	AT1G04780	-2859	yes	Yes	no	no
chr1	1344989	19	29	34	57	13	26	30	37	no	no	-	46	-1406	AT1G04790	46	AT1G04780	1406	no	no	no	no
chr1	1345648	3	3	3	45	4	13	2	50	no	no	-	3637	-613	AT1G04790	-2802	AT1G04790	613	yes	no	yes	no
chr1	1347252	12	16	25	10	2	18	20	6	no	no	-	2033	-2217	AT1G04790	-1198	AT1G04790	2217	yes	no	yes	no
chr1	1347390	27	42	36	30	9	17	32	21	no	no	-	1895	-2355	AT1G04790	-1060	AT1G04790	2355	yes	no	yes	no
chr1	1348675	8	23	28	12	180	26	59	72	no	no	-	610	-3640	AT1G04800	610	AT1G04800	-224	yes	Yes	no	no
chr1	1348819	128	158	182	155	166	44	249	83	no	no	-	466	-3784	AT1G04800	466	AT1G04800	-368	yes	Yes	no	no
chr1	1348867	7	3	11	14	34	26	12	15	no	no	-	418	-3832	AT1G04800	418	AT1G04800	-416	yes	Yes	no	no
chr1	1348891	12	61	28	24	14	2	65	6	no	no	-	394	-3856	AT1G04800	394	AT1G04800	-440	yes	Yes	no	no
chr1	1348939	8	3	22	13	11	12	15	13	no	no	-	346	-3904	AT1G04800	346	AT1G04800	-488	yes	Yes	no	no
chr1	1350326	74	90	88	75	36	33	63	29	yes	no	M	8059	-147	AT1G04810	-5115	AT1G04810	147	yes	Yes	no	no
chr1	1350329	16	87	46	27	299	162	67	315	no	no	-	8056	-150	AT1G04810	-5112	AT1G04810	150	yes	Yes	no	no
chr1	1350731	12	10	24	27	0	6	8	2	no	no	-	7654	-552	AT1G04810	-4710	AT1G04810	552	yes	no	no	Yes
chr1	1352299	56	55	38	46	13	44	35	35	no	no	-	6086	-2120	AT1G04810	-3142	AT1G04810	2120	yes	no	yes	no
chr1	1352386	15	10	22	14	3	9	6	1	no	no	-	5999	-2207	AT1G04810	-3055	AT1G04810	2207	yes	no	yes	no
chr1	1352994	42	32	59	89	17	10	36	47	no	no	-	5391	-2815	AT1G04810	-2447	AT1G04810	2815	yes	no	yes	no
chr1	1353345	151	209	140	94	177	79	201	120	no	no	-	5040	-3166	AT1G04810	-2096	AT1G04810	3166	yes	no	yes	no
chr1	1353700	20	19	23	20	2	6	4	5	yes	yes	M	4685	-3521	AT1G04810	-1741	AT1G04810	3521	yes	no	yes	no
chr1	1355707	11	10	21	16	5	13	8	9	no	no	-	2678	-5528	TUA4	-483	AT1G04810	-266	no	no	no	no
chr1	1356850	13	26	31	21	11	29	12	26	no	no	-	1535	-6671	TUA4	1535	TUA4	-660	yes	no	yes	no
chr1	1358956	15	13	9	9	10	21	9	12	no	no	-	3024	-571	AT1G04830	3024	AT1G04830	-40	yes	no	yes	no
chr1	1361340	28	26	31	39	21	38	8	28	no	no	-	640	-2955	AT1G04830	640	AT1G04830	-2424	yes	no	yes	no
chr1	1361679	22	23	26	25	16	29	11	20	no	no	-	301	-3294	AT1G04830	301	AT1G04830	-2763	yes	Yes	no	no
chr1	1361784	18	26	40	33	6	12	19	7	no	no	-	196	-3399	AT1G04830	196	AT1G04830	-2868	yes	Yes	no	no
chr1	1363667	13	19	30	19	2	4	8	3	no	no	-	1294	-1687	AT1G04840	1294	AT1G04840	-801	yes	no	yes	no
chr1	1364241	0	26	12	7	0	3	4	1	no	no	-	720	-2261	AT1G04840	720	AT1G04840	-1375	yes	Yes	no	no
chr1	1364511	12	19	31	21	0	1	5	1	yes	no	M	450	-2531	AT1G04840	450	AT1G04840	-1645	yes	Yes	no	no
chr1	1364734	30	19	16	61	10	33	13	38	no	no	-	227	-2754	AT1G04840	227	AT1G04840	-1868	yes	Yes	no	no
chr1	1364780	37	26	10	12	47	23	37	25	no	no	-	181	-2800	AT1G04840	181	AT1G04840	-1914	yes	Yes	no	no
chr1	1364881	6	6	7	5	13	24	9	31	no	no	-	80	-2901	AT1G04840	80	AT1G04840	-2015	yes	Yes	no	no
chr1	1365929	14	23	17	23	17	22	4	25	no	no	-	2914	-968	AT1G04850	2914	AT1G04850	-811	yes	no	yes	no
chr1	1366095	2	3	28	3	0	1	47	0	no	no	-	2748	-1134	AT1G04850	2748	AT1G04850	-977	yes	no	yes	no
chr1	1368986	20	16	22	21	1	5	2	0	yes	yes	M	4111	-143	UBP2	-67	AT1G04850	143	no	no	no	no
chr1	1369009	6	0	0	3	25	15	6	12	no	no	-	4088	-166	UBP2	-44	AT1G04850	166	no	no	no	no
chr1	1369538	5	16	2	22	3	1	10	11	no	no	-	3559	-695	UBP2	3559	UBP2	-485	yes	no	yes	no
chr1	1371213	20	6	5	1	3	13	2	1	no	no	-	1884	-2370	UBP2	1884	UBP2	-2160	yes	no	yes	no
chr1	1375199	14	10	11	24	10	31	5	42	no	no	-	562	-2102	AT1G04870	562	AT1G04870	-1966	yes	no	no	no
chr1	1375208	20	10	8	6	1	18	8	8	no	no	-	553	-2111	AT1G04870	553	AT1G04870	-1975	yes	no	no	no
chr1	1375543	137	119	91	110	89	144	109	114	no	no	-	218	-2446	AT1G04870	218	AT1G04870	-2310	yes	Yes	no	no
chr1	1375546	128	106	97	108	278	208	157	256	no	no	-	215	-2449	AT1G04870	215	AT1G04870	-2313	yes	Yes	no	no
chr1	1375552	7	16	10	14	41	47	15	59	no	no	-	209	-2455	AT1G04870	209	AT1G04870	-2319	yes	Yes	no	no
chr1	1375573	151	113	119	108	161	140	153	228	no	no	-	188	-2476	AT1G04870	188	AT1G04870	-2340	yes	Yes	no	no
chr1	1375576	60	29	48	43	10	33	8	12	no	no	-	185	-2479	AT1G04870	185	AT1G04870	-2343	yes	Yes	no	no
chr1	1376126	41	35	37	39	21	28	62	23	no	no	-	3058	-365	AT1G04880	3058	AT1G04880	-166	yes	no	yes	no
chr1	1376323	73	119	107	66	16	12	54	11	no	no	-	2861	-562	AT1G04880	2861	AT1G04880	-363	yes	no	yes	no
chr1	1376402	10	6	16	21	15	13	13	26	no	no	-	2782	-641	AT1G04880	2782	AT1G04880	-442	yes	no	yes	no
chr1	1377675	6	29	25	5	1	1	23	2	no	no	-	1509	-1914	AT1G04880	1509	AT1G04880	-1715	yes	no	yes	no
chr1	1378370	7	0	4	8	20	10	1	18	no	no	-	814	-2609	AT1G04880	814	AT1G04880	-2410	yes	no	no	Yes
chr1	1378779	13	13	31	15	4	7	8	4	no	no	-	405	-3018	AT1G04880	405	AT1G04880	-2819	yes	no	no	Yes
chr1	1382016	186	161	139	149	54	64	72	49	yes	yes	M	582	-2832	AT1G04890	582	AT1G04890	-1635	yes	no	yes	no
chr1	1382033	23	16	18	15	66	28	22	49	no	no	-	565	-2849	AT1G04890	565	AT1G04890	-1652	yes	no	yes	no
chr1	1382076	43	23	40	26	5	9	7	2	yes	no	M	522	-2892	AT1G04890	522	AT1G04890	-1695	yes	no	yes	no
chr1	1382517	19	19	25	10	1	18	2	2	no	no	-	81	-3333	AT1G04890	81	AT1G04890	-2136	yes	Yes	no	no
chr1	1390522	23	32	47	42	5	22	26	18	no	no	-	664	-6682	AT1G04910	664	AT1G04900	-2628	yes	no	yes	no
chr1	1390942	47	52	48	50	33	18	55	44	no	no	-	244	-7102	AT1G04910	244	AT1G04900	-3048	yes	no	no	Yes
chr1	1391243	70	39	41	46	10	16	10	11	yes	no	M	4620	-57	ATSPS3F	-258	AT1G04910	57	no	no	no	no
chr1	1391245	125	151	90	64	96	117	130	126	no	no	-	4618	-59	ATSPS3F	-256	AT1G04910	59	no	no	no	no
chr1	1391296	17	3	14	14	28	8	13	2	no	no	-	4567	-110	ATSPS3F	-205	AT1G04910	110	no	no	no	no
chr1	1391649	17	3	19	21	23	20	8	48	no	no	-	4214	-463	ATSPS3F	4214	ATSPS3F	-148	yes	no	yes	no
chr1	1391797	44	42	60	52	19	15	72	15	no	no	-	4066	-611	ATSPS3F	4066	ATSPS3F	-296	yes	no	yes	no
chr1	1391858	20	0	24	39	25	19	8	14	no	no	-	4005	-672	ATSPS3F	4005	ATSPS3F	-357	yes	no	yes	no
chr1	1391906	19	10	23	22	13	59	11	19	no	no	-	3957	-720	ATSPS3F	3957	ATSPS3F	-405	yes	no	yes	no
chr1	1392742	15	58	56	24	98	17	116	23	no	no	-	3121	-1556	ATSPS3F	3121	ATSPS3F	-1241	yes	no	yes	no
chr1	1392841	287	100	240	135	776	394	201	126	no	no	-	3022	-1655	ATSPS3F	3022	ATSPS3F	-1340	yes	no	yes	no
chr1	1392979	3	3	12	77	2	7	17	25	no	no	-	2884	-1793	ATSPS3F	2884	ATSPS3F	-1478	yes	no	yes	no
chr1	1392997	90	10	7	14	7	2	3	2	no	no	-	2866	-1811	ATSPS3F	2866	ATSPS3F	-1496	yes	no	yes	no
chr1	1393025	34	10	20	14	9	21	11	17	no	no	-	2838	-1839	ATSPS3F	2838	ATSPS3F	-1524	yes	no	yes	no
chr1	1393040	13	35	27	19	7	9	60	18	no	no	-	2823	-1854	ATSPS3F	2823	ATSPS3F	-1539	yes	no	yes	no
chr1	1394136	22	6	18	24	19	19	5	21	no	no	-	1727	-2950	ATSPS3F	1727	ATSPS3F	-2635	yes	no	yes	no
chr1	1394268	40	52	57	28	16	27	81	18	no	no	-	1595	-3082	ATSPS3F	1595	ATSPS3F	-2767	yes	no	yes	no
chr1	1394520	21	23	12	6	3	9	9	10	no	no	-	1343	-3334	ATSPS3F	1343	ATSPS3F	-3019	yes	no	yes	no
chr1	1394544	10	26	27	31	0	11	7	3	no	no	-	1319	-3358	ATSPS3F	1319	ATSPS3F	-3043	yes	no	yes	no
chr1	1395523	11	10	22	35	2	8	5	9	no	no	-	340	-4337	ATSPS3F	340	ATSPS3F	-4022	yes	Yes	no	no
chr1	1398442	9	10	11	21	4	9	0	8	no	no	-	610	-2579	AT1G04930	610	AT1G04930	-2150	yes	Yes	no	no
chr1	1398697	109	116	104	126	243	113	162	172	no	no	-	355	-2834	AT1G04930	355	AT1G04930	-2405	yes	Yes	no	no
chr1	1398751	49	52	63	61	106	70	69	37	no	no	-	301	-2888	AT1G04930	301	AT1G04930	-2459	yes	Yes	no	no
chr1	1400285	27	23	25	28	39	61	14	62	no	no	-	622	-1104	TIC20	-484	TIC20	1104	yes	no	yes	no
chr1	1401090	21	32	13	21	7	17	21	14	no	no	-	6410	-183	TAFII59	-1994	AT1G04945	183	yes	Yes	no	no
chr1	1403845	16	16	33	35	1	11	2	4	no	no	-	3655	-2938	TAFII59	3655	AT1G04945	-734	yes	no	no	no
chr1	1404083	2	32	54	38	2	12	28	18	no	no	-	3417	-3176	TAFII59	3417	AT1G04945	-972	yes	no	no	no
chr1	1407434	56	68	68	43	14	8	96	17	no	no	-	66	-6527	TAFII59	66	AT1G04945	-4323	yes	Yes	no	no
chr1	1409170	4	23	15	9	4	13	2	9	no	no	-	1697	-1670	AT1G04960	1697	AT1G04960	-1370	yes	no	no	Yes
chr1	1410679	8	16	15	14	9	8	22	6	no	no	-	188	-3179	AT1G04960	188	AT1G04960	-2879	yes	Yes	no	no
chr1	1410736	33	39	54	35	17	36	39	19	no	no	-	131	-3236	AT1G04960	131	AT1G04960	-2936	yes	Yes	no	no
chr1	1413022	34	29	35	45	9	25	49	16	no	no	-	3121	-1853	AT1G04970	-604	AT1G04970	1853	yes	no	no	no
chr1	1415517	26	10	14	15	32	40	9	34	no	no	-	626	-4348	ATPDIL2-2	626	ATPDIL2-2	-1874	yes	no	yes	no
chr1	1416050	16	10	32	20	1	2	3	0	no	no	-	93	-4881	ATPDIL2-2	93	ATPDIL2-2	-2407	yes	Yes	no	no
chr1	1418147	5	10	3	6	18	21	4	17	no	no	-	334	-2004	AT1G04985	334	AT1G04985	-1805	yes	no	no	Yes
chr1	1418248	34	39	53	26	3	3	12	0	yes	no	M	233	-2105	AT1G04985	233	AT1G04985	-1906	yes	Yes	no	no
chr1	1418303	9	23	11	14	1	6	5	0	no	no	-	178	-2160	AT1G04985	178	AT1G04985	-1961	yes	Yes	no	no
chr1	1419568	124	196	163	155	62	35	237	42	no	no	-	2220	-1087	AT1G04990	2220	AT1G04990	-489	yes	no	no	no
chr1	1420833	34	39	50	63	16	35	19	49	no	no	-	955	-2352	AT1G04990	955	AT1G04990	-1754	yes	no	no	no
chr1	1423648	13	42	17	12	2	8	13	5	no	no	-	1944	-1860	AT1G05000	1944	AT1G04990	1860	no	no	no	no
chr1	1423831	10	6	11	10	4	17	3	32	no	no	-	1761	-2043	AT1G05000	1761	AT1G04990	2043	no	no	no	no
chr1	1423847	61	10	26	33	1	21	2	5	no	no	-	1745	-2059	AT1G05000	1745	AT1G04990	2059	no	no	no	no
chr1	1423850	52	23	67	38	239	128	108	119	no	no	-	1742	-2062	AT1G05000	1742	AT1G04990	2062	no	no	no	no
chr1	1425769	30	58	55	39	1	12	11	6	yes	no	M	7088	-177	AT1G05000	-3012	AT1G05000	177	yes	Yes	no	no
chr1	1426026	15	61	37	16	7	7	77	6	no	no	-	6831	-434	AT1G05000	-2755	AT1G05000	434	yes	no	yes	no
chr1	1428215	12	3	15	15	3	5	28	16	no	no	-	4642	-2623	AT1G05000	-566	AT1G05000	2623	yes	no	yes	no
chr1	1429701	11	0	10	5	9	22	2	11	no	no	-	3156	-4109	EFE	-1488	AT1G05000	-920	no	no	no	no
chr1	1431005	21	10	16	20	3	12	2	4	no	no	-	1852	-5413	EFE	-184	AT1G05000	-2224	no	no	no	no
chr1	1431601	37	32	49	39	4	11	30	18	no	no	-	1256	-6009	EFE	1256	EFE	-412	yes	no	yes	no
chr1	1431604	34	16	15	24	32	26	23	45	no	no	-	1253	-6012	EFE	1253	EFE	-415	yes	no	yes	no
chr1	1431848	361	509	467	374	286	99	565	193	no	no	-	1009	-6256	EFE	1009	EFE	-659	yes	no	yes	no
chr1	1431928	30	16	25	24	2	7	1	1	yes	no	M	929	-6336	EFE	929	EFE	-739	yes	no	yes	no
chr1	1431931	93	109	120	110	165	191	191	200	yes	no	U	926	-6339	EFE	926	EFE	-742	yes	no	yes	no
chr1	1431968	5	29	25	22	3	6	24	7	no	no	-	889	-6376	EFE	889	EFE	-779	yes	no	yes	no
chr1	1433711	19	29	31	23	13	3	60	2	no	no	-	3955	-854	AT1G05020	-1542	EFE	854	no	no	no	no
chr1	1435592	37	58	49	28	0	17	9	4	yes	no	M	2074	-2735	AT1G05020	2074	AT1G05020	-339	yes	Yes	no	no
chr1	1435647	95	106	111	84	11	77	56	37	no	no	-	2019	-2790	AT1G05020	2019	AT1G05020	-394	yes	Yes	no	no
chr1	1435664	19	48	26	14	31	12	62	17	no	no	-	2002	-2807	AT1G05020	2002	AT1G05020	-411	yes	Yes	no	no
chr1	1435721	39	32	72	26	10	7	25	10	no	no	-	1945	-2864	AT1G05020	1945	AT1G05020	-468	yes	Yes	no	no
chr1	1436671	204	142	147	196	26	60	22	29	yes	no	M	995	-3814	AT1G05020	995	AT1G05020	-1418	yes	Yes	no	no
chr1	1436884	21	23	12	18	1	16	2	9	no	no	-	782	-4027	AT1G05020	782	AT1G05020	-1631	yes	Yes	no	no
chr1	1436901	11	16	30	12	9	8	33	14	no	no	-	765	-4044	AT1G05020	765	AT1G05020	-1648	yes	Yes	no	no
chr1	1436956	66	55	31	45	26	29	27	19	no	no	-	710	-4099	AT1G05020	710	AT1G05020	-1703	yes	Yes	no	no
chr1	1436984	78	87	72	58	83	59	142	86	no	no	-	682	-4127	AT1G05020	682	AT1G05020	-1731	yes	Yes	no	no
chr1	1436989	32	48	34	26	7	33	27	11	no	no	-	677	-4132	AT1G05020	677	AT1G05020	-1736	yes	Yes	no	no
chr1	1437072	106	90	107	91	67	81	156	77	no	no	-	594	-4215	AT1G05020	594	AT1G05020	-1819	yes	Yes	no	no
chr1	1437116	21	6	10	17	2	9	1	1	no	no	-	550	-4259	AT1G05020	550	AT1G05020	-1863	yes	Yes	no	no
chr1	1437119	8	10	4	8	11	21	12	10	no	no	-	547	-4262	AT1G05020	547	AT1G05020	-1866	yes	Yes	no	no
chr1	1437122	43	90	69	44	160	76	91	125	no	no	-	544	-4265	AT1G05020	544	AT1G05020	-1869	yes	Yes	no	no
chr1	1437254	196	126	182	135	56	41	55	30	yes	no	M	412	-4397	AT1G05020	412	AT1G05020	-2001	yes	Yes	no	no
chr1	1437260	165	177	137	145	393	195	239	288	no	no	-	406	-4403	AT1G05020	406	AT1G05020	-2007	yes	Yes	no	no
chr1	1437359	188	167	220	161	571	267	278	383	no	no	-	307	-4502	AT1G05020	307	AT1G05020	-2106	yes	Yes	no	no
chr1	1437622	10	16	25	11	4	6	32	11	no	no	-	44	-4765	AT1G05020	44	AT1G05020	-2369	yes	Yes	no	no
chr1	1440524	9	0	8	28	11	3	1	15	no	no	-	892	-2858	AT1G05030	892	AT1G05030	-2373	yes	no	yes	no
chr1	1440615	21	10	29	23	3	8	17	5	no	no	-	801	-2949	AT1G05030	801	AT1G05030	-2464	yes	no	yes	no
chr1	1441094	31	23	35	21	35	8	61	35	no	no	-	322	-3428	AT1G05030	322	AT1G05030	-2943	yes	no	yes	no
chr1	1444944	17	42	36	17	18	5	58	16	no	no	-	3503	-3528	AT1G05040	-2424	AT1G05030	3528	no	no	no	no
chr1	1446796	9	0	14	24	3	12	1	10	no	no	-	1651	-5380	AT1G05040	-572	AT1G05030	5380	no	no	no	no
chr1	1450039	6	3	10	9	24	23	5	13	no	no	-	847	-1592	ATGTF2H2/GTF2H2	847	ATGTF2H2/GTF2H2	-1322	yes	no	yes	no
chr1	1450792	38	129	88	34	5	3	62	0	no	no	-	94	-2345	ATGTF2H2/GTF2H2	94	ATGTF2H2/GTF2H2	-2075	yes	Yes	no	no
chr1	1452828	22	6	9	28	2	3	2	4	no	no	-	43	-1942	AT1G05060	43	AT1G05060	-1799	yes	Yes	no	no
chr1	1458410	11	3	8	9	13	26	16	16	no	no	-	332	-3191	AT1G05070	332	AT1G05070	-1348	yes	Yes	no	no
chr1	1458510	18	29	10	15	98	41	25	67	no	no	-	232	-3291	AT1G05070	232	AT1G05070	-1448	yes	Yes	no	no
chr1	1458513	56	32	42	57	7	10	8	4	yes	no	M	229	-3294	AT1G05070	229	AT1G05070	-1451	yes	Yes	no	no
chr1	1458644	19	32	13	15	1	15	6	4	no	no	-	98	-3425	AT1G05070	98	AT1G05070	-1582	yes	Yes	no	no
chr1	1458978	20	26	24	35	42	36	18	45	no	no	-	112	-236	AT1G05080	112	AT1G05070	236	no	no	no	no
chr1	1459001	36	48	35	18	7	56	24	34	no	no	-	89	-259	AT1G05080	89	AT1G05070	259	no	no	no	no
chr1	1459334	6	10	7	14	16	15	5	24	no	no	-	1653	-244	AT1G05080	-1244	AT1G05080	244	yes	Yes	no	no
chr1	1459467	83	97	93	61	20	14	55	4	yes	no	M	1520	-377	AT1G05080	-1111	AT1G05080	377	yes	Yes	no	no
chr1	1462385	9	39	28	14	22	7	47	6	no	no	-	816	-1398	AT1G05090	816	AT1G05085	-716	no	no	no	no
chr1	1462391	127	116	89	68	5	35	39	23	yes	no	M	810	-1404	AT1G05090	810	AT1G05085	-722	no	no	no	no
chr1	1469126	50	48	47	52	7	50	26	32	no	no	-	483	-5925	MAPKKK18	483	AT1G05090	-3505	no	no	no	no
chr1	1469153	15	13	21	26	16	16	7	27	no	no	-	456	-5952	MAPKKK18	456	AT1G05090	-3532	no	no	no	no
chr1	1469201	7	6	7	13	3	15	3	22	no	no	-	408	-6000	MAPKKK18	408	AT1G05090	-3580	no	no	no	no
chr1	1469731	29	39	23	17	16	12	13	21	no	no	-	6346	-122	MAPKKK18	-1149	MAPKKK18	122	yes	Yes	no	no
chr1	1469752	13	13	9	8	74	8	28	50	no	no	-	6325	-143	MAPKKK18	-1128	MAPKKK18	143	yes	Yes	no	no
chr1	1469776	32	35	22	20	4	1	15	4	yes	no	M	6301	-167	MAPKKK18	-1104	MAPKKK18	167	yes	Yes	no	no
chr1	1469845	28	16	32	47	5	43	6	20	no	no	-	6232	-236	MAPKKK18	-1035	MAPKKK18	236	yes	Yes	no	no
chr1	1469934	97	106	92	75	143	139	206	130	no	no	-	6143	-325	MAPKKK18	-946	MAPKKK18	325	yes	Yes	no	no
chr1	1469946	52	48	48	62	16	31	22	14	yes	no	M	6131	-337	MAPKKK18	-934	MAPKKK18	337	yes	Yes	no	no
chr1	1469956	27	58	32	20	53	80	71	95	no	no	-	6121	-347	MAPKKK18	-924	MAPKKK18	347	yes	Yes	no	no
chr1	1469974	98	81	85	86	9	21	28	11	yes	yes	M	6103	-365	MAPKKK18	-906	MAPKKK18	365	yes	Yes	no	no
chr1	1470011	49	116	66	26	264	87	105	121	no	no	-	6066	-402	MAPKKK18	-869	MAPKKK18	402	yes	Yes	no	no
chr1	1470150	20	26	26	16	18	16	15	11	no	no	-	5927	-541	MAPKKK18	-730	MAPKKK18	541	yes	Yes	no	no
chr1	1470165	6	10	7	8	24	8	17	13	no	no	-	5912	-556	MAPKKK18	-715	MAPKKK18	556	yes	Yes	no	no
chr1	1470180	6	48	27	14	11	25	32	78	no	no	-	5897	-571	MAPKKK18	-700	MAPKKK18	571	yes	Yes	no	no
chr1	1470201	42	16	32	17	2	10	12	2	no	no	-	5876	-592	MAPKKK18	-679	MAPKKK18	592	yes	Yes	no	no
chr1	1470204	63	74	97	43	9	46	63	51	no	no	-	5873	-595	MAPKKK18	-676	MAPKKK18	595	yes	Yes	no	no
chr1	1470274	3	26	8	6	92	29	33	76	no	no	-	5803	-665	MAPKKK18	-606	MAPKKK18	665	yes	Yes	no	no
chr1	1470297	21	23	15	19	3	17	8	5	no	no	-	5780	-688	MAPKKK18	-583	MAPKKK18	688	yes	Yes	no	no
chr1	1472164	10	6	14	12	6	15	3	21	no	no	-	3913	-2555	AT1G05120	3913	AT1G05120	-651	yes	no	yes	no
chr1	1473465	13	10	17	12	10	20	2	6	no	no	-	2612	-3856	AT1G05120	2612	AT1G05120	-1952	yes	no	yes	no
chr1	1473701	13	55	32	29	14	15	47	15	no	no	-	2376	-4092	AT1G05120	2376	AT1G05120	-2188	yes	no	yes	no
chr1	1476050	92	87	85	79	1	2	22	3	yes	yes	M	27	-6441	AT1G05120	27	AT1G05120	-4537	yes	Yes	no	no
chr1	1477701	12	19	26	14	2	8	14	4	no	no	-	1119	-1624	AT1G05135	1119	AT1G05135	-202	yes	no	no	Yes
chr1	1477707	32	52	42	23	188	56	100	121	no	no	-	1113	-1630	AT1G05135	1113	AT1G05135	-208	yes	no	no	Yes
chr1	1477845	112	109	114	111	40	66	85	32	yes	no	M	975	-1768	AT1G05135	975	AT1G05135	-346	yes	no	no	Yes
chr1	1477863	38	132	81	53	627	257	135	573	no	no	-	957	-1786	AT1G05135	957	AT1G05135	-364	yes	no	no	Yes
chr1	1477872	14	13	10	13	3	22	5	11	no	no	-	948	-1795	AT1G05135	948	AT1G05135	-373	yes	no	no	Yes
chr1	1477911	40	184	76	42	324	81	142	214	no	no	-	909	-1834	AT1G05135	909	AT1G05135	-412	yes	no	no	Yes
chr1	1477944	0	13	4	1	0	27	5	2	no	no	-	876	-1867	AT1G05135	876	AT1G05135	-445	yes	no	no	Yes
chr1	1478025	26	52	70	34	95	28	87	85	no	no	-	795	-1948	AT1G05135	795	AT1G05135	-526	yes	no	no	Yes
chr1	1478139	67	213	118	76	521	170	203	367	no	no	-	681	-2062	AT1G05135	681	AT1G05135	-640	yes	no	no	Yes
chr1	1478160	28	35	32	18	3	8	15	9	yes	no	M	660	-2083	AT1G05135	660	AT1G05135	-661	yes	no	no	Yes
chr1	1478208	21	26	18	14	47	21	26	16	no	no	-	612	-2131	AT1G05135	612	AT1G05135	-709	yes	no	no	Yes
chr1	1478235	12	71	45	12	12	2	75	12	no	no	-	585	-2158	AT1G05135	585	AT1G05135	-736	yes	no	no	Yes
chr1	1478259	8	48	16	8	338	53	70	128	no	no	-	561	-2182	AT1G05135	561	AT1G05135	-760	yes	no	no	Yes
chr1	1478268	98	58	88	48	52	56	43	26	no	no	-	552	-2191	AT1G05135	552	AT1G05135	-769	yes	no	no	Yes
chr1	1478286	20	0	0	8	7	1	0	4	no	no	-	534	-2209	AT1G05135	534	AT1G05135	-787	yes	no	no	Yes
chr1	1478328	2	13	5	2	23	50	19	26	no	no	-	492	-2251	AT1G05135	492	AT1G05135	-829	yes	no	no	Yes
chr1	1478346	60	167	104	73	1136	567	252	1032	no	no	-	474	-2269	AT1G05135	474	AT1G05135	-847	yes	no	no	Yes
chr1	1478379	57	103	65	39	25	41	45	13	no	no	-	441	-2302	AT1G05135	441	AT1G05135	-880	yes	no	no	Yes
chr1	1478457	185	258	161	162	107	165	174	86	no	no	-	363	-2380	AT1G05135	363	AT1G05135	-958	yes	no	no	Yes
chr1	1478460	265	396	205	279	968	766	403	903	no	no	-	360	-2383	AT1G05135	360	AT1G05135	-961	yes	no	no	Yes
chr1	1478526	123	122	181	146	77	64	147	47	no	no	-	294	-2449	AT1G05135	294	AT1G05135	-1027	yes	no	no	Yes
chr1	1478556	89	113	79	45	47	85	138	53	no	no	-	264	-2479	AT1G05135	264	AT1G05135	-1057	yes	no	no	Yes
chr1	1478574	55	232	90	44	576	145	151	455	no	no	-	246	-2497	AT1G05135	246	AT1G05135	-1075	yes	no	no	Yes
chr1	1478607	42	23	35	22	6	6	11	2	yes	no	M	213	-2530	AT1G05135	213	AT1G05135	-1108	yes	no	no	Yes
chr1	1478658	96	42	80	61	36	72	36	63	no	no	-	162	-2581	AT1G05135	162	AT1G05135	-1159	yes	no	no	Yes
chr1	1478669	29	93	58	25	374	138	94	310	no	no	-	151	-2592	AT1G05135	151	AT1G05135	-1170	yes	no	no	Yes
chr1	1478675	20	45	23	17	12	63	23	68	no	no	-	145	-2598	AT1G05135	145	AT1G05135	-1176	yes	no	no	Yes
chr1	1478690	9	23	22	24	76	41	46	58	no	no	-	130	-2613	AT1G05135	130	AT1G05135	-1191	yes	no	no	Yes
chr1	1478996	9	23	15	12	19	39	15	36	no	no	-	3551	-176	AT1G05140	3551	AT1G05135	176	no	no	no	no
chr1	1479029	79	71	74	59	20	42	45	23	yes	no	M	3518	-209	AT1G05140	3518	AT1G05135	209	no	no	no	no
chr1	1480002	78	119	131	121	38	38	169	70	no	no	-	2545	-1182	AT1G05140	2545	AT1G05135	1182	no	no	no	no
chr1	1482973	13	19	19	15	6	10	31	30	no	no	-	3986	-426	AT1G05140	-1082	AT1G05140	426	yes	Yes	no	no
chr1	1483446	17	16	25	30	19	32	29	12	no	no	-	3513	-899	AT1G05140	-609	AT1G05140	899	yes	Yes	no	no
chr1	1483755	16	42	46	21	0	0	14	0	no	no	-	3204	-1208	AT1G05140	-300	AT1G05140	1208	yes	Yes	no	no
chr1	1483824	51	90	73	39	44	44	96	50	no	no	-	3135	-1277	AT1G05140	-231	AT1G05140	1277	yes	Yes	no	no
chr1	1484474	17	13	24	19	14	19	39	33	no	no	-	2485	-1927	AT1G05150	2485	AT1G05150	-408	yes	Yes	no	no
chr1	1485122	45	13	7	3	10	3	17	1	no	no	-	1837	-2575	AT1G05150	1837	AT1G05150	-1056	yes	Yes	no	no
chr1	1485347	2	0	1	24	0	1	1	10	no	no	-	1612	-2800	AT1G05150	1612	AT1G05150	-1281	yes	Yes	no	no
chr1	1485802	23	16	37	73	9	21	16	25	no	no	-	1157	-3255	AT1G05150	1157	AT1G05150	-1736	yes	Yes	no	no
chr1	1486379	21	16	24	24	2	10	2	2	yes	no	M	580	-3832	AT1G05150	580	AT1G05150	-2313	yes	Yes	no	no
chr1	1486456	19	19	28	25	24	11	49	17	no	no	-	503	-3909	AT1G05150	503	AT1G05150	-2390	yes	Yes	no	no
chr1	1486476	27	26	41	14	7	25	23	20	no	no	-	483	-3929	AT1G05150	483	AT1G05150	-2410	yes	Yes	no	no
chr1	1487873	25	26	23	27	6	6	34	14	no	no	-	3073	-914	CYP88A3	3073	CYP88A3	-496	yes	no	yes	no
chr1	1489308	65	77	47	35	109	46	100	63	no	no	-	1638	-2349	CYP88A3	1638	CYP88A3	-1931	yes	no	yes	no
chr1	1491502	3	0	8	4	5	20	7	12	no	no	-	2745	-556	AT1G05170	2745	AT1G05170	-392	yes	no	no	no
chr1	1491545	18	13	23	23	3	3	13	3	no	no	-	2702	-599	AT1G05170	2702	AT1G05170	-435	yes	no	no	no
chr1	1492794	12	10	14	24	32	25	12	44	no	no	-	1453	-1848	AT1G05170	1453	AT1G05170	-1684	yes	no	no	no
chr1	1495403	14	19	7	14	11	25	8	12	no	no	-	6420	-1156	AXR1	-2710	AT1G05170	1156	no	no	no	no
chr1	1500420	7	3	16	8	6	27	1	19	no	no	-	1403	-6173	AXR1	1403	AXR1	-2307	yes	no	no	no
chr1	1500448	0	0	1	14	5	3	4	24	no	no	-	1375	-6201	AXR1	1375	AXR1	-2335	yes	no	no	no
chr1	1500629	27	13	30	42	16	22	5	33	no	no	-	1194	-6382	AXR1	1194	AXR1	-2516	yes	no	no	no
chr1	1503025	8	6	6	8	1	20	2	12	no	no	-	804	-1202	EMB2394	804	EMB2394	-682	yes	no	yes	no
chr1	1507241	24	26	28	12	4	10	16	4	no	no	-	3039	-2282	ATGLR3.4	-1910	ATGLR3.4	2282	yes	no	no	no
chr1	1507284	7	3	19	11	4	28	3	11	no	no	-	2996	-2325	ATGLR3.4	-1867	ATGLR3.4	2325	yes	no	no	no
chr1	1507631	84	109	80	100	225	68	156	128	no	no	-	2649	-2672	ATGLR3.4	-1520	ATGLR3.4	2672	yes	no	no	no
chr1	1508321	229	0	4	2	121	1	2	0	no	no	-	1959	-3362	ATGLR3.4	-830	ATGLR3.4	3362	yes	no	no	no
chr1	1508796	1	0	5	108	1	3	2	30	no	no	-	1484	-3837	ATGLR3.4	-355	ATGLR3.4	3837	yes	no	no	no
chr1	1509561	12	6	28	30	6	11	8	7	no	no	-	719	-4602	AT1G05205	719	AT1G05205	-349	yes	no	no	Yes
chr1	1509703	18	6	30	24	35	19	18	20	no	no	-	577	-4744	AT1G05205	577	AT1G05205	-491	yes	no	yes	no
chr1	1510169	34	32	51	11	4	17	29	4	no	no	-	111	-5210	AT1G05205	111	AT1G05205	-957	yes	Yes	no	no
chr1	1510198	12	32	9	12	68	16	26	31	no	no	-	82	-5239	AT1G05205	82	AT1G05205	-986	yes	Yes	no	no
chr1	1510535	43	35	38	36	115	108	99	105	yes	yes	U	1371	-132	AT1G05210	-1147	AT1G05210	132	yes	Yes	no	no
chr1	1510713	15	19	28	19	3	26	5	16	no	no	-	1193	-310	AT1G05210	-969	AT1G05210	310	yes	Yes	no	no
chr1	1510731	8	16	34	18	6	3	35	3	no	no	-	1175	-328	AT1G05210	-951	AT1G05210	328	yes	Yes	no	no
chr1	1511704	22	23	31	25	3	3	20	7	no	no	-	202	-1301	AT1G05220	202	AT1G05210	-22	no	no	no	no
chr1	1511706	45	32	56	41	21	30	65	48	no	no	-	200	-1303	AT1G05220	200	AT1G05210	-24	no	no	no	no
chr1	1513811	1	3	18	17	3	16	8	26	no	no	-	4993	-1905	AT1G05230	4993	AT1G05230	-911	yes	no	no	Yes
chr1	1514408	17	16	15	9	5	1	26	11	no	no	-	4396	-2502	AT1G05230	4396	AT1G05230	-1508	yes	no	no	no
chr1	1514638	58	45	45	41	14	29	16	17	yes	no	M	4166	-2732	AT1G05230	4166	AT1G05230	-1738	yes	no	no	no
chr1	1514652	19	42	8	9	138	58	19	150	no	no	-	4152	-2746	AT1G05230	4152	AT1G05230	-1752	yes	no	no	no
chr1	1514694	22	32	25	28	4	27	20	12	no	no	-	4110	-2788	AT1G05230	4110	AT1G05230	-1794	yes	no	no	no
chr1	1515085	11	19	28	14	0	2	24	3	no	no	-	3719	-3179	AT1G05230	3719	AT1G05230	-2185	yes	no	no	no
chr1	1515417	7	23	10	12	2	4	8	4	no	no	-	3387	-3511	AT1G05230	3387	AT1G05230	-2517	yes	no	no	no
chr1	1518679	23	16	32	16	18	9	41	17	no	no	-	125	-6773	AT1G05230	125	AT1G05230	-5779	yes	Yes	no	no
chr1	1527834	8	10	4	9	35	6	12	5	no	no	-	1932	-601	RCI3	1932	AT1G05250	601	no	no	no	no
chr1	1527905	11	29	26	10	0	0	12	3	no	no	-	1861	-672	RCI3	1861	AT1G05250	672	no	no	no	no
chr1	1529972	31	29	21	14	3	19	3	8	no	no	-	4417	-206	RCI3	-1466	RCI3	206	yes	Yes	no	no
chr1	1530455	19	90	67	21	8	5	123	7	no	no	-	3934	-689	RCI3	-983	RCI3	689	yes	no	yes	no
chr1	1530936	302	316	354	257	365	177	502	275	no	no	-	3453	-1170	RCI3	-502	RCI3	1170	yes	no	yes	no
chr1	1531139	14	29	42	21	23	21	59	22	no	no	-	3250	-1373	RCI3	-299	RCI3	1373	yes	no	yes	no
chr1	1532503	14	16	21	16	3	13	24	17	no	no	-	1886	-2737	AT1G05270	1886	AT1G05270	-863	yes	no	yes	no
chr1	1533993	3	23	13	7	0	0	2	0	no	no	-	396	-4227	AT1G05270	396	AT1G05270	-2353	yes	Yes	no	no
chr1	1534008	12	16	12	10	16	43	9	26	no	no	-	381	-4242	AT1G05270	381	AT1G05270	-2368	yes	Yes	no	no
chr1	1534079	55	48	30	37	16	10	39	18	no	no	-	310	-4313	AT1G05270	310	AT1G05270	-2439	yes	Yes	no	no
chr1	1534214	67	68	86	55	78	22	109	32	no	no	-	175	-4448	AT1G05270	175	AT1G05270	-2574	yes	Yes	no	no
chr1	1534266	28	68	52	20	11	28	49	19	no	no	-	123	-4500	AT1G05270	123	AT1G05270	-2626	yes	Yes	no	no
chr1	1536072	38	32	42	39	42	57	93	39	no	no	-	1452	-1683	AT1G05280	1452	AT1G05280	-629	yes	no	yes	no
chr1	1536665	14	26	19	15	53	16	25	23	no	no	-	859	-2276	AT1G05280	859	AT1G05280	-1222	yes	no	yes	no
chr1	1537154	35	26	15	23	15	45	15	52	no	no	-	370	-2765	AT1G05280	370	AT1G05280	-1711	yes	Yes	no	no
chr1	1537173	91	61	70	68	284	115	206	132	no	no	-	351	-2784	AT1G05280	351	AT1G05280	-1730	yes	Yes	no	no
chr1	1538350	31	19	46	24	0	0	3	0	yes	no	M	2211	-826	AT1G05290	-801	AT1G05280	826	no	no	no	no
chr1	1539891	3	29	22	6	6	20	38	14	no	no	-	670	-2367	AT1G05290	670	AT1G05290	-740	yes	no	yes	no
chr1	1543683	2	6	11	11	2	4	26	4	no	no	-	4165	-3122	ZIP5	-1422	AT1G05290	3122	no	no	no	no
chr1	1543895	137	306	207	189	142	38	314	64	no	no	-	3953	-3334	ZIP5	-1210	AT1G05290	3334	no	no	no	no
chr1	1543945	24	6	21	19	1	1	2	1	no	no	-	3903	-3384	ZIP5	-1160	AT1G05290	3384	no	no	no	no
chr1	1543980	51	84	75	45	155	104	93	248	no	no	-	3868	-3419	ZIP5	-1125	AT1G05290	3419	no	no	no	no
chr1	1543992	10	16	9	11	61	21	53	32	no	no	-	3856	-3431	ZIP5	-1113	AT1G05290	3431	no	no	no	no
chr1	1544032	3	13	7	6	52	8	23	23	no	no	-	3816	-3471	ZIP5	-1073	AT1G05290	3471	no	no	no	no
chr1	1544051	40	45	33	30	18	19	29	11	no	no	-	3797	-3490	ZIP5	-1054	AT1G05290	3490	no	no	no	no
chr1	1547171	71	81	59	48	71	112	75	86	no	no	-	677	-6610	ZIP5	677	ZIP5	-2066	yes	Yes	no	no
chr1	1547195	57	32	52	52	13	15	22	11	yes	no	M	653	-6634	ZIP5	653	ZIP5	-2090	yes	Yes	no	no
chr1	1547207	24	13	22	23	4	12	14	11	no	no	-	641	-6646	ZIP5	641	ZIP5	-2102	yes	Yes	no	no
chr1	1547277	12	3	16	16	12	27	4	15	no	no	-	571	-6716	ZIP5	571	ZIP5	-2172	yes	Yes	no	no
chr1	1547376	23	32	20	32	3	25	5	9	no	no	-	472	-6815	ZIP5	472	ZIP5	-2271	yes	Yes	no	no
chr1	1547435	69	122	75	71	136	44	159	69	no	no	-	413	-6874	ZIP5	413	ZIP5	-2330	yes	Yes	no	no
chr1	1547438	214	119	143	151	32	57	35	30	yes	no	M	410	-6877	ZIP5	410	ZIP5	-2333	yes	Yes	no	no
chr1	1547475	6	6	15	19	61	26	41	5	no	no	-	373	-6914	ZIP5	373	ZIP5	-2370	yes	Yes	no	no
chr1	1547531	6	23	15	12	46	26	53	21	no	no	-	317	-6970	ZIP5	317	ZIP5	-2426	yes	Yes	no	no
chr1	1547579	11	10	10	18	65	28	42	10	no	no	-	269	-7018	ZIP5	269	ZIP5	-2474	yes	Yes	no	no
chr1	1547630	64	58	77	59	45	19	110	45	no	no	-	218	-7069	ZIP5	218	ZIP5	-2525	yes	Yes	no	no
chr1	1547633	84	90	85	85	24	47	30	24	yes	yes	M	215	-7072	ZIP5	215	ZIP5	-2528	yes	Yes	no	no
chr1	1548573	8	6	5	8	4	24	1	10	no	no	-	3943	-725	AT1G05310	-1969	ZIP5	725	no	no	no	no
chr1	1549096	9	23	21	13	0	1	3	0	yes	no	M	3420	-1248	AT1G05310	-1446	ZIP5	1248	no	no	no	no
chr1	1550237	222	171	178	223	337	377	224	489	no	no	-	2279	-2389	AT1G05310	-305	ZIP5	2389	no	no	no	no
chr1	1550310	17	19	27	27	2	2	39	7	no	no	-	2206	-2462	AT1G05310	-232	ZIP5	2462	no	no	no	no
chr1	1550659	6	10	8	11	5	22	1	11	no	no	-	1857	-2811	AT1G05310	1857	AT1G05310	-117	yes	no	yes	no
chr1	1550941	7	6	6	6	21	20	11	37	no	no	-	1575	-3093	AT1G05310	1575	AT1G05310	-399	yes	no	yes	no
chr1	1550953	82	55	67	66	16	25	12	5	yes	no	M	1563	-3105	AT1G05310	1563	AT1G05310	-411	yes	no	yes	no
chr1	1550975	15	26	21	23	14	33	32	24	no	no	-	1541	-3127	AT1G05310	1541	AT1G05310	-433	yes	no	yes	no
chr1	1551354	6	35	13	2	7	5	25	11	no	no	-	1162	-3506	AT1G05310	1162	AT1G05310	-812	yes	no	yes	no
chr1	1551373	22	42	34	37	31	16	46	23	no	no	-	1143	-3525	AT1G05310	1143	AT1G05310	-831	yes	no	yes	no
chr1	1551930	18	26	18	15	2	15	9	9	no	no	-	586	-4082	AT1G05310	586	AT1G05310	-1388	yes	no	yes	no
chr1	1554884	10	3	9	8	7	27	2	13	no	no	-	3285	-1282	AT1G05320	-2848	AT1G05320	1282	yes	no	no	no
chr1	1557549	22	35	28	21	4	13	18	11	no	no	-	620	-3947	AT1G05320	-183	AT1G05320	3947	yes	no	no	no
chr1	1559117	74	74	71	44	17	32	54	25	no	no	-	785	-948	AT1G05340	785	AT1G05340	-274	yes	no	yes	no
chr1	1559987	11	48	54	12	4	3	17	0	no	no	-	4135	-85	AT1G05350	-690	AT1G05340	85	no	no	no	no
chr1	1563266	12	26	23	21	2	11	5	3	no	no	-	856	-3364	AT1G05350	856	AT1G05350	-2589	yes	no	yes	no
chr1	1563939	7	13	4	13	17	25	12	18	no	no	-	183	-4037	AT1G05350	183	AT1G05350	-3262	yes	Yes	no	no
chr1	1564318	85	138	119	76	26	44	100	39	no	no	-	279	-196	AT1G05360	279	AT1G05350	196	no	no	no	no
chr1	1565356	21	29	17	28	5	10	21	11	no	no	-	6923	-759	AT1G05360	-2108	AT1G05360	759	yes	no	yes	no
chr1	1568840	8	6	21	23	9	9	5	15	no	no	-	3439	-4243	AT1G05370	-351	AT1G05360	-1376	no	no	no	no
chr1	1569604	48	29	62	37	60	15	132	30	no	no	-	2675	-5007	AT1G05370	2675	AT1G05370	-413	yes	no	yes	no
chr1	1569649	76	29	61	62	5	27	12	6	no	no	-	2630	-5052	AT1G05370	2630	AT1G05370	-458	yes	no	yes	no
chr1	1569756	65	68	53	53	0	13	11	4	yes	yes	M	2523	-5159	AT1G05370	2523	AT1G05370	-565	yes	no	yes	no
chr1	1569759	140	167	114	139	447	334	258	460	yes	no	U	2520	-5162	AT1G05370	2520	AT1G05370	-568	yes	no	yes	no
chr1	1569792	32	71	61	48	21	29	66	25	no	no	-	2487	-5195	AT1G05370	2487	AT1G05370	-601	yes	no	yes	no
chr1	1569806	39	39	52	62	36	60	28	64	no	no	-	2473	-5209	AT1G05370	2473	AT1G05370	-615	yes	no	yes	no
chr1	1569917	15	16	14	17	7	17	20	13	no	no	-	2362	-5320	AT1G05370	2362	AT1G05370	-726	yes	no	yes	no
chr1	1569954	16	26	19	22	3	18	18	19	no	no	-	2325	-5357	AT1G05370	2325	AT1G05370	-763	yes	no	yes	no
chr1	1571355	38	58	62	51	4	15	17	4	yes	no	M	924	-6758	AT1G05370	924	AT1G05370	-2164	yes	no	yes	no
chr1	1574240	18	13	17	10	13	26	2	11	no	no	-	2622	-1961	AT1G05380	2622	AT1G05370	1961	no	no	no	no
chr1	1576952	23	13	9	8	13	14	15	13	no	no	-	6765	-90	AT1G05380	-5661	AT1G05380	90	yes	Yes	no	no
chr1	1576955	16	32	35	25	178	92	45	158	no	no	-	6762	-93	AT1G05380	-5658	AT1G05380	93	yes	Yes	no	no
chr1	1577437	26	26	19	35	1	43	29	18	no	no	-	6280	-575	AT1G05380	-5176	AT1G05380	575	yes	no	yes	no
chr1	1577890	49	55	54	44	40	62	85	51	no	no	-	5827	-1028	AT1G05380	-4723	AT1G05380	1028	yes	no	yes	no
chr1	1577915	28	48	24	32	13	21	16	10	no	no	-	5802	-1053	AT1G05380	-4698	AT1G05380	1053	yes	no	yes	no
chr1	1586611	9	3	9	17	33	16	14	33	no	no	-	1166	-2270	AT1G05410	1166	AT1G05410	-1241	yes	no	no	no
chr1	1587590	9	16	9	10	9	25	4	11	no	no	-	187	-3249	AT1G05410	187	AT1G05410	-2220	yes	no	no	Yes
chr1	1587884	15	29	6	17	15	24	19	23	no	no	-	2188	-107	ATOFP12/OFP12	2188	AT1G05410	107	no	no	no	no
chr1	1590146	50	77	82	66	105	50	150	74	no	no	-	5671	-74	ATOFP12/OFP12	-606	ATOFP12/OFP12	74	yes	Yes	no	no
chr1	1590477	53	77	53	39	159	135	99	255	no	no	-	5340	-405	ATOFP12/OFP12	-275	ATOFP12/OFP12	405	yes	Yes	no	no
chr1	1590608	171	142	151	84	301	89	295	144	no	no	-	5209	-536	ATOFP12/OFP12	-144	ATOFP12/OFP12	536	yes	Yes	no	no
chr1	1590741	37	77	58	60	20	25	72	36	no	no	-	5076	-669	ATOFP12/OFP12	-11	ATOFP12/OFP12	669	yes	Yes	no	no
chr1	1590758	22	10	23	11	0	19	14	4	no	no	-	5059	-686	AT1G05430	-3298	ATOFP12/OFP12	-6	no	no	no	no
chr1	1592152	39	23	21	48	14	38	26	41	no	no	-	3665	-2080	AT1G05430	-1904	ATOFP12/OFP12	-1400	no	no	no	no
chr1	1593890	17	19	21	20	7	7	12	7	yes	no	M	1927	-3818	AT1G05430	-166	ATOFP12/OFP12	-3138	no	no	no	no
chr1	1594406	8	26	9	6	3	6	8	2	no	no	-	1411	-4334	AT1G05430	1411	AT1G05430	-350	yes	no	yes	no
chr1	1594464	12	6	7	23	16	12	6	19	no	no	-	1353	-4392	AT1G05430	1353	AT1G05430	-408	yes	no	no	Yes
chr1	1600826	5	29	16	7	1	6	22	2	no	no	-	4200	-916	SDE3	-321	AT1G05450	916	yes	no	no	no
chr1	1600953	51	45	51	61	8	11	10	4	yes	yes	M	4073	-1043	SDE3	-194	AT1G05450	1043	yes	no	no	no
chr1	1603483	18	0	0	24	5	0	0	3	no	no	-	1543	-3573	SDE3	1543	AT1G05450	-2270	yes	no	yes	no
chr1	1604035	15	6	20	12	0	9	2	4	no	no	-	991	-4125	SDE3	991	AT1G05450	-2822	yes	no	yes	no
chr1	1608187	26	10	16	21	23	40	7	37	no	no	-	2979	-3161	AT1G05470	-370	SDE3	3161	no	no	no	no
chr1	1608695	20	29	25	25	11	28	7	23	no	no	-	2471	-3669	AT1G05470	2471	AT1G05470	-138	yes	no	yes	no
chr1	1608882	28	23	19	21	6	26	8	4	no	no	-	2284	-3856	AT1G05470	2284	AT1G05470	-325	yes	no	yes	no
chr1	1610567	14	23	26	14	9	18	22	6	no	no	-	599	-5541	AT1G05470	599	AT1G05470	-2010	yes	no	yes	no
chr1	1615211	8	26	20	10	0	2	15	2	no	no	-	8240	-4045	CHR31	-3390	AT1G05470	4045	no	no	no	no
chr1	1618388	14	26	18	15	4	10	15	8	no	no	-	5063	-7222	CHR31	-213	AT1G05470	7222	no	no	no	no
chr1	1619497	25	29	28	33	3	29	5	9	no	no	-	3954	-8331	CHR31	3954	CHR31	-896	yes	no	yes	no
chr1	1619829	19	19	11	16	4	22	7	9	no	no	-	3622	-8663	CHR31	3622	CHR31	-1228	yes	no	yes	no
chr1	1620237	22	6	9	6	20	2	9	3	no	no	-	3214	-9071	CHR31	3214	CHR31	-1636	yes	no	yes	no
chr1	1623105	5	3	10	3	29	6	4	10	no	no	-	346	-11939	CHR31	346	CHR31	-4504	yes	no	yes	no
chr1	1623163	29	106	35	36	323	104	74	191	no	no	-	288	-11997	CHR31	288	CHR31	-4562	yes	no	yes	no
chr1	1627997	20	6	23	28	2	34	5	14	no	no	-	1451	-2900	AT1G05500	-942	AT1G05500	2900	yes	no	yes	no
chr1	1628235	16	6	20	24	1	26	3	14	no	no	-	1213	-3138	AT1G05500	-704	AT1G05500	3138	yes	no	yes	no
chr1	1628550	13	16	20	22	19	14	18	14	no	no	-	898	-3453	AT1G05500	-389	AT1G05500	3453	yes	no	yes	no
chr1	1629591	19	55	68	34	4	8	95	14	no	no	-	6119	-143	AT1G05510	-1271	AT1G05510	143	yes	Yes	no	no
chr1	1630091	49	32	52	43	27	37	32	33	no	no	-	5619	-643	AT1G05510	-771	AT1G05510	643	yes	no	yes	no
chr1	1630249	20	3	10	17	3	14	2	12	no	no	-	5461	-801	AT1G05510	-613	AT1G05510	801	yes	no	yes	no
chr1	1631290	9	26	7	5	16	8	9	12	no	no	-	4420	-1842	AT1G05520	4420	AT1G05520	-391	yes	no	no	Yes
chr1	1634256	76	23	62	23	10	16	27	17	no	no	-	1454	-4808	AT1G05520	1454	AT1G05520	-3357	yes	no	no	Yes
chr1	1634727	325	325	249	192	533	360	331	427	no	no	-	983	-5279	AT1G05520	983	AT1G05520	-3828	yes	no	yes	no
chr1	1635022	21	26	34	52	10	31	30	24	no	no	-	688	-5574	AT1G05520	688	AT1G05520	-4123	yes	Yes	no	no
chr1	1635145	41	32	41	23	22	34	53	18	no	no	-	565	-5697	AT1G05520	565	AT1G05520	-4246	yes	Yes	no	no
chr1	1635214	82	48	100	62	32	16	83	46	no	no	-	496	-5766	AT1G05520	496	AT1G05520	-4315	yes	Yes	no	no
chr1	1635306	64	74	55	88	54	33	89	55	no	no	-	404	-5858	AT1G05520	404	AT1G05520	-4407	yes	Yes	no	no
chr1	1636555	34	13	43	54	0	1	2	5	no	no	-	1307	-845	UGT2/UGT75B2	1307	UGT2/UGT75B2	-60	yes	Yes	no	no
chr1	1637621	20	39	30	21	34	5	56	11	no	no	-	241	-1911	UGT2/UGT75B2	241	UGT2/UGT75B2	-1126	yes	Yes	no	no
chr1	1637762	107	158	105	103	32	113	74	51	no	no	-	100	-2052	UGT2/UGT75B2	100	UGT2/UGT75B2	-1267	yes	Yes	no	no
chr1	1637766	19	19	24	17	19	18	36	18	no	no	-	96	-2056	UGT2/UGT75B2	96	UGT2/UGT75B2	-1271	yes	Yes	no	no
chr1	1638005	4	23	9	10	0	2	6	2	no	no	-	1280	-143	AT1G05540	1280	UGT2/UGT75B2	143	no	no	no	no
chr1	1638026	12	32	19	15	19	11	19	31	no	no	-	1259	-164	AT1G05540	1259	UGT2/UGT75B2	164	no	no	no	no
chr1	1639386	14	3	13	25	23	20	3	17	no	no	-	4361	-101	AT1G05540	-1424	AT1G05540	101	yes	Yes	no	no
chr1	1639727	43	39	36	67	32	53	8	49	no	no	-	4020	-442	AT1G05540	-1083	AT1G05540	442	yes	no	yes	no
chr1	1639933	19	35	26	35	11	38	9	18	no	no	-	3814	-648	AT1G05540	-877	AT1G05540	648	yes	no	yes	no
chr1	1640032	482	380	388	619	698	367	515	715	no	no	-	3715	-747	AT1G05540	-778	AT1G05540	747	yes	no	yes	no
chr1	1640290	11	35	29	6	3	3	52	6	no	no	-	3457	-1005	AT1G05540	-520	AT1G05540	1005	yes	no	yes	no
chr1	1640625	23	23	32	24	6	16	20	4	no	no	-	3122	-1340	AT1G05540	-185	AT1G05540	1340	yes	no	yes	no
chr1	1641260	34	45	27	32	3	16	8	6	yes	no	M	2487	-1975	AT1G05550	2487	AT1G05550	-32	yes	no	yes	no
chr1	1641269	8	32	12	7	33	19	30	52	no	no	-	2478	-1984	AT1G05550	2478	AT1G05550	-41	yes	no	yes	no
chr1	1641340	13	3	5	6	7	26	3	10	no	no	-	2407	-2055	AT1G05550	2407	AT1G05550	-112	yes	no	yes	no
chr1	1641390	120	64	81	108	191	105	112	164	no	no	-	2357	-2105	AT1G05550	2357	AT1G05550	-162	yes	no	yes	no
chr1	1641552	9	19	8	17	8	17	12	24	no	no	-	2195	-2267	AT1G05550	2195	AT1G05550	-324	yes	no	yes	no
chr1	1641564	55	35	53	32	20	22	55	35	no	no	-	2183	-2279	AT1G05550	2183	AT1G05550	-336	yes	no	yes	no
chr1	1641940	97	103	130	132	115	44	233	96	no	no	-	1807	-2655	AT1G05550	1807	AT1G05550	-712	yes	no	no	Yes
chr1	1642137	12	13	20	11	2	7	13	8	no	no	-	1610	-2852	AT1G05550	1610	AT1G05550	-909	yes	no	yes	no
chr1	1642155	11	10	15	27	9	17	5	11	no	no	-	1592	-2870	AT1G05550	1592	AT1G05550	-927	yes	no	yes	no
chr1	1642294	15	10	13	20	2	17	2	10	no	no	-	1453	-3009	AT1G05550	1453	AT1G05550	-1066	yes	no	yes	no
chr1	1642298	81	52	56	64	10	154	30	39	no	no	-	1449	-3013	AT1G05550	1449	AT1G05550	-1070	yes	no	yes	no
chr1	1643179	23	16	20	24	12	17	28	14	no	no	-	568	-3894	AT1G05550	568	AT1G05550	-1951	yes	no	yes	no
chr1	1643468	43	42	48	48	17	40	27	17	no	no	-	279	-4183	AT1G05550	279	AT1G05550	-2240	yes	no	yes	no
chr1	1643742	262	261	229	217	138	253	226	153	no	no	-	5	-4457	AT1G05550	5	AT1G05550	-2514	yes	Yes	no	no
chr1	1644289	9	6	9	14	8	20	5	11	no	no	-	2857	-542	UGT1	-1208	AT1G05550	542	no	no	no	no
chr1	1645991	8	23	14	10	8	5	39	6	no	no	-	1155	-2244	UGT1	1155	UGT1	-494	yes	Yes	no	no
chr1	1646542	8	6	9	9	17	24	6	18	no	no	-	604	-2795	UGT1	604	UGT1	-1045	yes	Yes	no	no
chr1	1646982	137	126	125	92	33	178	55	70	no	no	-	164	-3235	UGT1	164	UGT1	-1485	yes	Yes	no	no
chr1	1646986	25	26	43	32	11	15	40	11	no	no	-	160	-3239	UGT1	160	UGT1	-1489	yes	Yes	no	no
chr1	1646989	127	68	106	128	218	92	156	215	no	no	-	157	-3242	UGT1	157	UGT1	-1492	yes	Yes	no	no
chr1	1651850	1	3	3	24	0	0	0	0	no	no	-	6835	-4704	CALS1	6835	CALS1	-4131	yes	no	yes	no
chr1	1655310	2	32	63	1	0	11	52	0	no	no	-	3375	-8164	CALS1	3375	CALS1	-7591	yes	no	yes	no
chr1	1655388	26	64	110	32	19	37	85	40	no	no	-	3297	-8242	CALS1	3297	CALS1	-7669	yes	no	yes	no
chr1	1658373	20	16	14	17	18	12	15	17	no	no	-	312	-11227	CALS1	312	CALS1	-10654	yes	no	yes	no
chr1	1659375	14	13	24	10	0	6	2	2	no	no	-	2811	-690	AT1G05575	-2315	CALS1	690	no	no	no	no
chr1	1659392	20	23	39	62	141	86	99	63	no	no	-	2794	-707	AT1G05575	-2298	CALS1	707	no	no	no	no
chr1	1663285	37	81	60	44	18	14	119	22	no	no	-	1112	-1099	AT1G05577	1112	AT1G05577	-900	yes	no	yes	no
chr1	1663509	248	180	238	196	258	197	315	296	no	no	-	888	-1323	AT1G05577	888	AT1G05577	-1124	yes	no	yes	no
chr1	1663585	55	61	70	57	2	34	25	10	yes	no	M	812	-1399	AT1G05577	812	AT1G05577	-1200	yes	no	yes	no
chr1	1664215	10	19	23	24	4	11	5	12	no	no	-	182	-2029	AT1G05577	182	AT1G05577	-1830	yes	Yes	no	no
chr1	1665733	48	119	73	39	396	200	96	423	no	no	-	3170	-1336	ATCHX23	3170	ATCHX23	-301	yes	no	no	no
chr1	1666126	12	29	25	13	31	28	29	40	no	no	-	2777	-1729	ATCHX23	2777	ATCHX23	-694	yes	no	no	no
chr1	1666183	32	29	26	30	5	39	23	26	no	no	-	2720	-1786	ATCHX23	2720	ATCHX23	-751	yes	no	no	no
chr1	1666224	102	155	162	107	29	44	126	32	no	no	-	2679	-1827	ATCHX23	2679	ATCHX23	-792	yes	no	no	no
chr1	1666296	388	309	420	442	881	595	582	727	no	no	-	2607	-1899	ATCHX23	2607	ATCHX23	-864	yes	no	no	no
chr1	1666357	88	93	68	49	10	63	25	13	no	no	-	2546	-1960	ATCHX23	2546	ATCHX23	-925	yes	no	no	no
chr1	1666409	29	68	57	57	25	12	109	14	no	no	-	2494	-2012	ATCHX23	2494	ATCHX23	-977	yes	no	no	no
chr1	1666508	21	23	19	14	3	1	5	6	yes	no	M	2395	-2111	ATCHX23	2395	ATCHX23	-1076	yes	no	no	no
chr1	1666510	28	13	12	21	1	3	2	1	yes	no	M	2393	-2113	ATCHX23	2393	ATCHX23	-1078	yes	no	no	no
chr1	1666663	244	193	222	299	359	186	347	441	no	no	-	2240	-2266	ATCHX23	2240	ATCHX23	-1231	yes	no	no	no
chr1	1666785	5	3	11	8	4	3	32	10	no	no	-	2118	-2388	ATCHX23	2118	ATCHX23	-1353	yes	no	no	no
chr1	1667568	11	42	22	10	59	26	49	52	no	no	-	1335	-3171	ATCHX23	1335	ATCHX23	-2136	yes	no	no	no
chr1	1667586	57	81	68	51	21	47	47	27	no	no	-	1317	-3189	ATCHX23	1317	ATCHX23	-2154	yes	no	no	no
chr1	1667655	38	74	48	46	16	33	40	27	no	no	-	1248	-3258	ATCHX23	1248	ATCHX23	-2223	yes	no	no	no
chr1	1668096	41	64	54	52	5	4	69	5	no	no	-	807	-3699	ATCHX23	807	ATCHX23	-2664	yes	no	no	no
chr1	1668155	5	13	8	3	11	9	25	11	no	no	-	748	-3758	ATCHX23	748	ATCHX23	-2723	yes	no	no	no
chr1	1668209	29	23	28	28	61	7	43	11	no	no	-	694	-3812	ATCHX23	694	ATCHX23	-2777	yes	no	no	no
chr1	1668275	9	13	19	4	33	9	23	26	no	no	-	628	-3878	ATCHX23	628	ATCHX23	-2843	yes	no	no	no
chr1	1668294	31	39	44	26	2	11	16	7	yes	no	M	609	-3897	ATCHX23	609	ATCHX23	-2862	yes	no	no	no
chr1	1668414	12	26	22	29	9	32	18	18	no	no	-	489	-4017	ATCHX23	489	ATCHX23	-2982	yes	no	no	no
chr1	1670195	22	6	15	9	1	8	2	2	no	no	-	1903	-846	AT1G05590	-1680	AT1G05590	846	yes	no	yes	no
chr1	1670253	54	97	119	67	20	4	115	18	no	no	-	1845	-904	AT1G05590	-1622	AT1G05590	904	yes	no	yes	no
chr1	1670255	68	55	71	46	24	59	99	46	no	no	-	1843	-906	AT1G05590	-1620	AT1G05590	906	yes	no	yes	no
chr1	1670822	22	6	11	21	5	11	2	5	no	no	-	1276	-1473	AT1G05590	-1053	AT1G05590	1473	yes	no	yes	no
chr1	1671479	1	10	9	3	12	12	7	27	no	no	-	619	-2130	AT1G05590	-396	AT1G05590	2130	yes	no	yes	no
chr1	1671495	141	122	103	153	164	157	119	175	no	no	-	603	-2146	AT1G05590	-380	AT1G05590	2146	yes	no	yes	no
chr1	1673278	18	3	16	11	12	22	5	18	no	no	-	2655	-1180	AT1G05600	-469	AT1G05600	1180	yes	Yes	no	no
chr1	1675766	22	29	38	34	2	16	22	2	no	no	-	167	-3668	APS2	167	APS2	-1906	yes	Yes	no	no
chr1	1677915	132	113	88	91	84	119	85	78	no	no	-	354	-1982	AT1G05615	354	AT1G05615	-409	yes	no	yes	no
chr1	1677929	11	26	41	8	6	7	56	5	no	no	-	340	-1996	AT1G05615	340	AT1G05615	-423	yes	no	yes	no
chr1	1678047	8	13	6	6	9	22	1	10	no	no	-	222	-2114	AT1G05615	222	AT1G05615	-541	yes	no	no	Yes
chr1	1679833	17	32	24	21	0	14	5	4	no	no	-	2484	-676	AT1G05620	-1874	AT1G05620	676	yes	no	yes	no
chr1	1679851	1	6	15	9	1	1	25	3	no	no	-	2466	-694	AT1G05620	-1856	AT1G05620	694	yes	no	yes	no
chr1	1682378	25	52	40	34	3	12	15	7	yes	no	M	7122	-61	5PTASE13/AT5PTASE13	-4984	5PTASE13/AT5PTASE13	61	yes	Yes	no	no
chr1	1682546	150	126	127	131	52	76	86	83	yes	no	M	6954	-229	5PTASE13/AT5PTASE13	-4816	5PTASE13/AT5PTASE13	229	yes	Yes	no	no
chr1	1682718	9	48	21	13	0	2	6	1	no	no	-	6782	-401	5PTASE13/AT5PTASE13	-4644	5PTASE13/AT5PTASE13	401	yes	Yes	no	no
chr1	1682736	10	55	24	18	49	11	56	26	no	no	-	6764	-419	5PTASE13/AT5PTASE13	-4626	5PTASE13/AT5PTASE13	419	yes	Yes	no	no
chr1	1682832	49	71	48	68	47	36	66	39	no	no	-	6668	-515	5PTASE13/AT5PTASE13	-4530	5PTASE13/AT5PTASE13	515	yes	Yes	no	no
chr1	1682838	22	32	30	19	121	63	48	158	no	no	-	6662	-521	5PTASE13/AT5PTASE13	-4524	5PTASE13/AT5PTASE13	521	yes	Yes	no	no
chr1	1682860	59	103	49	41	65	170	54	234	no	no	-	6640	-543	5PTASE13/AT5PTASE13	-4502	5PTASE13/AT5PTASE13	543	yes	Yes	no	no
chr1	1682862	23	39	22	18	53	84	36	154	no	no	-	6638	-545	5PTASE13/AT5PTASE13	-4500	5PTASE13/AT5PTASE13	545	yes	Yes	no	no
chr1	1682877	23	55	37	17	230	60	54	145	no	no	-	6623	-560	5PTASE13/AT5PTASE13	-4485	5PTASE13/AT5PTASE13	560	yes	Yes	no	no
chr1	1682881	18	64	37	15	19	54	10	48	no	no	-	6619	-564	5PTASE13/AT5PTASE13	-4481	5PTASE13/AT5PTASE13	564	yes	Yes	no	no
chr1	1682906	44	55	67	43	2	14	14	2	yes	no	M	6594	-589	5PTASE13/AT5PTASE13	-4456	5PTASE13/AT5PTASE13	589	yes	Yes	no	no
chr1	1683056	299	267	223	245	51	97	76	63	yes	yes	M	6444	-739	5PTASE13/AT5PTASE13	-4306	5PTASE13/AT5PTASE13	739	yes	Yes	no	no
chr1	1683077	22	42	44	19	48	52	57	87	no	no	-	6423	-760	5PTASE13/AT5PTASE13	-4285	5PTASE13/AT5PTASE13	760	yes	Yes	no	no
chr1	1683175	14	23	15	19	7	14	13	16	no	no	-	6325	-858	5PTASE13/AT5PTASE13	-4187	5PTASE13/AT5PTASE13	858	yes	Yes	no	no
chr1	1683469	19	19	12	32	21	15	17	23	no	no	-	6031	-1152	5PTASE13/AT5PTASE13	-3893	5PTASE13/AT5PTASE13	1152	yes	no	no	no
chr1	1683899	14	6	44	24	5	37	28	12	no	no	-	5601	-1582	5PTASE13/AT5PTASE13	-3463	5PTASE13/AT5PTASE13	1582	yes	no	no	no
chr1	1683918	58	6	7	18	6	6	1	2	no	no	-	5582	-1601	5PTASE13/AT5PTASE13	-3444	5PTASE13/AT5PTASE13	1601	yes	no	no	no
chr1	1685397	62	3	16	49	41	3	12	26	no	no	-	4103	-3080	5PTASE13/AT5PTASE13	-1965	5PTASE13/AT5PTASE13	3080	yes	no	no	no
chr1	1686798	2	3	3	28	0	1	2	1	no	no	-	2702	-4481	5PTASE13/AT5PTASE13	-564	5PTASE13/AT5PTASE13	4481	yes	no	no	no
chr1	1688523	14	10	21	12	5	8	13	15	no	no	-	977	-6206	AT1G05640	977	AT1G05640	-1088	yes	no	yes	no
chr1	1688610	82	122	128	78	94	50	260	78	no	no	-	890	-6293	AT1G05640	890	AT1G05640	-1175	yes	no	yes	no
chr1	1690708	51	39	56	76	251	137	102	130	no	no	-	1417	-1208	AT1G05650	1417	AT1G05650	-445	yes	no	yes	no
chr1	1691026	25	16	31	15	1	2	5	3	yes	no	M	1099	-1526	AT1G05650	1099	AT1G05650	-763	yes	no	yes	no
chr1	1691078	25	16	26	28	29	13	22	16	no	no	-	1047	-1578	AT1G05650	1047	AT1G05650	-815	yes	no	yes	no
chr1	1691138	66	145	131	102	148	34	193	87	no	no	-	987	-1638	AT1G05650	987	AT1G05650	-875	yes	no	yes	no
chr1	1691722	9	42	35	17	5	6	37	2	no	no	-	403	-2222	AT1G05650	403	AT1G05650	-1459	yes	Yes	no	no
chr1	1691838	22	0	13	31	32	14	21	21	no	no	-	287	-2338	AT1G05650	287	AT1G05650	-1575	yes	Yes	no	no
chr1	1691855	15	13	24	21	15	23	10	12	no	no	-	270	-2355	AT1G05650	270	AT1G05650	-1592	yes	Yes	no	no
chr1	1691898	21	10	9	19	2	20	4	3	no	no	-	227	-2398	AT1G05650	227	AT1G05650	-1635	yes	Yes	no	no
chr1	1692038	23	19	29	31	13	22	22	14	no	no	-	87	-2538	AT1G05650	87	AT1G05650	-1775	yes	Yes	no	no
chr1	1693867	18	23	7	2	32	2	12	9	no	no	-	2190	-1742	AT1G05660	-418	AT1G05650	1742	no	no	no	no
chr1	1694462	24	23	38	27	2	15	25	5	no	no	-	1595	-2337	AT1G05660	1595	AT1G05660	-177	yes	no	yes	no
chr1	1695009	51	39	61	50	24	35	75	44	no	no	-	1048	-2884	AT1G05660	1048	AT1G05660	-724	yes	no	yes	no
chr1	1695043	27	19	23	15	0	8	5	0	yes	no	M	1014	-2918	AT1G05660	1014	AT1G05660	-758	yes	no	yes	no
chr1	1695095	18	55	43	19	3	4	39	7	no	no	-	962	-2970	AT1G05660	962	AT1G05660	-810	yes	no	yes	no
chr1	1695110	13	16	33	14	6	8	42	12	no	no	-	947	-2985	AT1G05660	947	AT1G05660	-825	yes	no	yes	no
chr1	1695125	81	145	117	94	7	65	90	39	no	no	-	932	-3000	AT1G05660	932	AT1G05660	-840	yes	no	yes	no
chr1	1695173	33	35	46	47	2	23	20	7	yes	no	M	884	-3048	AT1G05660	884	AT1G05660	-888	yes	no	yes	no
chr1	1695654	11	29	24	31	6	13	15	11	no	no	-	403	-3529	AT1G05660	403	AT1G05660	-1369	yes	Yes	no	no
chr1	1695770	106	90	136	118	62	19	197	60	no	no	-	287	-3645	AT1G05660	287	AT1G05660	-1485	yes	Yes	no	no
chr1	1695925	31	16	38	46	6	24	19	18	no	no	-	132	-3800	AT1G05660	132	AT1G05660	-1640	yes	Yes	no	no
chr1	1695947	37	42	38	26	19	22	81	29	no	no	-	110	-3822	AT1G05660	110	AT1G05660	-1662	yes	Yes	no	no
chr1	1695970	14	26	27	6	0	6	5	0	no	no	-	87	-3845	AT1G05660	87	AT1G05660	-1685	yes	Yes	no	no
chr1	1697696	25	23	21	24	14	29	12	17	no	no	-	5023	-1639	AT1G05670	-877	AT1G05660	1639	no	no	no	no
chr1	1698385	229	10	8	5	546	12	11	11	no	no	-	4334	-2328	AT1G05670	-188	AT1G05660	2328	no	no	no	no
chr1	1699239	19	3	26	17	1	5	0	3	no	no	-	3480	-3182	AT1G05670	3480	AT1G05670	-666	yes	no	yes	no
chr1	1700458	12	32	26	27	0	3	8	1	yes	no	M	2261	-4401	AT1G05670	2261	AT1G05670	-1885	yes	no	yes	no
chr1	1700929	17	23	12	24	4	27	7	7	no	no	-	1790	-4872	AT1G05670	1790	AT1G05670	-2356	yes	no	no	Yes
chr1	1700946	6	29	17	10	9	11	9	15	no	no	-	1773	-4889	AT1G05670	1773	AT1G05670	-2373	yes	no	no	Yes
chr1	1701354	3	10	13	11	14	20	5	12	no	no	-	1365	-5297	AT1G05670	1365	AT1G05670	-2781	yes	no	yes	no
chr1	1702339	42	42	36	27	16	11	43	16	no	no	-	380	-6282	AT1G05670	380	AT1G05670	-3766	yes	Yes	no	no
chr1	1702577	70	97	91	84	12	27	109	22	no	no	-	142	-6520	AT1G05670	142	AT1G05670	-4004	yes	Yes	no	no
chr1	1702844	10	26	15	15	2	16	5	7	no	no	-	1844	-125	AT1G05680	-247	AT1G05670	125	no	no	no	no
chr1	1704263	8	16	20	10	4	4	24	3	no	no	-	425	-1544	AT1G05680	425	AT1G05680	-1172	yes	Yes	no	no
chr1	1704830	38	58	47	39	7	21	80	11	no	no	-	2252	-142	BT3	2252	AT1G05680	142	no	no	no	no
chr1	1708775	15	42	22	24	15	13	23	11	no	no	-	1020	-1693	BT3	-571	BT3	1693	yes	no	yes	no
chr1	1709111	22	23	31	28	21	18	25	18	no	no	-	684	-2029	BT3	-235	BT3	2029	yes	no	yes	no
chr1	1710052	17	32	17	19	11	34	6	31	no	no	-	4897	-257	AT1G05700	-3192	AT1G05700	257	yes	no	yes	no
chr1	1712485	9	26	6	8	6	5	6	2	no	no	-	2464	-2690	AT1G05700	-759	AT1G05700	2690	yes	no	yes	no
chr1	1712809	26	32	20	30	18	14	59	24	no	no	-	2140	-3014	AT1G05700	-435	AT1G05700	3014	yes	no	yes	no
chr1	1713528	33	55	28	30	25	57	29	41	no	no	-	1421	-3733	AT1G05710	1421	AT1G05700	-284	no	no	no	no
chr1	1713586	71	26	38	47	4	17	4	4	no	no	-	1363	-3791	AT1G05710	1363	AT1G05700	-342	no	no	no	no
chr1	1713651	23	29	35	30	2	17	15	6	yes	no	M	1298	-3856	AT1G05710	1298	AT1G05700	-407	no	no	no	no
chr1	1713673	9	3	5	7	10	11	5	25	no	no	-	1276	-3878	AT1G05710	1276	AT1G05700	-429	no	no	no	no
chr1	1713718	57	64	74	53	93	54	138	70	no	no	-	1231	-3923	AT1G05710	1231	AT1G05700	-474	no	no	no	no
chr1	1713761	9	13	29	11	2	24	0	12	no	no	-	1188	-3966	AT1G05710	1188	AT1G05700	-517	no	no	no	no
chr1	1715086	11	13	20	15	0	10	3	2	no	no	-	3468	-137	AT1G05710	-2188	AT1G05710	137	yes	Yes	no	no
chr1	1716947	25	16	31	21	5	13	42	12	no	no	-	1607	-1998	AT1G05710	-327	AT1G05710	1998	yes	no	no	no
chr1	1718025	16	13	10	19	3	25	2	7	no	no	-	529	-3076	AT1G05730	529	AT1G05720	-564	yes	no	no	Yes
chr1	1718725	52	90	66	44	14	13	86	18	no	no	-	179	-171	AT1G05720	179	AT1G05730	171	yes	Yes	no	no
chr1	1718918	24	35	38	11	3	8	55	4	no	no	-	1755	-14	AT1G05730	-1384	AT1G05720	14	yes	Yes	no	no
chr1	1720692	72	145	113	62	55	38	126	26	no	no	-	816	-19	AT1G05740	-616	AT1G05740	19	yes	Yes	no	no
chr1	1721556	66	103	147	83	15	11	173	20	no	no	-	2929	-48	RTM1	-2177	PDE247	48	yes	Yes	no	no
chr1	1721559	59	42	54	39	35	35	44	38	no	no	-	2926	-51	RTM1	-2174	PDE247	51	yes	Yes	no	no
chr1	1721663	23	23	40	34	140	57	42	44	no	no	-	2822	-155	RTM1	-2070	PDE247	155	yes	Yes	no	no
chr1	1721679	38	48	57	37	11	21	53	13	no	no	-	2806	-171	RTM1	-2054	PDE247	171	yes	Yes	no	no
chr1	1721860	0	16	20	12	0	0	4	1	no	no	-	2625	-352	RTM1	-1873	PDE247	352	yes	Yes	no	no
chr1	1722283	6	23	6	3	0	8	5	0	no	no	-	2202	-775	RTM1	-1450	PDE247	775	yes	Yes	no	no
chr1	1723869	18	10	11	18	14	15	0	20	no	no	-	616	-2361	RTM1	616	RTM1	-136	yes	Yes	no	no
chr1	1724250	0	29	11	1	1	4	21	3	no	no	-	235	-2742	RTM1	235	RTM1	-517	yes	Yes	no	no
chr1	1725749	49	55	43	48	2	6	10	1	yes	yes	M	521	-1264	AT1G05770	521	AT1G05770	-362	yes	no	yes	no
chr1	1726648	64	55	90	66	131	34	134	96	no	no	-	1	-378	AT1G05780	1	AT1G05770	378	no	no	no	no
chr1	1727218	23	10	28	13	10	16	41	9	no	no	-	3030	-569	AT1G05780	-1061	AT1G05780	569	yes	no	no	Yes
chr1	1730138	17	10	9	15	11	9	4	22	no	no	-	110	-3489	AT1G05785	110	AT1G05780	-1859	no	no	no	no
chr1	1730295	81	87	70	68	185	34	134	88	no	no	-	2575	-47	AT1G05785	-2328	AT1G05785	47	yes	Yes	no	no
chr1	1732964	25	35	48	21	1	9	19	1	no	no	-	8239	-94	AT1G05790	-4524	AT1G05790	94	yes	Yes	no	no
chr1	1733115	10	13	16	32	14	15	8	27	no	no	-	8088	-245	AT1G05790	-4373	AT1G05790	245	yes	Yes	no	no
chr1	1733160	38	42	30	39	51	50	52	35	no	no	-	8043	-290	AT1G05790	-4328	AT1G05790	290	yes	Yes	no	no
chr1	1733199	18	52	32	20	251	98	42	258	no	no	-	8004	-329	AT1G05790	-4289	AT1G05790	329	yes	Yes	no	no
chr1	1733214	102	68	91	93	13	82	37	35	no	no	-	7989	-344	AT1G05790	-4274	AT1G05790	344	yes	Yes	no	no
chr1	1733786	47	48	51	52	20	14	65	29	no	no	-	7417	-916	AT1G05790	-3702	AT1G05790	916	yes	no	no	no
chr1	1733849	15	6	24	14	1	8	8	11	no	no	-	7354	-979	AT1G05790	-3639	AT1G05790	979	yes	no	no	no
chr1	1734853	44	48	34	37	42	84	32	49	no	no	-	6350	-1983	AT1G05790	-2635	AT1G05790	1983	yes	no	no	Yes
chr1	1736347	2	0	0	32	0	2	0	10	no	no	-	4856	-3477	AT1G05790	-1141	AT1G05790	3477	yes	no	no	Yes
chr1	1736580	21	13	14	21	2	2	3	4	yes	no	M	4623	-3710	AT1G05790	-908	AT1G05790	3710	yes	no	no	no
chr1	1736583	0	26	6	4	0	2	20	2	no	no	-	4620	-3713	AT1G05790	-905	AT1G05790	3713	yes	no	no	no
chr1	1737581	20	19	10	15	3	14	18	6	no	no	-	3622	-4711	AT1G05800	3622	AT1G05790	-93	no	no	no	no
chr1	1739782	125	97	69	75	68	183	87	113	no	no	-	1421	-6912	AT1G05800	1421	AT1G05790	-2294	no	no	no	no
chr1	1741734	15	16	25	21	5	18	22	14	no	no	-	3038	-531	AT1G05800	-884	AT1G05800	531	yes	Yes	no	no
chr1	1741807	3	23	18	12	0	2	8	3	no	no	-	2965	-604	AT1G05800	-811	AT1G05800	604	yes	Yes	no	no
chr1	1741940	59	142	92	109	42	38	154	79	no	no	-	2832	-737	AT1G05800	-678	AT1G05800	737	yes	Yes	no	no
chr1	1742143	73	64	54	52	68	56	79	99	no	no	-	2629	-940	AT1G05800	-475	AT1G05800	940	yes	Yes	no	no
chr1	1742345	42	42	38	33	21	42	35	26	no	no	-	2427	-1142	AT1G05800	-273	AT1G05800	1142	yes	Yes	no	no
chr1	1744567	16	16	20	10	0	0	3	0	yes	no	M	205	-3364	AT1G05805	205	AT1G05800	-1949	no	no	no	no
chr1	1744895	38	23	32	46	94	49	71	55	no	no	-	3418	-123	AT1G05805	-2797	AT1G05805	123	yes	Yes	no	no
chr1	1744901	9	19	29	7	2	14	28	10	no	no	-	3412	-129	AT1G05805	-2791	AT1G05805	129	yes	Yes	no	no
chr1	1744930	60	71	48	90	46	119	32	95	no	no	-	3383	-158	AT1G05805	-2762	AT1G05805	158	yes	Yes	no	no
chr1	1745045	37	35	31	34	24	1	39	7	no	no	-	3268	-273	AT1G05805	-2647	AT1G05805	273	yes	Yes	no	no
chr1	1745279	29	10	31	40	2	13	11	4	no	no	-	3034	-507	AT1G05805	-2413	AT1G05805	507	yes	Yes	no	no
chr1	1746383	29	19	15	15	0	3	5	1	yes	no	M	1930	-1611	AT1G05805	-1309	AT1G05805	1611	yes	no	yes	no
chr1	1746429	10	10	6	33	10	8	4	18	no	no	-	1884	-1657	AT1G05805	-1263	AT1G05805	1657	yes	no	yes	no
chr1	1746841	39	52	53	52	221	156	91	282	no	no	-	1472	-2069	AT1G05805	-851	AT1G05805	2069	yes	no	yes	no
chr1	1746852	21	26	13	16	6	35	9	4	no	no	-	1461	-2080	AT1G05805	-840	AT1G05805	2080	yes	no	yes	no
chr1	1746858	79	74	104	58	83	183	109	248	no	no	-	1455	-2086	AT1G05805	-834	AT1G05805	2086	yes	no	yes	no
chr1	1747398	21	26	18	9	6	16	15	12	no	no	-	915	-2626	AT1G05805	-294	AT1G05805	2626	yes	no	yes	no
chr1	1748541	7	29	14	11	3	5	12	4	no	no	-	1234	-228	ARA/Ara-1/AtRABA5e/AtRab11D	-918	ARA/Ara-1/AtRABA5e/AtRab11D	228	yes	Yes	no	no
chr1	1748555	71	77	119	30	24	35	136	27	no	no	-	1220	-242	ARA/Ara-1/AtRABA5e/AtRab11D	-904	ARA/Ara-1/AtRABA5e/AtRab11D	242	yes	Yes	no	no
chr1	1748678	56	100	82	43	22	12	44	11	no	no	-	1097	-365	ARA/Ara-1/AtRABA5e/AtRab11D	-781	ARA/Ara-1/AtRABA5e/AtRab11D	365	yes	Yes	no	no
chr1	1748693	1	13	4	3	20	9	10	17	no	no	-	1082	-380	ARA/Ara-1/AtRABA5e/AtRab11D	-766	ARA/Ara-1/AtRABA5e/AtRab11D	380	yes	Yes	no	no
chr1	1750408	46	39	29	35	12	23	29	15	no	no	-	3835	-633	AT1G05820	-3358	AT1G05820	633	yes	no	yes	no
chr1	1750654	22	29	25	19	4	16	28	14	no	no	-	3589	-879	AT1G05820	-3112	AT1G05820	879	yes	no	yes	no
chr1	1752214	35	16	26	26	78	55	30	59	no	no	-	2029	-2439	AT1G05820	-1552	AT1G05820	2439	yes	no	no	Yes
chr1	1753742	30	29	41	33	4	35	19	12	no	no	-	501	-3967	AT1G05820	-24	AT1G05820	3967	yes	no	yes	no
chr1	1754609	2	19	13	3	11	5	40	14	no	no	-	7614	-366	AT1G05830	-7207	AT1G05830	366	yes	Yes	no	no
chr1	1754689	50	35	21	41	114	45	69	77	no	no	-	7534	-446	AT1G05830	-7127	AT1G05830	446	yes	Yes	no	no
chr1	1758369	10	84	47	37	5	14	66	41	no	no	-	3854	-4126	AT1G05830	-3447	AT1G05830	4126	yes	no	no	no
chr1	1760296	19	3	8	18	14	27	5	18	no	no	-	1927	-6053	AT1G05830	-1520	AT1G05830	6053	yes	no	no	Yes
chr1	1761135	10	19	10	14	14	13	3	26	no	no	-	1088	-6892	AT1G05830	-681	AT1G05830	6892	yes	no	no	no
chr1	1762415	170	158	147	157	335	242	236	324	yes	no	U	3865	-192	AT1G05840	-318	AT1G05835	192	yes	no	yes	no
chr1	1762418	112	145	131	99	19	37	85	13	yes	no	M	3862	-195	AT1G05840	-315	AT1G05835	195	yes	no	yes	no
chr1	1762578	27	42	50	46	2	10	24	4	yes	no	M	3702	-355	AT1G05840	-155	AT1G05835	355	yes	no	yes	no
chr1	1762581	28	81	58	26	37	26	66	25	no	no	-	3699	-358	AT1G05840	-152	AT1G05835	358	yes	no	yes	no
chr1	1763677	19	16	12	14	29	16	8	10	no	no	-	2603	-1454	AT1G05840	2603	AT1G05835	-866	yes	no	no	Yes
chr1	1765918	158	190	163	174	174	144	342	153	no	no	-	362	-3695	AT1G05840	362	AT1G05835	-3107	yes	Yes	no	no
chr1	1765986	77	322	231	108	43	30	348	30	no	no	-	294	-3763	AT1G05840	294	AT1G05835	-3175	yes	Yes	no	no
chr1	1766008	10	26	16	9	11	18	7	11	no	no	-	272	-3785	AT1G05840	272	AT1G05835	-3197	yes	Yes	no	no
chr1	1766200	57	64	59	54	23	22	56	24	no	no	-	80	-3977	AT1G05840	80	AT1G05835	-3389	yes	Yes	no	no
chr1	1766227	42	35	17	40	54	98	28	98	no	no	-	53	-4004	AT1G05840	53	AT1G05835	-3416	yes	Yes	no	no
chr1	1766230	88	48	47	70	7	19	7	15	yes	no	M	50	-4007	AT1G05840	50	AT1G05835	-3419	yes	Yes	no	no
chr1	1766910	31	77	48	51	0	4	15	6	yes	no	M	1784	-630	POM1	1784	POM1	-408	yes	no	yes	no
chr1	1767020	21	6	34	19	1	23	13	4	no	no	-	1674	-740	POM1	1674	POM1	-518	yes	no	yes	no
chr1	1768700	33	26	24	34	5	2	6	2	yes	yes	M	313	-6	AT1G05860	313	POM1	6	no	no	no	no
chr1	1768854	58	48	36	35	20	29	17	11	no	no	-	159	-160	AT1G05860	159	POM1	160	no	no	no	no
chr1	1769146	8	10	12	21	13	17	6	5	no	no	-	4146	-133	AT1G05860	-1968	AT1G05860	133	yes	Yes	no	no
chr1	1769193	11	16	23	15	3	12	4	13	no	no	-	4099	-180	AT1G05860	-1921	AT1G05860	180	yes	Yes	no	no
chr1	1769220	21	23	45	37	8	18	15	21	no	no	-	4072	-207	AT1G05860	-1894	AT1G05860	207	yes	Yes	no	no
chr1	1769265	46	71	72	68	39	35	118	41	no	no	-	4027	-252	AT1G05860	-1849	AT1G05860	252	yes	Yes	no	no
chr1	1772437	14	6	5	11	10	22	3	19	no	no	-	855	-3424	AT1G05870	855	AT1G05870	-910	yes	no	no	no
chr1	1772774	123	77	110	147	51	134	92	112	no	no	-	518	-3761	AT1G05870	518	AT1G05870	-1247	yes	Yes	no	no
chr1	1773101	90	225	215	116	123	31	266	95	no	no	-	191	-4088	AT1G05870	191	AT1G05870	-1574	yes	Yes	no	no
chr1	1773118	43	39	56	33	2	5	9	2	yes	no	M	174	-4105	AT1G05870	174	AT1G05870	-1591	yes	Yes	no	no
chr1	1773152	50	100	118	81	102	15	114	51	no	no	-	140	-4139	AT1G05870	140	AT1G05870	-1625	yes	Yes	no	no
chr1	1774525	188	174	135	140	76	188	104	159	no	no	-	1117	-1233	AT1G05880	1117	AT1G05870	1233	no	no	no	no
chr1	1774545	226	219	209	168	586	337	387	356	no	no	-	1097	-1253	AT1G05880	1097	AT1G05870	1253	no	no	no	no
chr1	1776192	93	71	40	48	40	16	95	14	no	no	-	3164	-550	AT1G05880	-2360	AT1G05880	550	yes	no	yes	no
chr1	1779420	172	148	162	227	457	329	213	337	no	no	-	5382	-64	AT1G05890	-5101	AT1G05890	64	yes	Yes	no	no
chr1	1779758	69	55	54	64	24	29	35	22	yes	no	M	5044	-402	AT1G05890	-4763	AT1G05890	402	yes	Yes	no	no
chr1	1780241	24	48	33	39	2	9	7	4	yes	no	M	4561	-885	AT1G05890	-4280	AT1G05890	885	yes	no	yes	no
chr1	1784135	80	52	77	71	8	16	8	0	yes	yes	M	667	-4779	AT1G05890	-386	AT1G05890	4779	yes	no	yes	no
chr1	1786912	18	10	19	36	0	16	6	2	no	no	-	3311	-57	AT1G05900	-2761	AT1G05900	57	yes	Yes	no	no
chr1	1791607	11	10	7	52	18	10	5	65	no	no	-	5170	-1384	AT1G05910	-5039	AT1G05910	1384	yes	no	yes	no
chr1	1792194	26	23	38	32	5	20	14	12	no	no	-	4583	-1971	AT1G05910	-4452	AT1G05910	1971	yes	no	yes	no
chr1	1796150	98	3	60	111	108	8	39	127	no	no	-	627	-5927	AT1G05910	-496	AT1G05910	5927	yes	no	yes	no
chr1	1796156	151	0	13	133	10	1	0	4	no	no	-	621	-5933	AT1G05910	-490	AT1G05910	5933	yes	no	yes	no
chr1	1796842	46	45	74	50	6	17	35	13	no	no	-	2575	-65	AT1G05920	-1411	AT1G05920	65	yes	Yes	no	no
chr1	1797398	12	10	12	7	9	13	5	22	no	no	-	2019	-621	AT1G05920	-855	AT1G05920	621	yes	Yes	no	no
chr1	1797628	19	16	29	16	12	26	8	19	no	no	-	1789	-851	AT1G05920	-625	AT1G05920	851	yes	Yes	no	no
chr1	1799442	26	19	23	26	1	7	12	5	yes	no	M	4541	-25	AT1G05930	-1490	AT1G05930	25	yes	Yes	no	no
chr1	1799897	74	48	56	52	16	27	38	14	no	no	-	4086	-480	AT1G05930	-1035	AT1G05930	480	yes	Yes	no	no
chr1	1801964	12	16	4	12	21	13	6	14	no	no	-	2019	-2547	CAT9	2019	CAT9	-803	yes	no	no	Yes
chr1	1802239	15	32	22	24	0	6	18	1	no	no	-	1744	-2822	CAT9	1744	CAT9	-1078	yes	no	yes	no
chr1	1802430	5	23	13	8	0	4	5	4	no	no	-	1553	-3013	CAT9	1553	CAT9	-1269	yes	no	yes	no
chr1	1803328	6	35	21	17	0	0	5	2	no	no	-	655	-3911	CAT9	655	CAT9	-2167	yes	no	yes	no
chr1	1803719	341	164	241	389	915	481	381	483	no	no	-	264	-4302	CAT9	264	CAT9	-2558	yes	Yes	no	no
chr1	1803737	458	361	254	412	633	751	326	803	no	no	-	246	-4320	CAT9	246	CAT9	-2576	yes	Yes	no	no
chr1	1803740	47	23	27	19	8	42	15	47	no	no	-	243	-4323	CAT9	243	CAT9	-2579	yes	Yes	no	no
chr1	1803752	64	52	65	65	88	81	125	55	no	no	-	231	-4335	CAT9	231	CAT9	-2591	yes	Yes	no	no
chr1	1803899	99	116	182	129	25	18	172	35	no	no	-	84	-4482	CAT9	84	CAT9	-2738	yes	Yes	no	no
chr1	1803997	50	42	35	44	29	65	8	53	no	no	-	3473	-14	AT1G05950	-575	CAT9	14	no	no	no	no
chr1	1810739	17	6	18	31	7	15	5	8	no	no	-	4734	-3269	AT1G05960	4734	AT1G05960	-2767	yes	no	no	Yes
chr1	1816357	58	68	112	82	7	13	52	11	no	no	-	924	-884	AT1G05970	924	AT1G05970	-302	yes	no	no	no
chr1	1816927	87	171	164	81	21	34	179	27	no	no	-	354	-1454	AT1G05970	354	AT1G05970	-872	yes	no	no	no
chr1	1817835	15	3	25	17	1	8	3	4	no	no	-	611	-436	AT1G05990	611	AT1G05980	-365	no	no	no	no
chr1	1818699	10	10	8	26	11	10	5	19	no	no	-	3193	-253	AT1G05990	-340	AT1G05990	253	yes	Yes	no	no
chr1	1818736	31	45	39	26	6	16	25	7	no	no	-	3156	-290	AT1G05990	-303	AT1G05990	290	yes	Yes	no	no
chr1	1820602	128	148	123	112	213	79	199	179	no	no	-	1290	-2156	AT1G06000	1290	AT1G06000	-295	yes	Yes	no	no
chr1	1820911	18	19	33	43	38	45	5	54	no	no	-	981	-2465	AT1G06000	981	AT1G06000	-604	yes	Yes	no	no
chr1	1821034	41	42	37	31	23	54	23	35	no	no	-	858	-2588	AT1G06000	858	AT1G06000	-727	yes	Yes	no	no
chr1	1821044	50	193	72	35	525	183	166	327	no	no	-	848	-2598	AT1G06000	848	AT1G06000	-737	yes	Yes	no	no
chr1	1821066	6	19	8	9	46	27	11	24	no	no	-	826	-2620	AT1G06000	826	AT1G06000	-759	yes	Yes	no	no
chr1	1821121	26	45	63	37	50	13	132	59	no	no	-	771	-2675	AT1G06000	771	AT1G06000	-814	yes	Yes	no	no
chr1	1821124	59	29	53	77	15	22	20	17	no	no	-	768	-2678	AT1G06000	768	AT1G06000	-817	yes	Yes	no	no
chr1	1821141	17	10	11	15	9	7	21	5	no	no	-	751	-2695	AT1G06000	751	AT1G06000	-834	yes	Yes	no	no
chr1	1821622	25	10	17	23	18	29	8	30	no	no	-	270	-3176	AT1G06000	270	AT1G06000	-1315	yes	Yes	no	no
chr1	1821744	17	10	19	24	6	18	8	16	no	no	-	148	-3298	AT1G06000	148	AT1G06000	-1437	yes	Yes	no	no
chr1	1821771	22	13	16	14	2	11	10	4	no	no	-	121	-3325	AT1G06000	121	AT1G06000	-1464	yes	Yes	no	no
chr1	1822009	20	10	13	16	4	25	12	24	no	no	-	608	-117	AT1G06010	608	AT1G06000	117	no	no	no	no
chr1	1822056	5	10	9	8	8	8	5	21	no	no	-	561	-164	AT1G06010	561	AT1G06000	164	no	no	no	no
chr1	1822594	2	3	5	10	11	17	4	20	no	no	-	23	-702	AT1G06010	23	AT1G06000	702	no	no	no	no
chr1	1822640	19	39	22	12	0	6	5	1	no	no	-	1907	-23	AT1G06010	-1356	AT1G06010	23	yes	Yes	no	no
chr1	1824561	42	103	118	54	17	11	142	18	no	no	-	2318	-14	AT1G06020	-1539	AT1G06020	14	yes	Yes	no	no
chr1	1824648	6	23	17	26	5	18	22	17	no	no	-	2231	-101	AT1G06020	-1452	AT1G06020	101	yes	Yes	no	no
chr1	1824669	119	93	86	104	3	24	5	11	yes	yes	M	2210	-122	AT1G06020	-1431	AT1G06020	122	yes	Yes	no	no
chr1	1824677	116	61	111	99	333	181	172	226	no	no	-	2202	-130	AT1G06020	-1423	AT1G06020	130	yes	Yes	no	no
chr1	1824703	7	13	12	7	40	30	25	52	yes	no	U	2176	-156	AT1G06020	-1397	AT1G06020	156	yes	Yes	no	no
chr1	1824720	61	48	47	43	2	5	7	5	yes	yes	M	2159	-173	AT1G06020	-1380	AT1G06020	173	yes	Yes	no	no
chr1	1825519	25	19	23	22	6	18	1	16	no	no	-	1360	-972	AT1G06020	-581	AT1G06020	972	yes	no	yes	no
chr1	1825774	9	32	21	12	12	9	30	16	no	no	-	1105	-1227	AT1G06020	-326	AT1G06020	1227	yes	no	yes	no
chr1	1826959	27	55	51	44	16	15	128	19	no	no	-	2930	-80	AT1G06030	-1201	AT1G06030	80	yes	Yes	no	no
chr1	1827019	93	81	137	106	14	46	54	33	yes	no	M	2870	-140	AT1G06030	-1141	AT1G06030	140	yes	Yes	no	no
chr1	1827052	72	84	67	68	153	65	125	78	no	no	-	2837	-173	AT1G06030	-1108	AT1G06030	173	yes	Yes	no	no
chr1	1827055	85	45	48	82	0	31	5	5	no	no	-	2834	-176	AT1G06030	-1105	AT1G06030	176	yes	Yes	no	no
chr1	1827103	6	26	14	10	4	5	20	3	no	no	-	2786	-224	AT1G06030	-1057	AT1G06030	224	yes	Yes	no	no
chr1	1827166	23	23	27	14	1	4	17	1	no	no	-	2723	-287	AT1G06030	-994	AT1G06030	287	yes	Yes	no	no
chr1	1827248	7	16	20	13	5	3	28	5	no	no	-	2641	-369	AT1G06030	-912	AT1G06030	369	yes	Yes	no	no
chr1	1829234	21	6	12	10	11	16	19	15	no	no	-	655	-2355	STO	655	STO	-822	yes	no	no	no
chr1	1829556	25	32	43	26	1	5	15	3	yes	no	M	333	-2677	STO	333	STO	-1144	yes	Yes	no	no
chr1	1829604	142	164	153	144	229	162	243	200	no	no	-	285	-2725	STO	285	STO	-1192	yes	Yes	no	no
chr1	1829623	147	129	70	123	192	92	146	178	no	no	-	266	-2744	STO	266	STO	-1211	yes	Yes	no	no
chr1	1829968	32	10	30	39	1	10	2	9	no	no	-	2584	-79	AT1G06050	-636	STO	79	no	no	no	no
chr1	1830846	13	23	17	12	0	1	5	1	yes	no	M	1706	-957	AT1G06050	1706	AT1G06050	-242	yes	no	yes	no
chr1	1832968	17	39	46	25	7	0	53	3	no	no	-	4679	-26	AT1G06070	-1860	AT1G06060	26	yes	Yes	no	no
chr1	1833048	11	3	21	17	1	5	5	11	no	no	-	4599	-106	AT1G06070	-1780	AT1G06060	106	yes	Yes	no	no
chr1	1834634	10	26	17	15	2	9	8	2	no	no	-	3013	-1692	AT1G06070	-194	AT1G06060	1692	yes	no	yes	no
chr1	1835457	8	10	21	17	0	6	3	1	no	no	-	2190	-2515	AT1G06070	2190	AT1G06060	-597	yes	no	yes	no
chr1	1839525	37	93	57	32	41	8	142	20	no	no	-	4042	-1878	ADS1	4042	AT1G06070	1878	no	no	no	no
chr1	1843709	17	10	20	16	1	4	13	1	no	no	-	4173	-142	ADS1	-2592	ADS1	142	yes	Yes	no	no
chr1	1843823	20	13	26	32	4	18	5	33	no	no	-	4059	-256	ADS1	-2478	ADS1	256	yes	Yes	no	no
chr1	1848007	17	97	55	34	7	36	67	14	no	no	-	3522	-125	AT1G06090	-1685	AT1G06090	125	yes	Yes	no	no
chr1	1848590	68	52	88	74	3	12	22	0	yes	no	M	2939	-708	AT1G06090	-1102	AT1G06090	708	yes	no	yes	no
chr1	1852879	68	74	69	53	11	50	36	12	no	no	-	2151	-1350	AT1G06100	-139	AT1G06100	1350	yes	no	yes	no
chr1	1853505	33	32	26	25	7	9	7	1	yes	yes	M	1525	-1976	SKIP16	1525	SKIP16	-429	yes	no	yes	no
chr1	1853750	18	10	18	19	26	33	6	26	no	no	-	1280	-2221	SKIP16	1280	SKIP16	-674	yes	no	yes	no
chr1	1854023	15	10	31	19	0	2	23	4	no	no	-	1007	-2494	SKIP16	1007	SKIP16	-947	yes	no	yes	no
chr1	1854251	19	42	41	23	13	6	95	10	no	no	-	779	-2722	SKIP16	779	SKIP16	-1175	yes	no	yes	no
chr1	1854679	7	6	10	8	27	18	8	22	no	no	-	351	-3150	SKIP16	351	SKIP16	-1603	yes	no	no	Yes
chr1	1855070	16	23	15	26	12	18	2	26	no	no	-	872	-40	AT1G06120	872	SKIP16	40	no	no	no	no
chr1	1855835	5	13	10	5	1	6	22	2	no	no	-	107	-805	AT1G06120	107	SKIP16	805	no	no	no	no
chr1	1856049	35	16	34	63	29	40	14	54	no	no	-	4680	-107	AT1G06120	-1668	AT1G06120	107	yes	Yes	no	no
chr1	1856455	16	3	12	10	3	20	3	11	no	no	-	4274	-513	AT1G06120	-1262	AT1G06120	513	yes	no	yes	no
chr1	1857418	10	13	16	10	12	23	3	9	no	no	-	3311	-1476	AT1G06120	-299	AT1G06120	1476	yes	no	yes	no
chr1	1859423	7	55	46	48	2	8	97	37	no	no	-	1306	-3481	GLX2-4	1306	GLX2-4	-1657	yes	no	no	no
chr1	1860116	42	90	73	50	7	26	58	19	no	no	-	613	-4174	GLX2-4	613	GLX2-4	-2350	yes	no	no	no
chr1	1861075	18	29	23	16	3	40	13	40	no	no	-	1121	-346	AT1G06135	1121	GLX2-4	346	no	no	no	no
chr1	1861102	26	45	33	37	98	110	35	96	no	no	-	1094	-373	AT1G06135	1094	GLX2-4	373	no	no	no	no
chr1	1861467	57	32	42	52	113	88	82	103	yes	no	U	729	-738	AT1G06135	729	GLX2-4	738	no	no	no	no
chr1	1861872	14	10	9	7	21	19	5	26	no	no	-	324	-1143	AT1G06135	324	GLX2-4	1143	no	no	no	no
chr1	1862365	18	42	23	33	8	28	27	14	no	no	-	2430	-169	AT1G06135	-376	AT1G06135	169	yes	Yes	no	no
chr1	1862417	52	100	82	74	30	26	152	28	no	no	-	2378	-221	AT1G06135	-324	AT1G06135	221	yes	Yes	no	no
chr1	1862455	19	16	29	14	0	7	1	1	yes	no	M	2340	-259	AT1G06135	-286	AT1G06135	259	yes	Yes	no	no
chr1	1862524	3	10	9	6	3	6	20	2	no	no	-	2271	-328	AT1G06135	-217	AT1G06135	328	yes	Yes	no	no
chr1	1863534	16	32	19	12	16	50	16	40	no	no	-	1261	-1338	AT1G06140	1261	AT1G06135	-793	no	no	no	no
chr1	1863540	41	39	39	36	9	21	20	18	yes	no	M	1255	-1344	AT1G06140	1255	AT1G06135	-799	no	no	no	no
chr1	1865070	12	19	20	15	12	30	3	22	no	no	-	3802	-275	AT1G06140	-1401	AT1G06140	275	yes	Yes	no	no
chr1	1866078	5	16	36	7	0	25	17	2	no	no	-	2794	-1283	AT1G06140	-393	AT1G06140	1283	yes	Yes	no	no
chr1	1866348	2	3	1	26	3	2	2	17	no	no	-	2524	-1553	AT1G06140	-123	AT1G06140	1553	yes	Yes	no	no
chr1	1866771	19	23	22	19	1	7	30	6	no	no	-	2101	-1976	AT1G06145	-243	AT1G06140	-300	no	no	no	no
chr1	1867494	10	26	14	13	0	7	17	3	no	no	-	1378	-2699	AT1G06145	1378	AT1G06145	-480	yes	Yes	no	no
chr1	1868418	16	0	21	19	15	15	18	12	no	no	-	454	-3623	AT1G06145	454	AT1G06145	-1404	yes	Yes	no	no
chr1	1868478	26	13	44	19	10	32	3	17	no	no	-	394	-3683	AT1G06145	394	AT1G06145	-1464	yes	Yes	no	no
chr1	1868714	14	13	7	25	0	6	1	2	no	no	-	158	-3919	AT1G06145	158	AT1G06145	-1700	yes	Yes	no	no
chr1	1869681	1	13	3	22	2	1	1	12	no	no	-	4015	-809	EMB1444	4015	EMB1444	-695	yes	no	yes	no
chr1	1872813	58	55	71	44	31	29	63	51	no	no	-	883	-3941	EMB1444	883	EMB1444	-3827	yes	no	yes	no
chr1	1872833	104	81	163	83	66	24	173	76	no	no	-	863	-3961	EMB1444	863	EMB1444	-3847	yes	no	yes	no
chr1	1872844	14	10	24	10	0	4	9	4	no	no	-	852	-3972	EMB1444	852	EMB1444	-3858	yes	no	yes	no
chr1	1873828	15	29	15	18	69	40	39	28	no	no	-	3699	-132	AT1G06148	-2011	EMB1444	132	no	no	no	no
chr1	1877132	155	151	196	139	27	77	65	15	yes	no	M	395	-3436	AT1G06148	395	AT1G06148	-1293	yes	no	no	Yes
chr1	1877194	11	16	14	20	4	11	12	3	no	no	-	333	-3498	AT1G06148	333	AT1G06148	-1355	yes	no	no	Yes
chr1	1877205	7	6	14	10	119	43	22	111	no	no	-	322	-3509	AT1G06148	322	AT1G06148	-1366	yes	no	no	Yes
chr1	1879565	16	39	35	8	2	1	39	8	no	no	-	3438	-2038	AT1G06160	3438	AT1G06148	2038	no	no	no	no
chr1	1883265	14	35	36	21	1	5	19	0	no	no	-	3631	-262	AT1G06160	-668	AT1G06160	262	yes	Yes	no	no
chr1	1883325	89	29	51	90	11	14	6	4	no	no	-	3571	-322	AT1G06160	-608	AT1G06160	322	yes	Yes	no	no
chr1	1883388	26	10	31	24	1	6	11	11	no	no	-	3508	-385	AT1G06160	-545	AT1G06160	385	yes	Yes	no	no
chr1	1887444	26	23	18	21	4	29	15	18	no	no	-	1963	-548	ATMYB13	1963	AT1G06170	548	no	no	no	no
chr1	1888627	18	16	17	26	15	29	13	20	no	no	-	780	-1731	ATMYB13	780	AT1G06170	1731	no	no	no	no
chr1	1890854	9	45	21	17	1	5	8	0	no	no	-	3293	-1447	ATMYB13	-303	ATMYB13	1447	yes	no	yes	no
chr1	1892937	16	16	20	22	3	11	8	0	yes	no	M	1210	-3530	AT1G06190	1210	AT1G06190	-665	yes	no	no	no
chr1	1893421	9	16	20	18	30	24	13	48	no	no	-	726	-4014	AT1G06190	726	AT1G06190	-1149	yes	no	no	no
chr1	1893841	17	32	37	17	3	15	32	21	no	no	-	306	-4434	AT1G06190	306	AT1G06190	-1569	yes	no	no	Yes
chr1	1894366	17	0	14	17	15	14	8	21	no	no	-	2568	-219	AT1G06200	2568	AT1G06200	-30	yes	no	yes	no
chr1	1894478	27	6	27	27	10	21	9	26	no	no	-	2456	-331	AT1G06200	2456	AT1G06200	-142	yes	no	yes	no
chr1	1894638	28	16	29	21	10	31	5	21	no	no	-	2296	-491	AT1G06200	2296	AT1G06200	-302	yes	no	yes	no
chr1	1894651	20	23	25	19	8	11	23	9	no	no	-	2283	-504	AT1G06200	2283	AT1G06200	-315	yes	no	yes	no
chr1	1898192	12	0	8	25	7	15	2	10	no	no	-	1771	-990	AT1G06210	-1015	AT1G06210	990	yes	no	no	no
chr1	1898258	46	74	89	55	18	51	102	41	no	no	-	1705	-1056	AT1G06210	-949	AT1G06210	1056	yes	no	no	no
chr1	1899805	10	6	6	19	20	12	7	21	no	no	-	158	-2603	MEE5	158	AT1G06210	-598	no	no	no	no
chr1	1900011	81	90	185	122	17	18	190	29	no	no	-	5963	-48	MEE5	-4829	MEE5	48	yes	Yes	no	no
chr1	1900105	205	238	179	176	144	70	298	171	no	no	-	5869	-142	MEE5	-4735	MEE5	142	yes	Yes	no	no
chr1	1903810	13	19	25	19	4	12	12	9	no	no	-	2164	-3847	MEE5	-1030	MEE5	3847	yes	no	no	no
chr1	1904116	185	138	105	154	12	51	15	13	yes	no	M	1858	-4153	MEE5	-724	MEE5	4153	yes	no	no	no
chr1	1906198	49	42	51	43	42	37	85	91	no	no	-	890	-224	CLE3	-27	CLE3	224	yes	Yes	no	no
chr1	1907072	23	13	38	43	7	8	71	11	no	no	-	16	-1098	AT1G06230	16	CLE3	-847	no	no	no	no
chr1	1907141	69	135	96	84	4	8	22	0	yes	no	M	3980	-53	AT1G06230	-3706	AT1G06230	53	yes	Yes	no	no
chr1	1907144	32	10	34	33	9	20	20	26	no	no	-	3977	-56	AT1G06230	-3703	AT1G06230	56	yes	Yes	no	no
chr1	1908350	42	35	40	48	4	7	20	3	yes	no	M	2771	-1262	AT1G06230	-2497	AT1G06230	1262	yes	Yes	no	no
chr1	1908854	23	29	13	9	7	17	14	12	no	no	-	2267	-1766	AT1G06230	-1993	AT1G06230	1766	yes	Yes	no	no
chr1	1911371	25	23	27	35	6	4	39	7	no	no	-	3523	-250	AT1G06240	-1833	AT1G06240	250	yes	Yes	no	no
chr1	1911492	43	71	79	67	18	16	73	16	no	no	-	3402	-371	AT1G06240	-1712	AT1G06240	371	yes	Yes	no	no
chr1	1913934	92	122	112	91	58	75	118	44	no	no	-	960	-2813	AT1G06250	960	AT1G06250	-679	yes	no	yes	no
chr1	1914082	44	3	0	39	31	10	7	29	no	no	-	812	-2961	AT1G06250	812	AT1G06250	-827	yes	no	no	Yes
chr1	1914105	1	35	23	1	2	55	10	2	no	no	-	789	-2984	AT1G06250	789	AT1G06250	-850	yes	no	no	Yes
chr1	1914681	12	39	30	25	11	11	21	10	no	no	-	213	-3560	AT1G06250	213	AT1G06250	-1426	yes	Yes	no	no
chr1	1914758	26	19	22	19	3	0	8	5	yes	no	M	136	-3637	AT1G06250	136	AT1G06250	-1503	yes	Yes	no	no
chr1	1914769	99	84	128	118	33	50	216	74	no	no	-	125	-3648	AT1G06250	125	AT1G06250	-1514	yes	Yes	no	no
chr1	1916830	68	58	69	82	89	22	136	71	no	no	-	830	-401	AT1G06260	-754	AT1G06260	401	yes	Yes	no	no
chr1	1920729	10	19	22	14	4	6	15	9	no	no	-	217	-970	LBD2	217	LBD2	-403	yes	Yes	no	no
chr1	1920804	9	29	24	10	3	5	36	3	no	no	-	142	-1045	LBD2	142	LBD2	-478	yes	Yes	no	no
chr1	1922387	33	23	42	49	25	31	8	37	no	no	-	4403	-36	ACX3	-3890	ACX3	36	yes	Yes	no	no
chr1	1922512	81	77	85	60	129	86	200	83	no	no	-	4278	-161	ACX3	-3765	ACX3	161	yes	Yes	no	no
chr1	1922604	18	13	9	19	15	22	8	16	no	no	-	4186	-253	ACX3	-3673	ACX3	253	yes	Yes	no	no
chr1	1922693	12	6	12	12	22	18	7	21	no	no	-	4097	-342	ACX3	-3584	ACX3	342	yes	Yes	no	no
chr1	1926822	12	35	30	26	2	3	30	6	no	no	-	3779	-32	ACX6	-3435	ACX6	32	yes	Yes	no	no
chr1	1926892	41	113	98	76	21	2	176	4	no	no	-	3709	-102	ACX6	-3365	ACX6	102	yes	Yes	no	no
chr1	1927846	14	19	32	19	1	21	13	17	no	no	-	2755	-1056	ACX6	-2411	ACX6	1056	yes	no	yes	no
chr1	1931828	128	81	78	111	8	28	9	12	yes	no	M	437	-1227	AT1G06330	437	AT1G06330	-158	yes	no	yes	no
chr1	1931945	97	45	62	73	162	87	110	100	no	no	-	320	-1344	AT1G06330	320	AT1G06330	-275	yes	no	yes	no
chr1	1932384	0	0	2	2	6	23	0	5	no	no	-	1629	-119	AT1G06340	-906	AT1G06330	119	no	no	no	no
chr1	1933639	90	116	115	79	5	13	19	4	yes	yes	M	374	-1374	AT1G06340	374	AT1G06340	-349	yes	Yes	no	no
chr1	1933701	89	32	69	64	12	22	13	3	no	no	-	312	-1436	AT1G06340	312	AT1G06340	-411	yes	Yes	no	no
chr1	1933755	10	16	14	20	2	1	2	4	yes	no	M	258	-1490	AT1G06340	258	AT1G06340	-465	yes	Yes	no	no
chr1	1938751	1	3	7	3	5	1	22	6	no	no	-	1707	-1933	AT1G06360	-211	AT1G06350	1933	no	no	no	no
chr1	1939222	24	29	19	13	5	16	22	8	no	no	-	1236	-2404	AT1G06360	1236	AT1G06360	-260	yes	no	yes	no
chr1	1939409	16	13	13	19	9	20	5	11	no	no	-	1049	-2591	AT1G06360	1049	AT1G06360	-447	yes	no	no	Yes
chr1	1940920	5	10	10	15	4	20	2	14	no	no	-	3130	-462	AT1G06370	-2215	AT1G06360	462	no	no	no	no
chr1	1941738	2	10	6	5	4	13	28	7	no	no	-	2312	-1280	AT1G06370	-1397	AT1G06360	1280	no	no	no	no
chr1	1943019	15	19	34	22	9	11	36	13	no	no	-	1031	-2561	AT1G06370	-116	AT1G06360	2561	no	no	no	no
chr1	1943927	10	23	9	15	8	10	7	10	no	no	-	123	-3469	AT1G06370	123	AT1G06370	-792	yes	no	no	Yes
chr1	1944523	80	42	64	42	53	39	59	32	no	no	-	600	-473	AT1G06380	600	AT1G06370	473	no	no	no	no
chr1	1944859	3	3	4	10	29	8	20	14	no	no	-	264	-809	AT1G06380	264	AT1G06370	809	no	no	no	no
chr1	1944874	156	267	235	164	230	280	216	528	no	no	-	249	-824	AT1G06380	249	AT1G06370	824	no	no	no	no
chr1	1945103	10	26	17	10	1	16	4	8	no	no	-	20	-1053	AT1G06380	20	AT1G06370	1053	no	no	no	no
chr1	1945181	15	6	30	17	2	7	5	2	no	no	-	1606	-58	AT1G06380	-894	AT1G06380	58	yes	Yes	no	no
chr1	1945188	60	64	54	43	9	44	28	18	no	no	-	1599	-65	AT1G06380	-887	AT1G06380	65	yes	Yes	no	no
chr1	1945379	27	35	48	26	7	6	23	2	no	no	-	1408	-256	AT1G06380	-696	AT1G06380	256	yes	Yes	no	no
chr1	1945382	24	39	23	18	144	61	80	78	no	no	-	1405	-259	AT1G06380	-693	AT1G06380	259	yes	Yes	no	no
chr1	1945553	10	45	26	15	2	2	31	3	no	no	-	1234	-430	AT1G06380	-522	AT1G06380	430	yes	Yes	no	no
chr1	1949382	17	10	20	30	6	11	1	9	no	no	-	3402	-2595	ARA2	-1461	GSK1	2595	yes	no	no	no
chr1	1951456	50	58	56	44	8	53	29	14	no	no	-	1328	-4669	ARA2	1328	GSK1	-597	yes	no	yes	no
chr1	1953750	18	6	21	16	2	9	27	6	no	no	-	1662	-966	ATTPS7	1662	ARA2	966	no	no	no	no
chr1	1953861	161	97	128	106	76	240	88	95	no	no	-	1551	-1077	ATTPS7	1551	ARA2	1077	no	no	no	no
chr1	1953879	44	81	53	46	56	96	46	68	no	no	-	1533	-1095	ATTPS7	1533	ARA2	1095	no	no	no	no
chr1	1953897	36	39	28	36	99	30	102	57	no	no	-	1515	-1113	ATTPS7	1515	ARA2	1113	no	no	no	no
chr1	1953909	17	19	10	12	34	13	23	12	no	no	-	1503	-1125	ATTPS7	1503	ARA2	1125	no	no	no	no
chr1	1953960	107	135	116	107	117	33	219	44	no	no	-	1452	-1176	ATTPS7	1452	ARA2	1176	no	no	no	no
chr1	1955610	22	3	1	2	20	1	5	5	no	no	-	3376	-198	ATTPS7	-3145	ATTPS7	198	yes	Yes	no	no
chr1	1956190	26	13	13	11	12	21	2	18	no	no	-	2796	-778	ATTPS7	-2565	ATTPS7	778	yes	Yes	no	no
chr1	1959979	9	3	10	8	15	32	3	13	no	no	-	3030	-993	FTSH8	-78	AT1G06420	-328	no	no	no	no
chr1	1960855	20	32	34	15	5	8	25	11	no	no	-	2154	-1869	FTSH8	2154	FTSH8	-798	yes	no	yes	no
chr1	1961114	39	0	2	2	41	1	5	2	no	no	-	1895	-2128	FTSH8	1895	FTSH8	-1057	yes	no	yes	no
chr1	1961732	13	19	15	26	11	7	13	11	no	no	-	1277	-2746	FTSH8	1277	FTSH8	-1675	yes	no	yes	no
chr1	1962142	10	10	21	16	3	23	22	12	no	no	-	867	-3156	FTSH8	867	FTSH8	-2085	yes	no	yes	no
chr1	1962157	71	55	88	91	71	3	175	65	no	no	-	852	-3171	FTSH8	852	FTSH8	-2100	yes	no	yes	no
chr1	1964047	56	68	71	36	13	13	59	17	no	no	-	1003	-1038	AT1G06440	1003	AT1G06440	-668	yes	Yes	no	no
chr1	1964118	16	26	24	10	7	3	31	7	no	no	-	932	-1109	AT1G06440	932	AT1G06440	-739	yes	Yes	no	no
chr1	1964827	14	23	21	17	6	19	2	14	no	no	-	223	-1818	AT1G06440	223	AT1G06440	-1448	yes	Yes	no	no
chr1	1965942	3	26	14	15	1	1	2	0	no	no	-	3618	-103	ACD32.1	-1144	AT1G06450	103	yes	Yes	no	no
chr1	1966719	12	6	4	8	33	5	14	26	no	no	-	2841	-880	ACD32.1	-367	AT1G06450	880	yes	Yes	no	no
chr1	1966875	16	10	24	10	10	12	11	9	no	no	-	2685	-1036	ACD32.1	-211	AT1G06450	1036	yes	Yes	no	no
chr1	1969354	49	97	73	44	214	160	110	309	no	no	-	206	-3515	ACD32.1	206	AT1G06450	-2136	yes	Yes	no	no
chr1	1969392	1	10	3	5	12	23	8	2	no	no	-	168	-3553	ACD32.1	168	AT1G06450	-2174	yes	Yes	no	no
chr1	1970937	70	87	146	32	1	4	88	8	no	no	-	3448	-1209	AT1G06470	-2829	AT1G06470	1209	yes	no	no	no
chr1	1973253	29	35	36	22	4	27	19	8	no	no	-	1132	-3525	AT1G06470	-513	AT1G06470	3525	yes	no	no	no
chr1	1978800	55	13	31	72	2	54	23	9	no	no	-	10678	-39	ATGSL07	-10245	ATGSL07	39	yes	Yes	no	no
chr1	1978804	15	10	10	19	5	32	13	20	no	no	-	10674	-43	ATGSL07	-10241	ATGSL07	43	yes	Yes	no	no
chr1	1979904	14	6	5	23	2	6	3	6	no	no	-	9574	-1143	ATGSL07	-9141	ATGSL07	1143	yes	no	yes	no
chr1	1986704	13	13	15	12	2	26	2	8	no	no	-	2774	-7943	ATGSL07	-2341	ATGSL07	7943	yes	no	yes	no
chr1	1987249	29	32	25	7	2	33	18	6	no	no	-	2229	-8488	ATGSL07	-1796	ATGSL07	8488	yes	no	yes	no
chr1	1987694	17	13	25	3	2	26	5	5	no	no	-	1784	-8933	ATGSL07	-1351	ATGSL07	8933	yes	no	yes	no
chr1	1992408	33	48	46	37	13	17	53	10	no	no	-	437	-68	AT1G06515	437	AT1G06510	68	yes	Yes	no	no
chr1	1992416	50	109	57	59	375	113	90	259	no	no	-	429	-76	AT1G06515	429	AT1G06510	76	yes	Yes	no	no
chr1	1992474	20	39	53	31	2	8	28	4	no	no	-	371	-134	AT1G06515	371	AT1G06510	134	yes	Yes	no	no
chr1	1992518	209	148	143	198	105	119	239	136	no	no	-	327	-178	AT1G06515	327	AT1G06510	178	yes	Yes	no	no
chr1	1994661	112	58	77	75	18	68	40	26	no	no	-	1450	-1816	ATGPAT1/GPAT1	1450	ATGPAT1/GPAT1	-684	yes	no	yes	no
chr1	1994663	85	84	113	101	16	57	49	12	yes	no	M	1448	-1818	ATGPAT1/GPAT1	1448	ATGPAT1/GPAT1	-686	yes	no	yes	no
chr1	1995419	12	48	28	19	0	7	8	0	no	no	-	692	-2574	ATGPAT1/GPAT1	692	ATGPAT1/GPAT1	-1442	yes	Yes	no	no
chr1	1995692	24	10	15	11	4	27	7	9	no	no	-	419	-2847	ATGPAT1/GPAT1	419	ATGPAT1/GPAT1	-1715	yes	Yes	no	no
chr1	2000270	12	16	32	12	0	1	28	1	no	no	-	1323	-4159	AT1G06530	1323	ATGPAT1/GPAT1	4159	no	no	no	no
chr1	2000983	30	16	19	26	11	28	8	26	no	no	-	610	-4872	AT1G06530	610	ATGPAT1/GPAT1	4872	no	no	no	no
chr1	2001628	14	23	37	15	1	8	27	4	no	no	-	1764	-35	AT1G06530	-967	AT1G06530	35	yes	Yes	no	no
chr1	2002514	27	97	65	35	351	149	109	332	no	no	-	878	-921	AT1G06530	-81	AT1G06530	921	yes	Yes	no	no
chr1	2002531	68	142	92	64	21	23	29	9	no	no	-	861	-938	AT1G06530	-64	AT1G06530	938	yes	Yes	no	no
chr1	2003167	19	19	22	17	39	13	28	39	no	no	-	225	-1574	AT1G06540	225	AT1G06540	-291	yes	Yes	no	no
chr1	2003314	143	87	143	112	217	150	85	37	no	no	-	78	-1721	AT1G06540	78	AT1G06540	-438	yes	Yes	no	no
chr1	2003550	11	32	8	4	7	17	3	11	no	no	-	3639	-158	AT1G06550	-76	AT1G06540	158	no	no	no	no
chr1	2005566	14	0	13	7	4	20	0	9	no	no	-	1623	-2174	AT1G06550	1623	AT1G06550	-1940	yes	no	yes	no
chr1	2007951	11	26	26	23	22	7	14	16	no	no	-	5593	-337	PDS1	-3933	AT1G06560	337	yes	no	no	Yes
chr1	2012402	46	23	34	22	17	30	19	18	no	no	-	1142	-4788	PDS1	1142	AT1G06560	-397	yes	Yes	no	no
chr1	2012442	11	3	21	19	8	10	5	16	no	no	-	1102	-4828	PDS1	1102	AT1G06560	-437	yes	Yes	no	no
chr1	2012549	23	10	25	17	22	24	31	19	no	no	-	995	-4935	PDS1	995	AT1G06560	-544	yes	Yes	no	no
chr1	2012678	15	32	17	10	1	0	2	0	no	no	-	866	-5064	PDS1	866	AT1G06560	-673	yes	Yes	no	no
chr1	2012687	11	23	13	13	11	7	11	3	no	no	-	857	-5073	PDS1	857	AT1G06560	-682	yes	Yes	no	no
chr1	2012751	6	42	26	12	5	5	46	3	no	no	-	793	-5137	PDS1	793	AT1G06560	-746	yes	Yes	no	no
chr1	2012791	88	52	51	46	18	29	13	20	no	no	-	753	-5177	PDS1	753	AT1G06560	-786	yes	Yes	no	no
chr1	2012794	29	26	8	37	54	52	40	82	no	no	-	750	-5180	PDS1	750	AT1G06560	-789	yes	Yes	no	no
chr1	2012978	9	6	12	13	22	10	5	16	no	no	-	566	-5364	PDS1	566	AT1G06560	-973	yes	Yes	no	no
chr1	2013131	20	26	23	20	11	4	37	10	no	no	-	413	-5517	PDS1	413	AT1G06560	-1126	yes	Yes	no	no
chr1	2013239	12	16	20	21	19	7	10	8	no	no	-	305	-5625	PDS1	305	AT1G06560	-1234	yes	Yes	no	no
chr1	2013281	47	52	35	37	22	36	31	23	no	no	-	263	-5667	PDS1	263	AT1G06560	-1276	yes	Yes	no	no
chr1	2013296	274	155	154	280	22	94	29	29	yes	no	M	248	-5682	PDS1	248	AT1G06560	-1291	yes	Yes	no	no
chr1	2013393	143	64	101	128	146	175	126	297	no	no	-	151	-5779	PDS1	151	AT1G06560	-1388	yes	Yes	no	no
chr1	2013407	94	103	119	59	72	83	101	143	no	no	-	137	-5793	PDS1	137	AT1G06560	-1402	yes	Yes	no	no
chr1	2013440	9	23	18	10	1	0	5	1	no	no	-	104	-5826	PDS1	104	AT1G06560	-1435	yes	Yes	no	no
chr1	2013765	33	35	20	17	15	46	6	30	no	no	-	2288	-221	AT1G06580	-237	PDS1	221	no	no	no	no
chr1	2014493	14	10	10	12	17	18	5	27	no	no	-	1560	-949	AT1G06580	1560	AT1G06580	-491	yes	Yes	no	no
chr1	2015186	18	13	35	21	14	19	5	12	no	no	-	867	-1642	AT1G06580	867	AT1G06580	-1184	yes	Yes	no	no
chr1	2015291	12	6	9	0	15	20	4	0	no	no	-	762	-1747	AT1G06580	762	AT1G06580	-1289	yes	Yes	no	no
chr1	2016034	167	193	138	206	405	180	315	305	no	no	-	19	-2490	AT1G06580	19	AT1G06580	-2032	yes	Yes	no	no
chr1	2024365	17	19	18	11	15	12	35	8	no	no	-	296	-8312	AT1G06590	296	AT1G06590	-8058	yes	Yes	no	no
chr1	2024469	23	35	16	28	25	26	33	9	no	no	-	192	-8416	AT1G06590	192	AT1G06590	-8162	yes	Yes	no	no
chr1	2024498	16	10	12	23	17	18	4	21	no	no	-	163	-8445	AT1G06590	163	AT1G06590	-8191	yes	Yes	no	no
chr1	2024593	91	119	107	75	93	22	186	38	no	no	-	68	-8540	AT1G06590	68	AT1G06590	-8286	yes	Yes	no	no
chr1	2024744	8	23	16	19	1	4	12	3	no	no	-	611	-83	AT1G06610	611	AT1G06590	83	no	no	no	no
chr1	2025691	23	35	28	39	8	4	40	12	no	no	-	2051	-91	AT1G06620	-1579	AT1G06620	91	yes	Yes	no	no
chr1	2025715	10	29	20	8	4	3	15	9	no	no	-	2027	-115	AT1G06620	-1555	AT1G06620	115	yes	Yes	no	no
chr1	2025845	24	19	22	18	5	12	8	3	yes	no	M	1897	-245	AT1G06620	-1425	AT1G06620	245	yes	Yes	no	no
chr1	2025848	2	0	1	1	4	4	8	20	no	no	-	1894	-248	AT1G06620	-1422	AT1G06620	248	yes	Yes	no	no
chr1	2026062	17	19	20	23	0	3	10	2	yes	no	M	1680	-462	AT1G06620	-1208	AT1G06620	462	yes	Yes	no	no
chr1	2026116	77	100	116	102	73	32	198	70	no	no	-	1626	-516	AT1G06620	-1154	AT1G06620	516	yes	Yes	no	no
chr1	2026129	43	42	45	35	6	56	39	18	no	no	-	1613	-529	AT1G06620	-1141	AT1G06620	529	yes	Yes	no	no
chr1	2026579	27	19	32	20	7	10	19	5	no	no	-	1163	-979	AT1G06620	-691	AT1G06620	979	yes	no	yes	no
chr1	2028409	40	55	33	23	1	2	8	0	yes	no	M	3928	-667	AT1G06630	-1183	AT1G06630	667	yes	no	yes	no
chr1	2033224	19	35	64	43	9	11	92	11	no	no	-	1004	-887	AT1G06640	-793	AT1G06640	887	yes	no	no	no
chr1	2033354	15	3	9	21	3	10	5	11	no	no	-	874	-1017	AT1G06640	-663	AT1G06640	1017	yes	no	no	no
chr1	2033357	21	77	40	40	9	4	39	11	no	no	-	871	-1020	AT1G06640	-660	AT1G06640	1020	yes	no	no	no
chr1	2033618	10	0	11	14	4	26	6	13	no	no	-	610	-1281	AT1G06640	-399	AT1G06640	1281	yes	no	no	no
chr1	2033741	6	23	9	11	0	1	3	3	no	no	-	487	-1404	AT1G06640	-276	AT1G06640	1404	yes	no	no	no
chr1	2036003	15	6	12	23	3	1	2	4	no	no	-	4242	-165	AT1G06660	-1307	AT1G06650	165	yes	Yes	no	no
chr1	2036807	11	13	24	24	0	2	12	5	no	no	-	3438	-969	AT1G06660	-503	AT1G06650	969	yes	no	no	no
chr1	2038426	45	61	69	41	6	17	39	11	no	no	-	1819	-2588	AT1G06660	1819	AT1G06650	-1061	yes	no	yes	no
chr1	2038526	10	6	18	24	19	12	2	15	no	no	-	1719	-2688	AT1G06660	1719	AT1G06650	-1161	yes	no	yes	no
chr1	2040296	31	45	51	25	3	3	25	5	no	no	-	136	-51	NIH	136	AT1G06660	51	no	no	no	no
chr1	2040455	15	23	32	19	8	12	18	5	no	no	-	7371	-23	NIH	-7156	NIH	23	yes	Yes	no	no
chr1	2040513	79	61	90	41	70	63	45	20	no	no	-	7313	-81	NIH	-7098	NIH	81	yes	Yes	no	no
chr1	2040652	6	29	17	16	1	2	11	6	no	no	-	7174	-220	NIH	-6959	NIH	220	yes	Yes	no	no
chr1	2040658	12	10	20	18	3	5	8	9	no	no	-	7168	-226	NIH	-6953	NIH	226	yes	Yes	no	no
chr1	2040915	17	16	17	26	5	22	3	21	no	no	-	6911	-483	NIH	-6696	NIH	483	yes	no	yes	no
chr1	2043667	42	6	67	14	0	3	21	4	no	no	-	4159	-3235	NIH	-3944	NIH	3235	yes	no	yes	no
chr1	2044592	12	0	20	13	7	10	4	8	no	no	-	3234	-4160	NIH	-3019	NIH	4160	yes	no	no	Yes
chr1	2047742	16	19	9	17	14	24	2	24	no	no	-	84	-7310	PSBP-1	84	NIH	-131	no	no	no	no
chr1	2047971	28	23	30	18	25	19	35	25	no	no	-	4182	-145	PSBP-1	-1446	PSBP-1	145	yes	Yes	no	no
chr1	2047989	35	35	28	19	3	3	6	4	yes	no	M	4164	-163	PSBP-1	-1428	PSBP-1	163	yes	Yes	no	no
chr1	2048025	11	23	7	7	3	18	3	10	no	no	-	4128	-199	PSBP-1	-1392	PSBP-1	199	yes	Yes	no	no
chr1	2048101	12	16	10	14	35	4	16	9	no	no	-	4052	-275	PSBP-1	-1316	PSBP-1	275	yes	Yes	no	no
chr1	2048130	22	16	27	15	29	9	58	23	no	no	-	4023	-304	PSBP-1	-1287	PSBP-1	304	yes	Yes	no	no
chr1	2048133	36	16	18	32	3	8	3	5	no	no	-	4020	-307	PSBP-1	-1284	PSBP-1	307	yes	Yes	no	no
chr1	2048169	20	16	24	23	32	16	10	8	no	no	-	3984	-343	PSBP-1	-1248	PSBP-1	343	yes	Yes	no	no
chr1	2049893	31	26	29	23	3	23	15	5	no	no	-	2260	-2067	AT1G06690	2260	AT1G06690	-292	yes	no	yes	no
chr1	2051270	14	23	15	30	31	23	9	50	no	no	-	883	-3444	AT1G06690	883	AT1G06690	-1669	yes	no	yes	no
chr1	2051364	36	45	46	26	28	12	109	21	no	no	-	789	-3538	AT1G06690	789	AT1G06690	-1763	yes	no	yes	no
chr1	2051916	61	68	45	82	33	27	55	74	no	no	-	237	-4090	AT1G06690	237	AT1G06690	-2315	yes	Yes	no	no
chr1	2051933	37	26	37	32	24	15	58	31	no	no	-	220	-4107	AT1G06690	220	AT1G06690	-2332	yes	Yes	no	no
chr1	2054057	35	26	45	62	4	29	9	21	no	no	-	1490	-1904	AT1G06700	1490	AT1G06700	-1577	yes	no	no	no
chr1	2054418	13	3	9	19	12	25	3	17	no	no	-	1129	-2265	AT1G06700	1129	AT1G06700	-1938	yes	no	no	Yes
chr1	2059989	9	0	14	12	5	21	5	5	no	no	-	129	-4442	AT1G06710	129	AT1G06710	-2711	yes	Yes	no	no
chr1	2060101	2	29	14	6	0	6	23	4	no	no	-	17	-4554	AT1G06710	17	AT1G06710	-2823	yes	Yes	no	no
chr1	2067217	17	23	9	10	3	9	0	2	no	no	-	105	-7099	AT1G06720	105	AT1G06720	-6774	yes	Yes	no	no
chr1	2067274	140	68	124	115	7	30	24	13	yes	no	M	48	-7156	AT1G06720	48	AT1G06720	-6831	yes	Yes	no	no
chr1	2067455	5	10	6	5	9	21	6	11	no	no	-	73	-133	AT1G06730	73	AT1G06720	133	no	no	no	no
chr1	2067732	25	10	16	23	19	24	9	16	no	no	-	3004	-204	AT1G06730	-2713	AT1G06730	204	yes	Yes	no	no
chr1	2067776	2	32	26	6	2	4	10	2	no	no	-	2960	-248	AT1G06730	-2669	AT1G06730	248	yes	Yes	no	no
chr1	2067782	102	84	90	104	174	160	166	226	yes	no	U	2954	-254	AT1G06730	-2663	AT1G06730	254	yes	Yes	no	no
chr1	2067790	1	16	12	4	10	21	6	55	no	no	-	2946	-262	AT1G06730	-2655	AT1G06730	262	yes	Yes	no	no
chr1	2067867	11	13	15	21	0	5	7	2	no	no	-	2869	-339	AT1G06730	-2578	AT1G06730	339	yes	Yes	no	no
chr1	2069759	7	0	12	55	1	0	4	9	no	no	-	977	-2231	AT1G06730	-686	AT1G06730	2231	yes	no	yes	no
chr1	2070505	18	19	13	21	3	11	10	12	no	no	-	231	-2977	AT1G06740	231	AT1G06730	-60	no	no	no	no
chr1	2071636	8	3	13	13	0	9	36	9	no	no	-	2393	-900	AT1G06740	-1898	AT1G06740	900	yes	no	no	Yes
chr1	2071816	18	26	20	15	7	12	15	17	no	no	-	2213	-1080	AT1G06740	-1718	AT1G06740	1080	yes	no	no	Yes
chr1	2072655	0	39	33	3	0	33	17	4	no	no	-	1374	-1919	AT1G06740	-879	AT1G06740	1919	yes	no	no	Yes
chr1	2073031	48	32	49	60	2	62	20	6	no	no	-	998	-2295	AT1G06740	-503	AT1G06740	2295	yes	no	no	Yes
chr1	2073035	12	29	18	17	0	19	23	8	no	no	-	994	-2299	AT1G06740	-499	AT1G06740	2299	yes	no	no	Yes
chr1	2073100	20	16	33	15	5	41	3	8	no	no	-	929	-2364	AT1G06740	-434	AT1G06740	2364	yes	no	no	Yes
chr1	2074068	18	32	15	10	2	16	7	12	no	no	-	3629	-39	AT1G06750	-2281	AT1G06750	39	yes	Yes	no	no
chr1	2076821	29	3	31	41	9	20	15	30	no	no	-	876	-2792	AT1G06760	876	AT1G06760	-318	yes	no	yes	no
chr1	2076949	103	106	110	109	5	28	40	11	yes	yes	M	748	-2920	AT1G06760	748	AT1G06760	-446	yes	no	yes	no
chr1	2077055	10	32	30	14	275	54	39	138	no	no	-	642	-3026	AT1G06760	642	AT1G06760	-552	yes	no	yes	no
chr1	2077368	1	3	4	3	15	16	1	22	no	no	-	329	-3339	AT1G06760	329	AT1G06760	-865	yes	no	no	Yes
chr1	2077541	38	32	37	23	2	5	8	0	yes	no	M	156	-3512	AT1G06760	156	AT1G06760	-1038	yes	Yes	no	no
chr1	2077553	134	119	107	122	412	232	179	433	no	no	-	144	-3524	AT1G06760	144	AT1G06760	-1050	yes	Yes	no	no
chr1	2077556	106	103	84	75	164	210	113	250	no	no	-	141	-3527	AT1G06760	141	AT1G06760	-1053	yes	Yes	no	no
chr1	2084214	17	19	6	12	22	27	5	24	no	no	-	3017	-791	GAUT6	-2747	GAUT6	791	yes	no	yes	no
chr1	2085349	7	6	10	8	11	24	3	13	no	no	-	1882	-1926	GAUT6	-1612	GAUT6	1926	yes	no	yes	no
chr1	2087929	3	3	12	8	4	2	25	6	no	no	-	3756	-698	AT1G06800	-1487	AT1G06790	698	yes	no	no	no
chr1	2089457	21	10	12	14	6	18	2	9	no	no	-	2228	-2226	AT1G06790	-328	AT1G06800	-41	yes	no	no	no
chr1	2090251	42	39	41	34	26	36	40	39	no	no	-	1434	-3020	AT1G06800	1434	AT1G06790	-466	yes	Yes	no	no
chr1	2090279	18	29	26	19	9	18	28	10	no	no	-	1406	-3048	AT1G06800	1406	AT1G06790	-494	yes	Yes	no	no
chr1	2090294	18	3	11	14	19	31	22	14	no	no	-	1391	-3063	AT1G06800	1391	AT1G06790	-509	yes	Yes	no	no
chr1	2090303	9	16	10	3	5	3	20	12	no	no	-	1382	-3072	AT1G06800	1382	AT1G06790	-518	yes	Yes	no	no
chr1	2090327	110	100	90	106	162	204	108	222	no	no	-	1358	-3096	AT1G06800	1358	AT1G06790	-542	yes	Yes	no	no
chr1	2090344	87	113	58	44	10	130	40	43	no	no	-	1341	-3113	AT1G06800	1341	AT1G06790	-559	yes	Yes	no	no
chr1	2090423	88	97	109	81	8	9	27	8	yes	yes	M	1262	-3192	AT1G06800	1262	AT1G06790	-638	yes	Yes	no	no
chr1	2090435	81	103	130	90	29	110	57	104	no	no	-	1250	-3204	AT1G06800	1250	AT1G06790	-650	yes	Yes	no	no
chr1	2090450	28	52	53	20	141	39	103	94	no	no	-	1235	-3219	AT1G06800	1235	AT1G06790	-665	yes	Yes	no	no
chr1	2090497	17	42	26	29	18	32	15	40	no	no	-	1188	-3266	AT1G06800	1188	AT1G06790	-712	yes	Yes	no	no
chr1	2090506	11	42	31	12	241	91	40	155	no	no	-	1179	-3275	AT1G06800	1179	AT1G06790	-721	yes	Yes	no	no
chr1	2090522	67	64	111	71	307	168	110	224	no	no	-	1163	-3291	AT1G06800	1163	AT1G06790	-737	yes	Yes	no	no
chr1	2090598	78	35	56	24	22	34	19	14	no	no	-	1087	-3367	AT1G06800	1087	AT1G06790	-813	yes	Yes	no	no
chr1	2090627	15	26	21	12	8	9	14	15	no	no	-	1058	-3396	AT1G06800	1058	AT1G06790	-842	yes	Yes	no	no
chr1	2090686	19	55	43	41	27	19	72	21	no	no	-	999	-3455	AT1G06800	999	AT1G06790	-901	yes	Yes	no	no
chr1	2090705	4	0	4	12	17	13	23	8	no	no	-	980	-3474	AT1G06800	980	AT1G06790	-920	yes	Yes	no	no
chr1	2090731	25	29	16	15	4	2	25	12	no	no	-	954	-3500	AT1G06800	954	AT1G06790	-946	yes	Yes	no	no
chr1	2090778	53	42	49	33	17	28	49	26	no	no	-	907	-3547	AT1G06800	907	AT1G06790	-993	yes	Yes	no	no
chr1	2090814	154	113	88	104	36	70	46	54	no	no	-	871	-3583	AT1G06800	871	AT1G06790	-1029	yes	Yes	no	no
chr1	2090832	64	58	75	74	204	94	132	215	no	no	-	853	-3601	AT1G06800	853	AT1G06790	-1047	yes	Yes	no	no
chr1	2090863	11	19	15	22	8	20	4	17	no	no	-	822	-3632	AT1G06800	822	AT1G06790	-1078	yes	Yes	no	no
chr1	2090945	81	58	65	51	11	24	44	16	no	no	-	740	-3714	AT1G06800	740	AT1G06790	-1160	yes	Yes	no	no
chr1	2090963	26	45	49	37	14	15	58	24	no	no	-	722	-3732	AT1G06800	722	AT1G06790	-1178	yes	Yes	no	no
chr1	2091015	122	126	120	100	323	161	196	214	no	no	-	670	-3784	AT1G06800	670	AT1G06790	-1230	yes	Yes	no	no
chr1	2091034	416	280	210	278	125	296	103	111	no	no	-	651	-3803	AT1G06800	651	AT1G06790	-1249	yes	Yes	no	no
chr1	2091099	73	113	102	106	57	15	226	45	no	no	-	586	-3868	AT1G06800	586	AT1G06790	-1314	yes	Yes	no	no
chr1	2091317	67	135	123	97	65	10	235	30	no	no	-	368	-4086	AT1G06800	368	AT1G06790	-1532	yes	Yes	no	no
chr1	2091332	14	13	8	19	65	26	23	37	no	no	-	353	-4101	AT1G06800	353	AT1G06790	-1547	yes	Yes	no	no
chr1	2092626	12	29	15	32	9	29	8	18	no	no	-	3605	-99	CRTISO	-319	AT1G06810	99	no	no	no	no
chr1	2094794	48	84	64	10	26	11	119	8	no	no	-	1437	-2267	CRTISO	1437	CRTISO	-1849	yes	no	yes	no
chr1	2096351	9	13	6	12	12	21	9	10	no	no	-	799	-120	AT1G06830	799	CRTISO	120	no	no	no	no
chr1	2097378	19	42	28	28	20	9	65	26	no	no	-	6100	-228	AT1G06830	-276	AT1G06830	228	yes	Yes	no	no
chr1	2097900	15	10	4	59	16	0	13	40	no	no	-	5578	-750	AT1G06840	5578	AT1G06840	-154	yes	no	yes	no
chr1	2098514	23	39	43	34	3	8	43	14	no	no	-	4964	-1364	AT1G06840	4964	AT1G06840	-768	yes	no	yes	no
chr1	2099803	17	13	21	21	3	41	5	6	no	no	-	3675	-2653	AT1G06840	3675	AT1G06840	-2057	yes	no	no	Yes
chr1	2100197	10	39	18	9	7	8	15	7	no	no	-	3281	-3047	AT1G06840	3281	AT1G06840	-2451	yes	no	yes	no
chr1	2102123	39	61	54	42	3	4	17	4	yes	no	M	1355	-4973	AT1G06840	1355	AT1G06840	-4377	yes	no	yes	no
chr1	2102684	25	32	17	38	58	19	22	33	no	no	-	794	-5534	AT1G06840	794	AT1G06840	-4938	yes	no	yes	no
chr1	2103437	11	10	12	11	64	14	26	22	no	no	-	41	-6287	AT1G06840	41	AT1G06840	-5691	yes	Yes	no	no
chr1	2105267	41	135	102	66	42	32	151	34	no	no	-	2200	-220	AT1G06850	-1481	AT1G06850	220	yes	Yes	no	no
chr1	2105270	116	84	78	91	80	102	99	155	no	no	-	2197	-223	AT1G06850	-1478	AT1G06850	223	yes	Yes	no	no
chr1	2105337	26	16	25	21	16	26	15	4	no	no	-	2130	-290	AT1G06850	-1411	AT1G06850	290	yes	Yes	no	no
chr1	2105393	11	19	14	14	45	41	35	26	yes	no	U	2074	-346	AT1G06850	-1355	AT1G06850	346	yes	Yes	no	no
chr1	2105522	74	74	45	56	61	16	119	24	no	no	-	1945	-475	AT1G06850	-1226	AT1G06850	475	yes	Yes	no	no
chr1	2105525	63	81	73	62	18	26	50	39	yes	no	M	1942	-478	AT1G06850	-1223	AT1G06850	478	yes	Yes	no	no
chr1	2105597	135	287	239	136	130	72	344	102	no	no	-	1870	-550	AT1G06850	-1151	AT1G06850	550	yes	Yes	no	no
chr1	2105609	71	87	36	26	100	44	92	70	no	no	-	1858	-562	AT1G06850	-1139	AT1G06850	562	yes	Yes	no	no
chr1	2107406	54	77	54	42	37	14	132	31	no	no	-	61	-2359	AT1G06860	61	AT1G06860	-9	yes	no	no	Yes
chr1	2108065	17	55	48	16	42	8	55	35	no	no	-	527	-598	AT1G06870	527	AT1G06860	598	no	no	no	no
chr1	2108890	107	109	102	84	15	52	12	12	yes	no	M	2327	-298	AT1G06870	-2095	AT1G06870	298	yes	Yes	no	no
chr1	2108893	13	19	22	15	7	6	24	11	no	no	-	2324	-301	AT1G06870	-2092	AT1G06870	301	yes	Yes	no	no
chr1	2108911	13	45	63	12	28	12	78	51	no	no	-	2306	-319	AT1G06870	-2074	AT1G06870	319	yes	Yes	no	no
chr1	2108917	54	48	44	24	8	103	20	32	no	no	-	2300	-325	AT1G06870	-2068	AT1G06870	325	yes	Yes	no	no
chr1	2108998	62	142	118	73	23	37	172	25	no	no	-	2219	-406	AT1G06870	-1987	AT1G06870	406	yes	Yes	no	no
chr1	2109166	16	13	36	41	14	21	10	26	no	no	-	2051	-574	AT1G06870	-1819	AT1G06870	574	yes	Yes	no	no
chr1	2110714	6	10	15	10	5	2	22	4	no	no	-	503	-2122	AT1G06870	-271	AT1G06870	2122	yes	no	yes	no
chr1	2111156	57	77	53	47	61	14	130	48	no	no	-	61	-2564	AT1G06880	61	AT1G06880	-9	yes	no	no	Yes
chr1	2113800	13	23	30	17	5	12	67	8	no	no	-	800	-2583	AT1G06890	800	AT1G06890	-2238	yes	no	no	Yes
chr1	2115220	117	148	118	101	48	146	68	55	no	no	-	5524	-620	AT1G06900	5524	AT1G06900	-290	yes	no	yes	no
chr1	2120183	238	209	229	263	279	137	233	308	no	no	-	561	-5583	AT1G06900	561	AT1G06900	-5253	yes	no	yes	no
chr1	2122050	33	35	28	23	23	41	29	21	no	no	-	3750	-1060	TRFL7	-1697	TRFL7	1060	yes	no	yes	no
chr1	2122893	1	0	9	35	0	3	8	17	no	no	-	2907	-1903	TRFL7	-854	TRFL7	1903	yes	no	yes	no
chr1	2126442	29	29	26	14	7	12	31	16	no	no	-	359	-642	AT1G06923	359	ATOFP4/OFP4	642	no	no	no	no
chr1	2126515	27	48	43	37	2	5	4	0	yes	no	M	286	-715	AT1G06923	286	ATOFP4/OFP4	715	no	no	no	no
chr1	2127743	14	3	11	10	3	21	2	11	no	no	-	867	-942	AT1G06925	867	AT1G06925	-40	yes	no	yes	no
chr1	2129352	2	19	13	9	7	7	24	2	no	no	-	6312	-510	AT1G06930	-530	AT1G06930	510	yes	Yes	no	no
chr1	2130080	33	3	20	13	6	14	20	6	no	no	-	5584	-1238	ATTIC110/TIC110	-61	AT1G06930	-198	no	no	no	no
chr1	2130422	17	19	22	8	11	6	43	4	no	no	-	5242	-1580	ATTIC110/TIC110	5242	ATTIC110/TIC110	-281	yes	no	yes	no
chr1	2130506	60	93	84	75	20	30	164	20	no	no	-	5158	-1664	ATTIC110/TIC110	5158	ATTIC110/TIC110	-365	yes	no	yes	no
chr1	2131144	22	32	32	17	3	17	30	9	no	no	-	4520	-2302	ATTIC110/TIC110	4520	ATTIC110/TIC110	-1003	yes	no	yes	no
chr1	2135131	59	19	53	53	116	68	55	51	no	no	-	533	-6289	ATTIC110/TIC110	533	ATTIC110/TIC110	-4990	yes	Yes	no	no
chr1	2135169	231	248	213	211	734	461	382	506	no	no	-	495	-6327	ATTIC110/TIC110	495	ATTIC110/TIC110	-5028	yes	Yes	no	no
chr1	2135172	50	23	24	40	5	9	3	3	yes	no	M	492	-6330	ATTIC110/TIC110	492	ATTIC110/TIC110	-5031	yes	Yes	no	no
chr1	2135217	120	203	145	203	326	189	222	260	no	no	-	447	-6375	ATTIC110/TIC110	447	ATTIC110/TIC110	-5076	yes	Yes	no	no
chr1	2135293	14	81	35	9	72	14	95	53	no	no	-	371	-6451	ATTIC110/TIC110	371	ATTIC110/TIC110	-5152	yes	Yes	no	no
chr1	2135296	46	68	84	52	17	66	39	32	no	no	-	368	-6454	ATTIC110/TIC110	368	ATTIC110/TIC110	-5155	yes	Yes	no	no
chr1	2135358	25	19	30	23	13	16	23	33	no	no	-	306	-6516	ATTIC110/TIC110	306	ATTIC110/TIC110	-5217	yes	Yes	no	no
chr1	2135912	77	64	34	61	17	32	23	31	no	no	-	2196	-62	AT1G06960	-1819	AT1G06960	62	yes	Yes	no	no
chr1	2136529	22	19	27	10	4	5	6	1	no	no	-	1579	-679	AT1G06960	-1202	AT1G06960	679	yes	no	no	no
chr1	2138749	30	23	16	32	6	14	18	9	no	no	-	5071	-641	ATCHX14	-2068	ATCHX14	641	yes	no	yes	no
chr1	2138809	30	48	55	54	29	49	67	40	no	no	-	5011	-701	ATCHX14	-2008	ATCHX14	701	yes	no	yes	no
chr1	2138937	86	87	59	52	17	48	53	26	no	no	-	4883	-829	ATCHX14	-1880	ATCHX14	829	yes	no	yes	no
chr1	2139016	14	3	14	16	29	25	7	31	no	no	-	4804	-908	ATCHX14	-1801	ATCHX14	908	yes	no	yes	no
chr1	2139142	150	148	98	90	12	28	14	10	yes	no	M	4678	-1034	ATCHX14	-1675	ATCHX14	1034	yes	no	yes	no
chr1	2139200	6	19	18	14	2	3	35	7	no	no	-	4620	-1092	ATCHX14	-1617	ATCHX14	1092	yes	no	yes	no
chr1	2139639	8	3	26	7	0	2	15	1	no	no	-	4181	-1531	ATCHX14	-1178	ATCHX14	1531	yes	no	yes	no
chr1	2139735	10	16	19	12	9	6	35	4	no	no	-	4085	-1627	ATCHX14	-1082	ATCHX14	1627	yes	no	yes	no
chr1	2139865	16	39	15	17	96	30	27	53	no	no	-	3955	-1757	ATCHX14	-952	ATCHX14	1757	yes	no	yes	no
chr1	2139883	241	93	194	143	86	172	80	88	no	no	-	3937	-1775	ATCHX14	-934	ATCHX14	1775	yes	no	yes	no
chr1	2140118	74	55	62	44	14	51	52	26	no	no	-	3702	-2010	ATCHX14	-699	ATCHX14	2010	yes	no	yes	no
chr1	2140151	4	6	3	5	8	24	1	11	no	no	-	3669	-2043	ATCHX14	-666	ATCHX14	2043	yes	no	yes	no
chr1	2140321	24	29	29	29	29	26	51	26	no	no	-	3499	-2213	ATCHX14	-496	ATCHX14	2213	yes	no	yes	no
chr1	2140350	34	13	18	15	6	4	12	17	no	no	-	3470	-2242	ATCHX14	-467	ATCHX14	2242	yes	no	yes	no
chr1	2143289	22	35	35	32	1	16	20	11	no	no	-	531	-5181	AT1G06980	531	AT1G06980	-259	yes	Yes	no	no
chr1	2143317	304	126	171	284	31	84	34	26	no	no	-	503	-5209	AT1G06980	503	AT1G06980	-287	yes	Yes	no	no
chr1	2143320	488	502	353	321	878	921	546	731	no	no	-	500	-5212	AT1G06980	500	AT1G06980	-290	yes	Yes	no	no
chr1	2143423	19	19	13	10	96	67	21	40	no	no	-	397	-5315	AT1G06980	397	AT1G06980	-393	yes	Yes	no	no
chr1	2143426	111	74	89	102	9	13	11	10	yes	yes	M	394	-5318	AT1G06980	394	AT1G06980	-396	yes	Yes	no	no
chr1	2143482	23	19	29	18	0	7	21	6	no	no	-	338	-5374	AT1G06980	338	AT1G06980	-452	yes	Yes	no	no
chr1	2143639	4	32	14	9	0	8	26	12	no	no	-	181	-5531	AT1G06980	181	AT1G06980	-609	yes	Yes	no	no
chr1	2144067	13	10	14	23	4	24	4	16	no	no	-	4319	-247	AT1G06990	4319	AT1G06980	247	no	no	no	no
chr1	2146295	17	29	16	17	5	10	25	9	no	no	-	2091	-2475	AT1G06990	2091	AT1G06980	2475	no	no	no	no
chr1	2146306	24	3	19	28	17	16	26	24	no	no	-	2080	-2486	AT1G06990	2080	AT1G06980	2486	no	no	no	no
chr1	2148616	17	19	16	26	46	9	32	22	no	no	-	3708	-230	AT1G06990	-1535	AT1G06990	230	yes	Yes	no	no
chr1	2148730	55	74	85	46	9	12	95	26	no	no	-	3594	-344	AT1G06990	-1421	AT1G06990	344	yes	Yes	no	no
chr1	2148832	45	48	87	50	14	17	55	17	no	no	-	3492	-446	AT1G06990	-1319	AT1G06990	446	yes	Yes	no	no
chr1	2148870	107	61	67	79	0	14	8	4	yes	no	M	3454	-484	AT1G06990	-1281	AT1G06990	484	yes	Yes	no	no
chr1	2150954	9	10	14	24	16	17	3	18	no	no	-	1370	-2568	ATEXO70B2	1370	ATEXO70B2	-761	yes	no	yes	no
chr1	2151032	7	26	25	12	37	22	23	56	no	no	-	1292	-2646	ATEXO70B2	1292	ATEXO70B2	-839	yes	no	yes	no
chr1	2151059	13	13	28	24	6	14	21	12	no	no	-	1265	-2673	ATEXO70B2	1265	ATEXO70B2	-866	yes	no	yes	no
chr1	2151088	14	35	26	19	40	44	10	37	no	no	-	1236	-2702	ATEXO70B2	1236	ATEXO70B2	-895	yes	no	yes	no
chr1	2151174	133	68	58	85	12	34	18	10	no	no	-	1150	-2788	ATEXO70B2	1150	ATEXO70B2	-981	yes	no	yes	no
chr1	2151422	18	32	26	33	6	24	8	13	no	no	-	902	-3036	ATEXO70B2	902	ATEXO70B2	-1229	yes	no	yes	no
chr1	2151613	150	171	160	122	261	107	307	124	no	no	-	711	-3227	ATEXO70B2	711	ATEXO70B2	-1420	yes	no	yes	no
chr1	2151842	39	39	41	53	24	43	63	41	no	no	-	482	-3456	ATEXO70B2	482	ATEXO70B2	-1649	yes	Yes	no	no
chr1	2151977	19	48	42	16	5	11	89	11	no	no	-	347	-3591	ATEXO70B2	347	ATEXO70B2	-1784	yes	Yes	no	no
chr1	2152039	28	29	23	19	17	26	56	24	no	no	-	285	-3653	ATEXO70B2	285	ATEXO70B2	-1846	yes	Yes	no	no
chr1	2152133	11	39	17	14	29	39	8	29	no	no	-	191	-3747	ATEXO70B2	191	ATEXO70B2	-1940	yes	Yes	no	no
chr1	2152184	5	6	7	1	81	17	12	61	no	no	-	140	-3798	ATEXO70B2	140	ATEXO70B2	-1991	yes	Yes	no	no
chr1	2152190	5	6	5	3	15	11	10	62	no	no	-	134	-3804	ATEXO70B2	134	ATEXO70B2	-1997	yes	Yes	no	no
chr1	2152223	149	122	108	88	373	138	191	234	no	no	-	101	-3837	ATEXO70B2	101	ATEXO70B2	-2030	yes	Yes	no	no
chr1	2152226	52	45	53	52	4	20	22	6	yes	no	M	98	-3840	ATEXO70B2	98	ATEXO70B2	-2033	yes	Yes	no	no
chr1	2152268	19	23	16	14	6	6	18	5	no	no	-	56	-3882	ATEXO70B2	56	ATEXO70B2	-2075	yes	Yes	no	no
chr1	2152582	18	13	31	15	2	17	12	4	no	no	-	304	-258	AT1G07010	304	ATEXO70B2	258	no	no	no	no
chr1	2155472	32	64	28	29	14	28	45	17	no	no	-	535	-2586	AT1G07020	535	AT1G07010	-204	yes	no	yes	no
chr1	2155507	11	3	23	26	7	14	32	10	no	no	-	500	-2621	AT1G07020	500	AT1G07010	-239	yes	no	yes	no
chr1	2155588	12	10	13	12	11	15	5	22	no	no	-	419	-2702	AT1G07020	419	AT1G07010	-320	yes	no	yes	no
chr1	2156318	24	26	25	35	4	13	35	17	no	no	-	1839	-311	AT1G07025	-1339	AT1G07020	311	no	no	no	no
chr1	2156924	1	0	2	23	0	3	7	4	no	no	-	1233	-917	AT1G07025	-733	AT1G07020	917	no	no	no	no
chr1	2156953	54	90	43	14	180	93	75	57	no	no	-	1204	-946	AT1G07025	-704	AT1G07020	946	no	no	no	no
chr1	2156956	31	6	14	8	16	9	11	6	no	no	-	1201	-949	AT1G07025	-701	AT1G07020	949	no	no	no	no
chr1	2156968	6	6	3	8	8	8	2	21	no	no	-	1189	-961	AT1G07025	-689	AT1G07020	961	no	no	no	no
chr1	2159783	74	39	50	77	13	20	35	21	no	no	-	1025	-1626	AT1G07030	1025	AT1G07030	-1364	yes	Yes	no	no
chr1	2159936	74	135	136	81	33	25	181	40	no	no	-	872	-1779	AT1G07030	872	AT1G07030	-1517	yes	Yes	no	no
chr1	2160115	34	29	38	42	54	54	40	75	no	no	-	693	-1958	AT1G07030	693	AT1G07030	-1696	yes	Yes	no	no
chr1	2160128	157	177	85	129	151	195	111	344	no	no	-	680	-1971	AT1G07030	680	AT1G07030	-1709	yes	Yes	no	no
chr1	2160154	5	16	23	8	3	4	6	1	no	no	-	654	-1997	AT1G07030	654	AT1G07030	-1735	yes	Yes	no	no
chr1	2160214	32	71	51	25	104	62	75	102	no	no	-	594	-2057	AT1G07030	594	AT1G07030	-1795	yes	Yes	no	no
chr1	2160238	127	84	114	107	4	13	23	9	yes	yes	M	570	-2081	AT1G07030	570	AT1G07030	-1819	yes	Yes	no	no
chr1	2160291	11	6	12	19	11	15	6	21	no	no	-	517	-2134	AT1G07030	517	AT1G07030	-1872	yes	Yes	no	no
chr1	2160568	4	23	12	6	74	39	53	35	no	no	-	240	-2411	AT1G07030	240	AT1G07030	-2149	yes	Yes	no	no
chr1	2161229	38	77	89	38	65	21	137	26	no	no	-	2078	-421	AT1G07040	2078	AT1G07040	-292	yes	no	yes	no
chr1	2161303	38	26	20	21	17	27	9	30	no	no	-	2004	-495	AT1G07040	2004	AT1G07040	-366	yes	no	yes	no
chr1	2162907	68	90	84	64	70	47	136	53	no	no	-	400	-2099	AT1G07040	400	AT1G07040	-1970	yes	Yes	no	no
chr1	2163070	10	26	33	17	3	5	26	14	no	no	-	237	-2262	AT1G07040	237	AT1G07040	-2133	yes	Yes	no	no
chr1	2164012	7	3	9	7	8	34	4	21	no	no	-	1226	-705	AT1G07050	-175	AT1G07040	705	no	no	no	no
chr1	2167776	10	23	19	10	0	0	8	0	no	no	-	620	-2538	AT1G07060	620	AT1G07060	-670	yes	no	yes	no
chr1	2168528	10	10	10	13	8	21	3	12	no	no	-	35	-132	AT1G07070	35	AT1G07060	132	no	no	no	no
chr1	2170331	20	19	17	19	4	12	12	3	yes	no	M	4562	-350	AT1G07080	-1862	AT1G07080	350	yes	Yes	no	no
chr1	2171810	7	3	21	6	8	14	5	8	no	no	-	3083	-1829	AT1G07080	-383	AT1G07080	1829	yes	no	yes	no
chr1	2172145	56	42	66	44	9	34	48	18	no	no	-	2748	-2164	AT1G07080	-48	AT1G07080	2164	yes	no	yes	no
chr1	2172152	18	23	14	15	7	14	18	4	no	no	-	2741	-2171	AT1G07080	-41	AT1G07080	2171	yes	no	yes	no
chr1	2173102	13	29	20	12	26	24	10	19	no	no	-	1791	-3121	AT1G07090	-849	AT1G07080	-909	no	no	no	no
chr1	2174207	77	113	93	97	111	79	107	86	no	no	-	686	-4226	AT1G07090	686	AT1G07090	-256	yes	Yes	no	no
chr1	2174239	14	32	16	12	19	33	16	23	no	no	-	654	-4258	AT1G07090	654	AT1G07090	-288	yes	Yes	no	no
chr1	2174306	44	35	38	69	0	11	12	6	yes	no	M	587	-4325	AT1G07090	587	AT1G07090	-355	yes	Yes	no	no
chr1	2174394	76	68	81	48	22	75	60	38	no	no	-	499	-4413	AT1G07090	499	AT1G07090	-443	yes	Yes	no	no
chr1	2174398	76	55	45	47	16	18	26	17	yes	no	M	495	-4417	AT1G07090	495	AT1G07090	-447	yes	Yes	no	no
chr1	2174417	131	171	129	114	303	148	220	170	no	no	-	476	-4436	AT1G07090	476	AT1G07090	-466	yes	Yes	no	no
chr1	2174546	20	19	27	19	6	4	15	1	no	no	-	347	-4565	AT1G07090	347	AT1G07090	-595	yes	Yes	no	no
chr1	2174551	212	196	166	156	58	140	106	79	no	no	-	342	-4570	AT1G07090	342	AT1G07090	-600	yes	Yes	no	no
chr1	2174606	8	19	13	5	61	12	29	34	no	no	-	287	-4625	AT1G07090	287	AT1G07090	-655	yes	Yes	no	no
chr1	2174611	51	129	142	72	9	11	101	15	no	no	-	282	-4630	AT1G07090	282	AT1G07090	-660	yes	Yes	no	no
chr1	2174666	89	58	67	89	72	82	99	48	no	no	-	227	-4685	AT1G07090	227	AT1G07090	-715	yes	Yes	no	no
chr1	2174741	9	16	4	14	2	17	2	20	no	no	-	152	-4760	AT1G07090	152	AT1G07090	-790	yes	Yes	no	no
chr1	2174780	28	42	48	17	2	6	12	0	no	no	-	113	-4799	AT1G07090	113	AT1G07090	-829	yes	Yes	no	no
chr1	2175078	53	16	36	28	5	28	27	26	no	no	-	2806	-185	AT1G07100	2806	AT1G07090	185	no	no	no	no
chr1	2181121	12	3	14	15	3	13	2	20	no	no	-	3026	-3237	F2KP	3026	F2KP	-3018	yes	no	yes	no
chr1	2182378	0	0	1	88	0	0	0	20	no	no	-	1769	-4494	F2KP	1769	F2KP	-4275	yes	no	yes	no
chr1	2183907	31	16	26	22	19	31	11	32	no	no	-	240	-6023	F2KP	240	F2KP	-5804	yes	Yes	no	no
chr1	2184116	18	64	45	28	2	11	63	3	no	no	-	31	-6232	F2KP	31	F2KP	-6013	yes	Yes	no	no
chr1	2184189	17	10	15	15	20	25	4	23	no	no	-	2390	-42	AT1G07120	-569	F2KP	42	no	no	no	no
chr1	2187967	103	68	105	73	186	88	165	129	no	no	-	2691	-192	AT1G07130	-765	AT1G07130	192	yes	Yes	no	no
chr1	2188028	265	177	220	208	167	274	229	192	no	no	-	2630	-253	AT1G07130	-704	AT1G07130	253	yes	Yes	no	no
chr1	2188121	221	151	124	198	635	288	176	309	no	no	-	2537	-346	AT1G07130	-611	AT1G07130	346	yes	Yes	no	no
chr1	2188132	70	42	55	38	38	109	91	53	no	no	-	2526	-357	AT1G07130	-600	AT1G07130	357	yes	Yes	no	no
chr1	2188176	24	29	18	31	16	12	28	31	no	no	-	2482	-401	AT1G07130	-556	AT1G07130	401	yes	Yes	no	no
chr1	2188214	24	26	14	18	1	6	2	3	yes	no	M	2444	-439	AT1G07130	-518	AT1G07130	439	yes	Yes	no	no
chr1	2188216	215	171	194	147	280	239	322	285	yes	no	U	2442	-441	AT1G07130	-516	AT1G07130	441	yes	Yes	no	no
chr1	2188218	23	0	31	19	25	20	18	18	no	no	-	2440	-443	AT1G07130	-514	AT1G07130	443	yes	Yes	no	no
chr1	2188265	22	16	28	55	3	72	6	6	no	no	-	2393	-490	AT1G07130	-467	AT1G07130	490	yes	Yes	no	no
chr1	2188269	63	48	50	89	4	130	15	11	no	no	-	2389	-494	AT1G07130	-463	AT1G07130	494	yes	Yes	no	no
chr1	2188315	49	71	70	60	19	46	68	38	no	no	-	2343	-540	AT1G07130	-417	AT1G07130	540	yes	Yes	no	no
chr1	2190380	4	19	6	6	1	3	24	4	no	no	-	278	-2605	AT1G07135	278	AT1G07135	-453	yes	Yes	no	no
chr1	2190404	21	0	8	11	14	13	8	10	no	no	-	254	-2629	AT1G07135	254	AT1G07135	-477	yes	Yes	no	no
chr1	2190712	30	48	48	51	2	3	8	2	yes	no	M	3080	-54	SIRANBP	-1010	AT1G07135	54	no	no	no	no
chr1	2192662	18	10	12	15	25	18	9	19	no	no	-	1130	-2004	SIRANBP	1130	SIRANBP	-940	yes	no	no	Yes
chr1	2193564	188	209	208	191	303	150	340	296	no	no	-	228	-2906	SIRANBP	228	SIRANBP	-1842	yes	Yes	no	no
chr1	2193615	379	390	305	505	903	630	499	732	no	no	-	177	-2957	SIRANBP	177	SIRANBP	-1893	yes	Yes	no	no
chr1	2193639	18	68	55	48	10	15	49	16	no	no	-	153	-2981	SIRANBP	153	SIRANBP	-1917	yes	Yes	no	no
chr1	2194569	65	77	77	68	165	161	85	217	no	no	-	1226	-777	MAPKKK13	1226	MAPKKK13	-291	yes	Yes	no	no
chr1	2194902	32	26	22	41	6	6	25	11	no	no	-	893	-1110	MAPKKK13	893	MAPKKK13	-624	yes	Yes	no	no
chr1	2195111	31	3	43	37	2	7	4	3	no	no	-	684	-1319	MAPKKK13	684	MAPKKK13	-833	yes	Yes	no	no
chr1	2195159	47	19	44	38	9	29	22	25	no	no	-	636	-1367	MAPKKK13	636	MAPKKK13	-881	yes	Yes	no	no
chr1	2195169	26	45	53	28	28	15	82	11	no	no	-	626	-1377	MAPKKK13	626	MAPKKK13	-891	yes	Yes	no	no
chr1	2195214	115	119	127	95	12	11	53	7	yes	no	M	581	-1422	MAPKKK13	581	MAPKKK13	-936	yes	Yes	no	no
chr1	2195224	192	184	155	148	114	246	136	138	no	no	-	571	-1432	MAPKKK13	571	MAPKKK13	-946	yes	Yes	no	no
chr1	2195327	23	10	18	8	1	12	10	3	no	no	-	468	-1535	MAPKKK13	468	MAPKKK13	-1049	yes	Yes	no	no
chr1	2195362	39	45	47	33	9	7	62	3	no	no	-	433	-1570	MAPKKK13	433	MAPKKK13	-1084	yes	Yes	no	no
chr1	2195426	42	32	28	29	31	22	55	32	no	no	-	369	-1634	MAPKKK13	369	MAPKKK13	-1148	yes	Yes	no	no
chr1	2195444	41	19	36	19	0	16	28	7	no	no	-	351	-1652	MAPKKK13	351	MAPKKK13	-1166	yes	Yes	no	no
chr1	2195484	15	26	28	23	2	30	3	7	no	no	-	311	-1692	MAPKKK13	311	MAPKKK13	-1206	yes	Yes	no	no
chr1	2198614	6	26	5	10	0	7	2	3	no	no	-	1133	-2819	AT1G07160	1133	AT1G07160	-707	yes	no	yes	no
chr1	2198637	10	10	33	20	1	6	18	2	no	no	-	1110	-2842	AT1G07160	1110	AT1G07160	-730	yes	no	yes	no
chr1	2198732	133	58	56	120	14	26	13	6	no	no	-	1015	-2937	AT1G07160	1015	AT1G07160	-825	yes	no	yes	no
chr1	2198741	30	35	34	23	13	40	12	12	no	no	-	1006	-2946	AT1G07160	1006	AT1G07160	-834	yes	no	yes	no
chr1	2199477	113	90	115	99	122	63	206	128	no	no	-	270	-3682	AT1G07160	270	AT1G07160	-1570	yes	Yes	no	no
chr1	2199480	9	10	26	12	1	7	9	2	no	no	-	267	-3685	AT1G07160	267	AT1G07160	-1573	yes	Yes	no	no
chr1	2199591	13	19	24	10	9	8	16	5	no	no	-	156	-3796	AT1G07160	156	AT1G07160	-1684	yes	Yes	no	no
chr1	2199645	9	0	21	11	4	6	28	7	no	no	-	102	-3850	AT1G07160	102	AT1G07160	-1738	yes	Yes	no	no
chr1	2200116	16	16	26	46	17	14	7	22	no	no	-	17	-369	AT1G07170	17	AT1G07160	369	no	no	no	no
chr1	2200157	118	109	130	90	12	31	45	8	yes	no	M	4162	-24	AT1G07170	-988	AT1G07170	24	yes	Yes	no	no
chr1	2200359	173	135	121	118	180	238	176	269	no	no	-	3960	-226	AT1G07170	-786	AT1G07170	226	yes	no	no	Yes
chr1	2200362	18	23	21	17	1	3	15	1	no	no	-	3957	-229	AT1G07170	-783	AT1G07170	229	yes	no	no	Yes
chr1	2204520	27	39	28	14	0	3	8	4	yes	no	M	3492	-201	NDA1	-2413	NDA1	201	yes	Yes	no	no
chr1	2204593	30	23	25	28	1	36	12	19	no	no	-	3419	-274	NDA1	-2340	NDA1	274	yes	Yes	no	no
chr1	2204663	53	29	37	39	5	18	18	10	yes	no	M	3349	-344	NDA1	-2270	NDA1	344	yes	Yes	no	no
chr1	2206184	5	6	16	3	1	22	2	2	no	no	-	1828	-1865	NDA1	-749	NDA1	1865	yes	no	yes	no
chr1	2206415	41	42	44	30	40	19	54	34	no	no	-	1597	-2096	NDA1	-518	NDA1	2096	yes	no	yes	no
chr1	2206796	16	32	16	23	3	19	16	14	no	no	-	1216	-2477	NDA1	-137	NDA1	2477	yes	no	yes	no
chr1	2208087	15	23	20	14	2	2	27	4	no	no	-	4458	-75	AT1G07190	-89	AT1G07190	75	yes	Yes	no	no
chr1	2209056	4	29	17	8	4	3	9	6	no	no	-	3489	-1044	AT1G07200	3489	AT1G07200	-333	yes	no	no	no
chr1	2209483	37	10	42	13	8	30	16	7	no	no	-	3062	-1471	AT1G07200	3062	AT1G07200	-760	yes	no	no	no
chr1	2209665	12	26	7	10	3	10	7	11	no	no	-	2880	-1653	AT1G07200	2880	AT1G07200	-942	yes	no	no	no
chr1	2209761	20	0	1	6	6	5	0	9	no	no	-	2784	-1749	AT1G07200	2784	AT1G07200	-1038	yes	no	no	no
chr1	2210322	118	45	135	81	209	172	92	33	no	no	-	2223	-2310	AT1G07200	2223	AT1G07200	-1599	yes	no	no	no
chr1	2211731	4	13	6	6	6	20	2	4	no	no	-	814	-3719	AT1G07200	814	AT1G07200	-3008	yes	Yes	no	no
chr1	2211773	28	71	69	16	17	8	132	16	no	no	-	772	-3761	AT1G07200	772	AT1G07200	-3050	yes	Yes	no	no
chr1	2211916	135	158	128	116	51	78	79	48	yes	no	M	629	-3904	AT1G07200	629	AT1G07200	-3193	yes	Yes	no	no
chr1	2211959	113	77	87	107	147	66	129	99	no	no	-	586	-3947	AT1G07200	586	AT1G07200	-3236	yes	Yes	no	no
chr1	2211998	93	64	70	65	1	5	3	6	yes	yes	M	547	-3986	AT1G07200	547	AT1G07200	-3275	yes	Yes	no	no
chr1	2212019	19	68	62	35	37	7	86	26	no	no	-	526	-4007	AT1G07200	526	AT1G07200	-3296	yes	Yes	no	no
chr1	2212040	56	138	130	66	19	13	147	18	no	no	-	505	-4028	AT1G07200	505	AT1G07200	-3317	yes	Yes	no	no
chr1	2212135	68	45	37	46	4	21	13	8	yes	no	M	410	-4123	AT1G07200	410	AT1G07200	-3412	yes	Yes	no	no
chr1	2212138	118	77	96	62	69	58	160	70	no	no	-	407	-4126	AT1G07200	407	AT1G07200	-3415	yes	Yes	no	no
chr1	2212208	59	19	40	33	21	54	30	23	no	no	-	337	-4196	AT1G07200	337	AT1G07200	-3485	yes	Yes	no	no
chr1	2212217	15	13	21	24	9	11	22	11	no	no	-	328	-4205	AT1G07200	328	AT1G07200	-3494	yes	Yes	no	no
chr1	2212304	15	26	41	35	31	41	62	78	no	no	-	241	-4292	AT1G07200	241	AT1G07200	-3581	yes	Yes	no	no
chr1	2213741	35	39	42	33	23	13	72	17	no	no	-	1481	-1196	AT1G07210	1481	AT1G07200	1196	no	no	no	no
chr1	2214242	30	23	39	34	0	6	18	1	yes	no	M	980	-1697	AT1G07210	980	AT1G07200	1697	no	no	no	no
chr1	2214999	28	48	50	37	6	10	72	7	no	no	-	223	-2454	AT1G07210	223	AT1G07200	2454	no	no	no	no
chr1	2216755	23	16	15	17	8	39	6	11	no	no	-	2718	-1533	AT1G07220	-173	AT1G07210	1533	yes	no	yes	no
chr1	2217287	6	58	58	81	5	8	35	13	no	no	-	2186	-2065	AT1G07220	2186	AT1G07210	-306	yes	no	yes	no
chr1	2218436	16	16	16	12	11	30	12	15	no	no	-	1037	-3214	AT1G07220	1037	AT1G07210	-1455	yes	no	yes	no
chr1	2218496	15	6	22	15	4	18	3	9	no	no	-	977	-3274	AT1G07220	977	AT1G07210	-1515	yes	no	yes	no
chr1	2218540	9	26	32	17	4	10	35	9	no	no	-	933	-3318	AT1G07220	933	AT1G07210	-1559	yes	no	yes	no
chr1	2220842	15	3	12	11	2	26	2	10	no	no	-	2139	-1369	AT1G07230	2139	AT1G07230	-590	yes	no	no	Yes
chr1	2221800	4	13	19	14	9	6	13	21	no	no	-	1181	-2327	AT1G07230	1181	AT1G07230	-1548	yes	Yes	no	no
chr1	2221928	11	10	11	14	45	16	18	36	no	no	-	1053	-2455	AT1G07230	1053	AT1G07230	-1676	yes	Yes	no	no
chr1	2222328	19	6	27	19	19	16	5	41	no	no	-	653	-2855	AT1G07230	653	AT1G07230	-2076	yes	Yes	no	no
chr1	2222360	25	23	29	31	7	30	3	11	no	no	-	621	-2887	AT1G07230	621	AT1G07230	-2108	yes	Yes	no	no
chr1	2222426	18	48	51	35	7	12	49	9	no	no	-	555	-2953	AT1G07230	555	AT1G07230	-2174	yes	Yes	no	no
chr1	2222481	60	48	39	70	75	67	47	51	no	no	-	500	-3008	AT1G07230	500	AT1G07230	-2229	yes	Yes	no	no
chr1	2222546	11	10	15	13	4	23	4	12	no	no	-	435	-3073	AT1G07230	435	AT1G07230	-2294	yes	Yes	no	no
chr1	2222570	17	6	20	17	26	22	9	23	no	no	-	411	-3097	AT1G07230	411	AT1G07230	-2318	yes	Yes	no	no
chr1	2223929	21	13	34	33	7	21	18	18	no	no	-	1970	-239	AT1G07240	-1522	AT1G07240	239	yes	Yes	no	no
chr1	2224096	61	174	147	97	21	31	153	26	no	no	-	1803	-406	AT1G07240	-1355	AT1G07240	406	yes	Yes	no	no
chr1	2224253	13	6	15	15	25	26	8	31	no	no	-	1646	-563	AT1G07240	-1198	AT1G07240	563	yes	Yes	no	no
chr1	2224383	29	32	18	20	2	13	8	6	no	no	-	1516	-693	AT1G07240	-1068	AT1G07240	693	yes	Yes	no	no
chr1	2224415	27	77	45	32	8	17	85	22	no	no	-	1484	-725	AT1G07240	-1036	AT1G07240	725	yes	Yes	no	no
chr1	2224438	11	32	29	11	119	35	35	91	no	no	-	1461	-748	AT1G07240	-1013	AT1G07240	748	yes	Yes	no	no
chr1	2224460	18	23	28	10	9	4	17	9	no	no	-	1439	-770	AT1G07240	-991	AT1G07240	770	yes	Yes	no	no
chr1	2224622	8	23	16	15	1	19	13	5	no	no	-	1277	-932	AT1G07240	-829	AT1G07240	932	yes	Yes	no	no
chr1	2224639	19	13	17	8	6	9	27	13	no	no	-	1260	-949	AT1G07240	-812	AT1G07240	949	yes	Yes	no	no
chr1	2224801	43	48	57	41	11	30	52	22	no	no	-	1098	-1111	AT1G07240	-650	AT1G07240	1111	yes	Yes	no	no
chr1	2224852	37	23	28	51	9	13	27	12	no	no	-	1047	-1162	AT1G07240	-599	AT1G07240	1162	yes	Yes	no	no
chr1	2224988	22	6	22	21	0	9	2	1	no	no	-	911	-1298	AT1G07240	-463	AT1G07240	1298	yes	Yes	no	no
chr1	2225123	17	10	21	25	10	8	20	9	no	no	-	776	-1433	AT1G07240	-328	AT1G07240	1433	yes	Yes	no	no
chr1	2226327	31	87	42	39	10	9	62	11	no	no	-	2991	-428	AT1G07250	-1238	AT1G07250	428	yes	Yes	no	no
chr1	2226449	2	19	12	10	7	7	32	7	no	no	-	2869	-550	AT1G07250	-1116	AT1G07250	550	yes	Yes	no	no
chr1	2226588	43	68	64	33	11	16	63	17	no	no	-	2730	-689	AT1G07250	-977	AT1G07250	689	yes	Yes	no	no
chr1	2226599	42	52	59	47	49	47	68	47	no	no	-	2719	-700	AT1G07250	-966	AT1G07250	700	yes	Yes	no	no
chr1	2226698	9	3	5	6	23	15	5	16	no	no	-	2620	-799	AT1G07250	-867	AT1G07250	799	yes	Yes	no	no
chr1	2226707	15	35	47	22	6	20	83	13	no	no	-	2611	-808	AT1G07250	-858	AT1G07250	808	yes	Yes	no	no
chr1	2226800	89	77	97	39	235	55	202	71	no	no	-	2518	-901	AT1G07250	-765	AT1G07250	901	yes	Yes	no	no
chr1	2226854	32	26	40	28	6	3	9	2	yes	no	M	2464	-955	AT1G07250	-711	AT1G07250	955	yes	Yes	no	no
chr1	2226924	26	13	24	27	2	8	12	4	no	no	-	2394	-1025	AT1G07250	-641	AT1G07250	1025	yes	Yes	no	no
chr1	2226959	59	74	59	41	62	39	128	86	no	no	-	2359	-1060	AT1G07250	-606	AT1G07250	1060	yes	Yes	no	no
chr1	2227115	65	100	62	92	40	75	84	55	no	no	-	2203	-1216	AT1G07250	-450	AT1G07250	1216	yes	Yes	no	no
chr1	2227200	50	32	41	33	13	39	39	40	no	no	-	2118	-1301	AT1G07250	-365	AT1G07250	1301	yes	Yes	no	no
chr1	2227733	28	26	27	24	5	25	16	9	no	no	-	1585	-1834	AT1G07260	1585	AT1G07260	-140	yes	Yes	no	no
chr1	2227941	25	58	51	51	4	22	25	9	no	no	-	1377	-2042	AT1G07260	1377	AT1G07260	-348	yes	Yes	no	no
chr1	2228026	51	52	54	68	14	43	52	38	no	no	-	1292	-2127	AT1G07260	1292	AT1G07260	-433	yes	Yes	no	no
chr1	2228076	181	81	141	175	18	79	29	24	no	no	-	1242	-2177	AT1G07260	1242	AT1G07260	-483	yes	Yes	no	no
chr1	2228128	57	113	71	84	20	28	49	16	no	no	-	1190	-2229	AT1G07260	1190	AT1G07260	-535	yes	Yes	no	no
chr1	2228182	368	248	364	421	488	224	415	473	no	no	-	1136	-2283	AT1G07260	1136	AT1G07260	-589	yes	Yes	no	no
chr1	2228250	7	10	9	22	2	6	5	8	no	no	-	1068	-2351	AT1G07260	1068	AT1G07260	-657	yes	Yes	no	no
chr1	2228341	30	26	36	22	89	20	82	35	no	no	-	977	-2442	AT1G07260	977	AT1G07260	-748	yes	Yes	no	no
chr1	2228375	30	39	47	25	37	18	60	26	no	no	-	943	-2476	AT1G07260	943	AT1G07260	-782	yes	Yes	no	no
chr1	2228622	29	19	20	25	14	34	12	22	no	no	-	696	-2723	AT1G07260	696	AT1G07260	-1029	yes	Yes	no	no
chr1	2228652	9	16	20	22	29	19	5	23	no	no	-	666	-2753	AT1G07260	666	AT1G07260	-1059	yes	Yes	no	no
chr1	2228832	12	32	13	22	10	26	24	18	no	no	-	486	-2933	AT1G07260	486	AT1G07260	-1239	yes	Yes	no	no
chr1	2228843	20	13	12	14	5	34	3	14	no	no	-	475	-2944	AT1G07260	475	AT1G07260	-1250	yes	Yes	no	no
chr1	2229086	21	10	16	11	5	16	1	8	no	no	-	232	-3187	AT1G07260	232	AT1G07260	-1493	yes	Yes	no	no
chr1	2229299	3	10	5	8	5	28	7	11	no	no	-	19	-3400	AT1G07260	19	AT1G07260	-1706	yes	Yes	no	no
chr1	2232881	41	77	75	53	12	12	126	17	no	no	-	15	-3563	AT1G07270	15	AT1G07270	-3125	yes	Yes	no	no
chr1	2235749	96	122	89	82	98	41	133	70	no	no	-	2356	-2853	AT1G07280	2356	AT1G07270	2853	no	no	no	no
chr1	2238648	33	23	29	23	3	37	14	10	no	no	-	5779	-543	AT1G07280	-2568	AT1G07280	543	yes	no	no	no
chr1	2238806	25	16	26	30	3	22	28	15	no	no	-	5621	-701	AT1G07280	-2410	AT1G07280	701	yes	no	no	no
chr1	2238812	26	39	28	20	1	13	2	4	yes	no	M	5615	-707	AT1G07280	-2404	AT1G07280	707	yes	no	no	no
chr1	2238985	59	68	67	71	27	48	68	33	no	no	-	5442	-880	AT1G07280	-2231	AT1G07280	880	yes	no	no	no
chr1	2239429	25	19	28	25	2	16	11	13	no	no	-	4998	-1324	AT1G07280	-1787	AT1G07280	1324	yes	no	no	no
chr1	2239723	11	3	20	11	1	15	3	4	no	no	-	4704	-1618	AT1G07280	-1493	AT1G07280	1618	yes	no	no	no
chr1	2240944	10	23	9	6	2	3	6	11	no	no	-	3483	-2839	AT1G07280	-272	AT1G07280	2839	yes	no	no	no
chr1	2241674	8	10	14	19	9	22	7	18	no	no	-	2753	-3569	AT1G07290	-581	AT1G07280	-458	no	no	no	no
chr1	2242499	26	13	15	16	2	20	4	7	no	no	-	1928	-4394	AT1G07290	1928	AT1G07290	-244	yes	no	yes	no
chr1	2242723	8	16	25	18	1	3	11	5	no	no	-	1704	-4618	AT1G07290	1704	AT1G07290	-468	yes	no	yes	no
chr1	2244656	49	45	19	28	8	9	22	21	no	no	-	1835	-229	AT1G07300	-1101	AT1G07290	229	no	no	no	no
chr1	2244719	22	6	11	17	7	23	4	8	no	no	-	1772	-292	AT1G07300	-1038	AT1G07290	292	no	no	no	no
chr1	2244943	128	145	114	93	25	42	49	28	yes	no	M	1548	-516	AT1G07300	-814	AT1G07290	516	no	no	no	no
chr1	2246176	108	126	96	77	8	35	51	11	yes	no	M	315	-1749	AT1G07300	315	AT1G07300	-419	yes	Yes	no	no
chr1	2246195	6	6	7	3	12	5	21	14	no	no	-	296	-1768	AT1G07300	296	AT1G07300	-438	yes	Yes	no	no
chr1	2246255	11	16	11	15	11	21	5	18	no	no	-	236	-1828	AT1G07300	236	AT1G07300	-498	yes	Yes	no	no
chr1	2248044	116	93	99	92	140	95	74	71	no	no	-	916	-1553	AT1G07310	916	AT1G07310	-536	yes	Yes	no	no
chr1	2248286	29	55	42	30	2	6	12	3	yes	no	M	674	-1795	AT1G07310	674	AT1G07310	-778	yes	Yes	no	no
chr1	2248387	21	77	40	26	73	118	35	141	no	no	-	573	-1896	AT1G07310	573	AT1G07310	-879	yes	Yes	no	no
chr1	2248503	20	23	21	28	12	9	32	10	no	no	-	457	-2012	AT1G07310	457	AT1G07310	-995	yes	Yes	no	no
chr1	2248696	55	68	44	57	6	9	17	2	yes	no	M	264	-2205	AT1G07310	264	AT1G07310	-1188	yes	Yes	no	no
chr1	2248870	74	64	69	60	39	38	74	32	no	no	-	90	-2379	AT1G07310	90	AT1G07310	-1362	yes	Yes	no	no
chr1	2248890	8	32	10	3	29	3	39	18	no	no	-	70	-2399	AT1G07310	70	AT1G07310	-1382	yes	Yes	no	no
chr1	2249302	73	90	89	55	204	83	146	180	no	no	-	1828	-170	RPL4	-1224	RPL4	170	yes	Yes	no	no
chr1	2249319	28	10	15	14	0	4	1	2	no	no	-	1811	-187	RPL4	-1207	RPL4	187	yes	Yes	no	no
chr1	2249412	28	61	62	26	257	114	82	246	no	no	-	1718	-280	RPL4	-1114	RPL4	280	yes	Yes	no	no
chr1	2249422	350	287	284	347	172	325	126	218	no	no	-	1708	-290	RPL4	-1104	RPL4	290	yes	Yes	no	no
chr1	2249424	173	148	171	129	383	254	210	351	no	no	-	1706	-292	RPL4	-1102	RPL4	292	yes	Yes	no	no
chr1	2249585	29	6	14	14	5	9	23	11	no	no	-	1545	-453	RPL4	-941	RPL4	453	yes	Yes	no	no
chr1	2249590	23	35	28	34	7	8	49	31	no	no	-	1540	-458	RPL4	-936	RPL4	458	yes	Yes	no	no
chr1	2249697	10	19	22	8	2	4	11	3	no	no	-	1433	-565	RPL4	-829	RPL4	565	yes	Yes	no	no
chr1	2252174	31	39	26	19	5	15	5	5	yes	no	M	2647	-1044	AT1G07330	-1410	AT1G07330	1044	yes	no	yes	no
chr1	2255625	12	13	8	5	12	21	3	9	no	no	-	4474	-804	ATSTP2	-1223	ATSTP2	804	yes	no	yes	no
chr1	2255739	192	116	107	171	43	241	74	82	no	no	-	4360	-918	ATSTP2	-1109	ATSTP2	918	yes	no	yes	no
chr1	2255802	112	161	82	79	18	52	27	28	no	no	-	4297	-981	ATSTP2	-1046	ATSTP2	981	yes	no	yes	no
chr1	2256362	44	39	36	37	14	6	13	9	yes	yes	M	3737	-1541	ATSTP2	-486	ATSTP2	1541	yes	no	yes	no
chr1	2256488	62	129	128	80	6	21	45	9	no	no	-	3611	-1667	ATSTP2	-360	ATSTP2	1667	yes	no	yes	no
chr1	2256683	20	10	21	8	2	5	3	4	no	no	-	3416	-1862	ATSTP2	-165	ATSTP2	1862	yes	no	yes	no
chr1	2257855	38	35	33	41	13	27	37	21	no	no	-	2244	-3034	AT1G07350	2244	AT1G07350	-432	yes	no	no	no
chr1	2257917	12	19	8	12	6	28	9	21	no	no	-	2182	-3096	AT1G07350	2182	AT1G07350	-494	yes	no	no	Yes
chr1	2258092	15	26	18	72	6	8	23	21	no	no	-	2007	-3271	AT1G07350	2007	AT1G07350	-669	yes	no	no	no
chr1	2260011	75	74	86	49	18	21	120	22	no	no	-	88	-5190	AT1G07350	88	AT1G07350	-2588	yes	Yes	no	no
chr1	2260071	115	142	106	108	114	69	162	101	no	no	-	28	-5250	AT1G07350	28	AT1G07350	-2648	yes	Yes	no	no
chr1	2260735	2	3	154	3	3	3	116	4	no	no	-	2128	-636	AT1G07360	2128	AT1G07360	-348	yes	no	yes	no
chr1	2262280	119	126	83	89	181	135	123	179	no	no	-	583	-2181	AT1G07360	583	AT1G07360	-1893	yes	no	yes	no
chr1	2263037	12	10	4	3	56	37	14	66	no	no	-	101	-174	PCNA1	101	AT1G07360	174	no	no	no	no
chr1	2263054	26	16	12	18	5	21	8	11	no	no	-	84	-191	PCNA1	84	AT1G07360	191	no	no	no	no
chr1	2263215	13	3	12	6	6	20	1	9	no	no	-	5089	-77	PCNA1	-1334	PCNA1	77	yes	Yes	no	no
chr1	2263334	37	16	44	35	17	37	4	22	no	no	-	4970	-196	PCNA1	-1215	PCNA1	196	yes	Yes	no	no
chr1	2263448	13	13	42	16	5	9	74	6	no	no	-	4856	-310	PCNA1	-1101	PCNA1	310	yes	Yes	no	no
chr1	2263487	43	39	58	31	1	13	14	3	yes	no	M	4817	-349	PCNA1	-1062	PCNA1	349	yes	Yes	no	no
chr1	2264008	13	29	19	13	2	3	8	1	no	no	-	4296	-870	PCNA1	-541	PCNA1	870	yes	no	yes	no
chr1	2265508	40	90	91	59	27	22	174	24	no	no	-	2796	-2370	AT1G07380	2796	AT1G07380	-681	yes	no	yes	no
chr1	2265654	13	10	15	23	11	16	13	49	no	no	-	2650	-2516	AT1G07380	2650	AT1G07380	-827	yes	no	yes	no
chr1	2265657	18	13	17	28	3	10	15	8	no	no	-	2647	-2519	AT1G07380	2647	AT1G07380	-830	yes	no	yes	no
chr1	2265669	15	0	15	28	28	19	15	36	no	no	-	2635	-2531	AT1G07380	2635	AT1G07380	-842	yes	no	yes	no
chr1	2265996	36	39	26	24	8	8	15	7	yes	no	M	2308	-2858	AT1G07380	2308	AT1G07380	-1169	yes	no	yes	no
chr1	2266547	64	45	57	43	2	3	17	4	yes	no	M	1757	-3409	AT1G07380	1757	AT1G07380	-1720	yes	no	yes	no
chr1	2270079	16	19	18	12	6	12	22	11	no	no	-	4861	-188	AT1G07390	-4734	AT1G07390	188	yes	Yes	no	no
chr1	2275218	29	29	20	29	1	17	17	7	no	no	-	1049	-278	AT1G07400	-537	AT1G07400	278	yes	Yes	no	no
chr1	2275263	130	155	139	148	204	76	176	126	no	no	-	1004	-323	AT1G07400	-492	AT1G07400	323	yes	Yes	no	no
chr1	2275291	14	10	25	21	0	11	16	7	no	no	-	976	-351	AT1G07400	-464	AT1G07400	351	yes	Yes	no	no
chr1	2275313	156	129	159	113	27	93	98	48	no	no	-	954	-373	AT1G07400	-442	AT1G07400	373	yes	Yes	no	no
chr1	2275319	36	10	35	18	54	29	48	51	no	no	-	948	-379	AT1G07400	-436	AT1G07400	379	yes	Yes	no	no
chr1	2275323	97	81	85	64	26	45	89	46	no	no	-	944	-383	AT1G07400	-432	AT1G07400	383	yes	Yes	no	no
chr1	2275343	13	3	26	12	79	42	25	61	no	no	-	924	-403	AT1G07400	-412	AT1G07400	403	yes	Yes	no	no
chr1	2275416	9	23	15	11	7	12	2	12	no	no	-	851	-476	AT1G07400	-339	AT1G07400	476	yes	Yes	no	no
chr1	2275442	7	13	18	12	27	47	8	39	no	no	-	825	-502	AT1G07400	-313	AT1G07400	502	yes	Yes	no	no
chr1	2275467	42	39	41	27	4	23	25	8	no	no	-	800	-527	AT1G07400	-288	AT1G07400	527	yes	Yes	no	no
chr1	2276043	24	29	23	20	7	10	32	7	no	no	-	224	-1103	AtRABA2b	224	AT1G07400	-288	no	no	no	no
chr1	2276331	36	113	73	35	39	20	109	30	no	no	-	1473	-64	AtRABA2b	-820	AtRABA2b	64	yes	Yes	no	no
chr1	2276422	87	68	65	75	105	141	109	93	no	no	-	1382	-155	AtRABA2b	-729	AtRABA2b	155	yes	Yes	no	no
chr1	2277083	22	10	29	37	8	11	40	15	no	no	-	721	-816	AtRABA2b	-68	AtRABA2b	816	yes	no	yes	no
chr1	2280567	58	93	86	39	56	55	136	49	no	no	-	2258	-2763	AT1G07430	-265	SMO2-2	-273	no	no	no	no
chr1	2281357	48	61	55	48	47	48	52	62	no	no	-	1468	-3553	AT1G07430	1468	AT1G07430	-525	yes	no	yes	no
chr1	2281415	148	126	126	97	440	154	310	224	no	no	-	1410	-3611	AT1G07430	1410	AT1G07430	-583	yes	no	yes	no
chr1	2281449	134	129	79	75	62	160	82	101	no	no	-	1376	-3645	AT1G07430	1376	AT1G07430	-617	yes	no	yes	no
chr1	2281519	62	274	187	73	20	12	340	18	no	no	-	1306	-3715	AT1G07430	1306	AT1G07430	-687	yes	no	yes	no
chr1	2281533	32	39	38	14	4	10	25	8	no	no	-	1292	-3729	AT1G07430	1292	AT1G07430	-701	yes	no	yes	no
chr1	2281834	12	10	24	8	17	4	34	23	no	no	-	991	-4030	AT1G07430	991	AT1G07430	-1002	yes	no	yes	no
chr1	2281882	6	10	10	3	9	3	36	3	no	no	-	943	-4078	AT1G07430	943	AT1G07430	-1050	yes	no	yes	no
chr1	2282151	124	161	109	79	45	52	68	70	no	no	-	674	-4347	AT1G07430	674	AT1G07430	-1319	yes	Yes	no	no
chr1	2282274	33	52	32	19	46	49	52	30	no	no	-	551	-4470	AT1G07430	551	AT1G07430	-1442	yes	Yes	no	no
chr1	2282385	12	3	16	13	4	12	5	20	no	no	-	440	-4581	AT1G07430	440	AT1G07430	-1553	yes	Yes	no	no
chr1	2282591	15	48	37	24	17	20	70	14	no	no	-	234	-4787	AT1G07430	234	AT1G07430	-1759	yes	Yes	no	no
chr1	2283093	19	19	15	20	11	25	15	13	no	no	-	4634	-268	AT1G07440	-3053	AT1G07430	268	no	no	no	no
chr1	2284372	7	13	7	5	4	25	3	6	no	no	-	3355	-1547	AT1G07440	-1774	AT1G07430	1547	no	no	no	no
chr1	2284394	28	29	35	48	69	11	100	43	no	no	-	3333	-1569	AT1G07440	-1752	AT1G07430	1569	no	no	no	no
chr1	2285475	1	13	4	3	4	21	2	7	no	no	-	2252	-2650	AT1G07440	-671	AT1G07430	2650	no	no	no	no
chr1	2287604	9	3	6	21	1	6	0	7	no	no	-	123	-4779	AT1G07440	123	AT1G07440	-1458	yes	Yes	no	no
chr1	2287770	14	3	12	15	14	15	6	22	no	no	-	1563	-43	AT1G07450	-153	AT1G07440	43	no	no	no	no
chr1	2288152	60	42	27	33	46	47	48	49	no	no	-	1181	-425	AT1G07450	1181	AT1G07450	-229	yes	no	yes	no
chr1	2291534	46	26	38	38	41	90	53	91	no	no	-	3568	-80	AT1G07470	-3051	AT1G07470	80	yes	Yes	no	no
chr1	2291553	42	42	37	63	23	14	81	26	no	no	-	3549	-99	AT1G07470	-3032	AT1G07470	99	yes	Yes	no	no
chr1	2298319	14	16	30	23	1	13	5	4	no	no	-	1148	-2571	AT1G07480	1148	AT1G07476	-1825	yes	no	no	no
chr1	2299388	14	16	20	8	2	14	14	7	no	no	-	79	-3640	AT1G07480	79	AT1G07476	-2894	yes	Yes	no	no
chr1	2299416	14	29	44	29	6	3	71	23	no	no	-	51	-3668	AT1G07480	51	AT1G07476	-2922	yes	Yes	no	no
chr1	2303741	20	16	14	13	6	15	2	7	no	no	-	1287	-1723	AT1G07500	-1022	AT1G07485	-1623	no	no	no	no
chr1	2304777	23	58	49	17	99	25	78	54	no	no	-	251	-2759	AT1G07500	251	AT1G07500	-14	yes	no	yes	no
chr1	2304923	41	26	50	28	4	20	18	6	no	no	-	105	-2905	AT1G07500	105	AT1G07500	-160	yes	Yes	no	no
chr1	2304939	162	209	184	124	174	59	283	165	no	no	-	89	-2921	AT1G07500	89	AT1G07500	-176	yes	Yes	no	no
chr1	2305158	7	6	3	7	31	5	39	61	no	no	-	217	-130	FTSH10	217	AT1G07500	130	no	no	no	no
chr1	2305327	15	6	12	23	4	14	8	5	no	no	-	48	-299	FTSH10	48	AT1G07500	299	no	no	no	no
chr1	2305730	21	13	26	22	4	18	12	14	no	no	-	6072	-355	FTSH10	-3811	FTSH10	355	yes	Yes	no	no
chr1	2305883	79	122	116	86	466	320	178	470	no	no	-	5919	-508	FTSH10	-3658	FTSH10	508	yes	no	yes	no
chr1	2307095	229	245	146	191	106	338	152	135	no	no	-	4707	-1720	FTSH10	-2446	FTSH10	1720	yes	no	yes	no
chr1	2307619	86	10	6	81	57	11	5	84	no	no	-	4183	-2244	FTSH10	-1922	FTSH10	2244	yes	no	yes	no
chr1	2307906	67	58	60	57	82	56	122	49	no	no	-	3896	-2531	FTSH10	-1635	FTSH10	2531	yes	no	yes	no
chr1	2308496	15	13	23	15	37	15	41	18	no	no	-	3306	-3121	FTSH10	-1045	FTSH10	3121	yes	no	yes	no
chr1	2308970	12	16	20	1	13	6	29	2	no	no	-	2832	-3595	FTSH10	-571	FTSH10	3595	yes	no	yes	no
chr1	2309318	49	0	6	37	39	0	11	30	no	no	-	2484	-3943	FTSH10	-223	FTSH10	3943	yes	no	yes	no
chr1	2309918	10	3	23	15	6	9	4	4	no	no	-	1884	-4543	AT1G07520	1884	AT1G07520	-357	yes	Yes	no	no
chr1	2310139	12	10	22	14	0	17	1	4	no	no	-	1663	-4764	AT1G07520	1663	AT1G07520	-578	yes	Yes	no	no
chr1	2310710	14	16	23	18	8	19	22	21	no	no	-	1092	-5335	AT1G07520	1092	AT1G07520	-1149	yes	Yes	no	no
chr1	2312732	18	3	7	13	2	25	6	3	no	no	-	3734	-930	AT1G07530	-847	AT1G07520	930	no	no	no	no
chr1	2313980	4	29	23	12	2	2	8	2	no	no	-	2486	-2178	AT1G07530	2486	AT1G07530	-401	yes	no	yes	no
chr1	2313997	286	97	130	24	672	157	261	55	no	no	-	2469	-2195	AT1G07530	2469	AT1G07530	-418	yes	no	yes	no
chr1	2314754	56	39	92	47	28	26	26	4	no	no	-	1712	-2952	AT1G07530	1712	AT1G07530	-1175	yes	no	yes	no
chr1	2314903	7	13	12	26	0	4	3	8	no	no	-	1563	-3101	AT1G07530	1563	AT1G07530	-1324	yes	no	yes	no
chr1	2315059	2	0	1	44	0	2	1	12	no	no	-	1407	-3257	AT1G07530	1407	AT1G07530	-1480	yes	no	yes	no
chr1	2317326	14	3	22	20	2	13	2	5	no	no	-	3719	-860	TRFL2	-1104	AT1G07530	860	no	no	no	no
chr1	2318526	13	13	12	17	19	18	12	24	no	no	-	2519	-2060	TRFL2	2519	TRFL2	-96	yes	no	yes	no
chr1	2318744	21	23	29	21	1	8	7	4	yes	no	M	2301	-2278	TRFL2	2301	TRFL2	-314	yes	no	yes	no
chr1	2318857	8	19	13	12	3	2	38	2	no	no	-	2188	-2391	TRFL2	2188	TRFL2	-427	yes	no	yes	no
chr1	2321743	9	6	8	11	35	11	8	14	no	no	-	4815	-698	AT1G07550	-907	TRFL2	698	no	no	no	no
chr1	2321816	40	13	58	29	11	21	59	18	no	no	-	4742	-771	AT1G07550	-834	TRFL2	771	no	no	no	no
chr1	2321862	23	29	29	17	3	4	37	1	no	no	-	4696	-817	AT1G07550	-788	TRFL2	817	no	no	no	no
chr1	2325443	60	32	29	32	12	57	26	18	no	no	-	1115	-4398	AT1G07550	1115	AT1G07550	-2793	yes	no	yes	no
chr1	2325452	8	10	22	10	46	27	27	40	no	no	-	1106	-4407	AT1G07550	1106	AT1G07550	-2802	yes	no	yes	no
chr1	2325455	46	87	56	39	255	146	79	304	no	no	-	1103	-4410	AT1G07550	1103	AT1G07550	-2805	yes	no	yes	no
chr1	2325506	20	10	19	6	12	31	5	30	no	no	-	1052	-4461	AT1G07550	1052	AT1G07550	-2856	yes	no	yes	no
chr1	2327564	23	16	22	17	1	0	12	4	yes	no	M	6117	-247	AT1G07560	-3529	AT1G07560	247	yes	no	yes	no
chr1	2328284	7	35	42	11	3	3	63	2	no	no	-	5397	-967	AT1G07560	-2809	AT1G07560	967	yes	no	yes	no
chr1	2328291	35	35	28	28	20	29	28	9	no	no	-	5390	-974	AT1G07560	-2802	AT1G07560	974	yes	no	yes	no
chr1	2328390	12	3	6	7	3	23	5	6	no	no	-	5291	-1073	AT1G07560	-2703	AT1G07560	1073	yes	no	yes	no
chr1	2331090	22	23	34	15	6	9	26	8	no	no	-	2591	-3773	AT1G07560	-3	AT1G07560	3773	yes	no	yes	no
chr1	2331750	5	3	2	63	1	1	2	18	no	no	-	1931	-4433	APK1A	1931	APK1A	-583	yes	no	no	no
chr1	2333877	24	13	19	28	0	1	2	4	yes	no	M	942	-196	AT1G07580	942	APK1A	196	no	no	no	no
chr1	2333889	20	32	24	21	6	37	12	26	no	no	-	930	-208	AT1G07580	930	APK1A	208	no	no	no	no
chr1	2335819	71	48	47	58	58	39	64	59	no	no	-	3499	-1000	AT1G07590	-701	AT1G07580	-928	no	no	no	no
chr1	2335824	272	283	242	236	90	299	178	133	no	no	-	3494	-1005	AT1G07590	-696	AT1G07580	-933	no	no	no	no
chr1	2335881	46	55	74	42	10	39	49	21	no	no	-	3437	-1062	AT1G07590	-639	AT1G07580	-990	no	no	no	no
chr1	2337017	8	10	8	8	26	19	4	11	no	no	-	2301	-2198	MT1A	-1884	AT1G07590	-497	yes	no	yes	no
chr1	2337458	12	0	1	25	1	4	1	0	no	no	-	1860	-2639	MT1A	-1443	AT1G07590	-938	yes	no	yes	no
chr1	2342386	27	6	7	6	5	2	7	6	no	no	-	1882	-847	AT1G07615	1882	AT1G07615	-191	yes	no	yes	no
chr1	2342599	21	19	25	31	1	18	7	18	no	no	-	1669	-1060	AT1G07615	1669	AT1G07615	-404	yes	no	yes	no
chr1	2342842	11	13	20	18	2	7	8	1	no	no	-	1426	-1303	AT1G07615	1426	AT1G07615	-647	yes	no	yes	no
chr1	2343886	93	58	66	71	156	188	122	227	no	no	-	382	-2347	AT1G07615	382	AT1G07615	-1691	yes	no	yes	no
chr1	2343889	139	90	91	84	124	142	114	93	no	no	-	379	-2350	AT1G07615	379	AT1G07615	-1694	yes	no	yes	no
chr1	2344294	41	42	46	33	16	27	26	11	no	no	-	2545	-26	AT1G07620	-93	AT1G07615	26	no	no	no	no
chr1	2345861	14	3	7	11	6	30	4	16	no	no	-	978	-1593	AT1G07620	978	AT1G07620	-1474	yes	no	yes	no
chr1	2346861	3	13	17	8	22	5	21	19	no	no	-	2233	-22	PLL5	2233	AT1G07620	22	no	no	no	no
chr1	2348359	57	90	88	67	49	42	127	41	no	no	-	735	-1520	PLL5	735	AT1G07620	1520	no	no	no	no
chr1	2349229	45	45	43	33	5	11	45	12	no	no	-	6995	-135	PLL5	-2460	PLL5	135	yes	Yes	no	no
chr1	2349248	2	29	13	6	5	1	22	9	no	no	-	6976	-154	PLL5	-2441	PLL5	154	yes	Yes	no	no
chr1	2349316	16	19	23	17	1	9	25	6	no	no	-	6908	-222	PLL5	-2373	PLL5	222	yes	Yes	no	no
chr1	2349400	144	87	108	133	194	140	192	262	no	no	-	6824	-306	PLL5	-2289	PLL5	306	yes	Yes	no	no
chr1	2349403	11	58	39	23	5	9	42	10	no	no	-	6821	-309	PLL5	-2286	PLL5	309	yes	Yes	no	no
chr1	2349415	19	16	36	24	18	23	15	16	no	no	-	6809	-321	PLL5	-2274	PLL5	321	yes	Yes	no	no
chr1	2349473	18	26	18	20	1	1	8	1	yes	no	M	6751	-379	PLL5	-2216	PLL5	379	yes	Yes	no	no
chr1	2349475	133	97	158	150	202	113	210	271	no	no	-	6749	-381	PLL5	-2214	PLL5	381	yes	Yes	no	no
chr1	2349478	3	10	8	3	3	20	3	4	no	no	-	6746	-384	PLL5	-2211	PLL5	384	yes	Yes	no	no
chr1	2349541	59	87	133	98	10	29	195	41	no	no	-	6683	-447	PLL5	-2148	PLL5	447	yes	Yes	no	no
chr1	2349934	40	64	52	53	5	38	7	11	no	no	-	6290	-840	PLL5	-1755	PLL5	840	yes	Yes	no	no
chr1	2349979	46	87	86	57	14	28	120	29	no	no	-	6245	-885	PLL5	-1710	PLL5	885	yes	Yes	no	no
chr1	2349997	30	42	28	30	13	39	34	15	no	no	-	6227	-903	PLL5	-1692	PLL5	903	yes	Yes	no	no
chr1	2350065	22	39	20	15	17	17	61	18	no	no	-	6159	-971	PLL5	-1624	PLL5	971	yes	Yes	no	no
chr1	2350068	184	161	166	158	243	86	255	124	no	no	-	6156	-974	PLL5	-1621	PLL5	974	yes	Yes	no	no
chr1	2355322	81	71	41	71	102	93	113	133	no	no	-	902	-6228	OBP2	902	OBP2	-971	yes	Yes	no	no
chr1	2355344	82	103	67	53	8	63	29	22	no	no	-	880	-6250	OBP2	880	OBP2	-993	yes	Yes	no	no
chr1	2355356	16	39	21	13	13	17	33	23	no	no	-	868	-6262	OBP2	868	OBP2	-1005	yes	Yes	no	no
chr1	2355516	55	90	77	53	41	26	187	48	no	no	-	708	-6422	OBP2	708	OBP2	-1165	yes	Yes	no	no
chr1	2357960	22	32	22	30	2	8	6	11	yes	no	M	8598	-1736	AT1G07650	-1586	OBP2	1736	no	no	no	no
chr1	2359881	75	64	78	59	13	25	39	13	yes	no	M	6677	-3657	AT1G07650	6677	AT1G07650	-335	yes	no	yes	no
chr1	2360079	28	6	17	23	10	23	9	17	no	no	-	6479	-3855	AT1G07650	6479	AT1G07650	-533	yes	no	yes	no
chr1	2362177	3	6	3	39	7	8	4	71	no	no	-	4381	-5953	AT1G07650	4381	AT1G07650	-2631	yes	no	yes	no
chr1	2362196	76	90	87	28	40	127	89	28	no	no	-	4362	-5972	AT1G07650	4362	AT1G07650	-2650	yes	no	yes	no
chr1	2364316	31	32	44	41	0	21	9	2	yes	no	M	2242	-8092	AT1G07650	2242	AT1G07650	-4770	yes	no	yes	no
chr1	2366014	27	16	21	13	21	32	5	36	no	no	-	544	-9790	AT1G07650	544	AT1G07650	-6468	yes	no	yes	no
chr1	2367713	99	103	89	61	12	56	44	50	no	no	-	669	-1155	AT1G07645	669	AT1G07645	-279	yes	no	yes	no
chr1	2367728	11	19	28	17	4	4	15	2	no	no	-	654	-1170	AT1G07645	654	AT1G07645	-294	yes	no	yes	no
chr1	2367886	31	23	30	21	19	17	25	13	no	no	-	496	-1328	AT1G07645	496	AT1G07645	-452	yes	no	yes	no
chr1	2367914	85	113	130	98	62	71	178	72	no	no	-	468	-1356	AT1G07645	468	AT1G07645	-480	yes	no	yes	no
chr1	2368449	6	23	22	30	14	35	29	21	no	no	-	385	-67	AT1G07660	385	AT1G07645	67	no	no	no	no
chr1	2368708	10	13	10	10	5	9	24	4	no	no	-	126	-326	AT1G07660	126	AT1G07645	326	no	no	no	no
chr1	2369459	57	87	72	61	8	38	72	24	no	no	-	3889	-625	AT1G07660	-272	AT1G07660	625	yes	no	no	no
chr1	2370347	32	158	88	91	13	18	39	33	no	no	-	3001	-1513	AT1G07670	3001	AT1G07670	-298	yes	no	yes	no
chr1	2370403	13	10	11	3	16	22	5	9	no	no	-	2945	-1569	AT1G07670	2945	AT1G07670	-354	yes	no	yes	no
chr1	2374915	6	6	9	13	39	21	29	33	yes	no	U	1094	-1567	AT1G07680	1094	AT1G07670	1567	no	no	no	no
chr1	2374920	1	0	1	1	25	1	18	17	no	no	-	1089	-1572	AT1G07680	1089	AT1G07670	1572	no	no	no	no
chr1	2376273	9	6	23	23	11	15	8	19	no	no	-	1800	-264	AT1G07680	-910	AT1G07680	264	yes	no	yes	no
chr1	2379554	7	13	12	7	8	2	21	8	no	no	-	90	-1481	AT1G07700	90	AT1G07690	-557	no	no	no	no
chr1	2382290	235	216	200	202	393	143	325	269	no	no	-	38	-678	AT1G07702	38	AT1G07702	-42	yes	no	no	no
chr1	2382340	11	23	28	41	2	35	8	10	no	no	-	5643	-12	AT1G07705	-3749	AT1G07702	12	yes	no	no	Yes
chr1	2382346	7	3	19	8	6	1	28	3	no	no	-	5637	-18	AT1G07705	-3743	AT1G07702	18	yes	no	no	Yes
chr1	2382349	15	3	21	17	19	15	8	30	no	no	-	5634	-21	AT1G07705	-3740	AT1G07702	21	yes	no	no	Yes
chr1	2386899	78	48	57	68	8	9	35	9	yes	no	M	1084	-4571	AT1G07710	1084	AT1G07710	-627	yes	no	yes	no
chr1	2386993	8	19	8	10	28	20	11	20	no	no	-	990	-4665	AT1G07710	990	AT1G07710	-721	yes	no	yes	no
chr1	2388849	9	23	16	10	8	5	22	4	no	no	-	3601	-866	AT1G07720	-1803	AT1G07710	866	no	no	no	no
chr1	2391278	7	32	7	6	1	14	5	12	no	no	-	1172	-3295	AT1G07720	1172	AT1G07720	-626	yes	Yes	no	no
chr1	2391290	14	13	20	16	24	13	27	19	no	no	-	1160	-3307	AT1G07720	1160	AT1G07720	-638	yes	Yes	no	no
chr1	2391344	23	19	21	11	4	19	13	4	no	no	-	1106	-3361	AT1G07720	1106	AT1G07720	-692	yes	Yes	no	no
chr1	2391436	69	100	95	86	14	53	99	33	no	no	-	1014	-3453	AT1G07720	1014	AT1G07720	-784	yes	Yes	no	no
chr1	2391515	10	6	0	10	22	11	4	17	no	no	-	935	-3532	AT1G07720	935	AT1G07720	-863	yes	Yes	no	no
chr1	2391739	4	23	12	7	13	13	12	18	no	no	-	711	-3756	AT1G07720	711	AT1G07720	-1087	yes	Yes	no	no
chr1	2391753	28	10	10	17	1	3	5	2	no	no	-	697	-3770	AT1G07720	697	AT1G07720	-1101	yes	Yes	no	no
chr1	2391898	9	0	14	8	5	6	22	4	no	no	-	552	-3915	AT1G07720	552	AT1G07720	-1246	yes	Yes	no	no
chr1	2395563	84	84	83	58	11	27	33	16	yes	no	M	1706	-115	ATEXO70H6	1706	AT1G07728	115	yes	Yes	no	no
chr1	2395577	168	190	180	162	254	178	292	186	no	no	-	1692	-129	ATEXO70H6	1692	AT1G07728	129	yes	Yes	no	no
chr1	2395827	136	138	106	96	50	93	58	54	no	no	-	1442	-379	ATEXO70H6	1442	AT1G07728	379	yes	Yes	no	no
chr1	2395847	9	74	49	21	28	10	93	63	no	no	-	1422	-399	ATEXO70H6	1422	AT1G07728	399	yes	Yes	no	no
chr1	2396117	15	13	15	24	1	21	5	16	no	no	-	1152	-669	ATEXO70H6	1152	AT1G07728	669	yes	Yes	no	no
chr1	2397045	19	23	24	21	1	6	11	1	yes	no	M	224	-1597	ATEXO70H6	224	AT1G07728	1597	yes	Yes	no	no
chr1	2397606	25	58	57	23	202	94	86	149	no	no	-	1087	-337	AT1G07730	1087	AT1G07730	-82	yes	Yes	no	no
chr1	2397807	27	3	3	28	11	4	5	17	no	no	-	886	-538	AT1G07730	886	AT1G07730	-283	yes	Yes	no	no
chr1	2397933	37	16	43	19	5	17	8	0	no	no	-	760	-664	AT1G07730	760	AT1G07730	-409	yes	Yes	no	no
chr1	2398026	37	68	61	108	13	137	58	98	no	no	-	667	-757	AT1G07730	667	AT1G07730	-502	yes	Yes	no	no
chr1	2398257	130	190	144	108	251	121	225	137	no	no	-	436	-988	AT1G07730	436	AT1G07730	-733	yes	Yes	no	no
chr1	2398342	46	16	12	9	12	8	12	1	no	no	-	351	-1073	AT1G07730	351	AT1G07730	-818	yes	Yes	no	no
chr1	2398374	39	126	92	77	21	17	162	25	no	no	-	319	-1105	AT1G07730	319	AT1G07730	-850	yes	Yes	no	no
chr1	2398446	94	177	157	144	41	23	273	40	no	no	-	247	-1177	AT1G07730	247	AT1G07730	-922	yes	Yes	no	no
chr1	2399302	27	26	47	14	5	13	28	4	no	no	-	1203	-609	AT1G07740	1203	AT1G07730	609	yes	Yes	no	no
chr1	2399629	29	32	29	48	37	53	12	45	no	no	-	876	-936	AT1G07740	876	AT1G07730	936	yes	Yes	no	no
chr1	2399738	20	19	23	19	2	8	5	5	yes	yes	M	767	-1045	AT1G07740	767	AT1G07730	1045	yes	Yes	no	no
chr1	2400018	28	23	19	23	10	34	6	8	no	no	-	487	-1325	AT1G07740	487	AT1G07730	1325	yes	Yes	no	no
chr1	2400108	52	84	67	56	21	42	101	47	no	no	-	397	-1415	AT1G07740	397	AT1G07730	1415	yes	Yes	no	no
chr1	2400182	112	138	129	77	42	30	129	56	no	no	-	323	-1489	AT1G07740	323	AT1G07730	1489	yes	Yes	no	no
chr1	2401297	5	10	11	8	1	22	2	11	no	no	-	1573	-792	ATRAD51D/RAD51D	1573	ATRAD51D/RAD51D	-711	yes	no	no	Yes
chr1	2402246	41	26	27	38	10	49	20	11	no	no	-	624	-1741	ATRAD51D/RAD51D	624	ATRAD51D/RAD51D	-1660	yes	no	no	no
chr1	2402940	4	6	12	10	13	14	2	22	no	no	-	615	-70	AT1G07747	615	ATRAD51D/RAD51D	70	no	no	no	no
chr1	2403045	3	13	11	8	2	2	22	2	no	no	-	510	-175	AT1G07747	510	ATRAD51D/RAD51D	175	no	no	no	no
chr1	2403636	20	13	9	13	1	2	5	0	yes	no	M	2304	-81	AT1G07747	-206	AT1G07747	81	yes	Yes	no	no
chr1	2404145	24	45	54	19	6	9	33	16	no	no	-	1795	-590	AT1G07750	1795	AT1G07750	-111	yes	no	yes	no
chr1	2404365	130	148	158	126	69	36	207	47	no	no	-	1575	-810	AT1G07750	1575	AT1G07750	-331	yes	no	yes	no
chr1	2404939	11	29	14	15	0	10	5	1	no	no	-	1001	-1384	AT1G07750	1001	AT1G07750	-905	yes	no	yes	no
chr1	2405344	26	3	26	30	17	56	12	26	no	no	-	596	-1789	AT1G07750	596	AT1G07750	-1310	yes	no	no	Yes
chr1	2407722	35	52	37	41	57	10	102	32	no	no	-	1855	-820	RPS15A	-480	AT1G07760	820	no	no	no	no
chr1	2408741	15	6	18	10	5	23	5	3	no	no	-	836	-1839	RPS15A	836	RPS15A	-539	yes	no	no	no
chr1	2413074	32	23	37	32	0	4	7	0	yes	no	M	1209	-97	AT1G07790	-631	AT1G07790	97	yes	Yes	no	no
chr1	2413103	3	10	12	4	19	7	24	13	no	no	-	1180	-126	AT1G07790	-602	AT1G07790	126	yes	Yes	no	no
chr1	2413136	3	52	32	14	26	7	58	39	no	no	-	1147	-159	AT1G07790	-569	AT1G07790	159	yes	Yes	no	no
chr1	2413139	44	39	21	30	35	51	79	34	no	no	-	1144	-162	AT1G07790	-566	AT1G07790	162	yes	Yes	no	no
chr1	2413428	578	535	500	593	543	447	718	691	no	no	-	855	-451	AT1G07790	-277	AT1G07790	451	yes	Yes	no	no
chr1	2413502	3	3	3	1	6	4	2	26	no	no	-	781	-525	AT1G07790	-203	AT1G07790	525	yes	Yes	no	no
chr1	2414133	31	19	25	19	4	34	6	7	no	no	-	150	-1156	AT1G07795	150	AT1G07790	-428	no	no	no	no
chr1	2414164	43	29	48	47	21	22	64	42	no	no	-	119	-1187	AT1G07795	119	AT1G07790	-459	no	no	no	no
chr1	2414498	343	380	321	315	796	353	601	488	no	no	-	540	-215	AT1G07795	-466	AT1G07795	215	yes	Yes	no	no
chr1	2414519	102	61	65	91	29	214	50	84	no	no	-	519	-236	AT1G07795	-445	AT1G07795	236	yes	Yes	no	no
chr1	2414567	422	335	356	518	422	420	503	475	no	no	-	471	-284	AT1G07795	-397	AT1G07795	284	yes	Yes	no	no
chr1	2414604	21	19	32	21	7	10	31	5	no	no	-	434	-321	AT1G07795	-360	AT1G07795	321	yes	Yes	no	no
chr1	2414723	4	16	23	1	8	10	41	5	no	no	-	315	-440	AT1G07795	-241	AT1G07795	440	yes	Yes	no	no
chr1	2415252	6	16	23	15	3	13	18	8	no	no	-	1010	-214	AT1G07800	-715	AT1G07800	214	yes	no	no	Yes
chr1	2416015	95	113	79	100	206	199	106	238	no	no	-	247	-977	ECA1	247	AT1G07800	-48	no	no	no	no
chr1	2416263	9	23	5	8	13	19	3	17	no	no	-	5681	-1	ECA1	-4491	ECA1	1	yes	Yes	no	no
chr1	2416284	46	77	58	41	5	15	27	9	yes	no	M	5660	-22	ECA1	-4470	ECA1	22	yes	Yes	no	no
chr1	2416638	16	3	11	24	18	20	9	38	no	no	-	5306	-376	ECA1	-4116	ECA1	376	yes	no	yes	no
chr1	2420391	14	16	16	12	15	22	19	10	no	no	-	1553	-4129	ECA1	-363	ECA1	4129	yes	no	yes	no
chr1	2421496	12	13	16	25	1	13	2	6	no	no	-	448	-5234	AT1G07820	448	AT1G07820	-281	yes	Yes	no	no
chr1	2422597	99	74	122	83	225	88	275	133	no	no	-	1454	-359	AT1G07830	-1053	AT1G07830	359	yes	no	yes	no
chr1	2424097	15	16	30	30	4	5	1	0	yes	no	M	2645	-46	AT1G07840	-2576	AT1G07840	46	yes	Yes	no	no
chr1	2426044	21	16	28	36	11	19	11	25	no	no	-	698	-1993	AT1G07840	-629	AT1G07840	1993	yes	no	no	no
chr1	2426941	116	167	98	119	193	130	174	183	no	no	-	2487	-199	AT1G07850	-1596	AT1G07850	199	yes	Yes	no	no
chr1	2427068	46	58	56	21	37	48	71	32	no	no	-	2360	-326	AT1G07850	-1469	AT1G07850	326	yes	Yes	no	no
chr1	2427076	148	148	107	121	33	60	35	36	yes	no	M	2352	-334	AT1G07850	-1461	AT1G07850	334	yes	Yes	no	no
chr1	2427619	13	32	11	16	3	11	25	26	no	no	-	1809	-877	AT1G07850	-918	AT1G07850	877	yes	Yes	no	no
chr1	2427662	35	122	96	55	14	16	130	14	no	no	-	1766	-920	AT1G07850	-875	AT1G07850	920	yes	Yes	no	no
chr1	2428087	31	68	45	46	18	25	61	25	no	no	-	1341	-1345	AT1G07850	-450	AT1G07850	1345	yes	no	yes	no
chr1	2428303	22	3	16	28	6	27	2	11	no	no	-	1125	-1561	AT1G07850	-234	AT1G07850	1561	yes	no	yes	no
chr1	2428345	46	48	50	39	13	42	15	18	no	no	-	1083	-1603	AT1G07850	-192	AT1G07850	1603	yes	no	yes	no
chr1	2428353	157	174	149	126	497	271	293	288	no	no	-	1075	-1611	AT1G07850	-184	AT1G07850	1611	yes	no	yes	no
chr1	2429360	8	6	8	18	5	21	5	25	no	no	-	68	-2618	AT1G07860	68	AT1G07860	-452	yes	Yes	no	no
chr1	2429563	16	16	17	21	5	15	2	5	no	no	-	2455	-135	AT1G07870	-133	AT1G07860	135	no	no	no	no
chr1	2430511	31	13	26	24	5	15	5	10	no	no	-	1507	-1083	AT1G07870	1507	AT1G07870	-815	yes	no	yes	no
chr1	2430672	8	6	14	28	3	13	8	11	no	no	-	1346	-1244	AT1G07870	1346	AT1G07870	-976	yes	no	yes	no
chr1	2432707	7	16	12	3	2	5	22	4	no	no	-	3053	-689	ATMPK13	-1320	AT1G07870	689	no	no	no	no
chr1	2432798	102	45	36	53	2	17	2	4	no	no	-	2962	-780	ATMPK13	-1229	AT1G07870	780	no	no	no	no
chr1	2433150	38	26	32	30	20	38	12	22	no	no	-	2610	-1132	ATMPK13	-877	AT1G07870	1132	no	no	no	no
chr1	2434425	27	16	13	24	8	11	9	8	no	no	-	1335	-2407	ATMPK13	1335	ATMPK13	-398	yes	no	no	Yes
chr1	2434445	10	23	14	12	7	9	16	6	no	no	-	1315	-2427	ATMPK13	1315	ATMPK13	-418	yes	no	no	no
chr1	2434557	0	6	6	21	4	0	2	4	no	no	-	1203	-2539	ATMPK13	1203	ATMPK13	-530	yes	no	no	no
chr1	2434752	73	35	132	46	6	11	100	7	no	no	-	1008	-2734	ATMPK13	1008	ATMPK13	-725	yes	no	no	no
chr1	2436619	22	26	10	17	13	21	12	11	no	no	-	708	-859	APX1	708	ATMPK13	859	no	no	no	no
chr1	2437323	9	16	23	14	0	7	0	4	no	no	-	4	-1563	APX1	4	ATMPK13	1563	no	no	no	no
chr1	2440006	241	209	188	230	571	263	320	352	no	no	-	2615	-2679	LBD1	2615	APX1	-344	no	no	no	no
chr1	2442702	31	23	31	18	1	3	10	2	yes	no	M	2765	-81	LBD1	-926	LBD1	81	yes	Yes	no	no
chr1	2442749	19	13	23	30	3	13	12	11	no	no	-	2718	-128	LBD1	-879	LBD1	128	yes	Yes	no	no
chr1	2442821	20	13	15	14	2	16	9	5	no	no	-	2646	-200	LBD1	-807	LBD1	200	yes	Yes	no	no
chr1	2444737	6	10	8	17	2	1	22	2	no	no	-	730	-2116	ATRNL/RNL	730	LBD1	-1109	no	no	no	no
chr1	2444765	55	103	93	55	3	8	25	1	yes	no	M	702	-2144	ATRNL/RNL	702	LBD1	-1137	no	no	no	no
chr1	2444777	20	52	27	14	7	32	35	14	no	no	-	690	-2156	ATRNL/RNL	690	LBD1	-1149	no	no	no	no
chr1	2446080	29	48	25	26	81	81	55	89	yes	no	U	8763	-613	ATRNL/RNL	-8562	ATRNL/RNL	613	yes	no	no	Yes
chr1	2446112	4	6	7	6	15	18	2	23	no	no	-	8731	-645	ATRNL/RNL	-8530	ATRNL/RNL	645	yes	no	no	Yes
chr1	2446132	111	58	77	108	13	38	22	19	yes	no	M	8711	-665	ATRNL/RNL	-8510	ATRNL/RNL	665	yes	no	no	Yes
chr1	2447382	19	19	21	19	7	7	15	9	yes	no	M	7461	-1915	ATRNL/RNL	-7260	ATRNL/RNL	1915	yes	no	yes	no
chr1	2449680	10	23	8	8	1	5	7	0	no	no	-	5163	-4213	ATRNL/RNL	-4962	ATRNL/RNL	4213	yes	no	yes	no
chr1	2450978	6	10	23	22	12	13	4	9	no	no	-	3865	-5511	ATRNL/RNL	-3664	ATRNL/RNL	5511	yes	no	no	Yes
chr1	2454067	24	23	18	19	7	38	14	10	no	no	-	776	-8600	ATRNL/RNL	-575	ATRNL/RNL	8600	yes	no	yes	no
chr1	2456955	25	61	51	32	5	4	70	5	no	no	-	1286	-2112	AT1G07920	-363	AT1G07920	2112	yes	no	yes	no
chr1	2460412	27	13	24	23	8	2	27	3	no	no	-	5089	-2171	AT1G07930	-375	AT1G07930	2171	yes	no	no	no
chr1	2460605	17	23	17	22	2	12	11	4	no	no	-	4896	-2364	AT1G07930	-182	AT1G07930	2364	yes	no	no	no
chr1	2462209	11	39	22	24	22	8	51	13	no	no	-	3292	-3968	AT1G07940	-741	AT1G07930	-1422	no	no	no	no
chr1	2462218	11	16	15	10	37	14	32	18	no	no	-	3283	-3977	AT1G07940	-732	AT1G07930	-1431	no	no	no	no
chr1	2466690	31	39	46	32	18	7	71	22	no	no	-	324	-1189	AT1G07950	324	AT1G07950	-923	yes	no	yes	no
chr1	2466693	22	10	25	23	0	14	7	8	no	no	-	321	-1192	AT1G07950	321	AT1G07950	-926	yes	no	yes	no
chr1	2466948	30	64	47	17	220	83	70	224	no	no	-	66	-1447	AT1G07950	66	AT1G07950	-1181	yes	Yes	no	no
chr1	2470272	3	116	115	2	3	76	134	1	no	no	-	2353	-3114	AT1G07970	2353	AT1G07970	-989	yes	no	yes	no
chr1	2470274	1	87	132	1	2	87	23	0	no	no	-	2351	-3116	AT1G07970	2351	AT1G07970	-991	yes	no	yes	no
chr1	2471242	7	10	19	14	8	4	39	5	no	no	-	1383	-4084	AT1G07970	1383	AT1G07970	-1959	yes	no	yes	no
chr1	2472313	17	19	9	23	16	23	5	33	no	no	-	312	-5155	AT1G07970	312	AT1G07970	-3030	yes	Yes	no	no
chr1	2472403	2	16	28	12	4	7	13	5	no	no	-	222	-5245	AT1G07970	222	AT1G07970	-3120	yes	Yes	no	no
chr1	2472432	34	74	41	35	476	195	63	403	no	no	-	193	-5274	AT1G07970	193	AT1G07970	-3149	yes	Yes	no	no
chr1	2472585	274	277	250	245	257	125	309	217	no	no	-	40	-5427	AT1G07970	40	AT1G07970	-3302	yes	Yes	no	no
chr1	2474334	9	6	10	12	12	11	6	24	no	no	-	590	-1709	AT1G07980	590	AT1G07980	-1172	yes	no	no	Yes
chr1	2474601	42	23	20	26	2	5	8	4	yes	no	M	323	-1976	AT1G07980	323	AT1G07980	-1439	yes	Yes	no	no
chr1	2474603	16	10	26	19	3	10	8	11	no	no	-	321	-1978	AT1G07980	321	AT1G07980	-1441	yes	Yes	no	no
chr1	2474822	27	35	41	35	22	8	79	25	no	no	-	102	-2197	AT1G07980	102	AT1G07980	-1660	yes	Yes	no	no
chr1	2475298	21	48	39	16	3	6	57	7	no	no	-	104	-374	AT1G07985	104	AT1G07980	374	no	no	no	no
chr1	2479406	17	10	23	17	11	8	45	11	no	no	-	5700	-2252	AT1G07990	-3729	AT1G07990	2252	yes	no	yes	no
chr1	2479592	29	29	21	17	19	18	5	18	no	no	-	5514	-2438	AT1G07990	-3543	AT1G07990	2438	yes	no	yes	no
chr1	2482815	11	6	23	13	9	9	48	9	no	no	-	2291	-5661	AT1G07990	-320	AT1G07990	5661	yes	no	yes	no
chr1	2483610	49	13	45	38	57	54	59	99	no	no	-	1496	-6456	AT1G08000	1496	AT1G08000	-373	yes	no	no	no
chr1	2483643	21	52	18	33	264	29	33	57	no	no	-	1463	-6489	AT1G08000	1463	AT1G08000	-406	yes	no	no	no
chr1	2483650	109	19	45	24	33	2	48	11	no	no	-	1456	-6496	AT1G08000	1456	AT1G08000	-413	yes	no	no	no
chr1	2483858	35	61	53	66	28	49	11	40	no	no	-	1248	-6704	AT1G08000	1248	AT1G08000	-621	yes	no	no	no
chr1	2483922	31	68	85	164	29	21	143	160	no	no	-	1184	-6768	AT1G08000	1184	AT1G08000	-685	yes	no	no	no
chr1	2484344	28	39	38	17	88	36	35	77	no	no	-	762	-7190	AT1G08000	762	AT1G08000	-1107	yes	Yes	no	no
chr1	2485351	9	23	20	14	1	17	5	11	no	no	-	2673	-10	AT1G08005	-157	AT1G08005	10	yes	Yes	no	no
chr1	2487191	179	106	130	129	46	78	58	51	yes	no	M	833	-1850	AT1G08010	833	AT1G08010	-1288	yes	no	no	no
chr1	2493174	10	13	25	12	11	8	25	7	no	no	-	1637	-1255	AT1G08035	1637	AT1G08030	1255	no	no	no	no
chr1	2497956	61	87	81	75	59	43	77	80	no	no	-	805	-3145	AT1G08040	805	AT1G08040	-2617	yes	no	no	no
chr1	2498422	3	3	10	10	9	21	2	14	no	no	-	339	-3611	AT1G08040	339	AT1G08040	-3083	yes	no	no	Yes
chr1	2498983	8	6	3	9	28	14	4	21	no	no	-	2441	-222	AT1G08050	2441	AT1G08050	-150	yes	no	yes	no
chr1	2499177	39	55	58	55	10	38	39	42	no	no	-	2247	-416	AT1G08050	2247	AT1G08050	-344	yes	no	yes	no
chr1	2499195	150	248	237	181	90	79	387	99	no	no	-	2229	-434	AT1G08050	2229	AT1G08050	-362	yes	no	yes	no
chr1	2499289	84	77	96	115	199	26	199	97	no	no	-	2135	-528	AT1G08050	2135	AT1G08050	-456	yes	no	yes	no
chr1	2499428	8	10	20	13	2	8	1	4	no	no	-	1996	-667	AT1G08050	1996	AT1G08050	-595	yes	no	yes	no
chr1	2499740	28	16	30	17	6	19	10	12	no	no	-	1684	-979	AT1G08050	1684	AT1G08050	-907	yes	no	yes	no
chr1	2499879	6	13	15	13	5	2	20	7	no	no	-	1545	-1118	AT1G08050	1545	AT1G08050	-1046	yes	no	yes	no
chr1	2500006	11	26	17	37	11	16	6	24	no	no	-	1418	-1245	AT1G08050	1418	AT1G08050	-1173	yes	no	yes	no
chr1	2500106	17	13	25	19	15	13	8	20	no	no	-	1318	-1345	AT1G08050	1318	AT1G08050	-1273	yes	no	yes	no
chr1	2500181	17	29	24	32	0	6	2	0	yes	no	M	1243	-1420	AT1G08050	1243	AT1G08050	-1348	yes	no	yes	no
chr1	2500418	6	6	10	7	1	5	20	2	no	no	-	1006	-1657	AT1G08050	1006	AT1G08050	-1585	yes	no	yes	no
chr1	2500420	43	68	48	46	60	17	203	36	no	no	-	1004	-1659	AT1G08050	1004	AT1G08050	-1587	yes	no	yes	no
chr1	2500488	37	35	35	41	20	21	72	23	no	no	-	936	-1727	AT1G08050	936	AT1G08050	-1655	yes	no	yes	no
chr1	2502046	12	23	20	16	1	6	12	1	no	no	-	9035	-622	MOM	9035	MOM	-307	yes	no	no	no
chr1	2502349	53	90	64	67	129	56	95	79	no	no	-	8732	-925	MOM	8732	MOM	-610	yes	no	no	no
chr1	2506646	23	10	17	24	17	26	5	27	no	no	-	4435	-5222	MOM	4435	MOM	-4907	yes	no	no	no
chr1	2506939	54	64	79	36	9	17	32	10	no	no	-	4142	-5515	MOM	4142	MOM	-5200	yes	no	no	no
chr1	2506952	22	26	23	36	50	45	18	58	no	no	-	4129	-5528	MOM	4129	MOM	-5213	yes	no	no	no
chr1	2509329	10	23	14	9	13	28	8	20	no	no	-	1752	-7905	MOM	1752	MOM	-7590	yes	Yes	no	no
chr1	2510372	75	119	109	115	44	65	156	68	no	no	-	709	-8948	MOM	709	MOM	-8633	yes	Yes	no	no
chr1	2510933	37	19	31	35	2	13	17	5	no	no	-	148	-9509	MOM	148	MOM	-9194	yes	Yes	no	no
chr1	2514180	13	13	13	14	8	20	6	14	no	no	-	2422	-729	AT1G08070	-9	AT1G08065	729	no	no	no	no
chr1	2514654	11	3	8	16	17	22	9	28	no	no	-	1948	-1203	AT1G08070	1948	AT1G08070	-465	yes	Yes	no	no
chr1	2517052	12	16	29	8	2	5	30	13	no	no	-	1491	-450	AT1G08080	1491	AT1G08080	-64	yes	no	yes	no
chr1	2517229	40	29	41	30	43	21	78	30	no	no	-	1314	-627	AT1G08080	1314	AT1G08080	-241	yes	no	yes	no
chr1	2520041	8	6	21	16	9	30	4	12	no	no	-	4032	-1498	ATNRT2:1	4032	AT1G08080	1498	no	no	no	no
chr1	2520703	31	13	26	33	12	28	11	40	no	no	-	3370	-2160	ATNRT2:1	3370	AT1G08080	2160	no	no	no	no
chr1	2523880	18	6	33	33	7	6	4	4	no	no	-	193	-5337	ATNRT2:1	193	AT1G08080	5337	no	no	no	no
chr1	2524160	29	23	45	41	14	17	18	23	no	no	-	4957	-87	ATNRT2:1	-2001	ATNRT2:1	87	yes	Yes	no	no
chr1	2524185	9	39	16	15	11	8	23	10	no	no	-	4932	-112	ATNRT2:1	-1976	ATNRT2:1	112	yes	Yes	no	no
chr1	2524262	128	222	207	145	160	77	218	116	no	no	-	4855	-189	ATNRT2:1	-1899	ATNRT2:1	189	yes	Yes	no	no
chr1	2524713	104	81	104	99	82	13	148	33	no	no	-	4404	-640	ATNRT2:1	-1448	ATNRT2:1	640	yes	Yes	no	no
chr1	2524780	40	29	23	34	189	46	55	40	no	no	-	4337	-707	ATNRT2:1	-1381	ATNRT2:1	707	yes	Yes	no	no
chr1	2524785	73	39	78	55	5	12	14	11	yes	no	M	4332	-712	ATNRT2:1	-1376	ATNRT2:1	712	yes	Yes	no	no
chr1	2525387	65	52	55	44	33	53	32	20	no	no	-	3730	-1314	ATNRT2:1	-774	ATNRT2:1	1314	yes	no	yes	no
chr1	2525437	167	93	129	109	24	30	35	13	yes	no	M	3680	-1364	ATNRT2:1	-724	ATNRT2:1	1364	yes	no	yes	no
chr1	2525439	267	155	199	153	476	196	291	236	no	no	-	3678	-1366	ATNRT2:1	-722	ATNRT2:1	1366	yes	no	yes	no
chr1	2525505	33	81	95	41	25	19	138	13	no	no	-	3612	-1432	ATNRT2:1	-656	ATNRT2:1	1432	yes	no	yes	no
chr1	2525539	6	13	27	10	18	14	23	37	no	no	-	3578	-1466	ATNRT2:1	-622	ATNRT2:1	1466	yes	no	yes	no
chr1	2525571	35	52	51	44	14	33	78	31	no	no	-	3546	-1498	ATNRT2:1	-590	ATNRT2:1	1498	yes	no	yes	no
chr1	2525833	18	26	42	35	34	22	66	25	no	no	-	3284	-1760	ATNRT2:1	-328	ATNRT2:1	1760	yes	no	yes	no
chr1	2527538	12	16	23	21	77	7	34	6	no	no	-	1579	-3465	ATNRT2.2	1579	ATNRT2.2	-371	yes	no	yes	no
chr1	2527596	53	48	54	77	70	50	168	45	no	no	-	1521	-3523	ATNRT2.2	1521	ATNRT2.2	-429	yes	no	yes	no
chr1	2527628	8	45	21	9	9	17	21	28	no	no	-	1489	-3555	ATNRT2.2	1489	ATNRT2.2	-461	yes	no	yes	no
chr1	2527662	44	74	58	35	10	6	65	7	no	no	-	1455	-3589	ATNRT2.2	1455	ATNRT2.2	-495	yes	no	yes	no
chr1	2527730	86	81	41	30	23	79	52	39	no	no	-	1387	-3657	ATNRT2.2	1387	ATNRT2.2	-563	yes	no	yes	no
chr1	2527758	20	6	18	24	19	14	11	42	no	no	-	1359	-3685	ATNRT2.2	1359	ATNRT2.2	-591	yes	no	yes	no
chr1	2527762	31	13	30	23	12	36	5	15	no	no	-	1355	-3689	ATNRT2.2	1355	ATNRT2.2	-595	yes	no	yes	no
chr1	2527808	30	35	39	24	33	20	68	16	no	no	-	1309	-3735	ATNRT2.2	1309	ATNRT2.2	-641	yes	no	yes	no
chr1	2528390	18	13	12	33	25	28	23	31	no	no	-	727	-4317	ATNRT2.2	727	ATNRT2.2	-1223	yes	Yes	no	no
chr1	2528435	77	32	99	81	7	7	22	4	no	no	-	682	-4362	ATNRT2.2	682	ATNRT2.2	-1268	yes	Yes	no	no
chr1	2528440	27	32	32	38	149	31	67	40	no	no	-	677	-4367	ATNRT2.2	677	ATNRT2.2	-1273	yes	Yes	no	no
chr1	2528507	124	97	112	121	343	86	206	113	no	no	-	610	-4434	ATNRT2.2	610	ATNRT2.2	-1340	yes	Yes	no	no
chr1	2530363	48	71	68	45	10	47	50	19	no	no	-	4420	-1246	AT1G08105	-1329	ATNRT2.2	1246	no	no	no	no
chr1	2530589	5	3	3	10	14	23	3	14	no	no	-	4194	-1472	AT1G08105	-1103	ATNRT2.2	1472	no	no	no	no
chr1	2535557	18	23	19	5	3	10	15	7	no	no	-	2677	-232	AT1G08110	-2371	AT1G08110	232	yes	Yes	no	no
chr1	2535573	4	19	14	16	4	4	21	8	no	no	-	2661	-248	AT1G08110	-2355	AT1G08110	248	yes	Yes	no	no
chr1	2539868	14	29	30	2	7	17	22	3	no	no	-	2409	-1181	AT1G08125	2409	AT1G08125	-230	yes	no	yes	no
chr1	2543933	16	6	20	14	2	9	2	4	no	no	-	4010	-1656	ATLIG1	4010	ATLIG1	-1234	yes	no	yes	no
chr1	2547131	79	64	81	108	93	90	51	92	no	no	-	812	-4854	ATLIG1	812	ATLIG1	-4432	yes	Yes	no	no
chr1	2548374	3	3	8	6	13	19	31	5	no	no	-	3096	-431	ATCHX6B/CHX6B	-442	ATLIG1	431	no	no	no	no
chr1	2549139	20	13	34	17	22	17	23	11	no	no	-	2331	-1196	ATCHX6B/CHX6B	2331	ATCHX6B/CHX6B	-323	yes	no	yes	no
chr1	2549234	5	26	4	5	8	17	2	6	no	no	-	2236	-1291	ATCHX6B/CHX6B	2236	ATCHX6B/CHX6B	-418	yes	no	yes	no
chr1	2549703	15	13	19	14	7	41	8	14	no	no	-	1767	-1760	ATCHX6B/CHX6B	1767	ATCHX6B/CHX6B	-887	yes	no	yes	no
chr1	2550518	13	6	22	15	3	18	3	8	no	no	-	952	-2575	ATCHX6B/CHX6B	952	ATCHX6B/CHX6B	-1702	yes	Yes	no	no
chr1	2550528	16	32	25	28	14	40	42	22	no	no	-	942	-2585	ATCHX6B/CHX6B	942	ATCHX6B/CHX6B	-1712	yes	Yes	no	no
chr1	2553009	53	55	18	19	16	33	32	12	no	no	-	2149	-1539	ATCHX6a	2149	ATCHX6a	-974	yes	no	yes	no
chr1	2553692	98	87	109	71	62	39	111	48	no	no	-	1466	-2222	ATCHX6a	1466	ATCHX6a	-1657	yes	no	yes	no
chr1	2554173	63	48	67	64	7	56	18	3	no	no	-	985	-2703	ATCHX6a	985	ATCHX6a	-2138	yes	no	yes	no
chr1	2556476	68	77	59	55	19	93	39	46	no	no	-	2595	-1318	ATCHX5	2595	ATCHX5	-136	yes	no	yes	no
chr1	2556491	82	84	71	66	73	66	169	84	no	no	-	2580	-1333	ATCHX5	2580	ATCHX5	-151	yes	no	yes	no
chr1	2556494	136	113	115	75	162	134	159	176	no	no	-	2577	-1336	ATCHX5	2577	ATCHX5	-154	yes	no	yes	no
chr1	2556785	33	23	19	24	0	3	1	4	yes	no	M	2286	-1627	ATCHX5	2286	ATCHX5	-445	yes	no	yes	no
chr1	2557211	11	3	6	10	10	22	0	4	no	no	-	1860	-2053	ATCHX5	1860	ATCHX5	-871	yes	no	yes	no
chr1	2557310	36	42	25	19	15	41	28	20	no	no	-	1761	-2152	ATCHX5	1761	ATCHX5	-970	yes	no	yes	no
chr1	2558033	5	32	24	20	4	15	28	4	no	no	-	1038	-2875	ATCHX5	1038	ATCHX5	-1693	yes	no	yes	no
chr1	2558213	16	13	22	14	3	8	5	10	no	no	-	858	-3055	ATCHX5	858	ATCHX5	-1873	yes	no	yes	no
chr1	2558290	14	6	20	7	1	0	6	2	no	no	-	781	-3132	ATCHX5	781	ATCHX5	-1950	yes	no	yes	no
chr1	2558331	18	3	29	46	18	46	5	30	no	no	-	740	-3173	ATCHX5	740	ATCHX5	-1991	yes	no	yes	no
chr1	2558428	37	16	13	23	55	56	21	47	no	no	-	643	-3270	ATCHX5	643	ATCHX5	-2088	yes	no	yes	no
chr1	2558621	31	13	38	53	23	39	9	38	no	no	-	450	-3463	ATCHX5	450	ATCHX5	-2281	yes	no	yes	no
chr1	2558686	54	55	83	111	48	85	136	83	no	no	-	385	-3528	ATCHX5	385	ATCHX5	-2346	yes	no	yes	no
chr1	2559740	10	6	7	10	7	2	20	2	no	no	-	660	-669	AT1G08160	660	AT1G08160	-256	yes	Yes	no	no
chr1	2560054	20	29	35	21	7	39	7	28	no	no	-	346	-983	AT1G08160	346	AT1G08160	-570	yes	Yes	no	no
chr1	2560247	528	374	420	627	1150	700	596	1126	no	no	-	153	-1176	AT1G08160	153	AT1G08160	-763	yes	Yes	no	no
chr1	2560289	73	93	64	44	48	125	79	68	no	no	-	111	-1218	AT1G08160	111	AT1G08160	-805	yes	Yes	no	no
chr1	2560307	96	145	115	116	536	176	176	268	no	no	-	93	-1236	AT1G08160	93	AT1G08160	-823	yes	Yes	no	no
chr1	2562549	15	19	27	21	2	1	9	4	yes	no	M	1120	-2149	AT1G08170	-389	AT1G08160	2149	no	no	no	no
chr1	2563007	56	29	24	44	26	8	20	15	no	no	-	662	-2607	AT1G08170	662	AT1G08170	-69	yes	Yes	no	no
chr1	2563108	21	26	18	15	50	23	53	35	no	no	-	561	-2708	AT1G08170	561	AT1G08170	-170	yes	Yes	no	no
chr1	2563165	58	23	42	43	7	40	31	29	no	no	-	504	-2765	AT1G08170	504	AT1G08170	-227	yes	Yes	no	no
chr1	2563329	41	26	32	30	2	6	5	2	yes	yes	M	340	-2929	AT1G08170	340	AT1G08170	-391	yes	Yes	no	no
chr1	2563387	66	35	33	35	7	17	12	8	no	no	-	282	-2987	AT1G08170	282	AT1G08170	-449	yes	Yes	no	no
chr1	2563440	20	19	18	22	1	12	7	3	yes	no	M	229	-3040	AT1G08170	229	AT1G08170	-502	yes	Yes	no	no
chr1	2563774	14	19	21	16	9	6	5	6	yes	no	M	1344	-105	AT1G08180	-795	AT1G08170	105	no	no	no	no
chr1	2564820	13	10	24	27	2	11	10	7	no	no	-	298	-1151	AT1G08180	298	AT1G08180	-251	yes	Yes	no	no
chr1	2564914	3	13	9	3	6	10	5	20	no	no	-	204	-1245	AT1G08180	204	AT1G08180	-345	yes	Yes	no	no
chr1	2564926	11	52	29	10	61	16	37	86	no	no	-	192	-1257	AT1G08180	192	AT1G08180	-357	yes	Yes	no	no
chr1	2567094	12	19	22	17	12	11	36	7	no	no	-	405	-1976	AT1G08190	405	AT1G08180	1976	no	no	no	no
chr1	2567410	42	19	28	35	23	17	9	23	no	no	-	89	-2292	AT1G08190	89	AT1G08180	2292	no	no	no	no
chr1	2567664	29	26	18	26	15	32	22	37	no	no	-	9047	-165	AT1G08190	-5726	AT1G08190	165	yes	Yes	no	no
chr1	2567868	158	190	183	139	290	188	414	172	no	no	-	8843	-369	AT1G08190	-5522	AT1G08190	369	yes	Yes	no	no
chr1	2568188	81	77	70	93	120	24	133	63	no	no	-	8523	-689	AT1G08190	-5202	AT1G08190	689	yes	no	yes	no
chr1	2571467	7	3	5	17	22	2	5	6	no	no	-	5244	-3968	AT1G08190	-1923	AT1G08190	3968	yes	no	yes	no
chr1	2572879	10	16	16	18	7	13	20	8	no	no	-	3832	-5380	AT1G08190	-511	AT1G08190	5380	yes	no	yes	no
chr1	2572939	106	116	117	76	12	49	94	37	no	no	-	3772	-5440	AT1G08190	-451	AT1G08190	5440	yes	no	yes	no
chr1	2574541	14	10	22	15	5	12	7	5	no	no	-	2170	-7042	AXS2	2170	AXS2	-684	yes	no	yes	no
chr1	2575476	25	19	34	42	17	43	7	24	no	no	-	1235	-7977	AXS2	1235	AXS2	-1619	yes	no	no	Yes
chr1	2576533	24	106	81	46	3	14	142	9	no	no	-	178	-9034	AXS2	178	AXS2	-2676	yes	Yes	no	no
chr1	2576786	18	23	20	14	13	44	15	14	no	no	-	3880	-75	AT1G08210	-231	AXS2	75	no	no	no	no
chr1	2577680	53	58	37	28	13	30	28	10	no	no	-	2986	-969	AT1G08210	2986	AT1G08210	-663	yes	no	no	Yes
chr1	2577764	19	10	17	17	15	23	5	27	no	no	-	2902	-1053	AT1G08210	2902	AT1G08210	-747	yes	no	no	Yes
chr1	2578125	15	13	25	19	1	12	4	10	no	no	-	2541	-1414	AT1G08210	2541	AT1G08210	-1108	yes	no	no	Yes
chr1	2578515	18	6	21	21	11	29	5	23	no	no	-	2151	-1804	AT1G08210	2151	AT1G08210	-1498	yes	no	no	Yes
chr1	2580368	7	19	9	14	5	6	41	12	no	no	-	298	-3657	AT1G08210	298	AT1G08210	-3351	yes	Yes	no	no
chr1	2580467	29	74	73	59	3	8	35	10	no	no	-	199	-3756	AT1G08210	199	AT1G08210	-3450	yes	Yes	no	no
chr1	2580494	9	10	0	10	49	24	32	55	no	no	-	172	-3783	AT1G08210	172	AT1G08210	-3477	yes	Yes	no	no
chr1	2581665	16	10	13	17	18	11	8	33	no	no	-	1655	-999	AT1G08220	1655	AT1G08220	-646	yes	no	no	no
chr1	2585010	16	13	29	15	5	4	12	4	no	no	-	1696	-1690	AT1G08230	1696	AT1G08230	-1298	yes	no	yes	no
chr1	2586317	10	39	21	8	0	8	16	3	no	no	-	389	-2997	AT1G08230	389	AT1G08230	-2605	yes	no	yes	no
chr1	2586420	26	29	20	27	25	18	10	22	no	no	-	286	-3100	AT1G08230	286	AT1G08230	-2708	yes	no	yes	no
chr1	2586466	3	6	7	6	8	5	23	11	no	no	-	240	-3146	AT1G08230	240	AT1G08230	-2754	yes	no	yes	no
chr1	2586484	57	77	53	48	15	36	49	25	no	no	-	222	-3164	AT1G08230	222	AT1G08230	-2772	yes	no	yes	no
chr1	2589057	40	35	32	19	17	12	22	7	no	no	-	1241	-535	AT1G08250	1241	AT1G08250	-203	yes	Yes	no	no
chr1	2589092	1	10	5	1	91	16	8	22	no	no	-	1206	-570	AT1G08250	1206	AT1G08250	-238	yes	Yes	no	no
chr1	2589107	27	61	38	13	185	85	60	201	no	no	-	1191	-585	AT1G08250	1191	AT1G08250	-253	yes	Yes	no	no
chr1	2589113	305	200	248	371	179	336	200	300	no	no	-	1185	-591	AT1G08250	1185	AT1G08250	-259	yes	Yes	no	no
chr1	2589299	55	109	123	53	37	18	191	27	no	no	-	999	-777	AT1G08250	999	AT1G08250	-445	yes	Yes	no	no
chr1	2589372	220	264	177	137	214	155	229	210	no	no	-	926	-850	AT1G08250	926	AT1G08250	-518	yes	Yes	no	no
chr1	2589379	120	106	100	88	90	111	108	114	no	no	-	919	-857	AT1G08250	919	AT1G08250	-525	yes	Yes	no	no
chr1	2589439	149	167	221	137	389	241	234	369	no	no	-	859	-917	AT1G08250	859	AT1G08250	-585	yes	Yes	no	no
chr1	2589468	1	3	3	4	17	6	8	23	no	no	-	830	-946	AT1G08250	830	AT1G08250	-614	yes	Yes	no	no
chr1	2589505	101	97	93	65	26	22	80	31	no	no	-	793	-983	AT1G08250	793	AT1G08250	-651	yes	Yes	no	no
chr1	2589525	24	32	46	15	12	16	40	19	no	no	-	773	-1003	AT1G08250	773	AT1G08250	-671	yes	Yes	no	no
chr1	2589597	11	13	13	18	5	20	15	9	no	no	-	701	-1075	AT1G08250	701	AT1G08250	-743	yes	Yes	no	no
chr1	2589622	16	32	19	33	17	18	12	23	no	no	-	676	-1100	AT1G08250	676	AT1G08250	-768	yes	Yes	no	no
chr1	2589721	32	26	33	30	15	10	12	9	yes	yes	M	577	-1199	AT1G08250	577	AT1G08250	-867	yes	Yes	no	no
chr1	2589740	34	87	70	57	86	29	101	131	no	no	-	558	-1218	AT1G08250	558	AT1G08250	-886	yes	Yes	no	no
chr1	2589776	24	45	45	23	11	14	37	11	no	no	-	522	-1254	AT1G08250	522	AT1G08250	-922	yes	Yes	no	no
chr1	2589862	55	200	135	82	14	26	196	36	no	no	-	436	-1340	AT1G08250	436	AT1G08250	-1008	yes	Yes	no	no
chr1	2589911	27	48	42	33	16	7	75	11	no	no	-	387	-1389	AT1G08250	387	AT1G08250	-1057	yes	Yes	no	no
chr1	2590030	40	45	52	24	187	40	79	85	no	no	-	268	-1508	AT1G08250	268	AT1G08250	-1176	yes	Yes	no	no
chr1	2590060	28	29	30	39	21	34	45	25	no	no	-	238	-1538	AT1G08250	238	AT1G08250	-1206	yes	Yes	no	no
chr1	2590063	12	32	38	12	4	2	39	5	no	no	-	235	-1541	AT1G08250	235	AT1G08250	-1209	yes	Yes	no	no
chr1	2590163	25	26	23	24	36	63	32	33	no	no	-	135	-1641	AT1G08250	135	AT1G08250	-1309	yes	Yes	no	no
chr1	2590172	85	35	61	75	70	102	109	238	no	no	-	126	-1650	AT1G08250	126	AT1G08250	-1318	yes	Yes	no	no
chr1	2590187	302	290	253	267	271	447	223	566	no	no	-	111	-1665	AT1G08250	111	AT1G08250	-1333	yes	Yes	no	no
chr1	2590391	12	3	8	11	8	5	5	28	no	no	-	550	-93	EMB2284/POL2A/TIL1	550	AT1G08250	93	no	no	no	no
chr1	2590810	31	29	45	40	23	17	61	24	no	no	-	131	-512	EMB2284/POL2A/TIL1	131	AT1G08250	512	no	no	no	no
chr1	2591306	7	6	8	11	6	21	5	14	no	no	-	16198	-365	AT1G08270	-14960	EMB2284/POL2A/TIL1	365	yes	no	no	Yes
chr1	2598611	21	0	12	4	10	19	2	11	no	no	-	8893	-7670	AT1G08270	-7655	EMB2284/POL2A/TIL1	7670	yes	no	no	Yes
chr1	2599853	26	32	20	35	28	69	18	59	no	no	-	7651	-8912	AT1G08270	-6413	EMB2284/POL2A/TIL1	8912	yes	no	yes	no
chr1	2600777	20	13	22	17	0	7	9	4	yes	no	M	6727	-9836	AT1G08270	-5489	EMB2284/POL2A/TIL1	9836	yes	no	yes	no
chr1	2602365	36	35	36	36	6	19	33	19	no	no	-	5139	-11424	AT1G08270	-3901	EMB2284/POL2A/TIL1	11424	yes	no	yes	no
chr1	2603007	37	48	34	24	0	12	21	4	no	no	-	4497	-12066	AT1G08270	-3259	EMB2284/POL2A/TIL1	12066	yes	no	yes	no
chr1	2604820	21	6	1	2	19	1	2	1	no	no	-	2684	-13879	AT1G08270	-1446	EMB2284/POL2A/TIL1	13879	yes	no	no	Yes
chr1	2607220	25	39	45	27	12	10	62	10	no	no	-	284	-16279	AT1G08270	284	EMB2284/POL2A/TIL1	-331	yes	Yes	no	no
chr1	2608339	68	58	85	79	21	39	65	46	no	no	-	66	-835	AT1G08280	66	AT1G08270	835	no	no	no	no
chr1	2608460	83	74	76	84	21	39	27	7	yes	no	M	4779	-55	AT1G08280	-1390	AT1G08280	55	yes	Yes	no	no
chr1	2608514	20	39	36	19	7	8	24	0	no	no	-	4725	-109	AT1G08280	-1336	AT1G08280	109	yes	Yes	no	no
chr1	2608538	3	29	12	11	8	9	25	11	no	no	-	4701	-133	AT1G08280	-1312	AT1G08280	133	yes	Yes	no	no
chr1	2608589	68	58	64	48	6	9	21	4	yes	yes	M	4650	-184	AT1G08280	-1261	AT1G08280	184	yes	Yes	no	no
chr1	2608601	11	45	33	17	159	46	32	90	no	no	-	4638	-196	AT1G08280	-1249	AT1G08280	196	yes	Yes	no	no
chr1	2610659	13	16	14	13	11	8	6	22	no	no	-	2580	-2254	AT1G08290	2580	AT1G08290	-666	yes	no	yes	no
chr1	2611022	136	109	90	122	6	13	20	5	yes	yes	M	2217	-2617	AT1G08290	2217	AT1G08290	-1029	yes	no	yes	no
chr1	2611036	98	71	82	69	263	174	115	278	no	no	-	2203	-2631	AT1G08290	2203	AT1G08290	-1043	yes	no	yes	no
chr1	2612970	16	3	14	26	12	16	2	15	no	no	-	269	-4565	AT1G08290	269	AT1G08290	-2977	yes	Yes	no	no
chr1	2615024	109	126	178	130	102	45	224	73	no	no	-	3620	-253	AT1G08300	-1794	AT1G08300	253	yes	no	yes	no
chr1	2615068	42	32	42	30	139	90	74	150	no	no	-	3576	-297	AT1G08300	-1750	AT1G08300	297	yes	no	yes	no
chr1	2615074	234	216	187	247	172	338	189	197	no	no	-	3570	-303	AT1G08300	-1744	AT1G08300	303	yes	no	yes	no
chr1	2615227	8	16	18	3	21	22	19	41	no	no	-	3417	-456	AT1G08300	-1591	AT1G08300	456	yes	no	yes	no
chr1	2617956	2	68	20	2	7	165	26	3	no	no	-	688	-3185	AT1G08310	688	AT1G08300	-1138	no	no	no	no
chr1	2617959	42	90	76	23	16	105	115	64	no	no	-	685	-3188	AT1G08310	685	AT1G08300	-1141	no	no	no	no
chr1	2617989	109	10	10	124	105	19	4	197	no	no	-	655	-3218	AT1G08310	655	AT1G08300	-1171	no	no	no	no
chr1	2618355	12	13	23	18	0	12	9	8	no	no	-	289	-3584	AT1G08310	289	AT1G08300	-1537	no	no	no	no
chr1	2619696	41	3	3	2	68	7	11	10	no	no	-	1846	-1052	AT1G08315	-636	AT1G08310	1052	yes	no	no	no
chr1	2619716	10	10	8	10	11	13	25	18	no	no	-	1826	-1072	AT1G08315	-616	AT1G08310	1072	yes	no	no	no
chr1	2620567	8	23	6	6	66	28	10	68	no	no	-	975	-1923	AT1G08315	975	AT1G08310	-118	yes	Yes	no	no
chr1	2620862	37	55	33	35	44	20	62	49	no	no	-	680	-2218	AT1G08315	680	AT1G08310	-413	yes	Yes	no	no
chr1	2620871	53	71	68	60	9	7	65	6	no	no	-	671	-2227	AT1G08315	671	AT1G08310	-422	yes	Yes	no	no
chr1	2620931	16	29	31	24	16	6	55	26	no	no	-	611	-2287	AT1G08315	611	AT1G08310	-482	yes	Yes	no	no
chr1	2620939	41	84	64	29	37	23	92	52	no	no	-	603	-2295	AT1G08315	603	AT1G08310	-490	yes	Yes	no	no
chr1	2621073	9	23	14	6	25	13	4	21	no	no	-	469	-2429	AT1G08315	469	AT1G08310	-624	yes	Yes	no	no
chr1	2621134	3	3	4	4	0	22	2	2	no	no	-	408	-2490	AT1G08315	408	AT1G08310	-685	yes	Yes	no	no
chr1	2621155	24	35	23	14	2	5	10	5	no	no	-	387	-2511	AT1G08315	387	AT1G08310	-706	yes	Yes	no	no
chr1	2621186	4	23	6	3	14	5	16	10	no	no	-	356	-2542	AT1G08315	356	AT1G08310	-737	yes	Yes	no	no
chr1	2621198	26	77	52	24	242	78	79	203	no	no	-	344	-2554	AT1G08315	344	AT1G08310	-749	yes	Yes	no	no
chr1	2621212	62	35	77	86	2	10	12	4	yes	no	M	330	-2568	AT1G08315	330	AT1G08310	-763	yes	Yes	no	no
chr1	2621332	79	126	72	70	68	117	154	264	no	no	-	210	-2688	AT1G08315	210	AT1G08310	-883	yes	Yes	no	no
chr1	2622393	36	39	34	30	10	16	27	12	yes	no	M	5452	-851	AT1G08320	5452	AT1G08320	-492	yes	no	no	no
chr1	2623716	31	16	38	18	6	21	22	18	no	no	-	4129	-2174	AT1G08320	4129	AT1G08320	-1815	yes	no	no	no
chr1	2631009	5	10	7	9	7	20	5	5	no	no	-	56	-3164	AT1G08340	56	AT1G08320	3164	no	no	no	no
chr1	2631219	41	16	35	35	1	1	4	0	yes	no	M	4630	-154	AT1G08350	-1588	AT1G08340	154	yes	Yes	no	no
chr1	2631227	83	116	89	57	26	59	85	35	no	no	-	4622	-162	AT1G08350	-1580	AT1G08340	162	yes	Yes	no	no
chr1	2631278	177	119	150	198	20	85	46	23	yes	no	M	4571	-213	AT1G08350	-1529	AT1G08340	213	yes	Yes	no	no
chr1	2631318	3	6	15	20	17	17	50	24	no	no	-	4531	-253	AT1G08350	-1489	AT1G08340	253	yes	Yes	no	no
chr1	2631339	11	42	31	23	30	16	53	47	no	no	-	4510	-274	AT1G08350	-1468	AT1G08340	274	yes	Yes	no	no
chr1	2634119	23	26	19	23	15	21	12	22	no	no	-	1730	-3054	AT1G08350	1730	AT1G08340	-1251	yes	no	no	no
chr1	2635511	17	35	36	33	15	23	32	17	no	no	-	338	-4446	AT1G08350	338	AT1G08340	-2643	yes	no	no	no
chr1	2635762	11	13	9	24	2	13	2	6	no	no	-	87	-4697	AT1G08350	87	AT1G08340	-2894	yes	no	no	Yes
chr1	2639880	81	39	50	58	15	40	21	9	no	no	-	1945	-1702	DCP1	-671	DCP1	1702	yes	no	yes	no
chr1	2640132	0	61	58	1	1	22	83	0	no	no	-	1693	-1954	DCP1	-419	DCP1	1954	yes	no	yes	no
chr1	2640195	20	499	426	33	67	895	665	26	no	no	-	1630	-2017	DCP1	-356	DCP1	2017	yes	no	yes	no
chr1	2641078	21	35	29	26	14	34	12	16	no	no	-	747	-2900	PSAO	747	PSAO	-268	yes	no	yes	no
chr1	2641239	32	16	10	19	8	28	6	16	no	no	-	586	-3061	PSAO	586	PSAO	-429	yes	no	yes	no
chr1	2641516	12	39	29	19	3	2	26	6	no	no	-	309	-3338	PSAO	309	PSAO	-706	yes	no	yes	no
chr1	2642211	17	23	16	12	12	8	15	1	no	no	-	0	-386	AT1G08390	0	PSAO	386	no	no	no	no
chr1	2642264	14	71	36	19	289	98	92	180	no	no	-	3768	-53	AT1G08390	-1018	AT1G08390	53	yes	Yes	no	no
chr1	2642296	19	19	22	27	4	5	4	0	yes	no	M	3736	-85	AT1G08390	-986	AT1G08390	85	yes	Yes	no	no
chr1	2642439	8	13	17	13	12	4	22	14	no	no	-	3593	-228	AT1G08390	-843	AT1G08390	228	yes	no	yes	no
chr1	2644859	3	0	1	21	6	3	1	13	no	no	-	1173	-2648	AT1G08400	1173	AT1G08400	-1532	yes	no	yes	no
chr1	2645814	130	122	100	133	211	78	252	113	no	no	-	218	-3603	AT1G08400	218	AT1G08400	-2487	yes	Yes	no	no
chr1	2645881	39	52	72	48	25	28	95	49	no	no	-	151	-3670	AT1G08400	151	AT1G08400	-2554	yes	Yes	no	no
chr1	2645883	59	39	47	56	19	14	41	15	no	no	-	149	-3672	AT1G08400	149	AT1G08400	-2556	yes	Yes	no	no
chr1	2645941	4	3	5	12	25	9	15	14	no	no	-	91	-3730	AT1G08400	91	AT1G08400	-2614	yes	Yes	no	no
chr1	2645954	24	55	41	37	69	25	71	58	no	no	-	78	-3743	AT1G08400	78	AT1G08400	-2627	yes	Yes	no	no
chr1	2646009	45	48	28	23	66	13	30	20	no	no	-	23	-3798	AT1G08400	23	AT1G08400	-2682	yes	Yes	no	no
chr1	2646198	100	35	72	74	19	17	19	7	no	no	-	3572	-12	AT1G08410	-3178	AT1G08410	12	yes	Yes	no	no
chr1	2646205	53	68	55	50	21	78	37	39	no	no	-	3565	-19	AT1G08410	-3171	AT1G08410	19	yes	Yes	no	no
chr1	2646325	55	45	57	42	8	28	29	19	yes	no	M	3445	-139	AT1G08410	-3051	AT1G08410	139	yes	Yes	no	no
chr1	2646960	24	16	12	16	8	2	18	14	no	no	-	2810	-774	AT1G08410	-2416	AT1G08410	774	yes	no	yes	no
chr1	2648251	4	39	34	4	4	31	28	2	no	no	-	1519	-2065	AT1G08410	-1125	AT1G08410	2065	yes	no	yes	no
chr1	2648605	1	6	22	2	1	13	12	2	no	no	-	1165	-2419	AT1G08410	-771	AT1G08410	2419	yes	no	yes	no
chr1	2648777	0	19	22	1	2	9	15	2	no	no	-	993	-2591	AT1G08410	-599	AT1G08410	2591	yes	no	yes	no
chr1	2649780	9	13	22	14	3	10	14	5	no	no	-	8935	-10	AT1G08420	-7278	AT1G08420	10	yes	Yes	no	no
chr1	2650133	30	190	69	52	136	136	99	241	no	no	-	8582	-363	AT1G08420	-6925	AT1G08420	363	yes	Yes	no	no
chr1	2650184	425	367	386	316	561	155	562	306	no	no	-	8531	-414	AT1G08420	-6874	AT1G08420	414	yes	Yes	no	no
chr1	2650187	21	39	55	19	14	13	51	18	no	no	-	8528	-417	AT1G08420	-6871	AT1G08420	417	yes	Yes	no	no
chr1	2650430	21	26	34	16	6	25	15	26	no	no	-	8285	-660	AT1G08420	-6628	AT1G08420	660	yes	no	no	Yes
chr1	2652524	26	42	36	24	5	22	11	10	no	no	-	6191	-2754	AT1G08420	-4534	AT1G08420	2754	yes	no	yes	no
chr1	2652689	69	77	51	57	165	79	103	133	no	no	-	6026	-2919	AT1G08420	-4369	AT1G08420	2919	yes	no	yes	no
chr1	2654232	20	23	43	23	23	20	61	26	no	no	-	4483	-4462	AT1G08420	-2826	AT1G08420	4462	yes	no	yes	no
chr1	2655398	28	26	14	19	9	20	17	12	no	no	-	3317	-5628	AT1G08420	-1660	AT1G08420	5628	yes	no	yes	no
chr1	2659418	32	26	18	35	2	19	19	14	no	no	-	3606	-703	ALMT1/ATALMT1	-1608	ALMT1/ATALMT1	703	yes	no	yes	no
chr1	2659484	32	35	37	26	4	20	25	10	no	no	-	3540	-769	ALMT1/ATALMT1	-1542	ALMT1/ATALMT1	769	yes	no	yes	no
chr1	2660794	51	29	46	60	44	17	45	43	no	no	-	2230	-2079	ALMT1/ATALMT1	-232	ALMT1/ATALMT1	2079	yes	no	yes	no
chr1	2661456	42	81	61	34	1	6	50	14	no	no	-	1568	-2741	AT1G08440	1568	ALMT1/ATALMT1	-430	no	no	no	no
chr1	2663695	7	32	7	12	3	6	5	4	no	no	-	8131	-671	AT1G08440	-1645	AT1G08440	671	yes	no	yes	no
chr1	2663713	15	10	22	30	1	2	7	0	no	no	-	8113	-689	AT1G08440	-1627	AT1G08440	689	yes	no	yes	no
chr1	2664481	15	19	28	12	5	7	48	13	no	no	-	7345	-1457	AT1G08440	-859	AT1G08440	1457	yes	no	yes	no
chr1	2668003	31	35	42	27	21	22	80	25	no	no	-	3823	-4979	CRT3	3823	CRT3	-181	yes	no	no	no
chr1	2668336	25	0	0	2	9	0	1	0	no	no	-	3490	-5312	CRT3	3490	CRT3	-514	yes	no	no	no
chr1	2671306	10	3	11	35	41	7	32	24	no	no	-	520	-8282	CRT3	520	CRT3	-3484	yes	no	no	no
chr1	2672438	22	3	17	18	4	24	15	10	no	no	-	16	-612	HDA08	16	CRT3	612	no	no	no	no
chr1	2672515	41	209	129	160	32	83	215	135	no	no	-	3295	-61	HDA08	-2110	HDA08	61	yes	Yes	no	no
chr1	2672546	35	39	22	28	3	28	12	13	no	no	-	3264	-92	HDA08	-2079	HDA08	92	yes	Yes	no	no
chr1	2672644	285	187	241	334	376	301	236	436	no	no	-	3166	-190	HDA08	-1981	HDA08	190	yes	Yes	no	no
chr1	2673322	17	32	18	23	3	3	7	0	yes	no	M	2488	-868	HDA08	-1303	HDA08	868	yes	no	yes	no
chr1	2673356	6	16	15	12	8	20	4	8	no	no	-	2454	-902	HDA08	-1269	HDA08	902	yes	no	yes	no
chr1	2673408	22	29	20	27	12	30	38	20	no	no	-	2402	-954	HDA08	-1217	HDA08	954	yes	no	yes	no
chr1	2681908	28	32	36	24	23	30	42	34	no	no	-	2195	-6098	AT1G08470	-222	YAB2	-2124	no	no	no	no
chr1	2683724	256	361	270	310	478	451	351	532	no	no	-	379	-7914	AT1G08470	379	AT1G08470	-1594	yes	Yes	no	no
chr1	2684180	46	26	33	41	25	28	20	33	no	no	-	57	-77	AT1G08480	57	AT1G08470	77	no	no	no	no
chr1	2684448	116	81	101	95	79	70	100	108	no	no	-	4150	-211	AT1G08480	-1176	AT1G08480	211	yes	Yes	no	no
chr1	2684476	30	39	34	38	15	31	6	16	no	no	-	4122	-239	AT1G08480	-1148	AT1G08480	239	yes	Yes	no	no
chr1	2684905	33	13	27	19	5	22	16	6	no	no	-	3693	-668	AT1G08480	-719	AT1G08480	668	yes	no	yes	no
chr1	2684918	48	48	37	43	71	15	101	39	no	no	-	3680	-681	AT1G08480	-706	AT1G08480	681	yes	no	yes	no
chr1	2686018	51	10	8	90	36	3	17	135	no	no	-	2580	-1781	ATCPNIFS/ATNFS2/ATSUFS/CPNIFS/SUFS	2580	ATCPNIFS/ATNFS2/ATSUFS/CPNIFS/SUFS	-356	yes	no	yes	no
chr1	2686038	178	180	203	15	43	102	120	7	no	no	-	2560	-1801	ATCPNIFS/ATNFS2/ATSUFS/CPNIFS/SUFS	2560	ATCPNIFS/ATNFS2/ATSUFS/CPNIFS/SUFS	-376	yes	no	yes	no
chr1	2686100	7	10	8	10	29	17	7	16	no	no	-	2498	-1863	ATCPNIFS/ATNFS2/ATSUFS/CPNIFS/SUFS	2498	ATCPNIFS/ATNFS2/ATSUFS/CPNIFS/SUFS	-438	yes	no	yes	no
chr1	2688423	15	0	24	19	2	8	11	9	no	no	-	175	-4186	ATCPNIFS/ATNFS2/ATSUFS/CPNIFS/SUFS	175	ATCPNIFS/ATNFS2/ATSUFS/CPNIFS/SUFS	-2761	yes	Yes	no	no
chr1	2688476	136	106	79	79	26	81	24	33	no	no	-	122	-4239	ATCPNIFS/ATNFS2/ATSUFS/CPNIFS/SUFS	122	ATCPNIFS/ATNFS2/ATSUFS/CPNIFS/SUFS	-2814	yes	Yes	no	no
chr1	2688488	128	187	142	100	283	132	267	321	no	no	-	110	-4251	ATCPNIFS/ATNFS2/ATSUFS/CPNIFS/SUFS	110	ATCPNIFS/ATNFS2/ATSUFS/CPNIFS/SUFS	-2826	yes	Yes	no	no
chr1	2688607	2	13	3	3	14	33	26	44	no	no	-	412	-9	AT1G08500	412	ATCPNIFS/ATNFS2/ATSUFS/CPNIFS/SUFS	9	no	no	no	no
chr1	2691727	19	26	16	26	2	12	9	0	no	no	-	2653	-2708	FATB	2653	FATB	-644	yes	no	yes	no
chr1	2693166	17	39	21	31	7	15	32	24	no	no	-	1214	-4147	FATB	1214	FATB	-2083	yes	no	yes	no
chr1	2693388	30	29	25	17	12	29	25	25	no	no	-	992	-4369	FATB	992	FATB	-2305	yes	no	yes	no
chr1	2695429	15	10	9	17	6	20	4	17	no	no	-	986	-1049	CHLD/PDE166	986	FATB	1049	no	no	no	no
chr1	2696669	9	16	20	9	1	0	8	0	no	no	-	4560	-254	CHLD/PDE166	-4293	CHLD/PDE166	254	yes	Yes	no	no
chr1	2696681	2	3	1	1	17	6	7	20	no	no	-	4548	-266	CHLD/PDE166	-4281	CHLD/PDE166	266	yes	Yes	no	no
chr1	2696689	34	23	30	19	13	6	31	7	no	no	-	4540	-274	CHLD/PDE166	-4273	CHLD/PDE166	274	yes	Yes	no	no
chr1	2696794	18	26	36	34	0	1	4	0	yes	no	M	4435	-379	CHLD/PDE166	-4168	CHLD/PDE166	379	yes	Yes	no	no
chr1	2697043	35	48	54	37	9	20	58	17	no	no	-	4186	-628	CHLD/PDE166	-3919	CHLD/PDE166	628	yes	no	yes	no
chr1	2697111	81	84	86	80	37	21	118	29	no	no	-	4118	-696	CHLD/PDE166	-3851	CHLD/PDE166	696	yes	no	yes	no
chr1	2699319	74	52	51	59	13	80	27	28	no	no	-	1910	-2904	CHLD/PDE166	-1643	CHLD/PDE166	2904	yes	no	yes	no
chr1	2700363	8	19	15	10	8	15	32	9	no	no	-	866	-3948	CHLD/PDE166	-599	CHLD/PDE166	3948	yes	no	yes	no
chr1	2700396	19	16	17	15	3	25	8	18	no	no	-	833	-3981	CHLD/PDE166	-566	CHLD/PDE166	3981	yes	no	yes	no
chr1	2702618	8	16	32	16	3	7	9	9	no	no	-	721	-1389	AT1G08530	-476	AT1G08530	1389	yes	no	yes	no
chr1	2704707	17	10	22	17	4	13	24	8	no	no	-	2220	-1368	SIGB	-2141	SIGB	1368	yes	no	yes	no
chr1	2704878	8	23	11	11	5	14	2	9	no	no	-	2049	-1539	SIGB	-1970	SIGB	1539	yes	no	yes	no
chr1	2705587	48	29	35	35	7	49	20	27	no	no	-	1340	-2248	SIGB	-1261	SIGB	2248	yes	no	yes	no
chr1	2705603	7	23	15	8	8	7	33	12	no	no	-	1324	-2264	SIGB	-1245	SIGB	2264	yes	no	yes	no
chr1	2706232	0	0	1	20	0	0	0	4	no	no	-	695	-2893	SIGB	-616	SIGB	2893	yes	no	yes	no
chr1	2707641	31	35	27	24	11	20	19	16	no	no	-	3274	-714	NPQ1	-1893	NPQ1	714	yes	no	no	no
chr1	2714413	145	106	146	171	194	152	215	215	no	no	-	1994	-1518	AT1G08570	-324	AT1G08570	1518	yes	no	no	no
chr1	2714553	45	26	52	38	32	17	85	20	no	no	-	1854	-1658	AT1G08570	-184	AT1G08570	1658	yes	no	no	no
chr1	2716220	24	32	23	19	3	26	6	16	no	no	-	187	-3325	AT1G08580	187	AT1G08580	-1138	yes	Yes	no	no
chr1	2716227	7	13	16	24	26	22	11	27	no	no	-	180	-3332	AT1G08580	180	AT1G08580	-1145	yes	Yes	no	no
chr1	2719231	20	13	10	14	6	25	3	9	no	no	-	5334	-450	AT1G08590	-2993	AT1G08590	450	yes	Yes	no	no
chr1	2719593	3	6	10	3	5	23	1	4	no	no	-	4972	-812	AT1G08590	-2631	AT1G08590	812	yes	Yes	no	no
chr1	2719930	9	26	14	8	4	9	12	9	no	no	-	4635	-1149	AT1G08590	-2294	AT1G08590	1149	yes	Yes	no	no
chr1	2720516	20	13	19	5	14	25	6	4	no	no	-	4049	-1735	AT1G08590	-1708	AT1G08590	1735	yes	Yes	no	no
chr1	2720780	22	16	16	8	2	27	8	8	no	no	-	3785	-1999	AT1G08590	-1444	AT1G08590	1999	yes	Yes	no	no
chr1	2721547	22	10	29	15	18	16	17	18	no	no	-	3018	-2766	AT1G08590	-677	AT1G08590	2766	yes	Yes	no	no
chr1	2721671	26	13	14	21	13	37	6	23	no	no	-	2894	-2890	AT1G08590	-553	AT1G08590	2890	yes	Yes	no	no
chr1	2721743	153	103	111	118	411	190	226	252	no	no	-	2822	-2962	AT1G08590	-481	AT1G08590	2962	yes	Yes	no	no
chr1	2721758	22	10	13	14	8	19	9	18	no	no	-	2807	-2977	AT1G08590	-466	AT1G08590	2977	yes	Yes	no	no
chr1	2721806	31	39	59	37	0	5	6	1	yes	no	M	2759	-3025	AT1G08590	-418	AT1G08590	3025	yes	Yes	no	no
chr1	2721859	77	116	112	99	28	162	57	74	no	no	-	2706	-3078	AT1G08590	-365	AT1G08590	3078	yes	Yes	no	no
chr1	2721876	20	58	47	23	421	187	71	360	no	no	-	2689	-3095	AT1G08590	-348	AT1G08590	3095	yes	Yes	no	no
chr1	2721899	11	26	28	26	23	19	15	19	no	no	-	2666	-3118	AT1G08590	-325	AT1G08590	3118	yes	Yes	no	no
chr1	2723992	3	10	21	11	2	3	33	5	no	no	-	573	-5211	ATRX/CHR20	573	AT1G08590	-1768	no	no	no	no
chr1	2724088	12	16	26	14	0	4	1	1	yes	no	M	477	-5307	ATRX/CHR20	477	AT1G08590	-1864	no	no	no	no
chr1	2724213	5	35	9	6	0	5	1	0	no	no	-	352	-5432	ATRX/CHR20	352	AT1G08590	-1989	no	no	no	no
chr1	2726131	3	16	15	9	3	20	2	12	no	no	-	9339	-1566	ATRX/CHR20	-7485	ATRX/CHR20	1566	yes	no	no	Yes
chr1	2728025	3	6	8	9	9	2	29	4	no	no	-	7445	-3460	ATRX/CHR20	-5591	ATRX/CHR20	3460	yes	no	no	Yes
chr1	2733368	1	26	4	6	0	16	8	4	no	no	-	2102	-8803	ATRX/CHR20	-248	ATRX/CHR20	8803	yes	no	yes	no
chr1	2734686	2	42	45	2	2	10	43	4	no	no	-	784	-10121	AT1G08610	784	AT1G08610	-895	yes	Yes	no	no
chr1	2734834	23	3	6	11	13	0	2	17	no	no	-	636	-10269	AT1G08610	636	AT1G08610	-1043	yes	Yes	no	no
chr1	2735805	28	16	20	18	2	4	2	2	yes	no	M	1752	-335	AT1G08620	1752	AT1G08610	335	no	no	no	no
chr1	2738643	35	35	22	25	12	32	5	11	no	no	-	9327	-1086	AT1G08620	-5084	AT1G08620	1086	yes	no	yes	no
chr1	2740089	5	106	105	3	1	51	142	1	no	no	-	7881	-2532	AT1G08620	-3638	AT1G08620	2532	yes	no	yes	no
chr1	2741621	17	32	16	5	10	12	11	1	no	no	-	6349	-4064	AT1G08620	-2106	AT1G08620	4064	yes	no	yes	no
chr1	2743121	14	45	41	38	7	10	62	20	no	no	-	4849	-5564	AT1G08620	-606	AT1G08620	5564	yes	no	yes	no
chr1	2744682	64	23	45	62	13	113	28	15	no	no	-	3288	-7125	THA1	3288	THA1	-918	yes	no	no	no
chr1	2744688	44	74	45	35	241	63	89	125	no	no	-	3282	-7131	THA1	3282	THA1	-924	yes	no	no	no
chr1	2745459	99	119	98	60	21	46	85	13	no	no	-	2511	-7902	THA1	2511	THA1	-1695	yes	no	no	no
chr1	2745501	55	71	55	34	43	24	105	23	no	no	-	2469	-7944	THA1	2469	THA1	-1737	yes	no	no	no
chr1	2745588	26	6	23	15	8	7	19	13	no	no	-	2382	-8031	THA1	2382	THA1	-1824	yes	no	no	no
chr1	2745761	21	23	28	27	19	37	3	11	no	no	-	2209	-8204	THA1	2209	THA1	-1997	yes	no	no	Yes
chr1	2750720	10	29	11	11	0	5	3	1	no	no	-	561	-2750	AT1G08640	561	AT1G08640	-2319	yes	no	yes	no
chr1	2750736	60	71	45	38	220	135	80	223	no	no	-	545	-2766	AT1G08640	545	AT1G08640	-2335	yes	no	yes	no
chr1	2751199	155	116	97	118	34	56	45	27	yes	no	M	82	-3229	AT1G08640	82	AT1G08640	-2798	yes	Yes	no	no
chr1	2751352	49	29	40	42	21	31	51	43	no	no	-	807	-71	PPCK1	807	AT1G08640	71	no	no	no	no
chr1	2751362	28	45	29	19	36	9	55	17	no	no	-	797	-81	PPCK1	797	AT1G08640	81	no	no	no	no
chr1	2752308	66	81	78	58	42	14	117	26	no	no	-	7489	-149	PPCK1	-1398	PPCK1	149	yes	Yes	no	no
chr1	2752315	64	55	45	75	98	91	63	109	no	no	-	7482	-156	PPCK1	-1391	PPCK1	156	yes	Yes	no	no
chr1	2752584	16	13	17	17	16	22	12	21	no	no	-	7213	-425	PPCK1	-1122	PPCK1	425	yes	Yes	no	no
chr1	2752747	14	10	10	12	14	15	18	24	no	no	-	7050	-588	PPCK1	-959	PPCK1	588	yes	Yes	no	no
chr1	2752752	62	84	62	36	74	27	139	57	no	no	-	7045	-593	PPCK1	-954	PPCK1	593	yes	Yes	no	no
chr1	2752755	258	177	282	177	527	246	386	407	no	no	-	7042	-596	PPCK1	-951	PPCK1	596	yes	Yes	no	no
chr1	2752804	34	29	23	30	18	29	51	43	no	no	-	6993	-645	PPCK1	-902	PPCK1	645	yes	Yes	no	no
chr1	2752807	13	55	49	36	25	10	92	7	no	no	-	6990	-648	PPCK1	-899	PPCK1	648	yes	Yes	no	no
chr1	2759305	16	6	15	9	17	34	2	22	no	no	-	492	-7146	AT1G08660	492	AT1G08660	-2261	yes	no	no	Yes
chr1	2760842	53	48	37	35	31	69	49	77	no	no	-	734	-1045	AT1G08670	734	AT1G08670	-493	yes	no	yes	no
chr1	2761191	22	16	29	21	3	6	6	5	yes	no	M	385	-1394	AT1G08670	385	AT1G08670	-842	yes	no	yes	no
chr1	2763350	6	23	7	13	0	2	1	1	no	no	-	6136	-757	ZIGA4	-5620	ZIGA4	757	yes	no	no	no
chr1	2765774	3	19	29	3	0	19	44	4	no	no	-	3712	-3181	ZIGA4	-3196	ZIGA4	3181	yes	no	no	no
chr1	2765997	14	10	14	15	4	20	2	15	no	no	-	3489	-3404	ZIGA4	-2973	ZIGA4	3404	yes	no	no	no
chr1	2768026	13	6	7	19	12	27	5	19	no	no	-	1460	-5433	ZIGA4	-944	ZIGA4	5433	yes	no	no	Yes
chr1	2768092	46	64	39	36	2	29	31	12	no	no	-	1394	-5499	ZIGA4	-878	ZIGA4	5499	yes	no	no	no
chr1	2768755	24	16	16	19	5	31	2	15	no	no	-	731	-6162	ZIGA4	-215	ZIGA4	6162	yes	no	no	no
chr1	2771116	17	23	12	17	0	2	4	0	yes	no	M	364	-1630	AT1G08700	364	AT1G08700	-1298	yes	Yes	no	no
chr1	2771212	53	10	29	33	1	6	4	0	no	no	-	268	-1726	AT1G08700	268	AT1G08700	-1394	yes	Yes	no	no
chr1	2772475	8	3	19	17	9	7	28	11	no	no	-	1558	-839	AT1G08710	-988	AT1G08710	839	yes	no	no	no
chr1	2773894	20	13	19	20	20	62	29	46	no	no	-	139	-2258	EDR1	139	AT1G08710	-431	no	no	no	no
chr1	2774239	18	45	36	21	4	12	55	14	no	no	-	5727	-206	EDR1	-5061	EDR1	206	yes	Yes	no	no
chr1	2774246	24	26	17	25	47	21	39	37	no	no	-	5720	-213	EDR1	-5054	EDR1	213	yes	Yes	no	no
chr1	2774383	15	71	24	13	13	11	70	23	no	no	-	5583	-350	EDR1	-4917	EDR1	350	yes	Yes	no	no
chr1	2774404	20	26	26	15	0	1	3	3	yes	no	M	5562	-371	EDR1	-4896	EDR1	371	yes	Yes	no	no
chr1	2778848	8	23	10	10	0	3	2	0	no	no	-	1118	-4815	EDR1	-452	EDR1	4815	yes	no	yes	no
chr1	2779005	125	84	121	100	1	14	2	1	yes	yes	M	961	-4972	EDR1	-295	EDR1	4972	yes	no	yes	no
chr1	2779436	79	77	87	61	77	54	111	40	no	no	-	530	-5403	XIC	530	EDR1	-136	no	no	no	no
chr1	2779801	14	39	18	12	16	10	30	6	no	no	-	165	-5768	XIC	165	EDR1	-501	no	no	no	no
chr1	2786468	9	29	22	23	12	5	13	5	no	no	-	3825	-6502	XIC	-1982	XIC	6502	yes	no	yes	no
chr1	2786505	48	26	32	59	14	13	22	21	no	no	-	3788	-6539	XIC	-1945	XIC	6539	yes	no	yes	no
chr1	2786510	62	71	34	39	121	71	70	75	no	no	-	3783	-6544	XIC	-1940	XIC	6544	yes	no	yes	no
chr1	2786664	25	19	16	25	4	9	8	5	yes	no	M	3629	-6698	XIC	-1786	XIC	6698	yes	no	yes	no
chr1	2787946	19	26	32	14	1	20	20	12	no	no	-	2347	-7980	XIC	-504	XIC	7980	yes	no	yes	no
chr1	2788170	20	16	14	21	6	39	8	24	no	no	-	2123	-8204	XIC	-280	XIC	8204	yes	no	no	Yes
chr1	2801094	18	39	36	29	0	6	15	4	no	no	-	4280	-24	AT1G08750	-3446	AT1G08750	24	yes	Yes	no	no
chr1	2801097	199	238	182	197	405	316	266	432	no	no	-	4277	-27	AT1G08750	-3443	AT1G08750	27	yes	Yes	no	no
chr1	2801839	17	48	45	37	14	14	65	9	no	no	-	3535	-769	AT1G08750	-2701	AT1G08750	769	yes	no	no	no
chr1	2804278	58	84	68	52	1	12	46	5	no	no	-	1096	-3208	AT1G08750	-262	AT1G08750	3208	yes	no	no	no
chr1	2805472	35	26	28	30	7	12	26	11	no	no	-	3414	-98	AT1G08760	-3152	AT1G08760	98	yes	Yes	no	no
chr1	2805494	6	26	19	7	5	11	32	31	no	no	-	3392	-120	AT1G08760	-3130	AT1G08760	120	yes	Yes	no	no
chr1	2805533	20	10	15	15	1	24	6	15	no	no	-	3353	-159	AT1G08760	-3091	AT1G08760	159	yes	Yes	no	no
chr1	2805545	11	35	23	19	25	11	57	5	no	no	-	3341	-171	AT1G08760	-3079	AT1G08760	171	yes	Yes	no	no
chr1	2806431	14	13	11	16	4	21	8	17	no	no	-	2455	-1057	AT1G08760	-2193	AT1G08760	1057	yes	Yes	no	no
chr1	2808964	409	222	215	298	24	129	38	35	yes	no	M	2230	-78	AT1G08770	-784	AT1G08770	78	yes	Yes	no	no
chr1	2808967	117	100	93	65	246	118	183	231	no	no	-	2227	-81	AT1G08770	-781	AT1G08770	81	yes	Yes	no	no
chr1	2809023	51	52	58	42	22	52	35	26	no	no	-	2171	-137	AT1G08770	-725	AT1G08770	137	yes	Yes	no	no
chr1	2809036	54	93	69	41	135	46	141	59	no	no	-	2158	-150	AT1G08770	-712	AT1G08770	150	yes	Yes	no	no
chr1	2809104	38	71	49	37	16	10	82	18	no	no	-	2090	-218	AT1G08770	-644	AT1G08770	218	yes	Yes	no	no
chr1	2809120	19	16	26	19	0	6	8	3	yes	no	M	2074	-234	AT1G08770	-628	AT1G08770	234	yes	Yes	no	no
chr1	2809450	79	52	31	64	69	133	79	130	no	no	-	1744	-564	AT1G08770	-298	AT1G08770	564	yes	Yes	no	no
chr1	2809519	271	161	141	175	655	361	286	392	no	no	-	1675	-633	AT1G08770	-229	AT1G08770	633	yes	Yes	no	no
chr1	2810076	38	19	14	11	13	20	12	15	no	no	-	1118	-1190	ABI3	1118	ABI3	-293	yes	no	yes	no
chr1	2812355	111	68	92	84	129	16	204	44	no	no	-	5287	-363	AT1G08790	-294	AT1G08790	363	yes	Yes	no	no
chr1	2813962	8	6	11	6	4	4	29	6	no	no	-	3680	-1970	AT1G08800	3680	AT1G08800	-898	yes	no	yes	no
chr1	2815772	8	16	7	6	24	24	2	26	no	no	-	1870	-3780	AT1G08800	1870	AT1G08800	-2708	yes	no	yes	no
chr1	2815928	38	19	39	30	25	21	18	29	no	no	-	1714	-3936	AT1G08800	1714	AT1G08800	-2864	yes	no	yes	no
chr1	2816339	12	6	19	19	29	21	12	29	no	no	-	1303	-4347	AT1G08800	1303	AT1G08800	-3275	yes	no	yes	no
chr1	2816540	136	119	133	131	141	69	195	165	no	no	-	1102	-4548	AT1G08800	1102	AT1G08800	-3476	yes	no	yes	no
chr1	2816606	18	23	22	23	1	2	5	2	yes	yes	M	1036	-4614	AT1G08800	1036	AT1G08800	-3542	yes	no	yes	no
chr1	2817881	29	16	22	21	23	17	39	23	no	no	-	2517	-239	MYB60	-1187	AT1G08800	239	no	no	no	no
chr1	2821816	9	52	50	9	24	112	95	17	no	no	-	3462	-1418	VAP27-2	3462	VAP27-2	-261	yes	no	no	no
chr1	2823346	22	39	26	14	14	28	6	14	no	no	-	1932	-2948	VAP27-2	1932	VAP27-2	-1791	yes	no	no	Yes
chr1	2824712	42	71	35	42	6	15	49	9	no	no	-	566	-4314	VAP27-2	566	VAP27-2	-3157	yes	no	no	Yes
chr1	2824775	41	64	62	55	19	47	62	35	no	no	-	503	-4377	VAP27-2	503	VAP27-2	-3220	yes	no	no	Yes
chr1	2824860	12	16	17	19	30	28	35	47	no	no	-	418	-4462	VAP27-2	418	VAP27-2	-3305	yes	no	yes	no
chr1	2824954	16	26	15	13	3	2	12	3	no	no	-	324	-4556	VAP27-2	324	VAP27-2	-3399	yes	no	no	Yes
chr1	2824982	143	129	94	108	553	117	286	231	no	no	-	296	-4584	VAP27-2	296	VAP27-2	-3427	yes	no	no	Yes
chr1	2825967	6	23	15	18	9	20	30	7	no	no	-	1097	-689	CSD1	1097	VAP27-2	689	no	no	no	no
chr1	2825971	226	81	140	256	21	315	70	46	no	no	-	1093	-693	CSD1	1093	VAP27-2	693	no	no	no	no
chr1	2828804	8	3	7	3	11	21	8	9	no	no	-	9568	-1740	CSD1	-514	CSD1	1740	yes	no	no	no
chr1	2829933	12	6	21	17	8	22	7	11	no	no	-	8439	-2869	EMB2411	8439	EMB2411	-351	yes	no	no	Yes
chr1	2833692	10	19	22	21	4	16	3	11	no	no	-	4680	-6628	EMB2411	4680	EMB2411	-4110	yes	no	no	Yes
chr1	2838910	4	29	18	7	14	6	22	9	no	no	-	237	-538	AT1G08845	237	EMB2411	538	no	no	no	no
chr1	2840543	41	32	54	36	6	39	23	40	no	no	-	1613	-1396	AT1G08845	-454	AT1G08845	1396	yes	no	yes	no
chr1	2840562	11	13	25	15	10	13	56	18	no	no	-	1594	-1415	AT1G08845	-435	AT1G08845	1415	yes	no	yes	no
chr1	2842246	28	19	19	25	1	7	2	2	yes	no	M	4365	-90	BON3	-3895	BON3	90	yes	Yes	no	no
chr1	2844323	20	10	8	19	43	31	5	27	no	no	-	2288	-2167	BON3	-1818	BON3	2167	yes	no	no	Yes
chr1	2845116	39	23	57	37	7	8	42	13	no	no	-	1495	-2960	BON3	-1025	BON3	2960	yes	no	yes	no
chr1	2847350	15	23	22	21	0	8	9	3	yes	no	M	434	-739	AT1G08880	434	AT1G08880	-398	yes	no	yes	no
chr1	2847495	16	13	19	5	0	18	22	3	no	no	-	289	-884	AT1G08880	289	AT1G08880	-543	yes	Yes	no	no
chr1	2847543	7	16	7	10	3	2	22	4	no	no	-	241	-932	AT1G08880	241	AT1G08880	-591	yes	Yes	no	no
chr1	2847654	17	39	9	19	1	6	17	2	no	no	-	130	-1043	AT1G08880	130	AT1G08880	-702	yes	Yes	no	no
chr1	2847663	8	10	12	8	22	13	7	11	no	no	-	121	-1052	AT1G08880	121	AT1G08880	-711	yes	Yes	no	no
chr1	2856156	51	23	31	26	8	8	13	11	no	no	-	74	-3699	EMB3001	74	AT1G08900	-374	no	no	no	no
chr1	2856410	18	45	29	31	3	22	12	11	no	no	-	10864	-180	EMB3001	-4763	EMB3001	180	yes	no	no	Yes
chr1	2856784	20	10	14	14	1	7	12	11	no	no	-	10490	-554	EMB3001	-4389	EMB3001	554	yes	no	yes	no
chr1	2856824	2	10	3	3	25	7	8	25	no	no	-	10450	-594	EMB3001	-4349	EMB3001	594	yes	no	yes	no
chr1	2856965	8	3	11	24	8	15	3	7	no	no	-	10309	-735	EMB3001	-4208	EMB3001	735	yes	no	yes	no
chr1	2859278	12	13	26	22	3	24	2	8	no	no	-	7996	-3048	EMB3001	-1895	EMB3001	3048	yes	no	yes	no
chr1	2860298	36	29	29	28	22	33	32	27	no	no	-	6976	-4068	EMB3001	-875	EMB3001	4068	yes	no	yes	no
chr1	2860552	17	16	15	11	41	14	19	23	no	no	-	6722	-4322	EMB3001	-621	EMB3001	4322	yes	no	yes	no
chr1	2860736	13	45	62	9	1	18	22	3	no	no	-	6538	-4506	EMB3001	-437	EMB3001	4506	yes	no	yes	no
chr1	2867257	11	0	15	8	6	21	2	9	no	no	-	17	-11027	AT1G08920	17	EMB3001	-6084	no	no	no	no
chr1	2873657	14	10	13	14	0	15	5	22	no	no	-	4038	-189	ERD6	-3616	ERD6	189	yes	Yes	no	no
chr1	2873818	17	10	17	28	11	17	13	21	no	no	-	3877	-350	ERD6	-3455	ERD6	350	yes	Yes	no	no
chr1	2873933	24	29	22	33	32	43	10	63	no	no	-	3762	-465	ERD6	-3340	ERD6	465	yes	no	no	Yes
chr1	2874553	10	19	10	16	7	24	4	28	no	no	-	3142	-1085	ERD6	-2720	ERD6	1085	yes	no	no	no
chr1	2877755	47	74	62	64	96	50	111	72	no	no	-	1551	-60	AT1G08940	-1417	AT1G08940	60	yes	Yes	no	no
chr1	2877826	16	19	26	41	71	75	42	48	no	no	-	1480	-131	AT1G08940	-1346	AT1G08940	131	yes	Yes	no	no
chr1	2877832	10	13	4	8	5	12	25	13	no	no	-	1474	-137	AT1G08940	-1340	AT1G08940	137	yes	Yes	no	no
chr1	2877842	44	29	38	46	86	72	62	127	no	no	-	1464	-147	AT1G08940	-1330	AT1G08940	147	yes	Yes	no	no
chr1	2877881	17	42	28	15	15	5	36	11	no	no	-	1425	-186	AT1G08940	-1291	AT1G08940	186	yes	Yes	no	no
chr1	2877903	10	13	18	13	10	11	24	18	no	no	-	1403	-208	AT1G08940	-1269	AT1G08940	208	yes	Yes	no	no
chr1	2877917	13	23	26	20	7	17	8	7	no	no	-	1389	-222	AT1G08940	-1255	AT1G08940	222	yes	Yes	no	no
chr1	2877981	7	6	21	8	1	3	3	11	no	no	-	1325	-286	AT1G08940	-1191	AT1G08940	286	yes	Yes	no	no
chr1	2878130	6	42	15	5	34	48	19	40	no	no	-	1176	-435	AT1G08940	-1042	AT1G08940	435	yes	Yes	no	no
chr1	2878740	13	6	7	14	6	22	3	3	no	no	-	566	-1045	AT1G08940	-432	AT1G08940	1045	yes	no	yes	no
chr1	2878864	44	26	39	45	10	8	13	11	yes	no	M	442	-1169	AT1G08940	-308	AT1G08940	1169	yes	no	yes	no
chr1	2878917	11	19	22	18	9	5	13	1	no	no	-	389	-1222	AT1G08940	-255	AT1G08940	1222	yes	no	yes	no
chr1	2879803	4	3	8	27	6	6	1	17	no	no	-	2724	-158	CAX11	-2431	CAX11	158	yes	Yes	no	no
chr1	2880152	24	32	19	17	4	14	7	3	no	no	-	2375	-507	CAX11	-2082	CAX11	507	yes	Yes	no	no
chr1	2880253	79	58	90	55	38	58	88	104	no	no	-	2274	-608	CAX11	-1981	CAX11	608	yes	Yes	no	no
chr1	2880262	123	148	133	194	169	40	156	121	no	no	-	2265	-617	CAX11	-1972	CAX11	617	yes	Yes	no	no
chr1	2881473	12	6	28	19	8	14	14	11	no	no	-	1054	-1828	CAX11	-761	CAX11	1828	yes	no	yes	no
chr1	2881561	42	58	64	50	6	55	30	22	no	no	-	966	-1916	CAX11	-673	CAX11	1916	yes	no	yes	no
chr1	2881603	19	16	21	13	23	9	51	17	no	no	-	924	-1958	CAX11	-631	CAX11	1958	yes	no	yes	no
chr1	2881992	36	58	56	35	11	14	60	10	no	no	-	535	-2347	CAX11	-242	CAX11	2347	yes	no	yes	no
chr1	2883246	37	35	23	30	9	13	4	5	yes	no	M	1168	-719	HAP5C	-1094	HAP5C	719	yes	Yes	no	no
chr1	2883450	26	35	12	21	23	17	18	14	no	no	-	964	-923	HAP5C	-890	HAP5C	923	yes	Yes	no	no
chr1	2883666	2	0	6	46	6	3	2	45	no	no	-	748	-1139	HAP5C	-674	HAP5C	1139	yes	Yes	no	no
chr1	2884686	5	10	12	20	11	12	6	24	no	no	-	2602	-272	ATAMI1	-1937	ATAMI1	272	yes	no	yes	no
chr1	2885208	26	29	26	26	53	22	45	55	no	no	-	2080	-794	ATAMI1	-1415	ATAMI1	794	yes	no	yes	no
chr1	2885382	13	39	26	17	12	19	22	6	no	no	-	1906	-968	ATAMI1	-1241	ATAMI1	968	yes	no	yes	no
chr1	2885479	23	10	27	32	13	19	15	12	no	no	-	1809	-1065	ATAMI1	-1144	ATAMI1	1065	yes	no	yes	no
chr1	2885960	38	122	117	38	12	29	206	18	no	no	-	1328	-1546	ATAMI1	-663	ATAMI1	1546	yes	no	yes	no
chr1	2886141	28	45	44	29	2	9	32	4	no	no	-	1147	-1727	ATAMI1	-482	ATAMI1	1727	yes	no	yes	no
chr1	2886179	256	203	211	184	223	217	153	51	no	no	-	1109	-1765	ATAMI1	-444	ATAMI1	1765	yes	no	yes	no
chr1	2888325	7	6	8	12	6	23	5	2	no	no	-	602	-1037	PGSIP5	602	AT1G08985	-616	no	no	no	no
chr1	2888966	11	16	7	22	21	18	4	25	no	no	-	2074	-39	PGSIP5	-1996	PGSIP5	39	yes	Yes	no	no
chr1	2889036	49	77	58	62	7	37	35	17	no	no	-	2004	-109	PGSIP5	-1926	PGSIP5	109	yes	Yes	no	no
chr1	2889063	50	19	58	41	6	50	35	47	no	no	-	1977	-136	PGSIP5	-1899	PGSIP5	136	yes	Yes	no	no
chr1	2889113	29	23	26	33	27	27	19	40	no	no	-	1927	-186	PGSIP5	-1849	PGSIP5	186	yes	Yes	no	no
chr1	2889137	16	10	32	21	5	18	12	15	no	no	-	1903	-210	PGSIP5	-1825	PGSIP5	210	yes	Yes	no	no
chr1	2889198	18	23	25	17	7	28	28	15	no	no	-	1842	-271	PGSIP5	-1764	PGSIP5	271	yes	Yes	no	no
chr1	2889204	27	35	17	21	9	20	22	7	no	no	-	1836	-277	PGSIP5	-1758	PGSIP5	277	yes	Yes	no	no
chr1	2889287	108	113	172	108	16	29	109	18	no	no	-	1753	-360	PGSIP5	-1675	PGSIP5	360	yes	Yes	no	no
chr1	2889397	11	13	12	15	45	17	28	18	no	no	-	1643	-470	PGSIP5	-1565	PGSIP5	470	yes	Yes	no	no
chr1	2890543	30	42	41	35	13	17	25	18	yes	no	M	497	-1616	PGSIP5	-419	PGSIP5	1616	yes	no	yes	no
chr1	2890650	14	3	12	23	3	20	6	6	no	no	-	390	-1723	PGSIP5	-312	PGSIP5	1723	yes	no	yes	no
chr1	2891199	31	87	58	59	22	17	116	27	no	no	-	8188	-159	AT1G09010	-3970	ANP1	159	yes	Yes	no	no
chr1	2891340	21	6	9	10	1	1	1	2	no	no	-	8047	-300	AT1G09010	-3829	ANP1	300	yes	Yes	no	no
chr1	2891343	19	19	30	17	1	5	18	11	no	no	-	8044	-303	AT1G09010	-3826	ANP1	303	yes	Yes	no	no
chr1	2891382	62	97	77	81	74	68	108	103	no	no	-	8005	-342	AT1G09010	-3787	ANP1	342	yes	Yes	no	no
chr1	2894900	40	52	54	28	65	40	92	45	no	no	-	4487	-3860	AT1G09010	-269	ANP1	3860	yes	no	yes	no
chr1	2896768	1	13	4	8	8	14	8	22	no	no	-	2619	-5728	AT1G09010	2619	ANP1	-1583	yes	no	yes	no
chr1	2897321	89	126	99	66	12	23	43	18	yes	no	M	2066	-6281	AT1G09010	2066	ANP1	-2136	yes	no	yes	no
chr1	2898656	15	6	12	22	10	19	4	9	no	no	-	731	-7616	AT1G09010	731	ANP1	-3471	yes	no	yes	no
chr1	2899137	14	13	36	23	6	24	16	26	no	no	-	250	-8097	AT1G09010	250	ANP1	-3952	yes	no	no	Yes
chr1	2899151	41	23	23	27	0	3	5	0	yes	no	M	236	-8111	AT1G09010	236	ANP1	-3966	yes	Yes	no	no
chr1	2899185	17	48	22	28	6	19	49	23	no	no	-	202	-8145	AT1G09010	202	ANP1	-4000	yes	Yes	no	no
chr1	2899242	113	61	58	90	2	22	3	4	yes	no	M	145	-8202	AT1G09010	145	ANP1	-4057	yes	Yes	no	no
chr1	2900391	8	35	16	3	1	1	36	5	no	no	-	4427	-1004	SNF4	4427	SNF4	-474	yes	no	yes	no
chr1	2903912	41	61	45	44	2	21	25	5	yes	no	M	906	-4525	SNF4	906	SNF4	-3995	yes	no	yes	no
chr1	2904172	2	19	11	1	4	3	38	2	no	no	-	646	-4785	SNF4	646	SNF4	-4255	yes	Yes	no	no
chr1	2921255	66	61	58	106	1	143	14	10	no	no	-	4510	-3221	AT1G09060	4510	AT1G09060	-188	yes	no	no	no
chr1	2921259	461	283	310	451	20	605	83	33	no	no	-	4506	-3225	AT1G09060	4506	AT1G09060	-192	yes	no	no	no
chr1	2922505	24	23	12	23	7	27	4	18	no	no	-	3260	-4471	AT1G09060	3260	AT1G09060	-1438	yes	no	no	no
chr1	2925145	2	3	2	22	6	3	1	11	no	no	-	620	-7111	AT1G09060	620	AT1G09060	-4078	yes	no	no	no
chr1	2925184	36	10	9	27	1	5	5	5	no	no	-	581	-7150	AT1G09060	581	AT1G09060	-4117	yes	no	no	no
chr1	2926768	19	26	18	34	20	31	18	18	no	no	-	938	-1003	(AT)SRC2/SRC2	938	AT1G09060	1003	no	no	no	no
chr1	2927965	13	10	17	24	4	5	12	4	no	no	-	3878	-259	(AT)SRC2/SRC2	-1006	(AT)SRC2/SRC2	259	yes	Yes	no	no
chr1	2927968	58	61	73	64	89	111	76	159	no	no	-	3875	-262	(AT)SRC2/SRC2	-1003	(AT)SRC2/SRC2	262	yes	Yes	no	no
chr1	2928007	8	39	22	8	14	1	36	1	no	no	-	3836	-301	(AT)SRC2/SRC2	-964	(AT)SRC2/SRC2	301	yes	Yes	no	no
chr1	2928055	58	100	58	56	41	16	171	29	no	no	-	3788	-349	(AT)SRC2/SRC2	-916	(AT)SRC2/SRC2	349	yes	Yes	no	no
chr1	2928208	24	35	40	28	28	30	59	46	no	no	-	3635	-502	(AT)SRC2/SRC2	-763	(AT)SRC2/SRC2	502	yes	Yes	no	no
chr1	2928211	448	460	422	406	1090	632	711	796	no	no	-	3632	-505	(AT)SRC2/SRC2	-760	(AT)SRC2/SRC2	505	yes	Yes	no	no
chr1	2928269	110	193	151	96	999	473	262	839	no	no	-	3574	-563	(AT)SRC2/SRC2	-702	(AT)SRC2/SRC2	563	yes	Yes	no	no
chr1	2928305	22	52	24	34	1	4	5	4	no	no	-	3538	-599	(AT)SRC2/SRC2	-666	(AT)SRC2/SRC2	599	yes	Yes	no	no
chr1	2928320	27	100	64	43	165	69	102	138	no	no	-	3523	-614	(AT)SRC2/SRC2	-651	(AT)SRC2/SRC2	614	yes	Yes	no	no
chr1	2928373	100	61	71	52	18	40	18	7	no	no	-	3470	-667	(AT)SRC2/SRC2	-598	(AT)SRC2/SRC2	667	yes	Yes	no	no
chr1	2928401	5	26	20	8	51	17	27	49	no	no	-	3442	-695	(AT)SRC2/SRC2	-570	(AT)SRC2/SRC2	695	yes	Yes	no	no
chr1	2928412	11	48	26	13	11	7	25	6	no	no	-	3431	-706	(AT)SRC2/SRC2	-559	(AT)SRC2/SRC2	706	yes	Yes	no	no
chr1	2928481	1	10	6	1	30	23	16	48	no	no	-	3362	-775	(AT)SRC2/SRC2	-490	(AT)SRC2/SRC2	775	yes	Yes	no	no
chr1	2929342	34	16	26	44	54	27	53	33	no	no	-	2501	-1636	AT1G09080	2501	AT1G09080	-122	yes	no	yes	no
chr1	2929669	17	10	25	28	10	21	5	27	no	no	-	2174	-1963	AT1G09080	2174	AT1G09080	-449	yes	no	yes	no
chr1	2929925	15	10	7	18	7	29	5	14	no	no	-	1918	-2219	AT1G09080	1918	AT1G09080	-705	yes	no	yes	no
chr1	2930222	228	142	131	160	78	199	75	92	no	no	-	1621	-2516	AT1G09080	1621	AT1G09080	-1002	yes	no	yes	no
chr1	2930224	16	16	8	20	1	8	2	4	no	no	-	1619	-2518	AT1G09080	1619	AT1G09080	-1004	yes	no	yes	no
chr1	2930227	109	100	99	75	117	78	168	79	no	no	-	1616	-2521	AT1G09080	1616	AT1G09080	-1007	yes	no	yes	no
chr1	2931390	37	103	73	28	0	18	21	7	no	no	-	453	-3684	AT1G09080	453	AT1G09080	-2170	yes	no	yes	no
chr1	2931416	65	97	84	71	58	17	100	48	no	no	-	427	-3710	AT1G09080	427	AT1G09080	-2196	yes	no	yes	no
chr1	2932837	22	19	31	20	5	26	11	12	no	no	-	6491	-96	RPT5B	-3693	ATRBOHB	96	yes	Yes	no	no
chr1	2932961	25	58	39	33	17	8	81	15	no	no	-	6367	-220	RPT5B	-3569	ATRBOHB	220	yes	Yes	no	no
chr1	2934013	11	0	28	19	2	0	9	3	no	no	-	5315	-1272	RPT5B	-2517	ATRBOHB	1272	yes	no	no	no
chr1	2934724	14	32	27	23	9	17	34	17	no	no	-	4604	-1983	RPT5B	-1806	ATRBOHB	1983	yes	no	no	no
chr1	2934768	22	48	20	17	4	5	17	13	no	no	-	4560	-2027	RPT5B	-1762	ATRBOHB	2027	yes	no	no	no
chr1	2934791	23	26	39	39	11	19	37	26	no	no	-	4537	-2050	RPT5B	-1739	ATRBOHB	2050	yes	no	no	no
chr1	2935493	6	6	8	6	20	25	8	39	no	no	-	3835	-2752	RPT5B	-1037	ATRBOHB	2752	yes	no	no	no
chr1	2935521	23	23	32	26	0	13	19	4	no	no	-	3807	-2780	RPT5B	-1009	ATRBOHB	2780	yes	no	no	no
chr1	2935835	27	32	46	33	1	18	31	6	no	no	-	3493	-3094	RPT5B	-695	ATRBOHB	3094	yes	no	no	no
chr1	2936847	15	23	18	20	18	14	22	19	no	no	-	2481	-4106	RPT5B	2481	ATRBOHB	-259	yes	no	yes	no
chr1	2936864	101	3	3	3	4	1	0	0	no	no	-	2464	-4123	RPT5B	2464	ATRBOHB	-276	yes	no	yes	no
chr1	2936938	57	26	38	38	21	39	7	30	no	no	-	2390	-4197	RPT5B	2390	ATRBOHB	-350	yes	no	yes	no
chr1	2939240	34	19	32	41	43	44	31	32	no	no	-	88	-6499	RPT5B	88	ATRBOHB	-2652	yes	Yes	no	no
chr1	2939477	6	29	12	6	1	6	15	8	no	no	-	2792	-58	AT1G09110	-13	AT1G09110	58	yes	no	no	Yes
chr1	2940115	26	16	14	19	5	28	2	13	no	no	-	2154	-696	AT1G09130	2154	AT1G09130	-543	yes	no	no	no
chr1	2941464	67	81	94	72	15	26	151	29	no	no	-	805	-2045	AT1G09130	805	AT1G09130	-1892	yes	no	no	no
chr1	2941858	6	3	8	14	22	16	4	32	no	no	-	411	-2439	AT1G09130	411	AT1G09130	-2286	yes	no	no	Yes
chr1	2941959	43	42	44	24	4	11	8	4	yes	no	M	310	-2540	AT1G09130	310	AT1G09130	-2387	yes	Yes	no	no
chr1	2942009	24	16	16	15	2	6	15	1	no	no	-	260	-2590	AT1G09130	260	AT1G09130	-2437	yes	Yes	no	no
chr1	2942087	42	81	59	63	50	29	134	25	no	no	-	182	-2668	AT1G09130	182	AT1G09130	-2515	yes	Yes	no	no
chr1	2942126	10	3	17	12	11	9	8	22	no	no	-	143	-2707	AT1G09130	143	AT1G09130	-2554	yes	Yes	no	no
chr1	2942340	49	58	34	54	5	28	16	11	yes	no	M	3621	-71	ATSRP30.1	-226	AT1G09130	71	no	no	no	no
chr1	2942704	3	0	11	6	0	1	24	1	no	no	-	3257	-435	ATSRP30.1	3257	ATSRP30.1	-138	yes	no	no	no
chr1	2944949	7	6	8	6	0	4	27	4	no	no	-	1012	-2680	ATSRP30.1	1012	ATSRP30.1	-2383	yes	no	no	no
chr1	2945102	48	3	8	7	31	8	20	4	no	no	-	859	-2833	ATSRP30.1	859	ATSRP30.1	-2536	yes	no	no	no
chr1	2945415	15	6	22	20	11	28	2	15	no	no	-	546	-3146	ATSRP30.1	546	ATSRP30.1	-2849	yes	no	no	no
chr1	2945787	18	10	13	26	12	7	5	18	no	no	-	174	-3518	ATSRP30.1	174	ATSRP30.1	-3221	yes	Yes	no	no
chr1	2946013	122	45	83	108	1	118	14	9	no	no	-	218	-52	AT1G09150	218	ATSRP30.1	52	no	no	no	no
chr1	2946017	42	48	56	43	1	73	8	3	no	no	-	214	-56	AT1G09150	214	ATSRP30.1	56	no	no	no	no
chr1	2946359	117	58	87	109	98	97	62	64	no	no	-	4632	-128	AT1G09150	-2802	AT1G09150	128	yes	Yes	no	no
chr1	2947927	6	3	20	21	7	19	5	18	no	no	-	3064	-1696	AT1G09150	-1234	AT1G09150	1696	yes	no	no	Yes
chr1	2950267	14	26	17	13	1	16	35	11	no	no	-	724	-4036	ATPP2-B15	724	ATPP2-B15	-589	yes	no	yes	no
chr1	2950742	23	39	45	24	8	18	42	11	no	no	-	249	-4511	ATPP2-B15	249	ATPP2-B15	-1064	yes	Yes	no	no
chr1	2950770	33	16	31	23	1	1	3	2	yes	no	M	221	-4539	ATPP2-B15	221	ATPP2-B15	-1092	yes	Yes	no	no
chr1	2950791	149	229	183	152	508	326	240	413	no	no	-	200	-4560	ATPP2-B15	200	ATPP2-B15	-1113	yes	Yes	no	no
chr1	2951933	3	3	5	4	21	37	22	18	yes	no	U	465	-942	AT1G09157	465	AT1G09157	-266	yes	Yes	no	no
chr1	2951970	45	23	46	40	4	10	23	5	no	no	-	428	-979	AT1G09157	428	AT1G09157	-303	yes	Yes	no	no
chr1	2952235	46	45	46	25	5	20	19	6	no	no	-	163	-1244	AT1G09157	163	AT1G09157	-568	yes	Yes	no	no
chr1	2952273	21	35	37	20	317	120	59	280	no	no	-	125	-1282	AT1G09157	125	AT1G09157	-606	yes	Yes	no	no
chr1	2953976	44	39	20	28	12	31	9	22	no	no	-	1693	-1578	AT1G09160	1693	AT1G09160	-1203	yes	no	no	Yes
chr1	2957200	19	10	19	23	1	3	2	1	yes	no	M	5009	-1531	AT1G09170	5009	AT1G09170	-609	yes	no	yes	no
chr1	2957531	44	45	33	38	6	16	8	4	yes	no	M	4678	-1862	AT1G09170	4678	AT1G09170	-940	yes	no	yes	no
chr1	2958140	17	32	24	41	0	16	8	6	no	no	-	4069	-2471	AT1G09170	4069	AT1G09170	-1549	yes	no	yes	no
chr1	2958501	102	116	120	121	36	105	81	70	no	no	-	3708	-2832	AT1G09170	3708	AT1G09170	-1910	yes	no	yes	no
chr1	2958520	21	29	45	14	106	30	56	84	no	no	-	3689	-2851	AT1G09170	3689	AT1G09170	-1929	yes	no	yes	no
chr1	2961141	37	61	36	31	23	12	72	12	no	no	-	1068	-5472	AT1G09170	1068	AT1G09170	-4550	yes	no	no	Yes
chr1	2961500	26	3	15	9	5	19	4	4	no	no	-	709	-5831	AT1G09170	709	AT1G09170	-4909	yes	no	no	Yes
chr1	2963448	5	10	8	11	20	12	3	7	no	no	-	1577	-1239	ATSAR1/ATSARA1A	1577	AT1G09170	1239	no	no	no	no
chr1	2964320	4	6	7	3	48	16	15	42	no	no	-	705	-2111	ATSAR1/ATSARA1A	705	AT1G09170	2111	no	no	no	no
chr1	2964357	86	116	90	66	30	27	45	33	yes	no	M	668	-2148	ATSAR1/ATSARA1A	668	AT1G09170	2148	no	no	no	no
chr1	2964486	7	19	9	6	83	17	12	12	no	no	-	539	-2277	ATSAR1/ATSARA1A	539	AT1G09170	2277	no	no	no	no
chr1	2964510	24	32	25	21	3	19	15	8	no	no	-	515	-2301	ATSAR1/ATSARA1A	515	AT1G09170	2301	no	no	no	no
chr1	2964543	5	16	20	6	23	18	16	10	no	no	-	482	-2334	ATSAR1/ATSARA1A	482	AT1G09170	2334	no	no	no	no
chr1	2965417	98	100	94	77	38	73	106	70	no	no	-	6042	-392	ATSAR1/ATSARA1A	-557	ATSAR1/ATSARA1A	392	yes	no	yes	no
chr1	2965887	53	100	90	36	1	3	98	1	no	no	-	5572	-862	ATSAR1/ATSARA1A	-87	ATSAR1/ATSARA1A	862	yes	no	yes	no
chr1	2966311	32	19	29	36	15	28	9	32	no	no	-	5148	-1286	AT1G09190	5148	AT1G09190	-189	yes	no	yes	no
chr1	2966502	9	0	3	85	1	0	1	11	no	no	-	4957	-1477	AT1G09190	4957	AT1G09190	-380	yes	no	yes	no
chr1	2966867	59	48	31	111	18	40	8	35	no	no	-	4592	-1842	AT1G09190	4592	AT1G09190	-745	yes	no	yes	no
chr1	2967167	34	32	14	26	4	35	12	11	no	no	-	4292	-2142	AT1G09190	4292	AT1G09190	-1045	yes	no	yes	no
chr1	2967173	61	97	108	81	43	31	136	56	no	no	-	4286	-2148	AT1G09190	4286	AT1G09190	-1051	yes	no	yes	no
chr1	2967188	22	45	30	11	0	1	6	1	no	no	-	4271	-2163	AT1G09190	4271	AT1G09190	-1066	yes	no	yes	no
chr1	2967269	11	32	21	14	10	2	44	9	no	no	-	4190	-2244	AT1G09190	4190	AT1G09190	-1147	yes	no	yes	no
chr1	2967430	16	10	22	27	7	22	15	14	no	no	-	4029	-2405	AT1G09190	4029	AT1G09190	-1308	yes	no	yes	no
chr1	2968126	81	55	55	51	21	48	39	26	no	no	-	3333	-3101	AT1G09190	3333	AT1G09190	-2004	yes	no	no	Yes
chr1	2968131	119	167	165	115	112	72	206	130	no	no	-	3328	-3106	AT1G09190	3328	AT1G09190	-2009	yes	no	no	Yes
chr1	2971210	21	3	16	21	3	32	5	13	no	no	-	249	-6185	AT1G09190	249	AT1G09190	-5088	yes	Yes	no	no
chr1	2971256	69	100	90	63	218	68	281	98	no	no	-	203	-6231	AT1G09190	203	AT1G09190	-5134	yes	Yes	no	no
chr1	2971258	16	16	17	25	2	8	13	5	no	no	-	201	-6233	AT1G09190	201	AT1G09190	-5136	yes	Yes	no	no
chr1	2971798	52	42	52	41	36	35	69	26	no	no	-	403	-339	AT1G09200	403	AT1G09200	-203	yes	Yes	no	no
chr1	2971858	132	93	87	92	22	44	25	25	yes	no	M	343	-399	AT1G09200	343	AT1G09200	-263	yes	Yes	no	no
chr1	2972032	10	16	13	10	59	23	35	24	no	no	-	169	-573	AT1G09200	169	AT1G09200	-437	yes	Yes	no	no
chr1	2972039	22	68	43	8	20	11	39	8	no	no	-	162	-580	AT1G09200	162	AT1G09200	-444	yes	Yes	no	no
chr1	2972057	80	68	65	33	9	13	9	6	yes	no	M	144	-598	AT1G09200	144	AT1G09200	-462	yes	Yes	no	no
chr1	2972095	26	10	24	25	51	27	19	21	no	no	-	106	-636	AT1G09200	106	AT1G09200	-500	yes	Yes	no	no
chr1	2973762	25	19	12	32	3	14	4	4	no	no	-	2990	-1561	AT1G09210	2990	AT1G09210	-918	yes	no	yes	no
chr1	2975631	26	26	25	18	0	3	8	0	yes	no	M	1121	-3430	AT1G09210	1121	AT1G09210	-2787	yes	no	yes	no
chr1	2975879	45	45	47	10	1	2	13	1	no	no	-	873	-3678	AT1G09210	873	AT1G09210	-3035	yes	no	yes	no
chr1	2976588	26	0	7	21	0	0	0	3	no	no	-	164	-4387	AT1G09210	164	AT1G09210	-3744	yes	Yes	no	no
chr1	2976591	89	135	121	150	19	18	104	38	no	no	-	161	-4390	AT1G09210	161	AT1G09210	-3747	yes	Yes	no	no
chr1	2976731	44	58	76	43	8	11	28	3	yes	no	M	21	-4530	AT1G09210	21	AT1G09210	-3887	yes	Yes	no	no
chr1	2982382	84	138	127	82	17	40	158	45	no	no	-	244	-3412	AT1G09230	244	AT1G09230	-2860	yes	Yes	no	no
chr1	2982521	51	93	56	77	108	62	116	67	no	no	-	105	-3551	AT1G09230	105	AT1G09230	-2999	yes	Yes	no	no
chr1	2982536	239	180	199	209	479	225	258	340	no	no	-	90	-3566	AT1G09230	90	AT1G09230	-3014	yes	Yes	no	no
chr1	2986061	23	26	22	14	8	5	19	11	no	no	-	1334	-1178	AT1G09240	-71	AT1G09240	1178	yes	Yes	no	no
chr1	2986986	35	42	46	24	0	0	13	1	yes	no	M	409	-2103	AT1G09245	409	AT1G09245	-45	yes	Yes	no	no
chr1	2987048	21	35	30	25	2	9	18	4	no	no	-	347	-2165	AT1G09245	347	AT1G09245	-107	yes	Yes	no	no
chr1	2989750	23	68	37	27	278	96	71	302	no	no	-	3656	-370	AT1G09250	-609	AT1G09250	370	yes	Yes	no	no
chr1	2989753	12	23	22	10	5	9	14	17	no	no	-	3653	-373	AT1G09250	-606	AT1G09250	373	yes	Yes	no	no
chr1	2989755	63	55	34	40	7	8	13	9	yes	no	M	3651	-375	AT1G09250	-604	AT1G09250	375	yes	Yes	no	no
chr1	2989801	95	64	115	79	7	19	40	18	yes	no	M	3605	-421	AT1G09250	-558	AT1G09250	421	yes	Yes	no	no
chr1	2989994	46	61	67	69	134	78	97	81	no	no	-	3412	-614	AT1G09250	-365	AT1G09250	614	yes	Yes	no	no
chr1	2990101	7	13	6	4	2	20	2	4	no	no	-	3305	-721	AT1G09250	-258	AT1G09250	721	yes	Yes	no	no
chr1	2990115	8	42	34	21	24	39	14	58	no	no	-	3291	-735	AT1G09250	-244	AT1G09250	735	yes	Yes	no	no
chr1	2990122	34	103	74	45	320	224	106	414	no	no	-	3284	-742	AT1G09250	-237	AT1G09250	742	yes	Yes	no	no
chr1	2991943	83	100	89	43	35	63	80	33	no	no	-	1463	-2563	AT1G09260	1463	AT1G09250	-1584	no	no	no	no
chr1	2992033	10	32	25	12	1	9	13	5	no	no	-	1373	-2653	AT1G09260	1373	AT1G09250	-1674	no	no	no	no
chr1	2994290	22	19	14	20	12	15	39	13	no	no	-	81	-884	AT1G09270	81	AT1G09260	-468	no	no	no	no
chr1	2994352	25	58	40	50	31	26	88	28	no	no	-	19	-946	AT1G09270	19	AT1G09260	-530	no	no	no	no
chr1	2994528	238	245	211	209	422	311	275	413	no	no	-	6789	-157	AT1G09280	-3574	AT1G09270	157	yes	Yes	no	no
chr1	2994530	199	119	181	199	104	159	91	83	no	no	-	6787	-159	AT1G09280	-3572	AT1G09270	159	yes	Yes	no	no
chr1	2994583	146	142	134	139	143	217	126	154	no	no	-	6734	-212	AT1G09280	-3519	AT1G09270	212	yes	Yes	no	no
chr1	2994714	57	87	86	65	31	20	39	28	yes	no	M	6603	-343	AT1G09280	-3388	AT1G09270	343	yes	Yes	no	no
chr1	2995612	1	42	10	23	2	11	5	5	no	no	-	5705	-1241	AT1G09280	-2490	AT1G09270	1241	yes	no	no	no
chr1	2995655	20	0	2	0	5	2	1	3	no	no	-	5662	-1284	AT1G09280	-2447	AT1G09270	1284	yes	no	no	no
chr1	2995893	45	90	53	58	17	33	78	31	no	no	-	5424	-1522	AT1G09280	-2209	AT1G09270	1522	yes	no	no	Yes
chr1	2998322	76	81	84	84	16	61	37	37	yes	no	M	2995	-3951	AT1G09280	2995	AT1G09270	-98	yes	no	yes	no
chr1	3001337	11	35	16	19	11	22	7	13	no	no	-	2427	-20	AT1G09290	-182	AT1G09280	20	no	no	no	no
chr1	3002082	11	23	19	8	1	15	6	4	no	no	-	1682	-765	AT1G09290	1682	AT1G09290	-563	yes	no	yes	no
chr1	3003852	8	16	7	13	4	24	1	12	no	no	-	69	-88	AT1G09300	69	AT1G09290	88	no	no	no	no
chr1	3003995	16	19	21	18	2	3	16	2	no	no	-	5062	-74	AT1G09300	-4220	AT1G09300	74	yes	Yes	no	no
chr1	3004648	26	19	26	19	8	30	3	22	no	no	-	4409	-727	AT1G09300	-3567	AT1G09300	727	yes	no	yes	no
chr1	3006226	2	0	0	24	0	0	2	4	no	no	-	2831	-2305	AT1G09300	-1989	AT1G09300	2305	yes	no	yes	no
chr1	3009502	27	23	14	19	0	5	10	9	no	no	-	2863	-445	AT1G09310	-380	AT1G09310	445	yes	Yes	no	no
chr1	3011108	98	109	105	87	46	88	100	51	no	no	-	1257	-2051	AT1G09320	1257	AT1G09320	-1165	yes	no	yes	no
chr1	3011257	20	10	20	21	1	2	1	0	yes	no	M	1108	-2200	AT1G09320	1108	AT1G09320	-1314	yes	no	yes	no
chr1	3011904	188	113	137	133	83	203	140	126	no	no	-	461	-2847	AT1G09320	461	AT1G09320	-1961	yes	Yes	no	no
chr1	3011910	6	10	14	4	10	4	39	9	no	no	-	455	-2853	AT1G09320	455	AT1G09320	-1967	yes	Yes	no	no
chr1	3012064	67	81	95	104	6	18	23	11	yes	no	M	301	-3007	AT1G09320	301	AT1G09320	-2121	yes	Yes	no	no
chr1	3012189	15	48	41	15	9	7	11	11	no	no	-	176	-3132	AT1G09320	176	AT1G09320	-2246	yes	Yes	no	no
chr1	3012220	70	42	51	55	3	12	6	1	yes	no	M	145	-3163	AT1G09320	145	AT1G09320	-2277	yes	Yes	no	no
chr1	3015069	96	87	72	44	31	17	77	23	no	no	-	24	-2704	AT1G09330	24	AT1G09330	-2305	yes	Yes	no	no
chr1	3017219	51	58	39	30	53	39	94	40	no	no	-	2602	-1889	AT1G09340	-1017	AT1G09340	1889	yes	no	yes	no
chr1	3017259	12	13	8	21	1	21	5	4	no	no	-	2562	-1929	AT1G09340	-977	AT1G09340	1929	yes	no	yes	no
chr1	3017430	5	16	32	12	1	8	5	3	no	no	-	2391	-2100	AT1G09340	-806	AT1G09340	2100	yes	no	yes	no
chr1	3017689	45	61	55	58	42	15	84	58	no	no	-	2132	-2359	AT1G09340	-547	AT1G09340	2359	yes	no	yes	no
chr1	3017779	28	10	14	17	4	18	3	14	no	no	-	2042	-2449	AT1G09340	-457	AT1G09340	2449	yes	no	no	Yes
chr1	3017907	18	29	20	37	13	28	16	17	no	no	-	1914	-2577	AT1G09340	-329	AT1G09340	2577	yes	no	yes	no
chr1	3018443	34	45	66	43	4	12	37	6	no	no	-	1378	-3113	ATGOLS3	1378	AT1G09340	-207	no	no	no	no
chr1	3019544	52	55	65	50	19	43	49	24	no	no	-	277	-4214	ATGOLS3	277	AT1G09340	-1308	no	no	no	no
chr1	3019612	15	19	20	9	4	14	43	7	no	no	-	209	-4282	ATGOLS3	209	AT1G09340	-1376	no	no	no	no
chr1	3019734	22	23	30	50	14	21	6	25	no	no	-	87	-4404	ATGOLS3	87	AT1G09340	-1498	no	no	no	no
chr1	3019955	86	151	82	81	39	8	149	35	no	no	-	1849	-134	ATGOLS3	-1488	ATGOLS3	134	yes	Yes	no	no
chr1	3020051	50	39	28	17	6	68	19	24	no	no	-	1753	-230	ATGOLS3	-1392	ATGOLS3	230	yes	Yes	no	no
chr1	3020056	33	52	64	33	27	5	93	14	no	no	-	1748	-235	ATGOLS3	-1387	ATGOLS3	235	yes	Yes	no	no
chr1	3020067	60	68	39	80	110	88	75	137	no	no	-	1737	-246	ATGOLS3	-1376	ATGOLS3	246	yes	Yes	no	no
chr1	3020113	6	13	12	23	4	9	2	10	no	no	-	1691	-292	ATGOLS3	-1330	ATGOLS3	292	yes	Yes	no	no
chr1	3020159	13	13	12	8	4	28	2	11	no	no	-	1645	-338	ATGOLS3	-1284	ATGOLS3	338	yes	Yes	no	no
chr1	3020455	333	380	421	401	404	139	620	318	no	no	-	1349	-634	ATGOLS3	-988	ATGOLS3	634	yes	no	yes	no
chr1	3020467	88	52	48	71	31	36	65	55	no	no	-	1337	-646	ATGOLS3	-976	ATGOLS3	646	yes	no	yes	no
chr1	3020516	86	155	163	117	40	24	249	32	no	no	-	1288	-695	ATGOLS3	-927	ATGOLS3	695	yes	no	yes	no
chr1	3021204	10	23	25	14	0	0	2	0	yes	no	M	600	-1383	ATGOLS3	-239	ATGOLS3	1383	yes	no	yes	no
chr1	3021784	17	26	13	12	30	13	8	12	no	no	-	20	-1963	AT1G09360	20	ATGOLS3	-341	no	no	no	no
chr1	3022041	31	29	39	28	13	11	66	4	no	no	-	2857	-237	AT1G09360	-329	AT1G09360	237	yes	Yes	no	no
chr1	3023123	15	6	16	23	13	28	5	15	no	no	-	1775	-1319	AT1G09370	1775	AT1G09360	-753	no	no	no	no
chr1	3025190	27	29	54	48	12	9	78	29	no	no	-	4361	-292	AT1G09370	-247	AT1G09370	292	yes	Yes	no	no
chr1	3027175	82	87	72	91	15	25	28	14	yes	yes	M	2376	-2277	AT1G09380	2376	AT1G09380	-1038	yes	no	yes	no
chr1	3027867	16	10	10	21	22	19	7	25	no	no	-	1684	-2969	AT1G09380	1684	AT1G09380	-1730	yes	no	no	Yes
chr1	3028071	64	64	48	42	4	33	31	14	no	no	-	1480	-3173	AT1G09380	1480	AT1G09380	-1934	yes	no	no	Yes
chr1	3029225	48	97	89	48	20	13	127	24	no	no	-	326	-4327	AT1G09380	326	AT1G09380	-3088	yes	Yes	no	no
chr1	3029247	49	58	63	50	4	19	48	15	no	no	-	304	-4349	AT1G09380	304	AT1G09380	-3110	yes	Yes	no	no
chr1	3031349	61	58	52	62	42	37	89	64	no	no	-	3689	-144	AT1G09400	-2165	AT1G09390	144	yes	Yes	no	no
chr1	3031366	87	84	45	53	5	5	14	11	yes	no	M	3672	-161	AT1G09400	-2148	AT1G09390	161	yes	Yes	no	no
chr1	3031369	5	10	3	5	22	11	9	22	no	no	-	3669	-164	AT1G09400	-2145	AT1G09390	164	yes	Yes	no	no
chr1	3031421	301	26	251	323	493	62	345	514	no	no	-	3617	-216	AT1G09400	-2093	AT1G09390	216	yes	Yes	no	no
chr1	3031478	156	151	146	184	344	145	209	244	no	no	-	3560	-273	AT1G09400	-2036	AT1G09390	273	yes	Yes	no	no
chr1	3031799	16	13	21	14	4	8	16	6	no	no	-	3239	-594	AT1G09400	-1715	AT1G09390	594	yes	no	no	Yes
chr1	3032499	10	10	3	14	10	22	2	13	no	no	-	2539	-1294	AT1G09400	-1015	AT1G09390	1294	yes	no	yes	no
chr1	3033210	3	10	8	5	0	2	22	1	no	no	-	1828	-2005	AT1G09400	-304	AT1G09390	2005	yes	no	yes	no
chr1	3034100	8	10	21	19	1	5	2	1	no	no	-	938	-2895	AT1G09400	938	AT1G09390	-516	yes	no	yes	no
chr1	3034566	21	19	20	15	0	3	5	0	yes	yes	M	472	-3361	AT1G09400	472	AT1G09390	-982	yes	no	yes	no
chr1	3036464	50	35	48	44	29	39	95	42	no	no	-	1946	-1019	AT1G09410	-1098	AT1G09410	1019	yes	Yes	no	no
chr1	3037100	15	32	25	24	4	20	15	11	no	no	-	1310	-1655	AT1G09410	-462	AT1G09410	1655	yes	Yes	no	no
chr1	3039072	17	35	19	14	3	13	31	8	no	no	-	2749	-662	G6PD4	2749	G6PD4	-608	yes	no	yes	no
chr1	3039413	19	3	20	21	2	8	7	2	no	no	-	2408	-1003	G6PD4	2408	G6PD4	-949	yes	no	yes	no
chr1	3041305	150	177	154	95	262	29	364	116	no	no	-	516	-2895	G6PD4	516	G6PD4	-2841	yes	no	yes	no
chr1	3041633	111	138	120	92	37	25	79	31	yes	no	M	188	-3223	G6PD4	188	G6PD4	-3169	yes	Yes	no	no
chr1	3041922	24	35	41	30	9	25	45	21	no	no	-	76	-101	ACLA-3	76	G6PD4	101	no	no	no	no
chr1	3041976	117	55	61	86	6	24	7	4	yes	no	M	22	-155	ACLA-3	22	G6PD4	155	no	no	no	no
[truncated: 10,171,321 more chars]
