# Supplementary material for: Genome-Wide Quantitative Identification of DNA Differentially Methylated Sites in Arabidopsis Seedlings Growing at Different Water Potential
Source: PLoS One. 2013 Apr 8;8(4):e59878. doi: 10.1371/journal.pone.0059878 (PMC3620116; doi:10.1371/journal.pone.0059878)
Supplement: Data Set S3 — Analysis of differentially expressed genes. (XLSX) [file pone.0059878.s004.xlsx]

## Sheet: Sheet1
AGI identifier	p-value (-2MPa vs. -0.25 MPa)	MeanRatio (-2MPa vs. -0.25 MPa)	FoldChange (-2MPa vs. -0.25 MPa)
AT1G01080	0.000133105	0.422414	-2.36735
AT1G01340	0.00134961	0.0915411	-10.9241
AT1G01360	0.00206322	0.57299	-1.74523
AT1G01470	0.000289237	5.91105	5.91105
AT1G01520	0.000602172	9.87941	9.87941
AT1G01620	0.000224009	0.302371	-3.3072
AT1G01790	0.000537579	0.2515	-3.97614
AT1G01800	0.00107188	2.08766	2.08766
AT1G02090	1.41e-05	18.7624	18.7624
AT1G02270	0.0019059	1.51346	1.51346
AT1G02640	0.000512524	0.120519	-8.29743
AT1G02910	0.000218557	0.646102	-1.54774
AT1G03170	0.00210992	0.0615518	-16.2465
AT1G03680	0.0020584	0.478129	-2.09149
AT1G03750	0.00115068	1.67047	1.67047
AT1G04570	0.000556996	6.8638	6.8638
AT1G04800	0.000755127	0.0225686	-44.3094
AT1G05010	0.00217189	0.3824	-2.61506
AT1G05020	0.00194756	0.075561	-13.2343
AT1G05135	0.000156554	0.0192727	-51.8868
AT1G05190	0.00181601	0.366615	-2.72765
AT1G05280	0.00191958	3.93445	3.93445
AT1G05540	0.00150308	0.214242	-4.66762
AT1G05805	0.000282915	0.208254	-4.80184
AT1G05810	0.00130306	0.220421	-4.53677
AT1G05820	0.000155495	0.331843	-3.01348
AT1G05835	0.000863652	0.214174	-4.66911
AT1G06148	0.00045579	541.097	541.097
AT1G06210	0.00050985	2.02828	2.02828
AT1G06520	0.000773398	0.186536	-5.3609
AT1G07000	0.00026803	0.461263	-2.16796
AT1G07030	0.00083501	1.79604	1.79604
AT1G07250	0.000644624	1.85292	1.85292
AT1G07900	0.000945903	5.7454	5.7454
AT1G08230	0.00109789	2.83896	2.83896
AT1G08480	0.000895485	1.56297	1.56297
AT1G08490	0.00154521	0.619809	-1.6134
AT1G08540	0.000560152	0.541138	-1.84796
AT1G08570	0.0016939	1.80913	1.80913
AT1G08650	0.00086787	4.72552	4.72552
AT1G08930	0.000130193	0.151094	-6.61838
AT1G08980	0.00163003	0.346248	-2.8881
AT1G09340	0.000332133	0.206805	-4.83548
AT1G09750	0.000711208	0.0834837	-11.9784
AT1G10020	5.14e-05	0.148907	-6.71559
AT1G10280	0.000384632	1.96533	1.96533
AT1G10990	3.58e-05	0.0235839	-42.4018
AT1G11260	0.00106942	0.0588443	-16.994
AT1G11350	0.0014055	0.335894	-2.97713
AT1G11520	0.0018804	1.65195	1.65195
AT1G11730	0.00230036	0.458471	-2.18116
AT1G11860	0.00105501	0.321167	-3.11364
AT1G11910	0.00207037	2.13603	2.13603
AT1G12400	0.000562671	2.32783	2.32783
AT1G12440	0.0014026	0.654293	-1.52837
AT1G12500	0.00206954	0.408898	-2.4456
AT1G12860	0.000581665	0.416752	-2.39951
AT1G12900	0.000469796	0.233542	-4.28189
AT1G13110	0.000277678	0.286322	-3.49257
AT1G13260	0.000306352	0.0492262	-20.3144
AT1G13670	0.000480421	0.266016	-3.75918
AT1G13860	0.000377329	10.0466	10.0466
AT1G14290	0.00127983	0.207569	-4.81768
AT1G14345	0.000727042	0.411545	-2.42987
AT1G14440	7.52e-05	0.376685	-2.65474
AT1G14530	1.9e-05	10000000	10000000
AT1G14780	0.000335022	0.35274	-2.83495
AT1G14990	0.00155473	1.73276	1.73276
AT1G15100	0.00157315	2.54109	2.54109
AT1G15230	0.00231917	2.664	2.664
AT1G15310	0.000129766	4.40168	4.40168
AT1G15405	0.000301916	4.81923	4.81923
AT1G15730	0.00146232	0.491154	-2.03602
AT1G15930	0.00139234	1.84181	1.84181
AT1G15980	0.000655793	0.293271	-3.40982
AT1G16040	1.32e-05	1.73595	1.73595
AT1G16390	0.000153436	0.136741	-7.31312
AT1G16515	0.00205855	13.7162	13.7162
AT1G16720	0.000512129	0.383358	-2.60853
AT1G16880	0.00101767	0.232199	-4.30665
AT1G17120	3.52e-05	0.491521	-2.0345
AT1G17220	0.00116739	0.536485	-1.86399
AT1G17420	0.00129928	0.4745	-2.10748
AT1G17550	0.00186483	2.42555	2.42555
AT1G17630	0.000478489	2.13014	2.13014
AT1G17830	0.00180393	12.3302	12.3302
AT1G18010	0.000249771	0.178545	-5.60084
AT1G18170	0.00209098	0.513353	-1.94798
AT1G18620	0.000464953	0.245819	-4.06803
AT1G18640	0.00108977	0.541278	-1.84748
AT1G18720	0.000861698	1.52124	1.52124
AT1G18730	0.00147881	0.476524	-2.09853
AT1G19330	0.00132407	0.288419	-3.46718
AT1G19350	0.00162518	0.259184	-3.85827
AT1G19490	6.87e-05	6.16085	6.16085
AT1G19670	0.00117203	0.122933	-8.13453
AT1G19770	0.00155734	0.29407	-3.40055
AT1G19910	0.00150028	1.52493	1.52493
AT1G20010	0.000158523	0.254201	-3.9339
AT1G20020	0.000885386	0.223375	-4.47677
AT1G20160	0.00205493	5.28143	5.28143
AT1G20340	0.000398521	0.240172	-4.16368
AT1G20490	0.00221278	2.66463	2.66463
AT1G20810	0.00067498	0.429349	-2.32911
AT1G20900	0.000762482	1.94709	1.94709
AT1G21750	4.42e-05	2.1003	2.1003
AT1G21790	0.000106797	1.99433	1.99433
AT1G21910	0.00104655	0.216252	-4.62424
AT1G22065	0.000971136	3.74924	3.74924
AT1G22250	0.00197248	0.598552	-1.6707
AT1G22330	0.00159114	0.0593669	-16.8444
AT1G22550	0.000353208	0.467139	-2.14069
AT1G22640	0.00211974	1.55411	1.55411
AT1G22690	0.000402948	0.0278781	-35.8705
AT1G22800	0.000675047	1.60735	1.60735
AT1G22900	0.000459199	0.333317	-3.00015
AT1G23030	0.00199198	0.303373	-3.29627
AT1G23190	0.00151095	2.45434	2.45434
AT1G24170	0.00112078	0.279824	-3.57367
AT1G24450	7.95e-05	1.73561	1.73561
AT1G24600	0.000182101	3.43178	3.43178
AT1G24735	0.00114907	2.4572	2.4572
AT1G26600	0.00212844	0.0884146	-11.3103
AT1G27020	0.00195244	0.0468195	-21.3586
AT1G27150	0.00109182	2.36426	2.36426
AT1G29370	0.00217944	1.72101	1.72101
AT1G29440	0.00151165	0.189905	-5.26579
AT1G30190	0.000389823	138.355	138.355
AT1G30380	0.0021507	0.266152	-3.75726
AT1G30440	0.00198669	0.506635	-1.97381
AT1G30500	0.000189429	5.31228	5.31228
AT1G30580	0.00200065	1.57357	1.57357
AT1G31330	0.00216867	0.309787	-3.22803
AT1G31540	7.39e-05	0.42886	-2.33176
AT1G31550	0.00209984	0.371848	-2.68927
AT1G31690	6.52e-06	0.0243922	-40.9967
AT1G31750	0.00129704	9.45092	9.45092
AT1G31800	0.000339157	0.370248	-2.7009
AT1G31820	0.000992861	2.98186	2.98186
AT1G32460	0.00099187	0.23312	-4.28963
AT1G32470	0.000960388	0.185226	-5.39882
AT1G32990	0.000435506	0.382833	-2.61211
AT1G33102	0.000646459	3.80108	3.80108
AT1G33140	0.000581564	1.68501	1.68501
AT1G33240	0.000918828	0.352188	-2.83939
AT1G33260	0.00103991	3.5718	3.5718
AT1G33265	0.000878912	3.52578	3.52578
AT1G33700	0.000219949	3.0241	3.0241
AT1G33930	0.00204732	0.0593333	-16.854
AT1G34110	6.94e-05	1.64485	1.64485
AT1G34418	0.000241122	1.62442	1.62442
AT1G35180	6.45e-05	0.111366	-8.9794
AT1G35350	0.00145799	0.114999	-8.69574
AT1G35680	0.000923662	0.403294	-2.47958
AT1G36180	0.000248626	1.73677	1.73677
AT1G36280	6.78e-05	20.3518	20.3518
AT1G43170	0.000607142	1.57395	1.57395
AT1G43560	0.000220116	0.420714	-2.37691
AT1G44000	0.000864841	0.311062	-3.21479
AT1G44130	0.00184315	0.100033	-9.99666
AT1G44760	0.000966692	2.70228	2.70228
AT1G44920	0.000819995	0.427581	-2.33874
AT1G44960	0.00180371	1.9157	1.9157
AT1G45180	0.000214534	0.545226	-1.8341
AT1G45249	1.17e-05	6.49887	6.49887
AT1G46554	0.00208172	4.6904	4.6904
AT1G47440	0.00110624	0.165347	-6.04788
AT1G47565	0.000586289	3.39466	3.39466
AT1G47740	0.0016015	0.623702	-1.60333
AT1G47890	0.000664196	0.15677	-6.37876
AT1G48350	0.00125843	0.448683	-2.22874
AT1G48370	0.00141033	2.44886	2.44886
AT1G48470	0.00159679	6.65692	6.65692
AT1G48480	0.00038873	0.174534	-5.72954
AT1G49130	0.000585853	0.232299	-4.3048
AT1G49510	0.000801895	0.608208	-1.64418
AT1G49560	5.58e-05	2.36526	2.36526
AT1G49790	0.000966376	0.339056	-2.94936
AT1G49830	0.00227621	0.254654	-3.9269
AT1G49880	0.000813468	0.572082	-1.748
AT1G50010	0.00158937	0.533891	-1.87304
AT1G50180	0.000851008	0.333115	-3.00197
AT1G50320	0.00098222	0.522052	-1.91552
AT1G51090	0.00141416	9.0343	9.0343
AT1G51110	0.0017902	0.405944	-2.4634
AT1G51140	0.00133854	8.64589	8.64589
AT1G51390	0.00113047	1.56154	1.56154
AT1G51570	0.000452713	0.586162	-1.70601
AT1G51805	0.00174619	0.400195	-2.49878
AT1G52100	0.00193793	3.1959	3.1959
AT1G52200	0.00140797	0.17633	-5.67117
AT1G52690	0.000284644	90.9341	90.9341
AT1G52920	0.000377363	7.61423	7.61423
AT1G53000	0.000760836	2.05222	2.05222
AT1G53280	2.84e-05	2.09387	2.09387
AT1G53340	0.000491237	0.302269	-3.30832
AT1G53430	0.000244753	0.255631	-3.91189
AT1G53440	0.000791036	0.274573	-3.64202
AT1G53470	0.00065034	9.27023	9.27023
AT1G53520	0.000299851	0.136573	-7.32211
AT1G53580	0.000923193	1.85753	1.85753
AT1G53800	0.00163095	0.352635	-2.83579
AT1G54355	0.000993057	0.418555	-2.38917
AT1G54820	0.00173229	0.203246	-4.92013
AT1G55270	0.00127072	0.661212	-1.51237
AT1G55610	0.000917647	5.0076	5.0076
AT1G56210	0.000273668	0.407553	-2.45367
AT1G56230	0.00229907	1.72307	1.72307
AT1G56500	0.00048762	0.441779	-2.26357
AT1G56540	0.00112702	0.288131	-3.47064
AT1G56600	0.000833188	19.7125	19.7125
AT1G57990	0.00121558	0.142198	-7.03244
AT1G58290	0.000956058	0.380844	-2.62575
AT1G58470	0.000798036	1.50455	1.50455
AT1G58602	0.000170035	0.161056	-6.20904
AT1G59600	0.000237079	1.61635	1.61635
AT1G59990	0.000345236	0.567765	-1.76129
AT1G60160	0.00089889	0.582611	-1.71641
AT1G60190	0.00221136	21.8327	21.8327
AT1G60950	0.00231188	0.357286	-2.79888
AT1G60990	0.00162108	4.12577	4.12577
AT1G61170	0.000880371	0.365582	-2.73536
AT1G61340	0.000633338	3.90905	3.90905
AT1G61360	0.00216092	0.0749441	-13.3433
AT1G61450	0.000242471	0.2181	-4.58506
AT1G62630	0.00141706	0.44738	-2.23523
AT1G62780	5.92e-05	0.382522	-2.61423
AT1G62810	0.000760544	4.62686	4.62686
AT1G63420	0.000411263	2.05639	2.05639
AT1G63480	0.00106422	0.565415	-1.76861
AT1G63500	0.000395187	0.66588	-1.50177
AT1G64110	0.00116989	180.1	180.1
AT1G64180	0.00167327	2.04457	2.04457
AT1G64370	0.00034805	3.0234	3.0234
AT1G64510	0.00119382	0.367036	-2.72453
AT1G65230	0.000702904	0.336455	-2.97217
AT1G65290	0.00147571	1.61329	1.61329
AT1G65590	0.00075687	0.29127	-3.43324
AT1G65960	0.00199001	0.525769	-1.90198
AT1G65985	0.00124907	0.238794	-4.18771
AT1G66100	0.00121886	0.00989122	-101.1
AT1G66410	0.00127858	1.67057	1.67057
AT1G66500	0.00194974	2.23994	2.23994
AT1G66940	0.000649172	0.0305612	-32.7212
AT1G67300	0.000972727	2.70492	2.70492
AT1G67370	0.00103682	5.48088	5.48088
AT1G67920	0.000984025	7.4802	7.4802
AT1G68010	0.00117503	0.413563	-2.41801
AT1G68520	9.18e-05	0.260014	-3.84595
AT1G68585	0.00204485	0.35712	-2.80018
AT1G68610	0.00154468	5.36402	5.36402
AT1G68810	0.000568047	0.442946	-2.25761
AT1G68890	0.00132611	0.422589	-2.36636
AT1G69260	5.05e-05	8.51573	8.51573
AT1G69295	0.0017848	3.40478	3.40478
AT1G69540	0.002301	3.35681	3.35681
AT1G69600	0.000361983	3.27627	3.27627
AT1G69610	0.00126986	4.55316	4.55316
AT1G69640	0.000625329	1.50855	1.50855
AT1G69840	0.00196612	5.32496	5.32496
AT1G69900	0.00182131	0.261466	-3.82458
AT1G70160	0.000836383	2.47118	2.47118
AT1G70300	5.3e-05	2.72592	2.72592
AT1G70700	0.00160735	0.0574952	-17.3928
AT1G70800	0.000361605	5.35655	5.35655
AT1G70830	0.00207668	3.77456	3.77456
AT1G71020	5.53e-05	0.305009	-3.2786
AT1G71110	0.000178563	3.06571	3.06571
AT1G71260	0.000180513	1.81752	1.81752
AT1G71360	0.00048603	2.68833	2.68833
AT1G71840	0.000129027	1.68947	1.68947
AT1G71880	0.000867923	0.164569	-6.07646
AT1G71970	0.000875709	0.440809	-2.26856
AT1G71980	0.00136467	1.60538	1.60538
AT1G72450	0.00183023	0.117456	-8.5138
AT1G72510	0.000205255	0.519606	-1.92454
AT1G72760	0.0023049	4.29575	4.29575
AT1G72770	0.000758722	5.92429	5.92429
AT1G73110	0.00117969	0.232445	-4.30209
AT1G73180	0.00175597	1.83735	1.83735
AT1G73480	0.000354167	5.38466	5.38466
AT1G73680	0.000448415	3.97952	3.97952
AT1G74300	0.00211852	1.96298	1.96298
AT1G74410	0.000250305	2.09526	2.09526
AT1G74730	0.00194981	0.4919	-2.03293
AT1G74970	0.00122195	0.463199	-2.1589
AT1G75180	0.00131991	0.22132	-4.51834
AT1G75250	0.00113261	0.0772567	-12.9439
AT1G75400	0.00229783	2.25769	2.25769
AT1G75640	0.001773	0.424475	-2.35585
AT1G75820	0.000664894	0.558109	-1.79176
AT1G75960	0.000510718	0.324412	-3.0825
AT1G76180	0.00163807	2.0354	2.0354
AT1G77060	0.000610953	0.431975	-2.31495
AT1G77270	0.00155318	0.155921	-6.4135
AT1G77280	0.000708387	2.24746	2.24746
AT1G77710	0.00231424	2.18299	2.18299
AT1G78180	0.000296442	0.447116	-2.23656
AT1G78230	0.00207538	0.366585	-2.72788
AT1G78850	0.000516152	2.06898	2.06898
AT1G79040	0.00159103	0.561448	-1.78111
AT1G79270	0.00195449	2.64007	2.64007
AT1G79380	0.00220873	0.483759	-2.06715
AT1G79520	0.000711365	6.76324	6.76324
AT1G79770	0.00119072	0.242516	-4.12343
AT1G80280	0.00194106	0.340604	-2.93596
AT1G80325	0.00149993	0.258567	-3.86747
AT1G80380	0.000566326	0.316888	-3.15569
AT1G80650	0.00157117	0.48875	-2.04603
AT2G01300	0.00195533	0.0934269	-10.7036
AT2G01350	0.00111053	2.1588	2.1588
AT2G01760	0.00060764	0.417015	-2.39799
AT2G01900	3.17e-05	0.0696814	-14.351
AT2G02020	0.000914135	0.344449	-2.90318
AT2G02070	0.000421207	0.399648	-2.5022
AT2G02950	0.000691336	0.230563	-4.33721
AT2G03360	0.000736597	0.260833	-3.83386
AT2G03430	0.00146535	1.53928	1.53928
AT2G03440	0.000602323	0.438984	-2.27799
AT2G04350	5.52e-05	3.76369	3.76369
AT2G04620	0.000448008	1.54225	1.54225
AT2G04842	0.000917051	0.659428	-1.51647
AT2G05510	0.00104168	68.9387	68.9387
AT2G05520	0.000632629	3.85944	3.85944
AT2G06520	0.00202604	0.383006	-2.61092
AT2G06925	0.000365353	0.193872	-5.15803
AT2G06990	0.00133447	1.59576	1.59576
AT2G07683	0.00163291	0.0865484	-11.5542
AT2G11150	0.00165989	0.0279517	-35.776
AT2G12400	0.000665864	2.6529	2.6529
AT2G13610	0.000738483	0.106489	-9.39068
AT2G15390	0.000134604	0.226319	-4.41854
AT2G15480	0.00128823	3.30656	3.30656
AT2G15630	0.000955322	2.45467	2.45467
AT2G15970	0.0015586	2.51903	2.51903
AT2G16270	0.00127595	0.395665	-2.52739
AT2G16380	0.000247005	0.220566	-4.53378
AT2G16600	0.000801727	1.79521	1.79521
AT2G16990	0.000796108	7.78508	7.78508
AT2G17360	2.44e-05	1.51112	1.51112
AT2G17840	0.000425461	1.90517	1.90517
AT2G18050	0.000329072	16.3895	16.3895
AT2G18170	0.00186156	2.23336	2.23336
AT2G18300	0.000178942	0.0396979	-25.1902
AT2G18510	0.00184396	1.97247	1.97247
AT2G18730	0.00177832	0.343264	-2.91321
AT2G18790	0.00147173	1.92244	1.92244
AT2G19490	0.000440127	1.58993	1.58993
AT2G19880	0.000418861	0.295025	-3.38954
AT2G19900	0.000547315	72.5684	72.5684
AT2G20030	0.00154935	0.170122	-5.87814
AT2G20280	0.000765155	1.66687	1.66687
AT2G20900	0.000230146	0.428996	-2.33102
AT2G21120	0.0012977	0.597742	-1.67296
AT2G21180	0.00122365	2.9402	2.9402
AT2G21210	0.00105797	0.433049	-2.30921
AT2G21385	1.43e-05	0.355623	-2.81197
AT2G21590	0.000383644	52.5713	52.5713
AT2G21820	0.00188408	59.4393	59.4393
AT2G22780	0.00123388	1.72995	1.72995
AT2G23120	0.00146767	1.89663	1.89663
AT2G23170	0.000569463	0.384418	-2.60133
AT2G23600	1.22e-05	0.19637	-5.09242
AT2G23610	0.000472793	2.34363	2.34363
AT2G24270	0.000103571	2.13944	2.13944
AT2G24395	3.74e-05	0.270201	-3.70095
AT2G24940	0.0018179	2.45625	2.45625
AT2G25080	0.000250734	0.389392	-2.5681
AT2G25570	0.00140532	1.91776	1.91776
AT2G25650	0.000998095	1.63181	1.63181
AT2G25690	0.00110142	2.09607	2.09607
AT2G25910	0.00107612	2.37147	2.37147
AT2G26440	5.94e-05	0.0820309	-12.1905
AT2G26500	0.000862179	0.270494	-3.69695
AT2G26550	0.00058556	0.543662	-1.83938
AT2G26690	0.00114021	2.4294	2.4294
AT2G27060	0.00189082	0.58991	-1.69517
AT2G27150	0.00230078	2.45021	2.45021
AT2G27730	0.000920929	1.64047	1.64047
AT2G28840	8.14e-05	3.58915	3.58915
AT2G28950	0.00221036	0.157644	-6.3434
AT2G29190	0.000489359	1.72769	1.72769
AT2G29500	0.00123152	4.15002	4.15002
AT2G29580	0.00164377	1.67295	1.67295
AT2G30000	0.00010148	2.09436	2.09436
AT2G30440	0.000517728	0.620122	-1.61259
AT2G30615	0.00138789	0.118854	-8.41368
AT2G30790	0.000374484	3.81607	3.81607
AT2G30930	0.000848559	0.239748	-4.17105
AT2G30960	0.00103705	0.37266	-2.68341
AT2G31220	0.000187505	0.0866087	-11.5462
AT2G31960	0.000928358	2.15727	2.15727
AT2G32080	0.00107583	0.24408	-4.09701
AT2G32100	9.15e-05	0.248679	-4.02124
AT2G32170	0.00138988	1.82901	1.82901
AT2G32500	0.000974062	0.280312	-3.56745
AT2G32560	0.000926799	0.261113	-3.82975
AT2G32765	0.00143622	0.414688	-2.41145
AT2G33840	0.000621314	1.68658	1.68658
AT2G34010	0.00121513	0.126564	-7.90115
AT2G34180	0.00102055	0.375592	-2.66246
AT2G34720	8.23e-05	2.52466	2.52466
AT2G34850	1.75e-05	15.6999	15.6999
AT2G35060	0.000284225	5.36097	5.36097
AT2G35070	0.00019444	77.1184	77.1184
AT2G35310	0.0012992	4.45664	4.45664
AT2G35390	4.88e-05	0.29625	-3.37552
AT2G35410	0.00144737	0.47549	-2.10309
AT2G35450	0.00192539	0.543858	-1.83872
AT2G35650	0.000484538	0.333298	-3.00032
AT2G35840	4.99e-05	1.92912	1.92912
AT2G36050	0.00122904	0.192014	-5.20796
AT2G36330	0.0015977	1.98993	1.98993
AT2G36990	0.00146145	0.614469	-1.62742
AT2G37100	0.00160531	0.356325	-2.80642
AT2G37200	0.000144465	3.69916	3.69916
AT2G38140	0.00136479	0.460759	-2.17033
AT2G38600	6.17e-05	0.025008	-39.9872
AT2G38670	0.00104783	2.03813	2.03813
AT2G38880	0.000212134	16.4965	16.4965
AT2G38950	0.00225689	1.76025	1.76025
AT2G39250	0.000685833	2.97881	2.97881
AT2G39470	0.000423098	0.148556	-6.73148
AT2G39480	0.0016512	0.648155	-1.54284
AT2G39730	0.000281948	0.215529	-4.63974
AT2G39770	0.000833378	0.602774	-1.659
AT2G39800	0.00089258	36.7623	36.7623
AT2G40020	0.00167717	0.174224	-5.73973
AT2G40330	0.000519751	0.0189634	-52.7331
AT2G40490	0.00153166	0.424946	-2.35324
AT2G40820	8.77e-05	0.352118	-2.83996
AT2G40950	0.000732398	2.42667	2.42667
AT2G41100	0.0022875	0.138661	-7.21185
AT2G41430	3.45e-05	0.386227	-2.58915
AT2G41620	0.000387667	1.69996	1.69996
AT2G41660	0.000175702	2.2011	2.2011
AT2G41840	0.000229438	1.62742	1.62742
AT2G41870	3.76e-06	5.61004	5.61004
AT2G41905	0.000779754	7.64458	7.64458
AT2G42150	0.0020118	2.92734	2.92734
AT2G42380	0.000171393	0.110011	-9.09001
AT2G42580	0.00190253	0.221931	-4.50591
AT2G42770	0.000541606	0.466097	-2.14548
AT2G42870	0.000178163	0.102246	-9.78033
AT2G43030	0.00116629	0.447116	-2.23655
AT2G43140	0.000465954	0.0749932	-13.3345
AT2G43430	0.000130121	0.64234	-1.55681
AT2G43520	0.00171076	0.0458554	-21.8077
AT2G43560	0.00043537	0.226579	-4.41347
AT2G43690	0.000467359	2.4008	2.4008
AT2G43910	0.000113857	0.505602	-1.97784
AT2G43945	0.0016133	0.563035	-1.77609
AT2G44300	0.00121384	2.08944	2.08944
AT2G44310	0.000288431	1.79769	1.79769
AT2G44650	9.54e-06	0.530864	-1.88372
AT2G44740	0.00128285	0.233239	-4.28745
AT2G45170	0.00141111	0.185871	-5.38007
AT2G45180	0.00225424	0.0472232	-21.1761
AT2G45245	0.00188402	4.91506	4.91506
AT2G45470	0.000419648	0.346651	-2.88474
AT2G45710	0.000198769	1.53027	1.53027
AT2G45850	0.00144823	0.343209	-2.91368
AT2G46000	0.00149395	1.8312	1.8312
AT2G46270	0.00082108	9.21947	9.21947
AT2G46280	0.00141693	1.6851	1.6851
AT2G46500	0.00127101	0.596592	-1.67619
AT2G46680	0.00148596	16.1171	16.1171
AT2G46710	0.0018669	0.504229	-1.98322
AT2G46730	0.000548498	2.65341	2.65341
AT2G46810	3.68e-05	0.287641	-3.47656
AT2G47940	0.00014671	0.397151	-2.51793
AT3G01100	0.000904152	2.2195	2.2195
AT3G01350	0.00107182	1.97593	1.97593
AT3G01500	0.000130165	0.0557276	-17.9444
AT3G01860	0.000963723	0.365458	-2.73629
AT3G02110	0.00164688	0.306317	-3.26459
AT3G02140	0.00104613	0.172918	-5.78308
AT3G02170	0.00166969	0.327386	-3.0545
AT3G02520	0.000358787	1.78984	1.78984
AT3G02620	0.00116071	5.46233	5.46233
AT3G02700	0.000890223	0.47459	-2.10708
AT3G03000	0.00194	0.412663	-2.42329
AT3G03170	6.76e-05	9.29489	9.29489
AT3G03341	7.66e-05	23.6248	23.6248
AT3G03450	0.000875922	2.89849	2.89849
AT3G03920	0.000223115	1.7054	1.7054
AT3G04210	0.000331359	0.0317914	-31.4551
AT3G04240	0.0002488	2.40788	2.40788
AT3G04530	0.000539089	3.28614	3.28614
AT3G04790	0.000958543	0.393379	-2.54208
AT3G04940	0.00202982	0.629929	-1.58748
AT3G04960	5.3e-07	0.00385372	-259.489
AT3G05320	0.00181583	0.254026	-3.93661
AT3G05490	0.000411801	0.610659	-1.63758
AT3G05727	7.39e-05	0.0712052	-14.0439
AT3G05800	7.49e-05	0.134022	-7.46143
AT3G06060	0.000449346	0.493744	-2.02534
AT3G06080	4.32e-06	0.187489	-5.33365
AT3G06130	0.000444636	0.450907	-2.21775
AT3G06145	0.000134877	0.069825	-14.3215
AT3G06640	0.00228611	0.31413	-3.1834
AT3G06670	0.00110036	0.239189	-4.18079
AT3G06750	6.75e-05	0.144757	-6.90814
AT3G06880	2.15e-05	0.081064	-12.3359
AT3G07050	0.00171938	1.52726	1.52726
AT3G07130	0.00021874	1.80647	1.80647
AT3G08010	9.26e-05	0.631671	-1.5831
AT3G08600	0.000317008	0.414609	-2.41191
AT3G09050	0.00134683	0.582868	-1.71565
AT3G09580	0.000421444	0.269767	-3.7069
AT3G09770	0.00203748	2.07746	2.07746
AT3G10120	0.000324847	0.531629	-1.88101
AT3G10130	0.00208784	1.86639	1.86639
AT3G10230	0.000883716	0.491372	-2.03512
AT3G10520	0.000649743	0.211167	-4.73559
AT3G11110	0.000846559	0.0957455	-10.4444
AT3G11170	0.000121219	0.30908	-3.23541
AT3G11410	4.45e-05	4.75641	4.75641
AT3G11780	5.64e-07	0.443451	-2.25504
AT3G11945	0.00161759	0.519035	-1.92665
AT3G12030	0.000939013	1.55255	1.55255
AT3G12060	0.00188503	2.53762	2.53762
AT3G12150	0.0010978	0.238332	-4.19584
AT3G13000	0.000568168	0.427677	-2.33821
AT3G13090	0.00181626	1.97949	1.97949
AT3G13120	0.00157957	0.220123	-4.54291
AT3G13672	0.00134437	5.46436	5.46436
AT3G13720	0.000959279	0.664994	-1.50377
AT3G13845	0.000312386	1.57112	1.57112
AT3G14070	0.0021103	2.2826	2.2826
AT3G14310	3.42e-05	0.225763	-4.42942
AT3G14360	0.000193836	7.53362	7.53362
AT3G14415	0.000302204	0.273121	-3.66138
AT3G14430	0.00116873	1.7207	1.7207
AT3G14600	0.000817876	1.52822	1.52822
AT3G14760	7.97e-05	0.110595	-9.04197
AT3G14770	0.000208823	0.182906	-5.46729
AT3G14840	1.87e-05	0.146786	-6.81266
AT3G15020	0.00133137	2.7991	2.7991
AT3G15290	9.26e-05	2.05056	2.05056
AT3G15350	0.000248604	7.38333	7.38333
AT3G15520	0.00119725	0.252203	-3.96506
AT3G15730	0.00167973	1.8133	1.8133
AT3G15790	3.99e-05	4.71385	4.71385
AT3G15850	0.000153689	0.26067	-3.83627
AT3G16140	0.00205384	0.397524	-2.51557
AT3G16170	0.00159649	1.81322	1.81322
AT3G16240	0.000541584	0.0544787	-18.3558
AT3G16300	0.000973747	6.27715	6.27715
AT3G16310	0.000299326	1.65769	1.65769
AT3G16360	0.000466616	7.91727	7.91727
AT3G16860	0.000429309	0.638449	-1.5663
AT3G16990	0.000112985	3.01847	3.01847
AT3G17470	0.000332252	0.407967	-2.45118
AT3G18050	0.00206864	0.161437	-6.19436
AT3G18160	0.000580645	10.7011	10.7011
AT3G18380	0.000445916	12.0458	12.0458
AT3G18420	0.00225979	2.17031	2.17031
AT3G18690	0.00144377	0.541701	-1.84604
AT3G19270	0.000230195	7.82498	7.82498
AT3G19480	0.00232755	0.414663	-2.41159
AT3G19553	0.000247792	0.415255	-2.40816
AT3G19850	0.000511434	0.082314	-12.1486
AT3G20210	0.00127874	11.4293	11.4293
AT3G20500	9.43e-05	2.44874	2.44874
AT3G20600	0.000690175	0.198246	-5.04423
AT3G20620	0.00186714	1.64169	1.64169
AT3G21055	0.00196398	0.225865	-4.42742
AT3G21200	0.000120724	0.419958	-2.38119
AT3G21250	0.000258209	3.06019	3.06019
AT3G21360	0.000900372	1.72159	1.72159
AT3G21660	0.00176491	35.4746	35.4746
AT3G21950	0.000842865	0.150258	-6.65522
AT3G22440	0.000719257	1.7008	1.7008
AT3G23370	2.66e-05	0.0986144	-10.1405
AT3G23530	0.00152325	0.354347	-2.82209
AT3G23550	0.0011194	0.0137879	-72.5276
AT3G23700	0.000414645	0.350739	-2.85112
AT3G24310	0.000425519	10.8462	10.8462
AT3G24430	0.000987974	0.417517	-2.39511
AT3G24550	0.000108205	0.615368	-1.62504
AT3G24570	0.000787436	0.182469	-5.48038
AT3G25290	0.00112283	3.634	3.634
AT3G25597	0.00169602	0.583628	-1.71342
AT3G25660	6.35e-05	0.381659	-2.62014
AT3G25690	0.000834157	0.257229	-3.88758
AT3G25870	0.00186555	3.01175	3.01175
AT3G25920	0.000846537	0.331426	-3.01726
AT3G26170	0.000430876	2.48684	2.48684
AT3G26240	0.00186696	0.572551	-1.74657
AT3G26380	0.000270053	2.00696	2.00696
AT3G26520	0.000652149	0.224022	-4.46385
AT3G26900	0.000371461	0.476206	-2.09993
AT3G27020	0.00220811	0.587235	-1.7029
AT3G27180	0.00218218	1.60662	1.60662
AT3G27250	0.000121823	63.8931	63.8931
AT3G27830	0.000330032	0.349437	-2.86175
AT3G27870	0.000689272	4.92436	4.92436
AT3G28270	0.00178209	12.8148	12.8148
AT3G28950	0.00096337	1.78472	1.78472
AT3G29090	0.00203631	1.9212	1.9212
AT3G29185	0.000938847	0.553072	-1.80808
AT3G29575	0.000391043	5.89219	5.89219
AT3G30213	0.000157187	9.11991	9.11991
AT3G30775	6.09e-05	0.101174	-9.88396
AT3G45050	0.00220174	0.22478	-4.4488
AT3G45160	0.000803757	0.202119	-4.94759
AT3G45260	0.000406512	0.35678	-2.80284
AT3G45290	0.00202493	2.80906	2.80906
AT3G45430	0.00179645	0.228223	-4.38168
AT3G45980	0.00125384	0.571689	-1.7492
AT3G46450	0.000269139	3.17256	3.17256
AT3G46530	0.0012584	0.549998	-1.81819
AT3G46820	0.000512617	0.386824	-2.58515
AT3G47070	0.000930669	0.117158	-8.5355
AT3G47340	0.00050293	0.103159	-9.69381
AT3G47500	0.00071062	2.87279	2.87279
AT3G48210	0.000175701	2.02226	2.02226
AT3G48240	0.000222837	10.5078	10.5078
AT3G48420	0.000767113	0.223386	-4.47655
AT3G48425	0.00218251	0.625639	-1.59837
AT3G48590	0.00169956	0.417392	-2.39583
AT3G48660	0.00150562	3.81857	3.81857
AT3G48870	0.000101363	0.639762	-1.56308
AT3G49260	0.000826032	0.0999906	-10.0009
AT3G49470	0.00201095	0.495809	-2.0169
AT3G50010	0.00207903	0.286727	-3.48764
AT3G50140	0.000931354	0.22272	-4.48994
AT3G50270	0.00197401	0.226832	-4.40856
AT3G50410	0.00201519	2.37664	2.37664
AT3G50440	0.000527924	2.82885	2.82885
AT3G50750	0.000404369	0.340676	-2.93534
AT3G51050	0.00154748	1.70183	1.70183
AT3G51080	0.00019899	0.34745	-2.87811
AT3G51400	0.000367799	0.246211	-4.06155
AT3G51750	5.47e-05	9.161	9.161
AT3G51860	0.00116141	4.38067	4.38067
AT3G51870	0.0021171	0.480647	-2.08053
AT3G52180	0.00151044	1.99752	1.99752
AT3G52500	8.39e-05	0.250261	-3.99584
AT3G52550	0.0017357	0.241028	-4.14889
AT3G52750	0.000505694	0.459295	-2.17725
AT3G52800	0.00102468	1.58734	1.58734
AT3G52840	0.000640375	0.228363	-4.37898
AT3G52850	0.00110982	2.17115	2.17115
AT3G53130	2.95e-05	0.400148	-2.49908
AT3G53170	0.00147267	0.451563	-2.21453
AT3G53190	0.000721437	0.389769	-2.56562
AT3G53740	0.00120706	1.55179	1.55179
AT3G53970	0.000244186	2.23638	2.23638
AT3G53980	0.00229556	18.0116	18.0116
AT3G54010	5.69e-05	1.8404	1.8404
AT3G54090	0.00199657	0.556685	-1.79635
AT3G54820	0.000362999	4.40921	4.40921
AT3G54880	0.00175136	0.247417	-4.04177
AT3G54920	0.00056951	0.245034	-4.08106
AT3G55330	0.00040038	0.196752	-5.08253
AT3G55880	0.00164567	2.75041	2.75041
AT3G56320	0.000377094	2.5147	2.5147
AT3G56480	0.00178767	0.472683	-2.11558
AT3G56650	4.3e-05	0.25342	-3.94602
AT3G56910	0.000492729	0.371187	-2.69406
AT3G57010	3.58e-05	7.50194	7.50194
AT3G57330	0.00143768	0.331047	-3.02072
AT3G57540	0.0010998	4.57479	4.57479
AT3G57570	0.00172359	1.60632	1.60632
AT3G58120	0.00112126	0.229576	-4.35585
AT3G58170	0.000510432	1.71911	1.71911
AT3G59010	0.00125387	0.198635	-5.03436
AT3G59080	0.00218641	0.288043	-3.4717
AT3G59110	0.000779319	0.480498	-2.08117
AT3G59210	0.000495595	6.92298	6.92298
AT3G59770	0.000255145	2.169	2.169
AT3G60090	0.00215076	11.1393	11.1393
AT3G60580	0.00187104	0.310878	-3.21669
AT3G60690	0.000935774	2.29939	2.29939
AT3G61100	0.000852513	0.593471	-1.685
AT3G61200	0.000877121	1.83177	1.83177
AT3G61450	0.000787603	17.5345	17.5345
AT3G61460	0.00227271	1.91126	1.91126
AT3G61890	0.000557113	8.36562	8.36562
AT3G61980	0.000429923	1.51732	1.51732
AT3G62140	0.00223724	1.72514	1.72514
AT3G62590	0.00173817	1.71084	1.71084
AT3G62700	8.28e-05	2.77812	2.77812
AT3G62810	0.000334471	1.72445	1.72445
AT3G62870	0.000533134	1.6173	1.6173
AT3G63140	0.00100002	0.257843	-3.87833
AT3G63290	0.000153241	0.00238656	-419.013
AT3G63490	0.000136182	0.361778	-2.76412
AT3G66652	0.00208132	1.52394	1.52394
AT4G00238	0.00136586	1.80117	1.80117
AT4G00330	0.00178968	0.389981	-2.56422
AT4G00400	0.00129698	0.127322	-7.85413
AT4G00950	8.51e-05	0.247093	-4.04705
AT4G01100	0.00104423	1.90117	1.90117
AT4G01330	0.00171494	0.195734	-5.10897
AT4G01360	6.08e-05	13.7949	13.7949
AT4G01550	0.000366521	2.14573	2.14573
AT4G01890	0.00104456	0.0819989	-12.1953
AT4G02230	4.87e-05	1.93156	1.93156
AT4G02530	0.0012216	0.392116	-2.55027
AT4G02710	0.00230601	1.71309	1.71309
AT4G03080	0.00195855	0.628398	-1.59135
AT4G03110	5.95e-06	0.136241	-7.33995
AT4G03200	0.00224532	2.92351	2.92351
AT4G03280	0.000130741	0.376594	-2.65538
AT4G03320	0.00150366	1.95901	1.95901
AT4G03420	0.000177457	2.13405	2.13405
AT4G03510	0.000403507	0.277332	-3.60579
AT4G03820	0.000434937	4.83903	4.83903
AT4G04570	0.0011812	0.0320179	-31.2325
AT4G04640	0.00206532	0.471427	-2.12122
AT4G04840	0.00100566	0.0765074	-13.0706
AT4G04955	0.000391662	0.19087	-5.23916
AT4G05020	0.0022468	2.31949	2.31949
AT4G05090	0.00132266	0.540696	-1.84947
AT4G05330	0.00225911	0.311517	-3.2101
AT4G08900	0.000889547	1.86669	1.86669
AT4G08920	0.000900115	0.589004	-1.69778
AT4G09160	0.000245506	0.288731	-3.46343
AT4G09500	0.00129734	2.04484	2.04484
AT4G09650	0.00117487	0.313763	-3.18712
AT4G10050	0.000558733	2.13468	2.13468
AT4G10955	0.00197312	0.1718	-5.82073
AT4G11010	0.00168988	2.14812	2.14812
AT4G11175	0.00140544	0.61297	-1.6314
AT4G11220	0.00042891	2.06148	2.06148
AT4G11960	0.000496819	1.61864	1.61864
AT4G12420	0.00198264	0.28971	-3.45173
AT4G12730	0.00030391	0.172584	-5.79429
AT4G13210	0.00158601	0.11243	-8.8944
AT4G13340	7.22e-05	0.187888	-5.32231
AT4G13360	0.00185426	1.84593	1.84593
AT4G13800	0.000251939	16.9944	16.9944
AT4G14368	0.000218843	0.0732948	-13.6435
AT4G15800	0.000786052	0.355251	-2.81491
AT4G16050	0.00126467	22.175	22.175
AT4G16155	0.00015353	0.362047	-2.76207
AT4G16190	0.00181159	3.37837	3.37837
AT4G16210	0.000873758	1.61704	1.61704
AT4G16360	2.56e-05	4.09807	4.09807
AT4G16720	0.00209953	1.50614	1.50614
AT4G16750	0.00010688	4.49686	4.49686
AT4G16870	0.000513279	0.261969	-3.81724
AT4G16980	4.76e-06	0.0685898	-14.5794
AT4G16990	0.00121839	0.157491	-6.34957
AT4G17080	0.00184979	0.526388	-1.89974
AT4G17550	0.000234348	3.94593	3.94593
AT4G17600	0.000369308	0.331101	-3.02022
AT4G17810	0.000433725	0.134894	-7.4132
AT4G17870	0.00103018	0.346592	-2.88524
AT4G17940	0.00155638	1.96561	1.96561
AT4G18100	0.00074856	1.61435	1.61435
AT4G18205	0.000554855	0.236284	-4.2322
AT4G18440	0.00219644	0.402221	-2.4862
AT4G18590	0.00073085	0.55223	-1.81084
AT4G18950	0.00207208	0.44662	-2.23904
AT4G18970	0.000177642	0.0648586	-15.4182
AT4G19390	0.00133245	3.86161	3.86161
AT4G19530	0.000562468	0.158469	-6.31039
AT4G19550	0.00118905	2.27158	2.27158
AT4G19985	0.00154429	0.347916	-2.87425
AT4G20150	0.000870956	1.5115	1.5115
AT4G21280	0.000498333	0.170935	-5.85019
AT4G21320	0.000878277	6.7363	6.7363
AT4G21323	0.000344247	3.02749	3.02749
AT4G21410	0.00213391	0.446267	-2.24081
AT4G21480	0.00177482	2.73293	2.73293
AT4G21570	0.000310836	3.72743	3.72743
AT4G22220	0.000428595	2.15454	2.15454
AT4G22260	0.00117114	1.7622	1.7622
AT4G22285	0.0021025	1.55407	1.55407
AT4G22490	0.0008667	0.131205	-7.62169
AT4G22505	0.000875218	0.126245	-7.92109
AT4G22513	0.00132113	0.167435	-5.97248
AT4G22520	0.000177766	0.241975	-4.13266
AT4G22560	0.00014234	0.358889	-2.78638
AT4G22790	0.000779988	0.3927	-2.54647
AT4G22950	0.00174451	0.233686	-4.27925
AT4G23270	0.00158759	0.465672	-2.14743
AT4G23290	0.00105931	0.164264	-6.08776
AT4G23630	0.00191208	2.36593	2.36593
AT4G23820	4.88e-06	0.0820262	-12.1912
AT4G23880	0.000912246	2.41875	2.41875
AT4G24090	0.000741745	0.501288	-1.99486
AT4G24230	0.00183842	0.176718	-5.65873
AT4G24350	0.00145211	0.0332017	-30.119
AT4G24800	0.00214186	2.4388	2.4388
AT4G25050	0.000970412	0.172638	-5.79248
AT4G25080	0.00133016	0.224602	-4.45232
AT4G25260	0.00144265	0.327907	-3.04965
AT4G26270	0.00149162	3.03989	3.03989
AT4G26555	0.000831408	0.380813	-2.62596
AT4G26610	0.00149699	0.556757	-1.79612
AT4G26750	0.00150742	1.72459	1.72459
AT4G26940	0.000695315	1.91193	1.91193
AT4G27020	0.00190152	1.81678	1.81678
AT4G27380	0.000769956	1.64013	1.64013
AT4G27600	0.000595731	0.548392	-1.82351
AT4G29010	4.3e-05	2.30769	2.30769
AT4G29110	0.000123361	1.70595	1.70595
AT4G29310	3.75e-05	0.174219	-5.73989
AT4G29950	0.00152182	0.469383	-2.13046
AT4G30460	7.54e-05	3.81243	3.81243
AT4G30690	0.00130884	0.30769	-3.25002
AT4G30840	0.000977207	1.91553	1.91553
AT4G31050	0.00195432	0.456566	-2.19026
AT4G31360	0.00215288	0.503152	-1.98747
AT4G31670	0.000551994	1.71363	1.71363
AT4G31850	0.00128401	0.49509	-2.01983
AT4G32390	0.00111004	1.68167	1.68167
AT4G32570	0.000574072	0.521617	-1.91712
AT4G32710	0.00182652	0.426336	-2.34557
AT4G32920	8.62e-05	4.50328	4.50328
AT4G33000	0.000266911	0.264058	-3.78704
AT4G33440	0.000994822	2.38629	2.38629
AT4G33500	0.000427173	0.603594	-1.65674
AT4G33625	0.00128657	0.544116	-1.83784
AT4G33770	0.00223863	1.69023	1.69023
AT4G34000	1.47e-05	1.89699	1.89699
AT4G34220	0.000632361	0.332356	-3.00882
AT4G34870	0.000503865	1.84501	1.84501
AT4G35050	0.00223707	1.56959	1.56959
AT4G35560	6.22e-05	4.88924	4.88924
AT4G35900	0.000711864	0.203648	-4.91044
AT4G36210	0.000703741	2.56136	2.56136
AT4G36240	0.00094308	4.56758	4.56758
AT4G36410	0.00190082	0.1991	-5.02259
AT4G37040	0.000398108	0.447798	-2.23315
AT4G37110	0.00169116	0.416502	-2.40095
AT4G37240	0.000104083	0.0739182	-13.5285
AT4G37780	0.00196602	0.0970305	-10.306
AT4G37800	0.00050618	0.193484	-5.16838
AT4G37930	0.00167931	0.321892	-3.10663
AT4G38020	0.00109015	1.97661	1.97661
AT4G38100	0.00220846	1.80685	1.80685
AT4G38160	0.000272855	0.370452	-2.6994
AT4G38225	0.00171222	0.53887	-1.85574
AT4G38650	0.00227308	0.4637	-2.15656
AT4G38690	0.00134152	0.382667	-2.61324
AT4G38810	0.000972958	2.16326	2.16326
AT4G38850	0.0012912	0.146825	-6.81081
AT4G38860	0.000698039	0.168754	-5.92579
AT4G38920	6.03e-05	1.59382	1.59382
AT4G38950	0.000570819	0.225615	-4.43233
AT4G38970	0.00213786	0.361023	-2.76991
AT4G39710	0.000722496	0.121855	-8.20645
AT4G39970	0.000748946	0.143803	-6.95394
AT5G01240	0.00181174	0.490507	-2.03871
AT5G01520	0.000156463	11.5553	11.5553
AT5G01940	0.00222353	2.90071	2.90071
AT5G01990	0.00104669	1.89363	1.89363
AT5G02120	0.000281146	0.299709	-3.33657
AT5G02390	0.0016307	0.141375	-7.07339
AT5G02440	0.000229112	0.325932	-3.06812
AT5G02560	0.00140845	2.71349	2.71349
AT5G02620	3.52e-05	2.16476	2.16476
AT5G02640	0.00159945	2.6189	2.6189
AT5G03200	0.00148145	1.6036	1.6036
AT5G03285	0.000672457	3.0851	3.0851
AT5G03360	1.18e-05	0.10263	-9.74377
AT5G03720	0.00155302	0.0639886	-15.6278
AT5G03990	0.001432	2.0921	2.0921
AT5G04040	0.00132887	0.529004	-1.89035
AT5G04140	0.00143891	0.371155	-2.69429
AT5G04310	5.74e-05	0.149469	-6.69034
AT5G04490	0.00179333	0.468192	-2.13588
AT5G05130	8.85e-05	1.98197	1.98197
AT5G05350	0.000224818	2.22668	2.22668
AT5G05440	0.00045537	0.0780902	-12.8057
AT5G06340	0.000149342	0.561959	-1.77949
AT5G06870	0.00163441	0.111738	-8.94951
AT5G07570	0.00022311	0.0366555	-27.281
AT5G07920	0.00132489	1.88063	1.88063
AT5G08150	0.00024153	0.0671079	-14.9014
AT5G08280	0.00134659	0.52998	-1.88686
AT5G08330	0.000668369	0.204253	-4.89589
AT5G08550	0.00196397	1.5624	1.5624
AT5G08650	1.84e-05	0.462693	-2.16126
AT5G09650	0.000283269	0.466957	-2.14153
AT5G10030	0.000597948	0.166262	-6.01461
AT5G10290	0.000636137	0.48273	-2.07155
AT5G10320	0.0019082	0.223194	-4.48042
AT5G10870	0.00187108	1.52082	1.52082
AT5G10920	0.00100987	1.65246	1.65246
AT5G10930	0.00148632	8.55403	8.55403
AT5G11110	7.46e-05	3.82733	3.82733
AT5G12140	0.000549189	2.03126	2.03126
AT5G13200	0.000740964	2.61278	2.61278
AT5G13205	0.00227035	5.15394	5.15394
AT5G13430	0.00133014	1.58253	1.58253
AT5G13510	0.00126812	0.516284	-1.93692
AT5G13630	0.000517138	0.567674	-1.76157
AT5G13880	0.00175409	4.17073	4.17073
AT5G14120	2.05e-05	0.127044	-7.87128
AT5G14910	0.000116636	0.383599	-2.60689
AT5G14920	0.00073653	0.122489	-8.16397
AT5G15190	0.000111879	9.7853	9.7853
AT5G15310	0.00184782	0.527227	-1.89672
AT5G15500	0.00154336	42.0522	42.0522
AT5G15580	0.00217875	0.442409	-2.26035
AT5G16030	0.000241033	0.0842944	-11.8632
AT5G16380	0.000318793	2.74432	2.74432
AT5G16400	0.00115674	0.459551	-2.17604
AT5G16450	0.000506201	3.933	3.933
AT5G16720	0.000162654	0.445963	-2.24234
AT5G17190	0.00215901	1.90525	1.90525
AT5G17230	0.00127987	0.470075	-2.12732
AT5G17540	0.000695196	2.36992	2.36992
AT5G17880	0.000744254	0.631592	-1.5833
AT5G18380	0.000284221	1.64349	1.64349
AT5G18570	0.00144733	0.476246	-2.09976
AT5G18930	0.00212894	0.50331	-1.98685
AT5G19220	0.000885166	0.363326	-2.75235
AT5G19390	0.00120005	0.573253	-1.74443
AT5G19780	0.00211044	0.332182	-3.0104
AT5G19850	0.0015478	1.75389	1.75389
AT5G20250	0.000283055	0.0100979	-99.0304
AT5G20630	0.000296107	0.0370012	-27.0262
AT5G20700	0.000131908	2.76628	2.76628
AT5G20740	0.000708717	0.0995811	-10.0421
AT5G21430	0.00217239	0.102196	-9.78515
AT5G21920	0.00163851	0.434285	-2.30263
AT5G22280	0.000723052	0.0985621	-10.1459
AT5G22290	0.0016297	5.27411	5.27411
AT5G22320	0.00161748	1.78165	1.78165
AT5G22920	0.00134685	0.0509101	-19.6425
AT5G22940	0.000615411	0.265043	-3.77298
AT5G23210	0.00162974	0.126057	-7.93292
AT5G23460	0.000602819	2.13084	2.13084
AT5G23570	7.48e-05	2.13271	2.13271
AT5G24080	0.00227149	8.74941	8.74941
AT5G24105	0.000571835	0.147632	-6.77358
AT5G24690	0.00080586	1.55205	1.55205
AT5G25110	0.00199079	8.07955	8.07955
AT5G25460	0.000652956	0.536046	-1.86551
AT5G25620	0.00162028	1.72402	1.72402
AT5G25754	0.00166295	1.59239	1.59239
AT5G25780	0.00215378	1.57141	1.57141
AT5G25980	0.00165916	0.0648047	-15.431
AT5G26920	0.00229543	0.163741	-6.10719
AT5G27290	0.00191302	0.0845173	-11.8319
AT5G27380	0.00232504	0.466355	-2.14429
AT5G27390	0.00135067	0.398102	-2.51192
AT5G28020	0.00136893	0.238199	-4.19817
AT5G28490	0.000930843	0.511392	-1.95545
AT5G28630	0.000893097	0.0669982	-14.9258
AT5G28740	0.00167631	1.50611	1.50611
AT5G28770	8.77e-05	0.0109586	-91.2522
AT5G28840	0.000512687	0.474951	-2.10548
AT5G29000	0.0010005	2.76846	2.76846
AT5G30490	0.00179164	0.173726	-5.75621
AT5G32450	0.00210237	0.274252	-3.64628
AT5G34930	0.000995512	1.64012	1.64012
AT5G35630	0.00166148	0.262803	-3.80513
AT5G35790	0.00168687	0.303708	-3.29264
AT5G36700	0.00190205	0.350751	-2.85103
AT5G37530	0.00220103	3.77384	3.77384
AT5G37670	0.000569341	8.15491	8.15491
AT5G38410	0.000730683	0.0766223	-13.051
AT5G38420	0.00143296	0.0460399	-21.7203
AT5G38640	0.000661328	1.97442	1.97442
AT5G38930	0.000169818	0.0725687	-13.78
AT5G38940	0.000405205	0.286595	-3.48924
AT5G39860	0.00176235	0.0851521	-11.7437
AT5G40020	0.000719381	1.75733	1.75733
AT5G40382	0.000144741	47.5861	47.5861
AT5G40610	0.000365555	0.487997	-2.04919
AT5G40760	0.00170098	1.73335	1.73335
AT5G41580	0.000193846	1.59822	1.59822
AT5G41620	0.00185869	1.81901	1.81901
AT5G41740	3.37e-05	0.158043	-6.32738
AT5G41960	0.00123403	1.79909	1.79909
AT5G42060	0.00130607	1.72442	1.72442
AT5G42100	0.000545763	0.470117	-2.12713
AT5G42300	0.00218068	1.98984	1.98984
AT5G42570	0.000685933	2.28793	2.28793
AT5G43400	0.00115666	2.39553	2.39553
AT5G43750	0.000314278	0.221226	-4.52026
AT5G44020	0.00182396	0.0831118	-12.032
AT5G44340	0.00092271	0.425222	-2.35171
AT5G44500	0.00141471	1.65285	1.65285
AT5G44870	0.000947499	0.537515	-1.86041
AT5G45100	0.00105439	1.7585	1.7585
AT5G45170	0.000247289	0.574718	-1.73998
AT5G45275	0.000587073	2.53619	2.53619
AT5G45810	0.00225078	4.44984	4.44984
AT5G45820	0.00110272	0.150455	-6.6465
AT5G45920	0.00203146	2.63212	2.63212
AT5G46090	0.00206352	0.617027	-1.62068
AT5G46270	0.00170356	0.572309	-1.74731
AT5G46490	5.1e-05	0.244314	-4.09309
AT5G46780	0.00224346	0.407477	-2.45413
AT5G46800	0.00215136	0.537009	-1.86217
AT5G47190	0.00125408	0.408146	-2.4501
AT5G47400	8.19e-05	2.1062	2.1062
AT5G47610	0.000354408	4.58299	4.58299
AT5G47840	0.0012169	0.46807	-2.13643
AT5G48400	0.000152541	0.261941	-3.81765
AT5G48480	0.000862128	2.35638	2.35638
AT5G48790	0.000814831	0.302765	-3.30289
AT5G49710	2.84e-05	0.511231	-1.95606
AT5G49990	0.000412599	3.38821	3.38821
AT5G50670	0.000504196	0.528622	-1.89171
AT5G50770	1.15e-05	27.9945	27.9945
AT5G51010	0.00151808	0.308097	-3.24573
AT5G51560	0.000196585	0.409838	-2.43999
AT5G51630	0.000939354	0.34668	-2.88451
AT5G52120	0.00182939	0.250732	-3.98832
AT5G52170	0.000262958	2.05057	2.05057
AT5G52290	0.00114489	3.98874	3.98874
AT5G52300	5.54e-05	71.7433	71.7433
AT5G52310	0.00121142	21.2711	21.2711
AT5G52470	0.00219913	1.7251	1.7251
AT5G53120	0.000159549	8.73393	8.73393
AT5G55070	0.00174391	2.0678	2.0678
AT5G55220	0.00139199	0.577616	-1.73125
AT5G55280	0.00086671	0.48364	-2.06765
AT5G55620	0.000115187	0.0766729	-13.0424
AT5G56270	0.00230681	2.10776	2.10776
AT5G56360	0.00197998	1.69996	1.69996
AT5G56490	0.000859122	0.105182	-9.50733
AT5G56840	0.00168905	0.0232953	-42.9272
AT5G57050	0.00189095	11.2402	11.2402
AT5G57270	0.00207394	1.94491	1.94491
AT5G57350	0.00139686	2.85785	2.85785
AT5G57490	0.00155138	0.573808	-1.74274
AT5G57610	4.14e-05	3.41135	3.41135
AT5G57840	0.00109652	2.13097	2.13097
AT5G58070	0.000714823	2.50756	2.50756
AT5G58470	0.000900417	2.90494	2.90494
AT5G58490	0.000805734	2.06211	2.06211
AT5G58700	0.00117115	2.44078	2.44078
AT5G58710	7.17e-05	1.62456	1.62456
AT5G58740	0.000830785	1.62172	1.62172
AT5G59220	0.0017872	37.3234	37.3234
AT5G60160	0.00229873	1.87815	1.87815
AT5G60270	0.00056325	0.521331	-1.91817
AT5G60450	8.94e-06	1.65549	1.65549
AT5G60580	0.00121943	2.53402	2.53402
AT5G60710	0.000828347	0.414729	-2.41121
AT5G60750	0.00192	0.61336	-1.63036
AT5G60850	0.00173224	1.75147	1.75147
AT5G61070	0.00152681	0.246762	-4.05249
AT5G61440	0.0018957	0.087399	-11.4418
AT5G61865	0.00164427	2.8873	2.8873
AT5G62050	0.000752552	1.6989	1.6989
AT5G62090	0.0010511	1.99048	1.99048
AT5G62280	4.57e-05	0.0771747	-12.9576
AT5G62360	0.000445123	0.00524898	-190.513
AT5G62530	0.000481589	3.90419	3.90419
AT5G62840	0.00192478	0.392601	-2.54712
AT5G63000	8.8e-05	2.60229	2.60229
AT5G63020	0.00124961	0.390361	-2.56173
AT5G63060	0.00193223	0.494658	-2.0216
AT5G63470	4.58e-05	0.247621	-4.03843
AT5G63820	0.000572876	0.188119	-5.31579
AT5G64040	0.000806247	0.225715	-4.43037
AT5G64210	0.00196053	8.91384	8.91384
AT5G64300	0.00215419	0.664437	-1.50503
AT5G64380	6.21e-05	0.59766	-1.67319
AT5G64410	0.00141177	0.210476	-4.75114
AT5G64430	0.000320631	2.96346	2.96346
AT5G64570	0.000467059	0.209312	-4.77755
AT5G64620	0.000228751	0.318588	-3.13885
AT5G65410	0.000553154	0.546789	-1.82886
AT5G65830	0.000546709	1.80673	1.80673
AT5G65990	0.000728214	4.32138	4.32138
AT5G66110	0.000278507	11.0557	11.0557
AT5G66330	0.00073611	0.347677	-2.87623
AT5G66400	0.00166722	101.096	101.096
AT5G66460	0.000244664	4.09619	4.09619
AT5G66985	0.00153368	0.224914	-4.44615
AT5G67020	0.000738381	0.331574	-3.01592
AT5G67060	0.00116635	0.22656	-4.41384
AT5G67260	4.72e-05	0.575518	-1.73757
