# Supplementary material for: Genome-Wide Quantitative Identification of DNA Differentially Methylated Sites in Arabidopsis Seedlings Growing at Different Water Potential
Source: PLoS One. 2013 Apr 8;8(4):e59878. doi: 10.1371/journal.pone.0059878 (PMC3620116; doi:10.1371/journal.pone.0059878)
Supplement: Data Set S4 — Gene Ontology enrichment analysis of the differentially expressed gene lists. (TXT) [file pone.0059878.s005.txt]

GO Term Description 	p-value 	FDR q-value 	"Enrichment (N, B, n, b) "
"Enriched GO terms in the Up regulated gene list, (*) starts mark terminal nodes in the DAG"			
response to osmotic stress 	1.36E-11	5.15E-08	"3.37 (24089,650,451,41) "
response to salt stress 	3.09E-11	5.86E-08	"3.41 (24089,611,451,39) "
response to water deprivation 	2.80E-09	3.54E-06	"4.12 (24089,324,451,25) "
response to water stimulus 	4.33E-09	4.10E-06	"4.03 (24089,331,451,25) "
response to abscisic acid stimulus* 	6.12E-08	4.64E-05	"3.24 (24089,462,451,28) "
response to abiotic stimulus 	3.78E-07	2.39E-04	"1.79 (24089,2263,451,76) "
response to cold *	4.77E-06	2.58E-03	"2.72 (24089,511,451,26) "
response to stress 	5.14E-06	2.43E-03	"1.56 (24089,3293,451,96) "
response to temperature stimulus 	1.15E-05	4.85E-03	"2.27 (24089,775,451,33) "
hyperosmotic salinity response *	2.06E-05	7.80E-03	"4.78 (24089,123,451,11) "
response to desiccation *	5.04E-05	1.74E-02	"8.90 (24089,36,451,6) "
hyperosmotic response 	2.02E-04	6.39E-02	"3.46 (24089,185,451,12) "
regulation of abscisic acid mediated signaling pathway* 	2.56E-04	7.45E-02	"8.61 (24089,31,451,5) "
heat acclimation *	2.79E-04	7.54E-02	"5.50 (24089,68,451,7) "
seed germination *	4.64E-04	1.17E-01	"3.97 (24089,121,451,9) "
response to chemical stimulus 	6.86E-04	1.62E-01	"1.43 (24089,2957,451,79) "
response to stimulus 	7.98E-04	1.78E-01	"1.28 (24089,5644,451,135) "
"Enriched GO terms in the Down regulated gene list, (*) starts mark terminal nodes in the DAG"			
plastid organization 	2.43E-32	9.23E-29	"8.72 (24104,250,553,50) "
photosynthesis 	7.61E-31	1.44E-27	"12.90 (24104,125,553,37) "
thylakoid membrane organization 	8.42E-31	1.06E-27	"10.90 (24104,164,553,41) "
plastid membrane organization 	8.42E-31	7.98E-28	"10.90 (24104,164,553,41) "
"photosynthesis, light reaction "	1.09E-28	8.23E-26	"15.35 (24104,88,553,31) "
glyceraldehyde-3-phosphate metabolic process 	4.61E-27	2.91E-24	"9.22 (24104,189,553,40) "
"isopentenyl diphosphate biosynthetic process, mevalonate-independent pathway *"	4.61E-27	2.50E-24	"9.22 (24104,189,553,40) "
isopentenyl diphosphate biosynthetic process 	8.76E-27	4.15E-24	"9.08 (24104,192,553,40) "
isopentenyl diphosphate metabolic process 	8.76E-27	3.69E-24	"9.08 (24104,192,553,40) "
pyruvate metabolic process 	1.08E-26	4.10E-24	"9.03 (24104,193,553,40) "
small molecule metabolic process 	3.50E-24	1.21E-21	"2.51 (24104,2327,553,134) "
cellular aldehyde metabolic process 	1.92E-23	6.07E-21	"6.82 (24104,275,553,43) "
pigment biosynthetic process 	3.56E-23	1.04E-20	"7.89 (24104,210,553,38) "
pigment metabolic process 	3.71E-23	1.01E-20	"6.91 (24104,265,553,42) "
photosystem II assembly 	5.24E-23	1.32E-20	"10.47 (24104,129,553,31) "
cofactor metabolic process 	8.48E-23	2.01E-20	"4.87 (24104,501,553,56) "
pentose-phosphate shunt *	1.04E-22	2.31E-20	"9.34 (24104,154,553,33) "
NADPH regeneration 	1.29E-22	2.72E-20	"9.28 (24104,155,553,33) "
heterocycle metabolic process 	1.41E-22	2.82E-20	"3.59 (24104,936,553,77) "
NADP metabolic process 	1.60E-22	3.03E-20	"9.22 (24104,156,553,33) "
response to blue light *	3.01E-22	5.44E-20	"11.62 (24104,105,553,28) "
organic substance metabolic process 	6.93E-22	1.19E-19	"3.94 (24104,742,553,67) "
nicotinamide nucleotide metabolic process 	6.95E-22	1.15E-19	"8.82 (24104,163,553,33) "
oxoacid metabolic process 	8.05E-22	1.27E-19	"2.80 (24104,1603,553,103) "
carboxylic acid metabolic process 	8.05E-22	1.22E-19	"2.80 (24104,1603,553,103) "
organic acid metabolic process 	8.43E-22	1.23E-19	"2.80 (24104,1604,553,103) "
pyridine nucleotide metabolic process 	1.04E-21	1.46E-19	"8.72 (24104,165,553,33) "
pyridine-containing compound metabolic process 	1.04E-21	1.41E-19	"8.72 (24104,165,553,33) "
carbohydrate derivative metabolic process 	1.09E-21	1.42E-19	"4.25 (24104,625,553,61) "
phospholipid biosynthetic process 	1.89E-21	2.39E-19	"5.77 (24104,340,553,45) "
cellular ketone metabolic process 	1.93E-21	2.36E-19	"2.77 (24104,1622,553,103) "
phospholipid metabolic process 	2.10E-20	2.49E-18	"5.19 (24104,395,553,47) "
oxidoreduction coenzyme metabolic process 	2.72E-20	3.13E-18	"7.30 (24104,209,553,35) "
chloroplast relocation *	6.72E-20	7.49E-18	"12.31 (24104,85,553,24) "
establishment of plastid localization 	6.72E-20	7.28E-18	"12.31 (24104,85,553,24) "
establishment of organelle localization 	1.23E-19	1.30E-17	"12.02 (24104,87,553,24) "
ncRNA metabolic process 	1.60E-19	1.64E-17	"5.05 (24104,397,553,46) "
rRNA processing *	3.86E-19	3.86E-17	"6.30 (24104,256,553,37) "
rRNA metabolic process 	4.42E-19	4.30E-17	"6.28 (24104,257,553,37) "
regulation of proton transport *	3.49E-18	3.31E-16	"13.08 (24104,70,553,21) "
monocarboxylic acid metabolic process 	5.08E-18	4.70E-16	"3.09 (24104,1044,553,74) "
chlorophyll biosynthetic process *	6.20E-18	5.59E-16	"11.02 (24104,91,553,23) "
tetrapyrrole biosynthetic process 	3.34E-17	2.94E-15	"9.08 (24104,120,553,25) "
cellular process 	6.66E-17	5.73E-15	"1.39 (24104,10841,553,345) "
cellular membrane organization 	8.04E-17	6.77E-15	"4.50 (24104,426,553,44) "
membrane organization 	8.04E-17	6.63E-15	"4.50 (24104,426,553,44) "
response to far red light *	1.68E-16	1.36E-14	"11.03 (24104,83,553,21) "
ncRNA processing 	2.16E-16	1.71E-14	"5.22 (24104,309,553,37) "
lipid biosynthetic process 	2.29E-16	1.77E-14	"3.06 (24104,970,553,68) "
chloroplast organization 	2.31E-16	1.75E-14	"6.91 (24104,183,553,29) "
porphyrin-containing compound biosynthetic process 	2.58E-16	1.92E-14	"8.87 (24104,118,553,24) "
response to red light* 	2.86E-16	2.08E-14	"10.77 (24104,85,553,21) "
biological regulation 	3.72E-16	2.66E-14	"1.70 (24104,5135,553,200) "
coenzyme metabolic process 	8.56E-16	6.01E-14	"4.62 (24104,377,553,40) "
cellular protein complex assembly 	2.96E-15	2.04E-13	"4.57 (24104,372,553,39) "
protein complex assembly 	2.96E-15	2.00E-13	"4.46 (24104,391,553,40) "
organophosphate metabolic process 	3.19E-15	2.12E-13	"3.17 (24104,826,553,60) "
tetraterpenoid biosynthetic process 	3.19E-15	2.09E-13	"10.38 (24104,84,553,20) "
carotenoid biosynthetic process *	3.19E-15	2.05E-13	"10.38 (24104,84,553,20) "
chlorophyll metabolic process 	3.64E-15	2.30E-13	"7.52 (24104,145,553,25) "
porphyrin-containing compound metabolic process 	5.01E-15	3.12E-13	"6.72 (24104,175,553,27) "
tetrapyrrole metabolic process 	5.80E-15	3.54E-13	"6.69 (24104,176,553,27) "
nucleotide metabolic process 	8.23E-15	4.95E-13	"3.68 (24104,568,553,48) "
protein complex subunit organization 	9.68E-15	5.73E-13	"4.30 (24104,405,553,40) "
tetraterpenoid metabolic process 	1.06E-14	6.18E-13	"9.79 (24104,89,553,20) "
carotenoid metabolic process 	1.06E-14	6.09E-13	"9.79 (24104,89,553,20) "
stomatal complex morphogenesis 	1.08E-14	6.10E-13	"8.02 (24104,125,553,23) "
phosphate-containing compound metabolic process 	1.36E-14	7.60E-13	"2.54 (24104,1373,553,80) "
phosphorus metabolic process 	1.42E-14	7.79E-13	"2.54 (24104,1374,553,80) "
nucleoside phosphate metabolic process 	1.50E-14	8.10E-13	"3.63 (24104,577,553,48) "
generation of precursor metabolites and energy 	1.56E-14	8.35E-13	"4.57 (24104,353,553,37) "
small molecule biosynthetic process 	2.02E-14	1.06E-12	"2.85 (24104,1011,553,66) "
regulation of ion transport 	2.61E-14	1.36E-12	"7.71 (24104,130,553,23) "
nucleobase-containing small molecule metabolic process 	4.10E-14	2.10E-12	"3.47 (24104,615,553,49) "
regulation of localization 	7.02E-14	3.55E-12	"6.33 (24104,179,553,26) "
glucose catabolic process 	9.51E-14	4.74E-12	"4.31 (24104,374,553,37) "
hexose catabolic process 	1.03E-13	5.09E-12	"4.30 (24104,375,553,37) "
monosaccharide catabolic process 	1.03E-13	5.02E-12	"4.30 (24104,375,553,37) "
glucose metabolic process 	1.19E-13	5.73E-12	"3.99 (24104,437,553,40) "
response to stimulus 	1.27E-13	6.03E-12	"1.59 (24104,5652,553,206) "
organic acid biosynthetic process 	1.50E-13	7.00E-12	"2.84 (24104,952,553,62) "
carboxylic acid biosynthetic process 	1.50E-13	6.91E-12	"2.84 (24104,952,553,62) "
cellular lipid metabolic process 	2.06E-13	9.40E-12	"2.61 (24104,1169,553,70) "
cofactor biosynthetic process 	2.07E-13	9.34E-12	"5.36 (24104,236,553,29) "
macromolecular complex assembly 	2.33E-13	1.04E-11	"3.83 (24104,467,553,41) "
cellular macromolecular complex assembly 	2.68E-13	1.18E-11	"3.89 (24104,448,553,40) "
carbohydrate catabolic process 	5.33E-13	2.32E-11	"3.98 (24104,416,553,38) "
macromolecular complex subunit organization 	6.56E-13	2.83E-11	"3.71 (24104,482,553,41) "
regulation of transport 	7.08E-13	3.02E-11	"6.64 (24104,151,553,23) "
cellular macromolecular complex subunit organization 	7.21E-13	3.04E-11	"3.77 (24104,462,553,40) "
hexose metabolic process 	1.25E-12	5.19E-11	"3.71 (24104,470,553,40) "
heterocycle biosynthetic process 	2.41E-12	9.95E-11	"3.49 (24104,524,553,42) "
response to bacterium 	3.18E-12	1.30E-10	"3.93 (24104,399,553,36) "
cellular component assembly 	3.27E-12	1.32E-10	"3.13 (24104,668,553,48) "
cellular component assembly at cellular level 	4.24E-12	1.69E-10	"3.16 (24104,649,553,47) "
monosaccharide metabolic process 	4.88E-12	1.93E-10	"3.48 (24104,513,553,41) "
serine family amino acid metabolic process 	9.05E-12	3.54E-10	"5.15 (24104,220,553,26) "
lipid metabolic process 	1.33E-11	5.15E-10	"2.25 (24104,1509,553,78) "
nitrogen compound metabolic process 	1.41E-11	5.40E-10	"1.87 (24104,2733,553,117) "
regulation of biological process 	2.61E-11	9.90E-10	"1.60 (24104,4723,553,173) "
cellular component organization 	3.04E-11	1.14E-09	"1.88 (24104,2568,553,111) "
biosynthetic process 	9.20E-11	3.42E-09	"1.62 (24104,4283,553,159) "
cellular nitrogen compound metabolic process 	1.04E-10	3.84E-09	"1.84 (24104,2654,553,112) "
response to light stimulus 	1.09E-10	3.96E-09	"2.55 (24104,975,553,57) "
anatomical structure morphogenesis 	1.17E-10	4.22E-09	"2.60 (24104,923,553,55) "
serine family amino acid biosynthetic process 	1.52E-10	5.43E-09	"5.39 (24104,178,553,22) "
cellular component organization or biogenesis 	1.74E-10	6.16E-09	"1.78 (24104,2912,553,119) "
establishment of localization 	1.82E-10	6.37E-09	"1.76 (24104,3016,553,122) "
defense response to bacterium *	1.95E-10	6.79E-09	"4.19 (24104,291,553,28) "
cellular nitrogen compound biosynthetic process 	3.24E-10	1.12E-08	"2.99 (24104,612,553,42) "
cysteine metabolic process 	3.59E-10	1.23E-08	"5.42 (24104,169,553,21) "
leaf morphogenesis 	7.60E-10	2.57E-08	"5.48 (24104,159,553,20) "
cellular biosynthetic process 	7.91E-10	2.65E-08	"1.62 (24104,3934,553,146) "
ion homeostasis 	9.45E-10	3.14E-08	"5.14 (24104,178,553,21) "
cellular component organization at cellular level 	9.58E-10	3.16E-08	"2.00 (24104,1808,553,83) "
chemical homeostasis 	1.06E-09	3.46E-08	"4.66 (24104,215,553,23) "
cation homeostasis *	1.06E-09	3.44E-08	"5.38 (24104,162,553,20) "
response to radiation 	1.13E-09	3.63E-08	"2.39 (24104,1038,553,57) "
response to abiotic stimulus 	1.26E-09	4.00E-08	"1.86 (24104,2268,553,97) "
photosynthetic electron transport chain 	1.42E-09	4.49E-08	"11.69 (24104,41,553,11) "
regulation of protein dephosphorylation *	1.99E-09	6.23E-08	"6.23 (24104,119,553,17) "
cellular homeostasis 	2.02E-09	6.27E-08	"4.03 (24104,281,553,26) "
cysteine biosynthetic process *	2.02E-09	6.24E-08	"5.19 (24104,168,553,20) "
cellular metabolic process 	2.18E-09	6.66E-08	"1.36 (24104,7888,553,247) "
regulation of dephosphorylation 	2.58E-09	7.83E-08	"6.12 (24104,121,553,17) "
primary metabolic process 	3.16E-09	9.52E-08	"1.38 (24104,7431,553,235) "
mRNA modification *	3.20E-09	9.56E-08	"7.03 (24104,93,553,15) "
response to red or far red light 	3.62E-09	1.07E-07	"3.69 (24104,331,553,28) "
sulfur compound metabolic process 	3.65E-09	1.07E-07	"3.25 (24104,443,553,33) "
homeostatic process 	3.83E-09	1.12E-07	"3.40 (24104,398,553,31) "
response to other organism 	3.89E-09	1.13E-07	"2.31 (24104,1074,553,57) "
regulation of biological quality 	4.82E-09	1.38E-07	"2.41 (24104,939,553,52) "
photosynthetic electron transport in photosystem I 	5.54E-09	1.58E-07	"12.11 (24104,36,553,10) "
regulation of cellular protein metabolic process 	8.58E-09	2.43E-07	"4.36 (24104,220,553,22) "
regulation of defense response 	9.72E-09	2.73E-07	"3.12 (24104,461,553,33) "
cellular cation homeostasis 	9.95E-09	2.77E-07	"5.61 (24104,132,553,17) "
carbohydrate metabolic process 	1.01E-08	2.78E-07	"1.98 (24104,1648,553,75) "
multi-organism process 	1.10E-08	3.03E-07	"2.25 (24104,1106,553,57) "
cellular chemical homeostasis 	1.14E-08	3.11E-07	"5.23 (24104,150,553,18) "
defense response 	1.20E-08	3.26E-07	"2.22 (24104,1138,553,58) "
starch biosynthetic process *	1.41E-08	3.79E-07	"5.16 (24104,152,553,18) "
regulation of innate immune response 	1.78E-08	4.74E-07	"3.43 (24104,356,553,28) "
regulation of immune response 	1.89E-08	5.00E-07	"3.42 (24104,357,553,28) "
regulation of immune system process 	2.13E-08	5.60E-07	"3.40 (24104,359,553,28) "
regulation of protein metabolic process 	2.45E-08	6.40E-07	"4.12 (24104,233,553,22) "
post-embryonic morphogenesis 	2.63E-08	6.82E-07	"3.80 (24104,275,553,24) "
regulation of response to stress 	2.71E-08	6.98E-07	"2.99 (24104,481,553,33) "
cellular ion homeostasis 	3.35E-08	8.59E-07	"5.18 (24104,143,553,17) "
protein autophosphorylation *	3.71E-08	9.44E-07	"5.49 (24104,127,553,16) "
regulation of plant-type hypersensitive response *	3.85E-08	9.72E-07	"3.50 (24104,324,553,26) "
sulfur compound biosynthetic process 	4.02E-08	1.01E-06	"3.22 (24104,393,553,29) "
catabolic process 	4.03E-08	1.00E-06	"1.92 (24104,1704,553,75) "
divalent metal ion transport *	4.07E-08	1.01E-06	"4.58 (24104,181,553,19) "
positive regulation of biosynthetic process 	4.86E-08	1.20E-06	"2.92 (24104,493,553,33) "
positive regulation of cellular biosynthetic process 	4.86E-08	1.19E-06	"2.92 (24104,493,553,33) "
organelle organization 	5.49E-08	1.33E-06	"1.99 (24104,1464,553,67) "
RNA metabolic process 	6.06E-08	1.46E-06	"2.04 (24104,1344,553,63) "
regulation of cellular response to stress 	6.66E-08	1.60E-06	"3.40 (24104,333,553,26) "
response to biotic stimulus 	6.78E-08	1.62E-06	"2.11 (24104,1196,553,58) "
divalent inorganic cation transport 	7.50E-08	1.78E-06	"4.41 (24104,188,553,19) "
metabolic process 	8.23E-08	1.94E-06	"1.26 (24104,10027,553,291) "
terpenoid biosynthetic process 	8.48E-08	1.98E-06	"4.17 (24104,209,553,20) "
cellular amino acid metabolic process 	8.68E-08	2.02E-06	"2.50 (24104,715,553,41) "
positive regulation of cellular metabolic process 	8.95E-08	2.07E-06	"2.84 (24104,506,553,33) "
regulation of programmed cell death 	9.50E-08	2.18E-06	"3.34 (24104,339,553,26) "
positive regulation of metabolic process 	1.03E-07	2.34E-06	"2.83 (24104,509,553,33) "
protein targeting to membrane* 	1.13E-07	2.57E-06	"3.31 (24104,342,553,26) "
regulation of cell death 	1.13E-07	2.55E-06	"3.31 (24104,342,553,26) "
cellular component organization or biogenesis at cellular level 	1.22E-07	2.73E-06	"1.71 (24104,2418,553,95) "
oxidation-reduction process 	1.43E-07	3.18E-06	"1.94 (24104,1502,553,67) "
starch metabolic process 	2.10E-07	4.66E-06	"4.33 (24104,181,553,18) "
maltose metabolic process *	2.87E-07	6.34E-06	"5.07 (24104,129,553,15) "
terpenoid metabolic process 	3.26E-07	7.15E-06	"3.84 (24104,227,553,20) "
regulation of phosphate metabolic process 	3.27E-07	7.12E-06	"4.44 (24104,167,553,17) "
regulation of phosphorus metabolic process 	3.27E-07	7.08E-06	"4.44 (24104,167,553,17) "
regulation of cellular process 	3.27E-07	7.04E-06	"1.49 (24104,4127,553,141) "
isoprenoid biosynthetic process 	3.45E-07	7.39E-06	"3.68 (24104,249,553,21) "
regulation of protein modification process 	4.22E-07	8.98E-06	"4.36 (24104,170,553,17) "
cellular amino acid biosynthetic process 	4.56E-07	9.65E-06	"2.81 (24104,466,553,30) "
nucleobase-containing compound metabolic process 	4.86E-07	1.02E-05	"1.69 (24104,2320,553,90) "
regulation of response to stimulus 	6.13E-07	1.28E-05	"2.53 (24104,604,553,35) "
"systemic acquired resistance, salicylic acid mediated signaling pathway *"	7.05E-07	1.47E-05	"3.82 (24104,217,553,19) "
positive regulation of catalytic activity 	7.71E-07	1.60E-05	"5.45 (24104,104,553,13) "
positive regulation of molecular function 	7.71E-07	1.59E-05	"5.45 (24104,104,553,13) "
cell differentiation 	7.72E-07	1.58E-05	"3.17 (24104,330,553,24) "
polysaccharide metabolic process 	8.57E-07	1.75E-05	"2.57 (24104,559,553,33) "
glucan metabolic process 	8.69E-07	1.76E-05	"3.06 (24104,356,553,25) "
salicylic acid metabolic process 	8.75E-07	1.77E-05	"4.14 (24104,179,553,17) "
electron transport chain 	9.50E-07	1.91E-05	"6.48 (24104,74,553,11) "
regulation of hydrogen peroxide metabolic process *	1.00E-06	2.00E-05	"4.33 (24104,161,553,16) "
isoprenoid metabolic process 	1.15E-06	2.28E-05	"3.42 (24104,268,553,21) "
cellular amino acid catabolic process 	1.43E-06	2.82E-05	"4.48 (24104,146,553,15) "
signal transduction 	1.52E-06	2.98E-05	"1.81 (24104,1638,553,68) "
response to carbohydrate stimulus 	1.68E-06	3.28E-05	"2.35 (24104,687,553,37) "
sulfur amino acid biosynthetic process 	1.80E-06	3.50E-05	"3.45 (24104,253,553,20) "
regulation of hormone levels 	1.84E-06	3.55E-05	"2.94 (24104,371,553,25) "
sulfur amino acid metabolic process 	2.32E-06	4.46E-05	"3.27 (24104,280,553,21) "
salicylic acid biosynthetic process *	2.40E-06	4.60E-05	"4.05 (24104,172,553,16) "
"defense response, incompatible interaction *"	2.41E-06	4.59E-05	"3.15 (24104,304,553,22) "
"positive regulation of transcription, DNA-dependent* "	2.45E-06	4.64E-05	"2.89 (24104,377,553,25) "
cellular response to jasmonic acid stimulus 	2.48E-06	4.69E-05	"3.51 (24104,236,553,19) "
jasmonic acid mediated signaling pathway *	2.48E-06	4.66E-05	"3.51 (24104,236,553,19) "
heterocycle catabolic process 	2.80E-06	5.23E-05	"3.63 (24104,216,553,18) "
positive regulation of gene expression 	2.82E-06	5.24E-05	"2.87 (24104,380,553,25) "
positive regulation of RNA metabolic process 	2.95E-06	5.46E-05	"2.86 (24104,381,553,25) "
regulation of reactive oxygen species metabolic process 	3.01E-06	5.55E-05	"3.99 (24104,175,553,16) "
MAPK cascade *	3.01E-06	5.52E-05	"3.99 (24104,175,553,16) "
establishment of localization in cell 	3.11E-06	5.66E-05	"1.90 (24104,1282,553,56) "
organ morphogenesis 	3.61E-06	6.55E-05	"3.18 (24104,288,553,21) "
positive regulation of nucleobase-containing compound metabolic process 	3.72E-06	6.71E-05	"2.82 (24104,386,553,25) "
positive regulation of nitrogen compound metabolic process 	3.72E-06	6.68E-05	"2.82 (24104,386,553,25) "
detection of biotic stimulus 	4.34E-06	7.76E-05	"5.58 (24104,86,553,11) "
positive regulation of macromolecule biosynthetic process 	5.09E-06	9.06E-05	"2.77 (24104,393,553,25) "
regulation of response to biotic stimulus 	5.45E-06	9.65E-05	"5.45 (24104,88,553,11) "
transcription from plastid promoter *	5.57E-06	9.82E-05	"6.88 (24104,57,553,9) "
polysaccharide biosynthetic process 	5.74E-06	1.01E-04	"2.57 (24104,474,553,28) "
response to organic substance 	6.43E-06	1.12E-04	"1.62 (24104,2258,553,84) "
intracellular protein kinase cascade 	6.62E-06	1.15E-04	"3.75 (24104,186,553,16) "
glucan biosynthetic process 	6.85E-06	1.19E-04	"3.27 (24104,253,553,19) "
response to hormone stimulus 	7.08E-06	1.22E-04	"1.86 (24104,1286,553,55) "
response to endogenous stimulus 	7.40E-06	1.27E-04	"1.86 (24104,1288,553,55) "
transport 	7.44E-06	1.27E-04	"1.52 (24104,2945,553,103) "
detection of stimulus 	8.09E-06	1.38E-04	"4.43 (24104,128,553,13) "
positive regulation of macromolecule metabolic process 	9.32E-06	1.58E-04	"2.68 (24104,407,553,25) "
disaccharide metabolic process 	9.42E-06	1.59E-04	"3.85 (24104,170,553,15) "
cellular nitrogen compound catabolic process 	1.06E-05	1.77E-04	"3.45 (24104,215,553,17) "
negative regulation of defense response *	1.08E-05	1.80E-04	"3.30 (24104,238,553,18) "
RNA processing 	1.13E-05	1.88E-04	"2.13 (24104,777,553,38) "
regulation of multi-organism process 	1.15E-05	1.90E-04	"5.05 (24104,95,553,11) "
cellular response to stimulus 	1.17E-05	1.93E-04	"1.56 (24104,2543,553,91) "
response to jasmonic acid stimulus 	1.36E-05	2.23E-04	"2.68 (24104,390,553,24) "
regulation of meristem development 	1.43E-05	2.34E-04	"3.71 (24104,176,553,15) "
phosphatidylglycerol biosynthetic process *	1.95E-05	3.17E-04	"6.84 (24104,51,553,8) "
phosphatidylglycerol metabolic process 	1.95E-05	3.16E-04	"6.84 (24104,51,553,8) "
salicylic acid mediated signaling pathway 	2.50E-05	4.04E-04	"2.89 (24104,302,553,20) "
cellular response to salicylic acid stimulus 	2.62E-05	4.21E-04	"2.88 (24104,303,553,20) "
indoleacetic acid biosynthetic process *	3.06E-05	4.89E-04	"5.01 (24104,87,553,10) "
plastid translation *	3.15E-05	5.02E-04	"19.37 (24104,9,553,4) "
indoleacetic acid metabolic process 	3.38E-05	5.36E-04	"4.95 (24104,88,553,10) "
regulation of metabolic process 	3.71E-05	5.86E-04	"1.49 (24104,2803,553,96) "
oligosaccharide metabolic process 	4.75E-05	7.48E-04	"3.35 (24104,195,553,15) "
response to chitin *	4.95E-05	7.76E-04	"2.60 (24104,369,553,22) "
response to cold 	5.90E-05	9.20E-04	"2.30 (24104,511,553,27) "
glycine catabolic process *	5.91E-05	9.18E-04	"6.93 (24104,44,553,7) "
serine family amino acid catabolic process 	5.91E-05	9.15E-04	"6.93 (24104,44,553,7) "
response to brassinosteroid stimulus *	5.99E-05	9.23E-04	"4.64 (24104,94,553,10) "
auxin biosynthetic process 	6.56E-05	1.01E-03	"4.59 (24104,95,553,10) "
response to chemical stimulus 	6.81E-05	1.04E-03	"1.46 (24104,2959,553,99) "
cellular glucan metabolic process 	7.22E-05	1.10E-03	"2.76 (24104,300,553,19) "
negative regulation of response to stimulus 	7.89E-05	1.20E-03	"2.74 (24104,302,553,19) "
regulation of meristem growth *	8.97E-05	1.35E-03	"3.76 (24104,139,553,12) "
L-serine metabolic process *	9.37E-05	1.41E-03	"10.38 (24104,21,553,5) "
positive regulation of cellular process 	9.87E-05	1.48E-03	"2.04 (24104,705,553,33) "
regulation of cellular metabolic process 	9.97E-05	1.49E-03	"1.49 (24104,2510,553,86) "
cellular hormone metabolic process 	1.03E-04	1.53E-03	"3.71 (24104,141,553,12) "
response to stress 	1.04E-04	1.54E-03	"1.42 (24104,3292,553,107) "
response to salicylic acid stimulus 	1.07E-04	1.58E-03	"2.47 (24104,389,553,22) "
protein polymerization 	1.10E-04	1.62E-03	"7.69 (24104,34,553,6) "
positive regulation of biological process 	1.53E-04	2.25E-03	"1.95 (24104,784,553,35) "
unsaturated fatty acid biosynthetic process *	1.55E-04	2.27E-03	"5.98 (24104,51,553,7) "
carbohydrate biosynthetic process 	1.60E-04	2.33E-03	"2.01 (24104,693,553,32) "
indole-containing compound biosynthetic process 	1.65E-04	2.39E-03	"4.11 (24104,106,553,10) "
glycine metabolic process 	1.76E-04	2.54E-03	"5.87 (24104,52,553,7) "
unsaturated fatty acid metabolic process 	1.76E-04	2.53E-03	"5.87 (24104,52,553,7) "
cellular response to hormone stimulus 	1.78E-04	2.55E-03	"2.09 (24104,606,553,29) "
GTP catabolic process *	1.80E-04	2.57E-03	"7.07 (24104,37,553,6) "
guanosine-containing compound catabolic process 	1.80E-04	2.56E-03	"7.07 (24104,37,553,6) "
cellular response to endogenous stimulus 	1.83E-04	2.59E-03	"2.08 (24104,607,553,29) "
water transport *	2.08E-04	2.93E-03	"4.00 (24104,109,553,10) "
fluid transport 	2.08E-04	2.92E-03	"4.00 (24104,109,553,10) "
innate immune response 	2.09E-04	2.93E-03	"2.30 (24104,436,553,23) "
metal ion transport 	2.20E-04	3.06E-03	"2.20 (24104,495,553,25) "
nucleic acid metabolic process 	2.34E-04	3.25E-03	"1.56 (24104,1850,553,66) "
aromatic compound biosynthetic process 	2.41E-04	3.34E-03	"2.11 (24104,557,553,27) "
auxin metabolic process 	2.41E-04	3.33E-03	"3.93 (24104,111,553,10) "
immune response 	2.46E-04	3.39E-03	"2.27 (24104,441,553,23) "
cellular aromatic compound metabolic process 	2.58E-04	3.53E-03	"1.94 (24104,743,553,33) "
regulation of developmental growth 	2.79E-04	3.80E-03	"2.99 (24104,204,553,14) "
indole-containing compound metabolic process 	2.79E-04	3.80E-03	"3.86 (24104,113,553,10) "
regulation of growth 	2.97E-04	4.02E-03	"2.84 (24104,230,553,15) "
purine ribonucleoside catabolic process 	3.22E-04	4.35E-03	"6.38 (24104,41,553,6) "
RNA biosynthetic process 	3.32E-04	4.47E-03	"2.70 (24104,258,553,16) "
hormone-mediated signaling pathway 	3.66E-04	4.90E-03	"2.06 (24104,572,553,27) "
purine nucleoside catabolic process 	3.69E-04	4.93E-03	"6.23 (24104,42,553,6) "
immune system process 	3.76E-04	5.00E-03	"2.05 (24104,573,553,27) "
regulation of catalytic activity 	3.78E-04	5.01E-03	"2.67 (24104,261,553,16) "
GTP metabolic process 	4.21E-04	5.56E-03	"6.08 (24104,43,553,6) "
fatty acid biosynthetic process 	4.46E-04	5.87E-03	"2.74 (24104,239,553,15) "
purine ribonucleotide metabolic process 	5.04E-04	6.61E-03	"3.33 (24104,144,553,11) "
cellular response to chemical stimulus 	5.09E-04	6.65E-03	"1.72 (24104,1067,553,42) "
regulation of molecular function 	5.11E-04	6.66E-03	"2.51 (24104,295,553,17) "
glutamate metabolic process *	5.14E-04	6.68E-03	"10.26 (24104,17,553,4) "
photosystem II oxygen evolving complex assembly *	5.25E-04	6.80E-03	"43.59 (24104,2,553,2) "
regulation of monopolar cell growth *	5.25E-04	6.78E-03	"43.59 (24104,2,553,2) "
tryptophan catabolic process *	6.46E-04	8.30E-03	"4.77 (24104,64,553,7) "
indole-containing compound catabolic process 	6.46E-04	8.27E-03	"4.77 (24104,64,553,7) "
indolalkylamine catabolic process 	6.46E-04	8.24E-03	"4.77 (24104,64,553,7) "
protein peptidyl-prolyl isomerization *	6.49E-04	8.26E-03	"9.69 (24104,18,553,4) "
purine ribonucleoside triphosphate metabolic process 	7.08E-04	8.98E-03	"3.43 (24104,127,553,10) "
ribonucleoside triphosphate metabolic process 	7.08E-04	8.95E-03	"3.43 (24104,127,553,10) "
purine nucleoside triphosphate metabolic process 	7.08E-04	8.92E-03	"3.43 (24104,127,553,10) "
nucleoside triphosphate metabolic process 	7.08E-04	8.89E-03	"3.43 (24104,127,553,10) "
S-glycoside metabolic process 	7.09E-04	8.88E-03	"3.20 (24104,150,553,11) "
glucosinolate metabolic process 	7.09E-04	8.85E-03	"3.20 (24104,150,553,11) "
glycosinolate metabolic process 	7.09E-04	8.82E-03	"3.20 (24104,150,553,11) "
response to light intensity *	7.43E-04	9.21E-03	"2.71 (24104,225,553,14) "
cellular polysaccharide biosynthetic process 	7.55E-04	9.32E-03	"2.18 (24104,419,553,21) "
ion transport 	8.34E-04	1.03E-02	"1.81 (24104,795,553,33) "
cellular developmental process 	8.96E-04	1.10E-02	"1.73 (24104,930,553,37) "
defense response to fungus *	9.05E-04	1.11E-02	"2.46 (24104,283,553,16) "
response to fungus 	9.10E-04	1.11E-02	"2.20 (24104,396,553,20) "
