# Supplementary material for: Genome-Wide Quantitative Identification of DNA Differentially Methylated Sites in Arabidopsis Seedlings Growing at Different Water Potential
Source: PLoS One. 2013 Apr 8;8(4):e59878. doi: 10.1371/journal.pone.0059878 (PMC3620116; doi:10.1371/journal.pone.0059878)
Supplement: Data Set S5 — Lists of genes used for Gene Ontology enrichment analysis. (TXT) [file pone.0059878.s006.txt]

All Arabidopsis genes AGI codes	All Arabidopsis genes OFFICIAL GENE SYMBOL	Genes with CG methylation in their promoters	Genes with CG demethylation in their promoters	Down Regulated genes	Up regulated genes
AT3G04220	AT3G04220	ANAC001	AT2G07709	AT2G46710	AT5G42570
AT5G11420	AT5G11420	ARV1	AT4G13100	AT5G48790	AT4G08900
AT5G02560	HTA12	LHY	LRP1	AT2G34010	CIPK5
AT3G16650	AT3G16650	PDH-E1 ALPHA	AT1G03440	ATPUP14	AT5G05130
AT2G31200	ADF6	IQD18	ATLP-1	AT4G24090	HTA12
AT4G26950	AT4G26950	CYP78A8	DNRL	AT3G21200	CYP71B19
AT5G25350	EBF2	AtRABA3	HSL1	AT1G75640	AT1G70160
AT2G27080	AT2G27080	CYP703A2	ATGLR3.3	AT1G01360	ALDH12A1
AT4G08800	AT4G08800	AT1G01300	AT1G62330	ATOCT3	AT4G09500
AT3G10950	AT3G10950	AT1G01310	AT1G70450	SCPL34	AT2G28840
AT1G47420	AT1G47420	AT1G01350	AT1G71840	AT2G01900	AT3G25870
AT3G26020	AT3G26020	HTR12	SUS2	crb	AT1G15230
AT1G53270	AT1G53270	AT1G01430	AT2G07779	AT3G04210	AT1G27150
AT2G17760	AT2G17760	AT1G01448	AT2G07718	AT3G45430	AT5G49990
AT3G55665	AT3G55665	AT1G01460	AT2G35075	AT1G13670	AT3G18160
AT5G09910	AT5G09910	ACS2	WRKY54	AT2G18300	AT2G15630
AT1G55850	ATCSLE1	AT1G01490	CYP76C3	RTL1	AT5G58700
AT3G04210	AT3G04210	AT1G01500	CKI1	AT1G68520	AT5G61865
AT5G11430	AT5G11430	AN	CYP77A6	RAV1	AT1G33260
AT2G38120	AUX1	AT1G01540	AT3G10710	LPA1	UBL5
AT2G31210	AT2G31210	AT1G01570	SKS13	FLA8	AHP4
AT3G16660	AT3G16660	CYP86A4	PAD3	AT1G65230	AT1G61340
AT5G02550	AT5G02550	PIP1C	AT3G42837	AT3G52550	AT4G13800
AT3G47090	AT3G47090	AT1G01650	AT3G51660	LSH1	AT1G33265
AT4G26960	AT4G26960	AT1G01660	ATPP2-A15	AT1G22330	AT4G16360
AT5G25340	AT5G25340	ATROPGEF2	AT3G54940	AT2G24395	AT3G16170
AT2G27070	ARR13	AT1G01710	ATGID1B	AT3G63490	AT5G15190
AT2G20390	AT2G20390	AT1G01730	AT3G63095	COBL8	tic20-IV
AT4G26965	AT4G26965	AT1G01760	AT3G63380	AT5G55620	HSA32
AT3G10960	AT3G10960	AT1G01770	AT4G14100	AT1G78230	AT4G21323
AT3G26010	AT3G26010	AT1G01840	AT4G16670	CRY1	WRKY2
AT1G53265	AT1G53265	AT1G01900	AT4G19540	AT2G43910	AT5G17190
AT1G47430	AT1G47430	AT1G01950	AT4G31890	TCH3	AT2G04350
AT1G47435	AT1G47435	EDA10	HSF4	AT2G27060	AT1G49560
AT2G31215	AT2G31215	ATSEC1A	AT5G01240	AT1G47440	AT5G63000
AT1G55840	AT1G55840	AT1G02020	BHLH071	PRPL11	AT3G09770
AT5G09900	EMB2107	AT1G02030	AT5G47490	BZIP61	AT2G46730
AT3G55677	AT3G55677	SPL8	AT5G47810	AT5G10290	COR413-PM1
AT2G17770	ATBZIP27	AT1G02070	ATTPPA	AT4G18590	AT2G20280
AT1G53260	AT1G53260	FUS5	AIL5	AT3G47070	AT3G25290
AT3G55670	AT3G55670	AT1G02110	AT5G59770	CIPK13	AT2G32170
AT5G25330	AT5G25330	ATRAB1B	AT5G61470	AT3G19850	ERD7
AT5G02540	AT5G02540	MEE63	AT1G01390	DELTA-TIP	AT5G03285
AT3G55646	AT3G55646	AT1G02145	AT1G01730	BXL2	AT1G15405
AT3G47080	AT3G47080	AT1G02150	SPL8	ATEXPA6	MES3
AT3G16670	AT3G16670	AT1G02160	AT1G02110	AMI1	AT5G23460
AT5G11400	AT5G11400	AT1G02190	LOL3	AT4G18205	PP2CA
AT3G04200	AT3G04200	AT1G02310	AT1G02620	AT5G62360	AT3G13672
AT2G20380	AT2G20380	GL22	AT1G02890	D6PKL1	AT5G38640
AT5G27590	AT5G27590	HFR1	AT1G03040	DRT112	AT2G16990
AT2G27060	AT2G27060	ATARFD1A	AT1G03220	AT1G63480	AT5G10920
AT4G26970	AT4G26970	PGP12	AT1G03850	AT1G21910	AT1G73680
AT5G39100	GLP6	AT1G02620	FLA9	AT4G38225	hyp1
AT3G26040	AT3G26040	BXL2	AT1G03905	AT4G29310	emb2444
AT1G47440	AT1G47440	AT1G02650	AT1G04010	AT5G18570	PGY2
AT3G10970	AT3G10970	AT1G02690	AT1G04150	ACL	AT4G10050
AT2G17787	AT2G17787	AT1G02700	AXR3	RALFL22	AT1G19490
AT3G55640	AT3G55640	AT1G02710	EFE	AT4G13340	ATHSRP54A
AT2G17785	AT2G17785	ATCSLD5	AT1G05210	pde191	AT1G53280
AT1G53290	AT1G53290	AT1G02740	AT1G05370	PSAH-1	AT5G56360
AT1G55870	AHG2	EMB2386	AT1G05835	AT1G10020	AT4G38020
AT2G17780	MCA2	AT1G02816	AT1G06020	AT3G19553	RHA2A
AT3G47070	AT3G47070	AT1G02830	AT1G06135	AT1G09750	AT3G53740
AT4G26980	AT4G26980	ATGSTF7	AT1G06730	AT3G25597	AT1G47565
AT2G38100	AT2G38100	AT1G03030	AT1G06850	AT3G18050	ECHIA
AT5G25320	AT5G25320	AT1G03080	AT1G07130	AT3G51400	AT2G35070
AT5G02530	AT5G02530	AT1G03100	AT1G07680	PGIP2	KUP11
AT5G11410	AT5G11410	PSAD-2	ATRNL	ATAB2	AT1G56230
AT3G16680	AT3G16680	AT1G03180	AT1G09157	AT1G18010	AT1G75400
AT2G20370	MUR3	AT1G03220	AT1G09750	AHB2	AT1G60990
AT3G10985	SAG20	AT1G03230	ATMPK1	RPL12-A	AT5G19850
AT5G39110	AT5G39110	AT1G03300	AT1G10340	AT5G63820	AT1G10280
AT5G27580	AGL89	AT1G03370	PGP10	SKU5	AT3G28950
AT2G27050	EIL1	AT1G03390	AT1G10770	AT5G03360	AT1G15930
AT1G53285	AT1G53285	AT1G03400	AT1G10950	YSL6	AT3G60090
AT1G47450	AT1G47450	AT1G03440	AT1G11330	AT4G19985	AT4G19550
AT1G53280	AT1G53280	BSU1	AT1G11700	ATGCH	AT5G41580
AT3G55650	AT3G55650	AT1G03495	ATBAG5	AT1G61450	AT4G03420
AT2G17790	VPS35A	AT1G03530	AT1G12230	AT2G30960	AT5G18380
AT3G47060	ftsh7	AT1G03560	AT1G12630	AT2G16380	AT4G38100
AT1G55860	UPL1	AT1G03687	ESR1	AT2G43140	AT5G65990
AT1G53282	AT1G53282	AT1G03700	AT1G13220	AT4G11175	Myb3
AT5G41690	AT5G41690	AT1G03710	AOC4	SBH2	AT5G44500
AT2G27040	AGO4	AT1G03720	AT1G14430	AT5G19390	ATCYS1
AT3G10915	AT3G10915	AT1G03740	AT1G14640	AT2G20900	AT4G13360
AT3G16610	AT3G16610	CHR9	SCPL50	AtPP2-A14	AT3G10130
AT3G26070	AT3G26070	AT1G03760	PDF1A	AT1G68810	AT5G22320
AT4G26910	AT4G26910	ATERF10	AT1G15400	CSP41a	LEA14
AT2G20360	AT2G20360	AT1G03840	AT1G15500	AT2G40020	BS14A
AT3G10910	AT3G10910	AT1G03850	AT1G15830	AT1G44920	afp1
AT5G27570	AT5G27570	AT1G03905	AT1G16190	AT3G05320	AT5G37670
AT5G11460	AT5G11460	AT1G03940	AT1G16390	atpD	MBD11
AT5G25310	AT5G25310	ATPCS2	AT1G17030	AT5G46780	AT3G55880
AT2G17720	AT2G17720	AT1G03990	AT1G17160	AT4G37240	AT2G29500
AT2G17723	AT2G17723	AT1G04000	LOX3	AT1G32470	NF-YA4
AT1G35035	AT1G35035	SUVR1	ATB BETA	AT4G14368	AT3G01350
AT2G27035	AT2G27035	TOM22-I	PGDH	CA1	PGRL1B
AT1G47460	AT1G47460	AT1G04080	AT1G18280	LYC	HIS1-3
AT1G35030	AT1G35030	IAA10	AT1G18850	AT5G46090	SEX4
AT1G47465	AT1G47465	SDD1	AT1G19320	AT2G30615	PIP2;5
AT1G55890	AT1G55890	AT1G04140	AT1G20110	OFP15	OXA1
AT5G09950	AT5G09950	AT1G04150	AT1G20360	gapA-2	AT5G45100
AT5G02590	AT5G02590	XIB	AT1G21680	AT4G38970	AT1G23190
AT5G27560	AT5G27560	AT1G04180	AT1G21740	AT2G18730	AT4G26940
AT5G41680	AT5G41680	AT1G04200	LEC1	AT1G62630	ATMRP10
AT4G26920	AT4G26920	AT1G04220	AT1G22380	AT4G01330	AT2G03430
AT3G10920	msd1	AT1G04230	AT1G22500	AT4G13210	AT4G20150
AT5G11475	AT5G11475	ERS2	SUC2	PPL2	AAO3
AT2G20350	AT2G20350	ATERF14	AT1G22910	ERD6	AT2G41905
AT5G25300	AT5G25300	AT1G04390	AT1G23710	FLA2	AT4G27380
AT5G11470	AT5G11470	CRY2	AT1G23780	AT1G79380	AT1G60190
AT2G17730	AT2G17730	AT1G04420	AT1G24290	AT3G08600	Pas1
AT5G25305	AT5G25305	AT1G04445	AT1G24360	ATCNGC10	AT5G65830
AT5G41685	AT5G41685	RIC3	AT1G24470	AT1G56210	AT3G62870
AT1G47470	AT1G47470	AT1G04480	ALB4	AT1G27020	AT1G62810
AT5G09940	AT5G09940	AT1G04500	AT1G25440	AT4G38860	AT3G15020
AT2G27020	pAG1	AT1G04560	AT1G25560	AT4G21410	AT5G03990
AT1G55880	AT1G55880	AAO4	AT1G26300	AT1G32460	ATCM2
AT3G26050	AT3G26050	XIA	AT1G26730	AT3G10120	AT1G77710
AT3G10930	AT3G10930	AT1G04610	MYB117	psaF	AT5G57270
AT5G27550	AT5G27550	AT1G04625	ANAC009	AT2G40330	AT1G73180
AT4G26930	MYB97	AT1G04650	AT1G27000	AT4G37800	AT5G45920
AT4G04190	AT4G04190	AT1G04660	ATHB54	AT2G30930	MSL4
AT1G47490	ATRBP47C	AT1G04680	AT1G27100	AT2G35390	AT3G02620
AT3G26090	RGS1	VAMP7B	AT1G27210	AT5G13510	AT4G19390
AT5G02580	AT5G02580	ATVAMP726	AT1G27530	AT1G61360	PLDALPHA1
AT5G11440	CID5	AT1G04778	ATU2AF35A	Suc1	ECT8
AT2G20340	AT2G20340	AT1G04780	AT1G27930	PGP6	AT3G61980
AT2G17740	AT2G17740	AT1G04810	AT1G28000	CLV1	AT2G43690
AT5G09930	ATGCN2	AT1G04840	NSL1	AT2G43945	AT3G12030
AT1G47485	AT1G47485	AT1G04850	AT1G28480	AT1G68585	phyB
AT2G27010	CYP705A9	AT1G04890	AT1G29110	CHUP1	GRF7
AT3G26085	AT3G26085	AT1G04910	AT1G29195	HEXO3	AT3G27870
AT1G47480	AT1G47480	AT1G04985	CIPK18	PUR_ALPHA-1	AT2G25690
AT3G55680	AT3G55680	AT1G05000	WRKY65	PMR6	AT2G29580
AT4G04180	AT4G04180	EFE	AT1G29660	AT5G30490	ATRBP1
AT5G02570	AT5G02570	AT1G05020	AT1G29980	AT5G25460	BTI1
AT3G26080	AT3G26080	AT1G05070	AT1G30130	ATRL6	AT5G01990
AT4G26940	AT4G26940	AT1G05080	AT1G30473	rps9	AT3G53980
AT3G16640	TCTP	AT1G05090	AT1G30530	AT5G63020	AT3G62810
AT5G11450	AT5G11450	MAPKKK18	AT1G30760	AT5G63060	AT5G13430
AT2G20330	AT2G20330	AT1G05120	AT1G30990	AT2G20030	AT2G45710
AT2G17750	AT2G17750	AT1G05135	AT1G31060	AT5G62840	SNZ
AT1G47497	AT1G47497	AT1G05150	PSAF	AT4G38650	PDCB4
AT2G27000	CYP705A8	AT1G05230	AT1G32250	F8H	PSBP-2
AT4G04175	AT4G04175	AT1G05280	AT1G32290	SAUR15	YSL8
AT1G47495	AT1G47495	ZIP5	AT1G32440	AT2G19880	AT1G67300
AT3G10940	AT3G10940	AT1G05310	AT1G32730	HDA18	SAC9
AT4G04170	AT4G04170	AT1G05370	AT1G32740	AT3G14840	AT5G66460
AT3G55690	AT3G55690	AT1G05430	AT1G32860	AtATG8e	AtMAPR2
AT5G09990	PROPEP5	AT1G05450	AT1G33290	scpl25	mtACP2
AT5G39170	AT5G39170	AT1G05550	AT1G34020	AT4G37110	AT5G15500
AT1G69580	AT1G69580	AT1G05577	AT1G34110	sigF	NF-YB1
AT5G09995	AT5G09995	ATCHX23	AT1G34150	ATHM1	AT4G02710
AT5G48320	AT5G48320	5PTASE13	AT1G34315	AT5G47190	CAX9
AT1G69587	AT1G69587	AT1G05650	PHI-1	AT5G49710	AT3G15350
AT1G69588	CLE45	AT1G05660	AT1G35420	AtPPa6	AT2G25570
AT4G08880	AT4G08880	AT1G05670	AT1G42430	PLA2-ALPHA	ATHB-7
AT1G35080	AT1G35080	AT1G05710	PMI1	AT3G25660	AT1G67920
AT1G13470	AT1G13470	AT1G05770	AT1G43245	GH3.3	IM
AT5G39160	AT5G39160	AT1G05790	SEU	AT3G56480	GLY3
AT1G69590	AT1G69590	AT1G05805	AT1G44130	AT3G15520	AOX2
AT5G39180	AT5G39180	AT1G05835	AT1G45140	AT5G60270	AT3G62140
AT5G41640	AT5G41640	AT1G05840	ABF2	AT5G56840	AT1G71840
AT5G09980	PROPEP4	POM1	AT1G47128	AT5G22920	AT1G11910
AT5G48310	AT5G48310	AT1G05870	AT1G47670	AT1G44130	AtHSD6
AT2G02590	AT2G02590	AT1G05890	YSL8	CBP60G	AT5G59220
AT4G08872	AT4G08872	AT1G05930	AT1G48560	AT4G02530	AT3G60690
AT4G08871	AT4G08871	AT1G06020	ATPREP2	AT1G29440	Obp4
AT4G08874	AT4G08874	AT1G06030	AT1G49990	AT2G45850	AT2G38950
AT4G08873	AT4G08873	STO	AT1G50410	AT3G63290	AT1G06148
AT4G08870	AT4G08870	AT1G06050	AT1G50620	cysD2	LTI78
AT1G13460	AT1G13460	AT1G06090	AT1G50630	AT4G17080	anac089
AT4G08876	AT4G08876	SKIP16	AT1G51570	ERD5	AT5G02620
AT4G08875	AT4G08875	AT1G06135	AT1G52020	AT1G52200	AT1G20490
AT4G08878	AT4G08878	AT1G06140	AT1G52130	SHM1	AT3G03170
AT1G53210	AT1G53210	AT1G06148	AT1G52360	AT2G26440	AT1G68610
AT1G35050	AT1G35050	AT1G06190	AT1G52510	AT5G66330	AT5G28740
AT5G09970	CYP78A7	MEE5	AT1G53233	hemA1	ROC5
AT1G69560	MYB105	AT1G06230	AT1G53270	AT1G22550	AT2G12400
AT2G38180	AT2G38180	AT1G06250	AT1G53660	ATNUDX27	AT1G31820
AT5G09978	pep7	AT1G06330	RTFL9	ATHX	AT2G25910
AT5G48340	AT5G48340	AT1G06340	AT1G53820	emb1273	GLN1;5
AT5G09975	AT5G09975	ATGPAT1	AT1G53930	AT-HSFA3	AT4G21570
AT4G08860	AT4G08860	PDS1	AT1G54030	AT4G31050	AT3G16990
AT4G08867	AT4G08867	AT1G06620	AT1G54115	AT3G23530	TAF15b
AT5G39185	AT5G39185	AT1G06630	AT1G54160	AT1G49790	AT1G24600
AT5G41670	AT5G41670	PSBP-1	AT1G54820	AGP41	ASY1
AT1G13490	AT1G13490	AT1G06720	SKS12	VDAC4	AT2G25650
AT4G08869	AT4G08869	AT1G06760	AHG2	AT1G18170	MSI3
AT4G08868	AT4G08868	AT1G06800	AT1G56165	AT5G51630	CIPK25
AT5G11480	AT5G11480	AT1G06840	EMB1303	hemC	AT3G28270
AT1G35060	AT1G35060	AT1G06850	AT1G56520	LOX3	HEN2
AT5G09960	AT5G09960	AT1G06870	AT1G57765	AT3G09580	AT4G30840
AT3G33377	AT3G33377	AT1G06923	AT1G58090	AGD13	ATMRP8
AT1G35040	AT1G35040	ATTIC110	AT1G58140	AT4G38690	AT1G30580
AT1G53200	AT1G53200	ATCHX14	HO4	UBC17	AT3G22440
AT5G48335	AT5G48335	AT1G06980	RXF12	PSBR	AT5G13200
AT1G69570	AT1G69570	AT1G06990	AT1G59835	TTL3	AHA3
AT3G49480	AT3G49480	ATEXO70B2	AT1G61740	AT1G03170	ALDH11A3
AT5G48330	AT5G48330	AT1G07030	AT1G61920	AT3G05800	ATSPS2F
AT4G08850	AT4G08850	AT1G07080	AT1G62390	AT3G59080	CYP707A4
AT2G38185	AT2G38185	AT1G07090	AT1G62520	CBL10	AT2G35840
AT3G49490	AT3G49490	AT1G07130	AT1G62580	PRE1	ERD14
AT4G26900	AT-HF	AT1G07135	AT1G62720	OFP16	AT1G02270
AT5G41660	AT5G41660	MAPKKK13	AT1G63330	SCRM2	AT3G03920
AT5G11490	AT5G11490	AT1G07170	AT1G63470	AT1G22900	AT5G02640
AT3G16600	AT3G16600	NDA1	ATRBOH F	CYT1	AT5G13205
AT1G13480	AT1G13480	AT1G07200	AT1G64180	AT1G75960	AT5G60160
AT3G55620	emb1624	AT1G07210	AT1G64470	AT1G49880	SGS3
AT2G38160	AT2G38160	AT1G07250	DVL12	AT1G10990	AT3G21660
AT5G41610	ATCHX18	AT1G07280	AT1G64650	AT1G48350	AT1G06210
AT1G53233	AT1G53233	AT1G07290	AT1G64770	AT5G51010	AT5G58490
AT3G10990	AT3G10990	AT1G07300	AT1G64920	PGLP1	AT1G34418
AT5G41612	AT5G41612	AT1G07310	AT1G65500	AT2G38600	AT5G66110
AT1G53230	Tcp3	AT1G07330	FRA3	AT3G53190	AT2G45245
AT5G39120	AT5G39120	ATSTP2	AT1G65590	AT2G43560	ATNADP-ME1
AT2G10895	AT2G10895	PCNA1	RGL1	AT5G22280	AT3G26380
AT2G10890	AT2G10890	AT1G07380	PMI2	SD1-13	AT5G41620
AT1G13430	ST4C	TRFL2	AT1G67310	AT1G35180	AT1G29370
AT4G08840	APUM11	AT1G07560	AT1G67750	AT1G51110	AT4G21480
AT5G02520	AT5G02520	APK1A	AT1G68350	AT1G31540	AT4G17940
AT2G38152	AT2G38152	PLL5	AT1G69030	AT5G38410	ISU1
AT3G55630	ATDFD	OBP2	AP1	ATPUP18	FUS5
AT5G41605	AT5G41605	AT1G07650	ATHB29	AT2G11150	G6PD6
AT2G38170	cax1	AT1G07710	AT1G69710	map1d	LTI65
AT3G33393	AT3G33393	AT1G07728	AT1G69870	AT1G44000	AT3G12060
AT1G53220	AT1G53220	ATEXO70H6	AT1G69990	CIPK20	AT5G42060
AT5G41600	BTI3	AT1G07740	AT1G70130	gme	CIPK19
AT1G13420	ST4B	AT1G07747	AT1G70220	AT1G53430	DELTA-VPE
AT5G39130	AT5G39130	AT1G07790	"ENT1,AT"	AT3G02700	AT1G66500
AT5G02510	AT5G02510	ECA1	AT1G70360	PPL1	PME31
AT4G08830	AT4G08830	AT1G07840	AT1G70590	AT1G23030	AT1G08480
AT5G02502	AT5G02502	AT1G07850	AT1G70630	hpr	AT1G64180
AT5G02505	AT5G02505	LBD1	AT1G70680	AT5G45170	SPDS3
AT1G53250	AT1G53250	ATRNL	CEL1	AT5G64380	GRP-3
AT3G55600	AT3G55600	AT1G07980	AT1G71080	AT1G62780	AT4G24800
AT5G48300	ADG1	AT1G08010	AT1G71360	TGA4	AT3G48660
AT5G41630	AT5G41630	AT1G08050	AT1G71450	DIN10	AT1G64370
AT5G39140	AT5G39140	ATNRT2:1	AT1G71960	AT1G19330	AT3G03341
AT1G13450	AT1G13450	ATCHX5	AT1G72840	HEME2	AT1G36280
AT4G08820	AT4G08820	AT1G08170	AT1G73230	AT2G32500	AT5G47610
AT3G55605	AT3G55605	AT1G08250	AT1G73580	RALFL33	PAP15
AT5G02500	HSC70-1	AT1G08270	AT1G73960	ACBP3	AT1G51140
AT2G38130	ATMAK3	AT1G08280	AT1G74390	AT1G31550	MES10
AT2G38150	AT2G38150	AT1G08290	AT1G74440	TOPP5	AT1G53000
AT3G55610	P5CS2	AT1G08315	AT1G74490	AT3G14770	AT1G34110
AT1G53240	AT1G53240	AT1G08320	AT1G74680	AT1G14345	AT1G77280
AT5G41620	AT5G41620	AT1G08340	AT1G75280	AT1G80325	AT3G15290
AT4G08810	sub1	AT1G08390	AT1G75600	AT5G38420	AT5G57840
AT5G39150	AT5G39150	AT1G08410	AVA-P4	OHP	PMDH1
AT5G39155	AT5G39155	HDA08	SKP1	Atf2	AT1G33102
AT1G35090	AT1G35090	CHLD	AT1G76360	AT1G49130	AT5G47400
AT1G13448	AT1G13448	AT1G08590	AT1G77100	ATCLH1	AT2G44310
AT1G13500	AT1G13500	ATRX	AT1G77180	AT1G33930	PECT1
AT5G13690	AT5G13690	AT1G08610	AT1G77765	AT1G68890	GPCR
AT2G10860	AT2G10860	AT1G08640	KOM	AT1G31690	AT3G52800
AT2G24630	ATCSLC08	AT1G08670	AT1G77880	RKL1	ARP1
AT4G24700	AT4G24700	AT1G08700	AT1G77910	AT5G62280	Rgl2
AT1G69630	AT1G69630	EDR1	AT1G78100	AMK2	AT1G17630
AT2G02630	AT2G02630	XIC	AT1G78110	AT1G22690	AT5G01520
AT4G16640	AT4G16640	AT1G08770	AT1G78290	CHL-CPN10	AT4G16050
AT1G51000	AT1G51000	AT1G08800	ATGGH2	ATGLR1.2	AT4G36210
AT5G48390	ATZIP4	BON3	AT1G78840	CYP71B7	AVA-P2
AT1G08280	AT1G08280	AT1G08880	VHA-A	CYP97A3	AT2G44300
AT3G49540	AT3G49540	AT1G08940	AT1G78980	FAD5	AT1G12400
AT1G13510	AT1G13510	HAP5C	PSBR	AT3G09050	AT2G33840
AT2G24640	UBP19	PGSIP5	EMB1135	AT3G14760	AT4G33770
AT5G13680	ABO1	AT1G09010	AT1G79410	AT5G56490	AT1G16515
AT2G10850	AT2G10850	SNF4	AT1G80810	AT2G46500	AT3G61200
AT1G51010	AT1G51010	AT1G09130	AT2G01140	AT1G75180	AT5G17540
AT2G02640	AT2G02640	ATPP2-B15	AT2G01480	ATPC1	MLP28
AT1G08290	AT1G08290	AT1G09170	RGA1	AT1G04800	AT1G69610
AT4G16630	AT4G16630	ATSAR1	VIT1	AT3G01860	AT2G05510
AT1G69620	Rpl34	AT1G09200	AT2G01920	AT3G06670	AT1G78850
AT3G31161	AT3G31161	AT1G09210	ATIDD5	AT4G27600	P5CS1
AT4G04200	AT4G04200	AT1G09245	AT2G02330	BES1	MYB305
AT3G49550	AT3G49550	AT1G09250	ANAC034	AT1G64510	RAB18
AT1G13520	AT1G13520	AT1G09270	ATUTR1	AT1G53340	AT1G11520
AT5G13670	AT5G13670	AT1G09280	AT2G02890	PGR3	AT3G14600
AT2G24610	ATCNGC14	AT1G09320	AT2G03550	TMAC2	AT3G62590
AT2G10880	AT2G10880	ATGOLS3	GEK1	AT4G24350	AT5G24080
AT4G16660	AT4G16660	AT1G09380	CR88	AT3G19480	AT3G48240
AT2G24617	AT2G24617	AT1G09390	AT2G04380	AT3G03000	THH1
AT2G24615	AT2G24615	AT1G09400	AT2G04630	AT1G53440	ZFHD1
AT3G49520	AT3G49520	G6PD4	AT2G07040	PSBQA	AT2G41620
AT1G69610	AT1G69610	ACLA-3	AT2G07749	fd	AT1G24735
AT2G02650	AT2G02650	AT1G09450	AT2G07743	SUMO5	AT4G16750
AT5G13660	AT5G13660	AT1G09520	AT2G07674	AT5G28630	AT5G41960
AT2G24625	AT2G24625	AT1G09610	AT2G07768	ATCSLA07	AT4G22285
AT4G24710	AT4G24710	AT1G09645	AT2G07746	PSRP4	AT4G33440
AT1G13530	AT1G13530	AT1G09690	AT2G07687	AT5G10320	NF-YA7
AT2G24620	AT2G24620	HYL1	AT2G07689	AT5G02440	AT1G31750
AT2G10870	AT2G10870	AT1G09740	AT2G07695	AT2G35410	AT1G52100
AT4G16650	AT4G16650	ATATP-PRT2	AT2G07703	AT4G16980	AT3G57570
AT1G51030	AT1G51030	AT1G09800	AT2G07711	AT1G53520	AT3G48210
AT3G49530	anac062	XBCP3	AT2G07712	LUT1	AFP3
AT2G02660	AT2G02660	ATPUP16	AT2G07722	GSH2	AT5G20700
AT5G39095	AT5G39095	AT1G09900	AT2G07738	AT3G52500	UGT71C4
AT2G10820	AT2G10820	ATOPT2	ATMAK10	BZO2H3	AT2G17360
AT4G08790	AT4G08790	AT1G09950	AT2G14060	LIL3:1	BRH1
AT5G04010	AT5G04010	SUT4	AT2G14230	ftsZ1-1	YUC6
AT3G57810	AT3G57810	AT1G09970	ATTOC132	AT4G22560	AT3G53970
AT1G51040	AT1G51040	AT1G09980	AT2G16810	PSRP5	AT3G13845
AT4G16600	AT4G16600	AT1G10000	AT2G17220	AT3G14415	NDB2
AT2G02670	AT2G02670	AAP8	AT2G17250	AT5G08330	AT3G18380
AT3G49580	LSU1	AT1G10020	AT2G17960	TUA2	AT4G36240
AT1G08240	AT1G08240	ATBCAT-2	AT2G18490	AT5G16720	AT4G03820
AT5G48350	AT5G48350	AT1G10095	AT2G19120	AT1G73110	NFU5
AT2G24600	AT2G24600	AT1G10160	AT2G19230	CYCP4;1	ZCW7
AT5G04020	AT5G04020	AT1G10220	AT2G19400	Psp	AT1G04570
AT2G02680	AT2G02680	FRS11	AT2G19550	AT5G16030	DGK1
AT3G49590	AT3G49590	GRP23	AT2G19755	ATEXO70B2	KUP6
AT1G51050	AT1G51050	AT1G10280	AT2G20900	AT5G20740	ABI2
AT3G57800	AT3G57800	ADL6	MEE3	AT5G27290	NFD2
AT5G48360	AT5G48360	AT1G10300	IAA8	ATHST	AT4G32390
AT1G08250	ADT6	AT1G10310	AT2G23100	AGL19	AT2G23120
AT3G12490	ATCYSB	AT1G10320	CYP81D7	AT3G60580	AT5G64430
AT1G69660	AT1G69660	AT1G10340	WRKY15	AT2G21385	AT1G18720
AT2G10810	AT2G10810	AT1G10350	AT2G23520	Aty2	ROC3
AT1G51055	AT1G51055	AT1G10385	AT2G23680	AT3G12150	ilp1
AT5G39090	AT5G39090	AT1G10400	AT2G23970	CPNIFS	swi2
AT2G10840	AT2G10840	AT1G10450	AT2G24030	AT5G27390	AT4G16720
AT4G08770	AT4G08770	GLP7	AT2G24260	AT1G51570	AT5G24690
AT2G02690	AT2G02690	ARR4	AT2G24762	HTB9	AT5G01940
AT4G16620	AT4G16620	AT1G10530	AT2G24830	AT5G50670	AT5G29000
AT1G51060	HTA10	XTH33	AT2G25070	AT4G33500	AT3G56320
AT5G48370	AT5G48370	AT1G10560	MIR156A	HCF101	ATWHY2
AT3G49560	AT3G49560	AT1G10570	AT2G25780	AT4G17810	AT5G45275
AT1G69650	AT1G69650	AT1G10657	AT2G25870	mks1	ABF3
AT5G48375	TGG3	AT1G10690	AT2G26230	GPAT8	AT1G69840
AT2G10830	AT2G10830	AT1G10700	AT2G26310	AT3G06880	Obp1
AT5G04000	AT5G04000	AT1G10720	RCY1	AT3G50270	AT1G71360
AT4G08780	AT4G08780	AT1G10730	BAS1	AT5G08150	AT3G66652
AT5G48385	AT5G48385	AT1G10740	CLV3	ATMYB16	CAM4
AT4G16610	AT4G16610	AT1G10747	AT2G28220	AT4G34220	AT5G16450
AT3G49570	LSU3	AT1G10830	ATEXO70H5	AT5G44020	AT2G19490
AT1G08270	AT1G08270	AT1G10865	AT2G28755	AT2G42770	AT1G33700
AT5G48380	AT5G48380	AT1G10880	AT2G28830	LNG2	AT5G25754
AT2G10836	AT2G10836	AT1G10900	APUM3	CAT8	AT3G57540
AT2G10833	AT2G10833	AT1G11070	AT2G29910	TGG2	HAB2
AT1G69640	sbh1	SCPL31	CYP5	AT3G59110	AT5G48480
AT4G04273	AT4G04273	AT1G11090	MAPKKK14	AT2G26500	anac069
AT4G04276	AT4G04276	AT1G11120	AT2G30220	BZIP34	AT5G55070
AT4G04270	AT4G04270	SUB	AT2G30350	AT1G77270	SYP73
AT3G12460	AT3G12460	AT1G11150	AT2G30530	AT3G61100	sbh1
AT2G17810	AT2G17810	AT1G11210	AT2G30760	AT1G30440	AT2G41840
AT1G51085	AT1G51085	AT1G11230	AT2G30830	FUG1	AT5G40020
AT3G47120	AT3G47120	AT1G11240	VAR2	AT3G23700	AIM1
AT1G51080	AT1G51080	STP1	AT2G31450	AT5G41740	UGT73B5
AT3G57850	AT3G57850	AT1G11300	XIF	AT1G01080	GBF3
AT3G04180	AT3G04180	AT1G11320	AT2G33350	AT3G06750	AT1G44760
AT2G20310	RIN13	AT1G11340	AT2G33410	AT5G51560	AT2G30000
AT5G04050	AT5G04050	AT1G11380	AT2G33550	PIP1C	AT4G29110
AT5G13610	AT5G13610	PYM	AT2G33845	iqd21	BZIP17
AT4G24780	AT4G24780	AT1G11410	AT2G34000	AT5G08650	abf2
AT5G27520	PNC2	AT1G11430	AT2G34835	LNG1	AT1G71980
AT1G16980	ATTPS2	AT1G11470	AT2G35140	chlM	AT1G44960
AT2G31290	AT2G31290	AT1G11480	AT2G35250	AT2G02020	AT1G01800
AT3G12450	AT3G12450	AT1G11540	AT2G35700	AT1G77060	AT1G73480
AT4G04280	AT4G04280	AT1G11545	AT2G35733	AT4G23290	AT2G36330
AT2G17800	araC1	AT1G11580	FLA16	AT1G53800	AT5G16380
AT3G47130	AT3G47130	AT1G11592	CPK25	AT1G49830	AT5G62090
AT1G51090	AT1G51090	CYP77B1	EDA12	AT5G40610	AT1G22800
AT3G04190	AT3G04190	AT1G11660	AT2G36210	AT3G50010	AT2G42150
AT5G13600	AT5G13600	AT1G11670	AT2G36307	AT2G21120	AT4G32920
AT1G08200	AXS2	AT1G11710	AtGRF3	AT4G05090	ATGSL03
AT5G04060	AT5G04060	AT1G11740	ATHB22	AT5G46270	AT3G46450
AT5G27530	AT5G27530	AT1G11770	TKI1	ACHT5	ROC7
AT2G20320	AT2G20320	ATGLX1	SIGF	glu1	AT1G14990
AT1G39670	AT1G39670	AT1G11850	ASP1	AT3G50750	AT2G26690
AT4G04290	AT4G04290	AT1G11920	AT2G37650	AT5G60710	PFK3
AT2G31280	CPUORF7	AT1G11940	AT2G37770	AT4G23820	PPCK1
AT4G24770	RBP31	AT1G11960	AT2G37800	AT1G71020	AT1G30190
AT4G04250	AT4G04250	AT1G11970	AT2G38090	BSL1	AT3G30213
AT3G12480	NF-YC11	AT1G11990	AT2G38465	AT4G33625	SEC
AT2G10800	AT2G10800	LRX1	AT2G39270	G6PD1	AT4G23880
AT2G10802	AT2G10802	AT1G12064	AT2G39340	AT1G80280	AT2G46000
AT4G04255	AT4G04255	AT1G12080	AT2G39640	AT5G38930	HDG7
AT5G27505	AT5G27505	ELP	ATEXPA4	AT3G53170	TRIP-1
AT1G08220	AT1G08220	NRT1.1	EIF2	AT1G20810	AT2G21180
AT2G17830	AT2G17830	AT1G12130	AT2G40060	AT3G45260	AT2G37200
AT3G57830	AT3G57830	AT1G12140	ATATH9	rca	AT1G51090
AT3G47100	AT3G47100	AT1G12150	AT2G40765	EMB2761	AT5G13880
AT5G04030	AT5G04030	AT1G12160	AT2G41312	ACP4	BTI2
AT5G27500	AT5G27500	AT1G12200	ARP	petC	AT5G43400
AT2G24692	AT2G24692	AT1G12230	AT2G41670	AT3G50140	AT1G17830
AT2G24693	AT2G24693	ATBETAFRUCT4	AT2G41970	AT2G45180	ACC2
AT1G08210	AT1G08210	AT1G12244	AT2G42360	AT2G21210	apl4
AT3G04150	AT3G04150	VND4	AT2G42420	GAD2	AT3G14360
AT2G24690	AT2G24690	AT1G12270	AT2G44090	ATALN	AT5G37530
AT2G24696	AT2G24696	AT1G12310	UCC2	AT3G13120	AT4G38810
AT3G12470	AT3G12470	AT1G12330	AT2G44900	AT4G18970	EIF3B-2
AT4G04260	AT4G04260	AT1G12380	AT2G45000	AT1G05835	AT3G27180
AT2G17820	ATHK1	AT1G12550	AT2G45050	AT5G38940	ATSBT5.2
AT3G04170	AT3G04170	AT1G12570	AT2G45140	AtRLP7	AT1G21790
AT1G08230	AT1G08230	AT1G12600	AT2G45460	AT3G56650	AT4G01360
AT3G47110	AT3G47110	DDF1	AT2G45750	PAR1	ATHB-12
AT3G57820	AT3G57820	AT1G12630	AT2G45940	AT1G50180	AT3G18420
AT4G24790	AT4G24790	ATPP2-A12	ASK20	AT2G30440	AT3G07050
AT5G27510	AT5G27510	AT1G12760	AT2G46180	AT4G16870	AT4G35560
AT5G04040	SDP1	ATNRT2.5	SDH4	AT5G46490	VSR1
AT3G04160	AT3G04160	AT1G12950	AT2G46700	AT4G22490	AT1G05280
AT2G20300	ALE2	AT1G12970	ATPAP14	AT5G02390	UBP18
AT5G04045	AT5G04045	ESR1	POL	AT4G23270	AGL94
AT2G31260	apg9	AT1G13040	PIL1	AT3G23550	AT1G13860
AT3G12420	AT3G12420	CYP71B27	AT2G47340	APL1	AT1G08230
AT1G55800	AT1G55800	CYP71B2	AT2G47820	NDF6	AT1G72760
AT3G47165	AT3G47165	CYP71B29	DEGP2	Gs2	LBD1
AT3G47160	AT3G47160	DIS1	SCC3	LGT9	SHOC1
AT1G47510	5PTASE11	AT1G13230	RKF3	kea1	AT1G01520
AT4G16680	AT4G16680	GATL3	AT2G48100	efe	CDF3
AT4G04230	AT4G04230	RAV1	AT3G01270	AT1G05820	mlo3
AT3G49500	RDR6	AOC4	AT3G01290	AT4G22790	AT3G57010
AT3G57890	AT3G57890	AT1G13290	AGP11	psaK	AT5G03200
AT2G31250	HEMA3	AT1G13310	AT3G01780	AT1G61170	AT5G58740
AT4G24740	AFC2	AT1G13340	AT3G02240	AT3G29185	AT1G71110
AT1G16940	AT1G16940	AT1G13350	AT3G02270	XYL4	AT1G46554
AT1G55805	AT1G55805	AT1G13370	AT3G02340	AT5G07570	PPCK2
AT5G13655	AT5G13655	JGL	MEE31	ATTI2	AT4G16190
AT3G04130	AT3G04130	AAPT1	AT3G03170	AT3G59010	HAB1
AT5G11510	MYB3R-4	AT1G13609	AT3G03290	ATBG_PAP	AT5G60580
AT2G24670	AT2G24670	AT1G13610	RGL2	AT2G03440	AT4G03200
AT5G13650	AT5G13650	AT1G13670	CYP89A9	AT4G09160	ADNT1
AT3G16580	AT3G16580	CYP78A5	AT3G03660	AT1G12500	AT4G00238
AT5G11500	AT5G11500	AT1G13750	AT3G03670	AT1G54355	AT3G27250
AT1G55810	AT1G55810	AT1G13800	AT3G03750	AtIDD5	AT2G21820
AT3G12410	AT3G12410	AT1G13900	LBD20	AT1G14780	AT4G30460
AT1G47500	ATRBP47C'	AT1G13930	AT3G04570	AT3G11110	AT2G35310
AT4G04245	AT4G04245	AT1G13940	AT3G04590	AT1G05020	ATMRP6
AT3G47170	AT3G47170	AT1G13970	AT3G04715	AT1G65985	AT1G74300
AT3G57880	AT3G57880	AT1G14020	PR4	AT2G32560	AT1G63420
AT2G02600	AT2G02600	AT1G14030	ATL6	AT1G12440	AT3G16300
AT3G49510	AT3G49510	AT1G14140	AT3G05410	AT1G18620	AT4G18100
AT3G26100	AT3G26100	AT1G14300	AT3G05610	RABA5E	AT5G34930
AT4G16670	AT4G16670	FLP	AT3G05625	AT1G11860	AT5G05350
AT5G25390	SHN2	ATUTR3	AT3G05640	HB25	FIB1
AT4G24730	AT4G24730	UBC1	AT3G05800	AtHB31	AT4G17550
AT1G25784	AT1G25784	AT1G14430	AT3G05990	AT1G56540	AT5G57610
AT3G04140	AT3G04140	ATHB31	ACLB-1	AT3G13000	AT4G02230
AT3G47180	AT3G47180	AT1G14460	AT3G07195	stp1	TIL
AT4G26990	AT4G26990	AT1G14490	AT3G07300	AT1G72510	CAX3
AT1G16930	AT1G16930	AT1G14540	AT3G07360	AT1G51805	PAP18
AT5G13640	ATPDAT	AT1G14550	AIR12	AT3G21950	QPT
AT2G31240	AT2G31240	AT1G14580	AT3G07510	CLE9	AT1G22065
AT3G16570	RALFL23	AT1G14590	AT3G07820	AT5G44870	AT2G27730
AT2G24680	AT2G24680	TWN2	VHA-E2	AT4G01890	AT4G27020
AT3G47140	AT3G47140	AT1G14650	AT3G08640	RLM3	AT1G16040
AT5G04080	AT5G04080	ATHB32	AT3G08955	psbX	NDPK3
AT1G55820	AT1G55820	AT1G14690	AT3G09070	AT4G17870	AtGolS2
AT3G26115	AT3G26115	ATPAP3	PLL3	AT1G58602	AT1G52690
AT3G12440	AT3G12440	AT1G14740	AT3G09980	PSAN	APUM2
AT3G26110	AT3G26110	AT1G14780	TAFII58	NACA2	ATPDIL1-1
AT2G02610	AT2G02610	RDR1	AT3G10420	AT4G04840	AT1G07030
AT4G04210	PUX4	AT1G14810	AT3G10730	HSP93-III	ATMPK7
AT1G47530	AT1G47530	NUP155	ATGPAT5	AT3G23370	AT4G26750
AT1G16960	AT1G16960	AT1G14870	SYP121	asn1	AT5G40382
AT5G25360	AT5G25360	AT1G14880	AT3G12860	AT1G05805	AT3G14430
AT2G27090	AT2G27090	AT1G14890	AT3G13290	ATGPX1	MEE25
AT4G24760	AT4G24760	AT1G14900	ATBRXL2	AT1G74730	AT3G51750
AT2G24650	AT2G24650	GAI	AT3G14240	AT2G16270	ATVHA-C3
AT2G31230	ATERF15	SCPL50	ATPME3	OPT4	MIZ1
AT5G04070	AT5G04070	AT1G15010	AT3G14350	DEGP2	esc
AT5G13630	GUN5	ATQSOX1	UBP25	AT4G04570	AT1G70800
AT5G04090	AT5G04090	AT1G15030	NCED3	AT4G18440	AT2G41870
AT3G47150	AT3G47150	AT1G15040	TCP4	AT1G16880	AT3G51050
AT3G57860	UVI4-LIKE	AT1G15060	AT3G15095	AT4G19530	AT3G20620
AT4G04223	AT4G04223	ATPAP2	AT3G15300	AT5G05440	BRL1
AT3G12430	AT3G12430	AT1G15110	ATEXPA12	AT2G01300	AT3G21360
AT1G55830	AT1G55830	AT1G15120	AT3G15530	AT1G55270	AT2G04620
AT3G26125	CYP86C2	AT1G15130	AT3G15920	AT4G30690	AT1G74410
AT2G02620	AT2G02620	AT1G15160	ATPDIL1-6	AT2G46810	AT1G64110
AT3G26120	TEL1	AT1G15190	AT3G16260	ACA11	ACHT4
AT4G16695	AT4G16695	AT1G15200	AT3G16510	AT4G32710	AT3G16310
AT4G04220	AtRLP46	AT1G15230	ATL2	AT5G04310	AT3G59210
AT1G47520	AT1G47520	AT1G15280	ARR1	sig2	AT1G79520
AT4G16690	MES16	AT1G15290	AT3G17100	HO2	ARF4
AT1G16950	AT1G16950	ATHSRP54A	AT3G17810	AT5G32450	
AT5G25370	PLDALPHA3	AT1G15370	AT3G18070	AT5G21920	
AT4G24750	AT4G24750	AT1G15440	AT3G18130	NF-YC1	
AT3G16590	AT3G16590	AT1G15470	AT3G18145	AT5G17230	
AT2G24660	AT2G24660	AT1G15500	PGSIP1	C/VIF2	
AT2G31220	AT2G31220	ATPDR12	AT3G18740	AT1G47740	
AT5G13620	AT5G13620	GA4	AT3G18760	AT4G39710	
AT2G20260	PSAE-2	AT1G15670	AT3G18930	AT1G59990	
AT4G08900	AT4G08900	AT1G15680	AT3G19090	NF-YC4	
AT5G27470	AT5G27470	ATPC2	AT3G19220	FUT4	
AT3G16555	AT3G16555	AT1G15760	AT3G19380	AT3G06080	
AT4G26850	VTC2	AT1G15800	AT3G19900	AT1G35350	
AT3G26170	CYP71B19	AT1G15810	AT3G19910	RPP13	
AT2G27180	AT2G27180	LHCB6	CYP705A19	AT1G79770	
AT5G25210	AT5G25210	AT1G15825	PSBTN	HCF173	
AT2G38210	PDX1L4	AT1G15830	ADOF2	AT4G22505	
AT3G16552	AT3G16552	AT1G15840	AT3G21690	PRA8	
AT1G16910	LSH8	AT1G15900	IQD5	AT3G26900	
AT3G16550	DEGP12	AT1G15930	AT3G22410	AT1G11730	
AT5G02660	AT5G02660	CCR1	AT3G22440	AT1G56500	
AT5G11520	asp3	AT1G15980	AT3G22490	AT1G05135	
AT3G55760	AT3G55760	AT1G16010	AT3G22820	GPAT1	
AT2G17660	AT2G17660	WAKL6	ATERF1	AT3G51080	
AT1G47320	AT1G47320	WAKL2	PHO1	AT4G18950	
AT3G26160	CYP71B17	WAKL3	AT3G24120	AT2G37100	
AT1G55990	AT1G55990	AT1G16190	ATAMT1;3	AT4G38950	
AT3G26165	CYP71B18	CYCB3;1	AT3G24400	TUA5	
AT5G27460	AT5G27460	AT1G16390	MSH7	AT3G04960	
AT2G20250	AT2G20250	CYP79F1	AT3G25240	AT3G05727	
AT2G27170	TTN7	AT1G16500	AGC2-1	BOU	
AT4G26860	AT4G26860	AT1G16560	AFH1	AT5G55220	
AT3G16565	AT3G16565	SR45	AT3G25880	ERD15	
AT5G25200	AT5G25200	AT1G16630	AT3G25960	PKS1	
AT5G02650	AT5G02650	AT1G16690	TEL1	AT4G31360	
AT2G38220	AT2G38220	AT1G16710	AT3G26130	AT1G63500	
AT5G11530	EMF1	AT1G16720	PHT2;1	fnr2	
AT5G25205	AT5G25205	AT1G16760	GTE8	AT5G67020	
AT3G16560	AT3G16560	AT1G16800	AT3G27270	AT5G66985	
AT3G55770	AT3G55770	AT1G16850	AT3G27473	AT4G25260	
AT2G17670	AT2G17670	AT1G16870	AT3G27610	GLX2-1	
AT1G55980	AT1G55980	RAB11	AT3G28315	AT1G15730	
AT3G26150	CYP71B16	AT1G16930	AT3G28840	AT1G60160	
AT1G47330	AT1G47330	AT1G17010	ERD5	AT1G66940	
AT4G26830	AT4G26830	AT1G17040	AT3G41768	AT3G17470	
AT5G02680	AT5G02680	CYP72C1	AT3G42716	AT2G40820	
AT5G27490	AT5G27490	AT1G17070	AT3G43240	TIFY8	
AT5G25230	AT5G25230	AT1G17130	AAO2	JAZ6	
AT4G08920	CRY1	AT1G17160	AT3G44160	TUB5	
AT2G20280	AT2G20280	AT1G17220	AT3G44400	SDP1	
AT5G27495	AT5G27495	RTFL11	AT3G44425	AT1G71970	
AT1G25988	AT1G25988	AHA10	AT3G44440	TIFY7	
AT3G04100	AGL57	AT1G17270	AT3G44560	AT2G13610	
AT5G11540	AT5G11540	UBP1B	AT3G45000	AT2G07683	
AT2G38230	ATPDX1.1	LOX3	AT3G46510	AT5G14120	
AT3G16530	AT3G16530	AT1G17500	TOC75-III	AT1G05540	
AT1G55970	HAC4	AT1G17510	AT3G46960	AT3G06060	
AT3G55780	AT3G55780	AT1G17520	AT3G46990	AT1G35680	
AT1G53390	AT1G53390	HLL	AT3G47420	AT3G11780	
AT3G26140	AT3G26140	AT1G17600	ATATH3	AT3G06640	
AT1G47300	AT1G47300	AT1G17615	EMB2423	AT2G43030	
AT5G27480	AT5G27480	AT1G17620	AT3G48490	AT1G22250	
AT4G08910	AT4G08910	AT1G17665	PDE312	AT3G06145	
AT2G20270	AT2G20270	ATB BETA	AT3G48650	AT3G45160	
AT2G38240	AT2G38240	PGDH	AT3G48660	PSBTN	
AT5G02670	AT5G02670	BETA-TIP	AT3G48720	AT1G66100	
AT3G16540	DegP11	AT1G17840	EMB2261	FAD7	
AT1G16900	AT1G16900	GER2	CID10	AT4G22520	
AT5G25220	KNAT3	AT1G17940	AT3G49400	AT5G14920	
AT5G11550	AT5G11550	AT1G17970	AT3G49490	AT-GTL1	
AT1G55960	AT1G55960	AT1G18050	DIN11	AT3G51870	
AT3G55795	AT3G55795	ATARCA	AT3G49650	AT2G35450	
AT2G17650	AT2G17650	E12A11	AT3G50090	RPL15	
AT1G53380	AT1G53380	AT1G18120	AT3G50160	CRCK2	
AT1G16905	AT1G16905	LAC1	AT3G50180	ATPME3	
AT1G47317	AT1G47317	ATMPK8	AT3G50380	AT3G24570	
AT3G55790	AT3G55790	AT1G18230	U1-70K	cysD1	
AT1G47310	AT1G47310	ATLP-1	AT3G51290	GER3	
AT3G26130	AT3G26130	AT1G18260	AT3G51330	AT1G78180	
AT5G11560	AT5G11560	AT1G18270	ETO1	AT5G21430	
AT5G27430	AT5G27430	AT1G18290	AT3G52100	AT1G54820	
AT4G26810	AT4G26810	ATNUDT4	AT3G52250	AT3G06130	
AT5G41590	AT5G41590	AT1G18320	AT3G52565	AT3G26240	
AT3G16510	AT3G16510	ATMKK7	AT3G52620	VTE5	
AT2G27130	AT2G27130	AT1G18360	AT3G52660	AT5G14910	
AT1G47360	AT1G47360	AT1G18390	UPL7	ndf1	
AT5G19090	AT5G19090	AT1G18485	AT3G53350	AT4G03110	
AT5G09810	Act7	TET16	AT3G53540	AT4G22513	
AT5G19095	AT5G19095	TET11	AT3G53830	BGAL2	
AT5G11570	AT5G11570	AT1G18530	EMB1967	AT4G29950	
AT5G19097	AT5G19097	AT1G18560	AT3G55790	AT3G48425	
AT3G16520	UGT88A1	MYB51	AT3G56140	NDR1	
AT2G20210	AT2G20210	AT1G18590	AtATG18d	AT1G80380	
AT5G27420	AT5G27420	PSP	AT3G56760	AT3G48420	
AT4G26820	AT4G26820	AT1G18690	AT3G57200	emb2394	
AT1G47380	AT1G47380	AtMYB47	AGL16	AT2G03360	
AT5G41580	AT5G41580	AT1G18720	AT3G57800	AT4G26555	
AT5G02690	AT5G02690	AT1G18740	ATBS14A	ftsZ2-2	
AT4G04296	AT4G04296	AT1G18770	AT3G58610	AT3G54880	
AT4G04293	AT4G04293	AT1G18830	AT3G59510	CycD3;2	
AT1G47370	AT1G47370	MIF3	AT3G59910	AT3G54090	
AT5G09805	IDL3	AT1G18850	AT3G60470	MYB87	
AT2G17630	AT2G17630	ICS2	AT3G60720	TIP2	
AT5G09800	AT5G09800	AT1G18920	AT3G60910	ATPERK1	
AT2G20240	AT2G20240	GLP4	AT3G61028	AT3G04790	
AT4G24690	AT4G24690	AT1G19000	AT3G61170	GUN5	
AT5G11580	AT5G11580	AT1G19020	PIP1A	TUB4	
AT2G27160	AT2G27160	AT1G19030	ACS1	hec1	
AT3G26190	CYP71B21	AT1G19040	AT3G61690	AT5G43750	
AT5G27450	Mk	AT1G19060	ATL5	AT4G39970	
AT5G41570	WRKY24	AT1G19140	AtATG18a	ARR14	
AT2G17600	AT2G17600	AT1G19170	AT3G62990	AT3G45050	
AT1G47340	AT1G47340	AT1G19180	CYCP1;1	FED_A	
AT5G09830	AT5G09830	ARF19	AT3G63170	AT5G60750	
AT5G13800	AT5G13800	AT1G19230	AT-HSFA7B	BUD2	
AT3G26180	CYP71B20	AT1G19290	SCPL40	csa1	
AT1G13380	AT1G13380	GATL1	EDA34	AT5G01240	
AT5G11590	TINY2	AT1G19310	AT4G00300	MEE47	
AT2G27150	AAO3	AT1G19320	EDA8	RMA1	
AT5G41560	AT5G41560	AT1G19420	FRI	AT1G69900	
AT4G26800	AT4G26800	AT1G19460	AT4G00870	AT2G31220	
AT5G27440	AT5G27440	AT1G19480	AT4G00990	AT4G16155	
AT2G27145	LCR9	AT1G19485	AT4G01040	AT4G10955	
AT1G47350	AT1G47350	AT1G19510	AT4G01330	AT1G45180	
AT2G27140	AT2G27140	AT1G19600	AT4G01800		
AT1G13390	AT1G13390	AT1G19620	AT4G01985		
AT5G13810	AT5G13810	ATCLH1	AT4G02100		
AT5G09820	AT5G09820	ATTRX4	GATL6		
AT2G17610	AT2G17610	AT1G19740	SUS3		
AT3G49370	AT3G49370	AT1G19750	UNE12		
AT5G19050	AT5G19050	ATPUP14	AT4G04750		
AT5G48460	AT5G48460	SRS7	AT4G04990		
AT5G48465	AT5G48465	TGD1	AT4G05150		
AT1G53330	AT1G53330	AT1G19810	AT4G06534		
AT5G09850	AT5G09850	AT1G19835	AT4G07410		
AT1G69680	AT1G69680	AT1G19840	AT4G08180		
AT5G39070	AT5G39070	MP	AT4G08867		
AT5G41550	AT5G41550	IQD32	AT4G09150		
AT1G13370	AT1G13370	AT1G19900	AT4G10750		
AT5G53980	ATHB52	AVA-P2	ATOPT7		
AT4G08980	AT4G08980	AT1G20030	AT4G11680		
AT5G06980	AT5G06980	AT1G20060	AT4G12070		
AT3G49380	iqd15	AT1G20110	APT4		
AT3G49360	AT3G49360	AT1G20160	AT4G12520		
AT4G16700	psd1	AT1G20240	SCPL20		
AT5G19060	AT5G19060	AT1G20290	AT4G12960		
AT5G48450	sks3	SMT2	YUC2		
AT5G09840	AT5G09840	AT1G20380	AT4G13470		
AT1G53320	AtTLP7	AT1G20400	CYP83A1		
AT5G39080	AT5G39080	AT1G20430	HOG1		
AT1G69690	AT1G69690	COR47	IAA14		
AT3G38525	AT3G38525	ERD10	AT4G14900		
AT1G53325	AT1G53325	AT1G20480	AT4G15150		
AT5G41540	AT5G41540	AT1G20490	AT4G15160		
AT1G13360	AT1G13360	AT1G20500	AT4G15260		
AT5G53990	AT5G53990	OPCL1	AT4G15390		
AT5G06970	AT5G06970	AT1G20530	PPDK		
AT4G08970	AT4G08970	CAT3	AT4G15690		
AT5G19070	AT5G19070	AT1G20680	AT4G15930		
AT5G48440	AT5G48440	AT1G20790	AT4G15955		
AT5G09870	CesA5	AT1G20795	AT4G16230		
AT5G41530	AT5G41530	AT1G20823	AT4G16490		
AT3G33225	AT3G33225	TMT1	AT4G16690		
AT1G53310	ATPPC1	XCP2	ATTPS03		
AT2G27110	Frs3	AT1G20860	AT4G16820		
AT1G13350	AT1G13350	AT1G20890	AT4G17070		
AT1G47390	AT1G47390	AT1G20910	AT4G17100		
AT5G39040	ATTAP2	AT1G20920	AT4G17410		
AT5G02600	AT5G02600	CDKB2;2	ATERF-1		
AT3G55700	AT3G55700	AT1G20970	AT4G17710		
AT3G55710	AT3G55710	SPL14	AT4G17860		
AT5G19080	AT5G19080	AT1G20990	AT4G18690		
AT1G53300	TTL1	AT1G21010	AT4G18760		
AT3G33230	AT3G33230	AT1G21065	AtRABE1b		
AT2G27100	se	AT1G21080	AT4G20430		
AT5G41520	AT5G41520	AT1G21110	AAT1		
AT1G47395	AT1G47395	AT1G21130	PSBQ		
AT5G39060	AT5G39060	AT1G21140	B120		
AT3G33235	AT3G33235	AT1G21170	AT4G21880		
AT5G48430	AT5G48430	AT1G21190	AT4G22620		
AT5G09860	AT5G09860	AT1G21220	AT4G22730		
AT5G39050	AT5G39050	AT1G21290	AT4G22770		
AT1G13340	AT1G13340	AT1G21300	AT4G23270		
AT4G08995	AT4G08995	AT1G21312	AT4G23540		
AT3G49390	CID10	AT1G21350	UGE2		
AT4G08990	AT4G08990	AT1G21380	AT4G24180		
AT5G06990	AT5G06990	AT1G21400	SHD		
AT5G53940	AT5G53940	AT1G21440	AT4G24570		
AT5G48420	AT5G48420	AT1G21470	AT4G24610		
AT3G31023	AT3G31023	AT1G21500	AT4G24760		
AT1G51110	AT1G51110	AT1G21525	AT4G25170		
AT5G41510	AT5G41510	AT1G21530	AT4G25710		
AT5G09890	AT5G09890	AT1G21540	AT4G26150		
AT2G38260	AT2G38260	AT1G21570	ACS7		
AT1G53370	AT1G53370	PTAC6	GAMT1		
AT3G55720	AT3G55720	AT1G21610	ATS1		
AT5G19000	ATBPM1	AT1G21630	AT4G27450		
AT2G38255	AT2G38255	NADK2	AT4G27652		
AT5G02620	AT5G02620	AT1G21650	AT4G28270		
AT4G08940	AT4G08940	AT1G21680	AT4G28350		
AT2G38250	AT2G38250	AT1G21695	AT4G28362		
AT1G13330	AT1G13330	ATSWI3C	AT4G28580		
AT5G39020	AT5G39020	OGG1	AT4G28680		
AT4G08945	AT4G08945	SKS8	PSAE-1		
AT5G53950	CUC2	AT1G21890	AT4G29140		
AT1G51100	AT1G51100	AT1G21940	EMB2752		
AT5G41500	AT5G41500	AT1G21973	CKX4		
AT5G09880	AT5G09880	AT1G22030	AT4G30140		
AT5G02615	AT5G02615	EMB2204	AT4G30310		
AT3G33293	AT3G33293	AT1G22140	AT4G30662		
AT2G38270	CXIP2	SULTR1;3	AT4G31080		
AT5G41505	AT5G41505	AT1G22220	AT4G31615		
AT1G53360	AT1G53360	AT1G22250	AT4G32030		
AT3G55730	MYB109	MBD8	AT4G32460		
AT3G55735	AT3G55735	AT1G22340	AT4G32580		
AT5G19010	MPK16	AT1G22350	CBL10		
AT3G55734	MIR393B	AT1G22360	AT4G33110		
AT5G19015	AT5G19015	UGT85A1	AT4G33440		
AT5G02610	AT5G02610	AT1G22410	AT4G33730		
AT4G08930	ATAPRL6	AT1G22420	AT4G34380		
AT5G39030	AT5G39030	AT1G22440	AT4G34410		
AT2G20290	XIG	COX6B	AT4G34440		
AT5G48400	ATGLR1.2	AT1G22480	BLH6		
AT5G53960	AT5G53960	AT1G22490	AT4G35040		
AT1G53350	AT1G53350	AT1G22540	AT4G35380		
AT3G55740	PROT2	AT1G22570	AT4G35390		
AT2G17680	AT2G17680	AT1G22610	AT4G35490		
AT2G38280	FAC1	AT1G22660	AT4G35550		
AT4G08960	AT4G08960	AT1G22690	CSDP1		
AT5G19020	AT5G19020	SUC2	STY2		
AT5G02640	AT5G02640	GI	AT4G36850		
AT2G17690	Sdc	AT1G22790	AT4G37080		
AT5G39000	AT5G39000	AT1G22800	AT4G37220		
AT1G13310	AT1G13310	AT1G22860	CYP81D5		
AT1G53345	AT1G53345	AT1G22870	CYP81D2		
AT1G53340	AT1G53340	AT1G22880	CYP81D8		
AT2G38290	ATAMT2	AT1G22910	AT4G37420		
AT3G55750	AT3G55750	TH1	AGP18		
AT2G17695	AT2G17695	AT1G22990	AT4G37830		
AT4G08950	exo	AT1G23010	AT4G38000		
AT5G02630	AT5G02630	ATFRO3	AT4G38090		
AT1G13300	AT1G13300	AT1G23030	AT4G38120		
AT5G19030	AT5G19030	AT1G23040	AT4G38220		
AT4G08956	AT4G08956	AT1G23050	AT4G38495		
AT5G39010	AT5G39010	PIN7	AT4G38545		
AT5G53970	AT5G53970	AST91	AT4G38660		
AT4G08953	AT4G08953	AT1G23110	GRP2		
AT4G24600	AT4G24600	AT1G23180	ROC1		
AT2G24730	AT2G24730	AT1G23190	AT4G38960		
AT5G13790	AGL15	AT1G23200	AT4G39240		
AT1G69730	AT1G69730	AT1G23205	PLS		
AT2G02770	AT2G02770	AT1G23210	AT4G39610		
AT4G16780	ATHB-2	AT1G23240	AT4G39650		
AT1G51140	AT1G51140	AT1G23320	AGT2		
AT5G53910	AT5G53910	AT1G23350	CYP79B2		
AT3G49400	AT3G49400	AT1G23390	SNRK2-7		
AT5G06900	CYP93D1	ATARF	AT5G01175		
AT2G10990	AT2G10990	AT1G23540	LAC10		
AT2G24740	SDG21	SRO2	SQD2		
AT5G13780	AT5G13780	AT1G23560	AT5G01380		
AT1G13410	AT1G13410	AT1G23590	AT5G01560		
AT4G04300	AT4G04300	AT1G23710	AT5G01720		
AT1G69720	ho3	AT1G23730	AT5G01890		
AT3G49410	AT3G49410	AT1G23750	STN8		
AT2G02780	AT2G02780	JP630	AT5G01990		
AT5G53902	U3B	AT1G23770	ATNAP9		
AT1G51150	DegP6	SPDS1	AT5G02460		
AT5G53905	AT5G53905	AT1G23840	AT5G02600		
AT5G06905	CYP712A2	AT1G23850	AT5G03660		
AT5G53900	AT5G53900	SRZ-21	AT5G03980		
AT4G16770	AT4G16770	AT1G23960	AT5G04290		
AT5G06910	ATJ6	ARL1	AT5G04330		
AT2G10980	AT2G10980	AT1G24140	ATPU1		
AT2G24750	AT2G24750	ATFH4	AT5G04430		
AT2G24755	AT2G24755	AT1G24160	AT5G04840		
AT5G19110	AT5G19110	GATL8	DIF1		
AT4G04316	AT4G04316	AT1G24200	AT5G05520		
AT4G04315	AT4G04315	AT1G24250	AT5G06360		
AT4G16765	AT4G16765	AT1G24265	AT5G06570		
AT4G04313	AT4G04313	AT1G24267	AT5G06700		
AT3G49420	AT3G49420	AT1G24290	AT5G07030		
AT4G04310	AT4G04310	AT1G24310	AT5G07110		
AT1G69750	AT1G69750	EMB2421	AT5G07315		
AT5G53930	AT5G53930	AT1G24350	ATRBOHA		
AT4G16760	ACX1	LHT2	GRP19		
AT1G51120	AT1G51120	AT1G24440	AT5G07660		
AT2G02750	AT2G02750	ALB4	AT5G07980		
AT2G24762	AtGDU4	BCP1	TT7		
AT2G10970	AT2G10970	AT1G24530	AT5G08565		
AT5G06920	FLA21	CYP86C1	AT5G08610		
AT2G24765	ARF3	DNRL	AT5G09420		
AT5G19100	AT5G19100	AT1G24610	AT5G09440		
AT2G24760	AT2G24760	AT1G24650	AT5G09470		
AT2G02760	ATUBC2	AT1G24735	PMDH2		
AT3G49430	SRp34a	ATMAP70-2	CYP78A7		
AT2G10975	AT2G10975	ASB1	AT5G10150		
AT4G04320	AT4G04320	AtTLP10	AT5G10580		
AT1G69740	hemB1	AT1G25290	AT5G10760		
AT5G53920	AT5G53920	AT1G25300	KNAT4		
AT4G16750	AT4G16750	AT1G25330	AT5G11720		
AT1G51130	AT1G51130	AT1G25360	AGP15		
AT4G08895	AT4G08895	AT1G25370	AT5G11820		
AT4G08890	AT4G08890	ATIPT6	AT5G11980		
AT2G10960	AT2G10960	AT1G25420	AT5G12010		
AT2G31190	AT2G31190	AT1G25440	AT5G13090		
AT5G06930	AT5G06930	AT1G25450	ATEXO70C1		
AT3G33215	AT3G33215	RCN1	AT5G13830		
AT2G10965	AT2G10965	AT1G25510	AT5G13920		
AT1G69770	CMT3	AT1G25520	AT5G14010		
AT4G16745	AT4G16745	AT1G25530	MIR398C		
AT3G49440	AT3G49440	AT1G25550	AT5G14890		
AT3G04080	ATAPY1	AT1G25570	AT5G14980		
AT5G48490	AT5G48490	AT1G26090	AT5G15190		
AT1G08380	psaO	AT1G26110	AT5G15360		
AT4G16740	ATTPS03	AT1G26120	LNG1		
AT3G57910	AT3G57910	AT1G26130	RGP2		
AT3G57900	AT3G57900	AT1G26150	AT5G16080		
AT5G14990	AT5G14990	AT1G26270	AT5G16120		
AT5G14995	AT5G14995	AT1G26300	PIN5		
AT2G24700	AT2G24700	CAL	AT5G16630		
AT5G06940	AT5G06940	AT1G26320	ATCSLD2		
AT3G33205	AT3G33205	AT1G26330	AT5G17280		
AT2G10950	AT2G10950	AT1G26380	RGL3		
AT3G33201	AT3G33201	AT1G26450	AT5G17725		
AT3G12390	AT3G12390	AT1G26470	AT5G17860		
AT1G69760	AT1G69760	AT1G26560	AT5G18550		
AT1G51190	PLT2	CLE9	AT5G18560		
AT1G08390	AT1G08390	AT1G26665	AT5G18790		
AT4G16730	AT4G16730	AT1G26740	AT5G18800		
AT3G49450	AT3G49450	ATEXPA10	SPL7		
AT5G06950	AHBP-1B	RNS3	AT5G19200		
AT2G10940	AT2G10940	AT1G26930	KAPP		
AT2G24710	ATGLR2.3	AT1G26940	AT5G19440		
AT1G69795	MIR395E	AT1G27000	EMB2734		
AT3G12380	ATARP5	AT1G27020	AT5G20080		
AT1G69792	MIR395D	AT1G27030	AT5G20200		
AT1G69790	AT1G69790	AT1G27040	AT5G20690		
AT2G02795	AT2G02795	ATHB54	AT5G21170		
AT3G49460	AT3G49460	AT1G27060	AT5G21940		
AT3G12385	AT3G12385	AT1G27100	AT5G21280		
AT2G02790	IQD29	AT1G27120	AT5G22400		
AT4G16720	AT4G16720	ATGSTU14	AT5G22710		
AT3G57930	AT3G57930	AT1G27200	AT5G24100		
AT1G51160	AT1G51160	AT1G27360	AT5G24190		
AT1G69797	MIR395F	TOM20-2	AT5G24430		
AT1G08360	AT1G08360	AT1G27435	AT5G24710		
AT5G48470	AT5G48470	NPGR1	AT5G24920		
AT1G39511	AT1G39511	AT1G27480	AT5G25830		
AT1G39510	AT1G39510	AT1G27560	AT5G26230		
AT1G16890	UBC36	AT1G27590	SYP41		
AT2G24720	ATGLR2.2	AT1G27600	AT5G27920		
AT1G39515	AT1G39515	AT1G27620	AT5G28237		
AT1G39513	AT1G39513	ATU2AF35A	AT5G28740		
AT5G06960	OBF5	AT1G27640	AT5G29210		
AT2G10930	AT2G10930	AT1G27690	AT5G30532		
AT5G48485	DIR1	AT1G27752	AT5G34853		
AT1G51175	AT1G51175	AT1G27860	AT5G35643		
AT3G12370	AT3G12370	AT1G27930	AT5G37440		
AT1G69780	ATHB13	AT1G27950	AT5G38386		
AT4G16710	AT4G16710	AT1G27990	GRF3		
AT1G51172	AT1G51172	AT1G28050	AT5G38840		
AT3G49470	NACA2	AT1G28060	AT5G39020		
AT5G48480	AT5G48480	AT1G28090	AT5G39245		
AT1G51170	AT1G51170	GH3.17	AT5G39500		
AT3G57920	SPL15	AT1G28140	VTI11		
AT1G08370	dcp1	AT1G28180	AtRABG1		
AT3G57950	AT3G57950	PUP1	AT5G41320		
AT1G08340	AT1G08340	AT1G28260	AT5G41460		
AT3G12360	ITN1	RALFL4	AT5G41820		
AT2G17710	AT2G17710	AT1G28280	ATBG_PAP		
AT4G04370	AT4G04370	DRM1	AT5G42880		
AT2G10920	AT2G10920	AT1G28340	AT5G43513		
AT4G04375	AT4G04375	ATERF11	AT5G44080		
AT2G31150	AT2G31150	AT1G28390	AT5G44090		
AT1G16880	AT1G16880	AT1G28410	AT5G44390		
AT5G25280	AT5G25280	CYP705A24	AT5G45230		
AT1G55900	TIM50	HSL1	AT5G45560		
AT5G14960	DEL2	AT1G28450	AT5G45610		
AT4G24680	AT4G24680	AT1G28480	AT5G46090		
AT3G04030	AT3G04030	AT1G28520	AT5G47160		
AT5G13710	SMT1	AT1G28570	AT5G47410		
AT1G08350	AT1G08350	AT1G28590	AT5G47500		
AT1G55910	ZIP11	AT1G28690	AT5G48110		
AT3G57940	AT3G57940	AT1G28700	AT5G48360		
AT3G26200	CYP71B22	AT1G28710	AT5G48520		
AT2G17700	AT2G17700	AT1G28760	AT5G49015		
AT4G04380	AT4G04380	ATNUDT15	AT5G49080		
AT3G12350	AT3G12350	AT1G29000	MEMB12		
AT2G02700	AT2G02700	AT1G29020	AT5G50780		
AT2G17705	AT2G17705	AT1G29030	AT5G51080		
AT2G10910	AT2G10910	AT1G29080	AT5G51150		
AT1G16870	AT1G16870	AT1G29090	AT5G51190		
AT2G31140	AT2G31140	AT1G29120	AT5G51470		
AT5G25290	AT5G25290	AT1G29195	YLS7		
AT4G24670	tar2	AT1G29210	AT5G52180		
AT1G55915	AT1G55915	AT1G29220	CYP715A1		
AT3G04040	AT3G04040	CIPK18	AT5G52820		
AT3G47000	AT3G47000	WRKY65	AT5G53240		
AT3G57970	AT3G57970	AT1G29290	AT5G53770		
AT4G04398	AT4G04398	AT1G29460	AT5G54220		
AT3G04060	anac046	AT1G29470	MRE11		
AT3G12345	AT3G12345	AT1G29660	AT5G54780		
AT4G04395	AT4G04395	AT1G29670	RAN3		
AT4G04394	AT4G04394	AT1G29680	TOP1BETA		
AT2G10900	AT2G10900	CAD1	AT5G56060		
AT4G04396	AT4G04396	AT1G29790	AT5G56710		
AT3G12340	AT3G12340	AT1G29870	ZFP2		
AT4G04390	AT4G04390	AT1G29880	MYB36		
AT4G04393	AT4G04393	CAB2	AT5G57625		
AT4G04392	AT4G04392	CAB1	AT5G57700		
AT2G31170	SYCO_ARATH	AT1G29950	AT5G58120		
AT1G16860	AT1G16860	AT1G29960	RPT3		
AT3G04050	AT3G04050	AGL64	AT5G58400		
AT1G08310	AT1G08310	NCED5	ATPLC1		
AT5G13730	SIG4	AT1G30130	AT5G58730		
AT5G27400	AT5G27400	AT1G30190	COPT1		
AT1G08315	AT1G08315	ATINT2	AT5G59400		
AT5G14980	AT5G14980	AT1G30250	AT5G59450		
AT3G47010	AT3G47010	CIPK23	AT5G59470		
AT2G20208	LCR60	ARF6	AT5G59500		
AT3G04070	anac047	AT1G30370	AT5G59680		
AT3G57960	AT3G57960	PSAK	VIP2		
AT2G31160	LSH3	AT1G30475	NRPC1		
AT4G24650	ATIPT4	AT1G30520	ATSIZ1		
AT1G16850	AT1G16850	AT1G30570	ATHB26		
AT5G13720	AT5G13720	MUR4	AT5G60820		
AT1G08320	AT1G08320	WRKY14	AT5G60830		
AT5G27410	AT5G27410	AT1G30710	OBP4		
AT5G14970	AT5G14970	AT1G30740	AT5G62090		
AT3G26230	CYP71B24	AT1G30757	IRE		
AT2G02730	AT2G02730	AT1G30760	ELF5		
AT1G47410	AT1G47410	AT1G30795	TUB2		
AT4G04330	AT4G04330	AT1G30810	ARAC10		
AT3G57990	AT3G57990	AT1G30820	AT5G63225		
AT1G55940	CYP708A1	SADHU1-2	NDPK2		
AT3G16490	IQD26	AT1G30870	AT5G63550		
AT3G47020	AT3G47020	AT1G30990	UVR8		
AT3G26235	AT3G26235	AT1G31000	RPS28		
AT5G11610	AT5G11610	AT1G31060	AT5G64260		
AT3G12320	AT3G12320	AT1G31070	AGP1		
AT2G31110	AT2G31110	AT1G31180	ANAC104		
AT3G16480	MPPalpha	AT1G31220	AT5G64685		
AT5G13750	ZIFL1	ZIP10	AT5G64730		
AT5G14920	AT5G14920	AT1G31290	DPE1		
AT5G25240	AT5G25240	AT1G31310	AtRABA4a		
AT1G16840	AT1G16840	LBD4	AT5G65535		
AT4G24640	APPB1	AT1G31680	BAM1		
AT3G26240	AT3G26240	AT1G31690	AT5G65750		
AT4G04340	AT4G04340	AT1G31720	AT5G65860		
AT5G14910	AT5G14910	AT1G31730	STR16		
AT3G47030	AT3G47030	AT1G31780	AT5G66050		
AT1G55950	AT1G55950	FRL2	AT5G66052		
AT3G57980	AT3G57980	AT1G31820	ANAC105		
AT1G47400	AT1G47400	AT1G31885	AT5G66610		
AT5G11600	AT5G11600	XLG3	ABA1		
AT1G47405	AT1G47405	AT1G31940	AT5G67040		
AT3G16470	JR1	AT1G31950	AtMYB44		
AT2G24780	AT2G24780	AT1G31970	AT5G67400		
AT3G04000	AT3G04000	PRK			
AT2G31100	AT2G31100	AT1G32090			
AT1G08300	AT1G08300	AT1G32100			
AT4G26890	MAPKKK16	XTR4			
AT5G13740	ZIF1	RCD1			
AT1G25886	AT1G25886	KAN2			
AT1G16830	AT1G16830	AT1G32300			
AT5G25250	AT5G25250	ATMKK10			
AT4G24630	AT4G24630	AOX1D			
AT4G04350	EMB2369	AT1G32415			
AT2G02710	plpB	AT1G32450			
AT3G26210	CYP71B23	AT1G32530			
AT3G12300	AT3G12300	AT1G32560			
AT1G39590	AT1G39590	AT1G32570			
AT1G69710	AT1G69710	AT1G32585			
AT3G47040	AT3G47040	AT1G32600			
AT5G25265	AT5G25265	ATMYC2			
AT4G26880	AT4G26880	AT1G32700			
AT1G16820	AT1G16820	AT1G32710			
AT5G14940	AT5G14940	AT1G32730			
AT1G55928	AT1G55928	AT1G32740			
AT3G16460	AT3G16460	AT1G32910			
AT5G13770	AT5G13770	AT1G32960			
AT5G11630	AT5G11630	AT1G32980			
AT3G04010	AT3G04010	PRPL11			
AT2G24790	COL3	AT1G33080			
AT2G31130	AT2G31130	AT1G33090			
AT4G24620	pgi1	AT1G33100			
AT5G25260	AT5G25260	AT1G33110			
AT4G16790	AT4G16790	AT1G33220			
AT4G04360	AT4G04360	AT1G33265			
AT2G02720	AT2G02720	AT1G33330			
AT3G26220	CYP71B3	AT1G33400			
AT1G55930	AT1G55930	AT1G33420			
AT1G69700	ATHVA22C	AT1G33430			
AT3G47050	AT3G47050	AT1G33440			
AT3G04020	AT3G04020	AT1G33500			
AT1G16810	AT1G16810	ADR1			
AT4G26870	AT4G26870	AT1G33610			
AT5G14930	SAG101	AT1G33670			
AT5G13760	AT5G13760	AT1G33700			
AT5G11620	AT5G11620	AT1G33710			
AT3G16450	AT3G16450	AT1G33740			
AT5G25270	AT5G25270	AT1G33750			
AT4G24610	AT4G24610	AT1G33760			
AT5G13920	AT5G13920	AT1G33770			
AT5G09710	AT5G09710	AT1G33780			
AT4G00160	AT4G00160	AT1G33785			
AT2G17960	AT2G17960	AT1G33790			
AT1G13280	AOC4	AT1G33800			
AT4G00165	AT4G00165	AT1G33811			
AT1G35270	AT1G35270	AT1G33860			
AT1G35280	AT1G35280	AT1G33890			
AT1G13270	MAP1C	AT1G33930			
AT2G27280	AT2G27280	AIG1			
AT3G16857	Arr1	ATUPF3			
AT5G41450	AT5G41450	AT1G34010			
AT2G20120	COV1	AT1G34040			
AT3G04420	anac048	AT1G34047			
AT2G31400	AT2G31400	AT1G34050			
AT2G38310	AT2G38310	AT1G34097			
AT4G24180	AT4G24180	AT1G34150			
AT5G25550	AT5G25550	AT1G34200			
AT3G16850	AT3G16850	AT1G34220			
AT5G37060	ATCHX24	AT1G34245			
AT4G00150	AT4G00150	AT1G34270			
AT5G37080	AT5G37080	AT1G34300			
AT5G09700	AT5G09700	AT1G34315			
AT2G17970	AT2G17970	AT1G34355			
AT2G17975	AT2G17975	AT1G34370			
AT3G28990	AT3G28990	AT1G34500			
AT1G35260	MLP165	CYP94D1			
AT1G13260	RAV1	AT1G34575			
AT2G27270	AT2G27270	AT1G34580			
AT2G38325	MIR390A	AT1G34640			
AT3G04410	AT3G04410	AT1G34650			
AT5G41440	AT5G41440	AT1G35110			
AT2G20110	AT2G20110	PHI-1			
AT4G24175	AT4G24175	GRF4			
AT2G24395	AT2G24395	AGP5			
AT4G24170	AT4G24170	AT1G35250			
AT5G37070	AT5G37070	AT1G35340			
AT2G31410	AT2G31410	AT1G35350			
AT3G16860	COBL8	AT1G35360			
AT5G25540	CID6	AT1G35530			
AT2G38320	AT2G38320	AT1G35550			
AT2G24390	AT2G24390	AT1G35560			
AT5G37090	AT5G37090	ATCDPK2			
AT2G17980	ATSLY1	AT1G35710			
AT5G13900	AT5G13900	ANNAT1			
AT4G00140	EDA34	AT1G35780			
AT1G35250	AT1G35250	AT1G35870			
AT2G27250	CLV3	AT1G36060			
AT1G35255	AT1G35255	AT1G36180			
AT3G04400	emb2171	AT1G36310			
AT5G27790	AT5G27790	AT1G36980			
AT5G41471	SNOR108	NIA2			
AT5G41470	AT5G41470	AT1G40470			
AT2G27260	AT2G27260	AT1G42170			
AT2G24380	AT2G24380	AT1G42410			
AT5G39300	ATEXPA25	AT1G42490			
AT5G11680	AT5G11680	ATGLR3.3			
AT5G25530	AT5G25530	ATBZIP60			
AT3G16870	AT3G16870	AT1G43245			
AT2G20100	AT2G20100	ATY2			
AT2G17990	AT2G17990	AT1G43690			
AT5G13910	LEP	AT1G43790			
AT2G27240	AT2G27240	AT1G43800			
AT1G13290	DOT5	AT1G43886			
AT4G00130	AT4G00130	AT1G43897			
AT1G35240	ARF20	AT1G44085			
AT5G27780	AT5G27780	ATGA20OX5			
AT5G41460	AT5G41460	AT1G44150			
AT3G10700	AT3G10700	AT1G44160			
AT5G39310	ATEXPA24	AT1G44180			
AT3G16880	AT3G16880	AT1G44224			
AT5G25520	AT5G25520	HEMB2			
AT2G38300	AT2G38300	ILL6			
AT2G24370	AT2G24370	NPQ4			
AT5G11690	ATTIM17-3	AT1G44770			
AT4G24190	Shd	AT1G44980			
AT1G18900	AT1G18900	AT1G45020			
AT3G33187	AT3G33187	AT1G45130			
AT3G33189	AT3G33189	AT1G45160			
AT1G35230	AGP5	AT1G45170			
AT1G47660	AT1G47660	AT1G45248			
AT3G28960	AT3G28960	ABF2			
AT3G33181	AT3G33181	AT1G45332			
AT3G33185	AT3G33185	AT-HSFB4			
AT2G38350	AT2G38350	AT1G46408			
AT3G16890	PPR40	AT1G46552			
AT2G31440	AT2G31440	AT1G46912			
AT1G18910	AT1G18910	VFB1			
AT5G11660	AT5G11660	WPP2			
AT5G25590	AT5G25590	PAF2			
AT3G16895	AT3G16895	AtTLP6			
AT5G41490	AT5G41490	AT1G47300			
AT5G39320	AT5G39320	AT1G47370			
AT3G10710	AT3G10710	AT1G47410			
AT2G20160	MEO	AT1G47470			
AT1G35220	AT1G35220	ATRBP47C			
AT3G10720	AT3G10720	AT1G47530			
AT1G47670	AT1G47670	AT1G47540			
AT3G33197	AT3G33197	AT1G47560			
AT3G28950	AT3G28950	AT1G47600			
AT3G28956	AT3G28956	AT1G47606			
AT3G28955	AT3G28955	CYP96A7			
AT2G38370	AT2G38370	AT1G47786			
AT4G00190	PME38	AT1G47860			
AT3G28958	AT3G28958	ATGA2OX4			
AT3G33193	AT3G33193	AT1G48020			
AT2G31450	AT2G31450	AT1G48040			
AT3G04450	AT3G04450	ATKU80			
AT2G38360	PRA1.B4	AT1G48100			
AT5G25585	AT5G25585	AT1G48190			
AT2G38365	AT2G38365	AT1G48195			
AT5G11670	ATNADP-ME2	AT1G48210			
AT5G39330	AT5G39330	MIR161			
AT5G41480	gla1	AT1G48330			
AT5G02790	AT5G02790	AT1G48360			
AT5G25580	AT5G25580	YSL8			
AT2G20150	AT2G20150	AGO1			
AT3G28980	AT3G28980	GLN1;5			
AT5G48500	AT5G48500	AT1G48570			
AT1G35210	AT1G35210	AT1G48580			
AT3G10730	AT3G10730	AT1G48600			
AT4G00180	YAB3	AT1G48620			
AT3G55880	AT3G55880	AT1G48680			
AT3G28985	AT3G28985	AT1G48730			
AT2G31425	AT2G31425	AT1G48745			
AT5G02780	AT5G02780	AT1G48750			
AT2G31420	AT2G31420	AT1G48790			
AT2G20142	AT2G20142	AT1G48820			
AT3G04440	AT3G04440	AT1G48860			
AT2G38330	AT2G38330	AT1G48880			
AT5G11640	AT5G11640	AT1G48890			
AT1G18930	AT1G18930	AT1G48910			
AT3G04445	AT3G04445	AT1G48920			
AT2G20140	AT2G20140	AT1G48950			
AT5G39340	AHP3	AT1G48990			
AT5G25570	AT5G25570	CLE11			
AT3G28970	AAR3	AT1G49010			
AT2G27285	AT2G27285	AT1G49120			
AT1G35200	AT1G35200	WNK7			
AT3G10740	asd1	ACT8			
AT1G47690	AT1G47690	AT1G49250			
AT3G55890	AT3G55890	AT1G49270			
AT4G00170	AT4G00170	ATPI4K ALPHA			
AT1G16800	AT1G16800	AT1G49370			
AT5G02770	AT5G02770	TOM6			
AT5G11650	AT5G11650	AT1G49520			
AT3G04430	anac049	AT1G49560			
AT2G38340	AT2G38340	AT1G49570			
AT2G20130	LCV1	ATRBP47A			
AT2G31430	AT2G31430	AT1G49610			
AT3G10745	MIR158A	ATPREP2			
AT5G39350	AT5G39350	AT1G49640			
AT1G18940	AT1G18940	AT1G49750			
AT2G27290	AT2G27290	PAB8			
AT5G25560	AT5G25560	ATMTK			
AT5G39365	AT5G39365	ATGSTF14			
AT4G08602	AT4G08602	AT1G49880			
AT5G39360	EDL2	AT1G49890			
AT2G10650	AT2G10650	AT1G49940			
AT1G18950	AT1G18950	AT1G49960			
AT4G08600	AT4G08600	AT1G49980			
AT4G24100	AT4G24100	TUA2			
AT5G19140	AILP1	TOR			
AT5G02760	AT5G02760	AT1G50040			
AT5G64816	AT5G64816	AT1G50050			
AT1G53470	MSL4	AT1G50150			
AT3G28920	AtHB34	AT1G50180			
AT5G19150	AT5G19150	AT1G50240			
AT3G28925	AT3G28925	AT1G50260			
AT3G55860	AT3G55860	AT1G50290			
AT3G33145	AT3G33145	AT1G50310			
AT3G33142	AT3G33142	AT1G50370			
AT2G39880	MYB25	AT1G50410			
AT3G10750	AT3G10750	AT1G50440			
AT5G09790	ATXR5	AT1G50450			
AT3G33148	AT3G33148	THFS			
AT1G51210	AT1G51210	AT1G50575			
AT5G48520	AT5G48520	AT1G50590			
AT5G53840	AT5G53840	SCL5			
AT2G39885	MIR393A	AT1G50620			
AT5G64810	WRKY51	AT1G50630			
AT1G18960	AT1G18960	AT1G50660			
AT2G20190	CLASP	AT1G50680			
AT5G48515	AT5G48515	AT1G50810			
AT2G10660	AT2G10660	AT1G50820			
AT5G39370	AT5G39370	ATGA2OX7			
AT3G28917	MIF2	AT1G50970			
AT3G28915	AT3G28915	AT1G51040			
AT5G02750	AT5G02750	AT1G51080			
AT5G19160	AT5G19160	AT1G51110			
AT3G28910	MYB30	AT1G51120			
AT1G53460	AT1G53460	AT1G51130			
AT3G55870	AT3G55870	AT1G51160			
AT3G33151	AT3G33151	PLT2			
AT5G09780	AT5G09780	LPAT3			
AT3G33154	AT3G33154	AT1G51300			
AT5G64820	AT5G64820	AT1G51320			
AT2G39890	PROT1	AT1G51330			
AT3G33157	AT3G33157	AT1G51370			
AT5G53850	AT5G53850	AT1G51420			
AT1G51200	AT1G51200	AT1G51440			
AT5G48510	AT5G48510	AT1G51490			
AT3G10760	AT3G10760	CER5			
AT5G39380	AT5G39380	AT1G51520			
AT2G10670	AT2G10670	AT1G51538			
AT1G13210	ACA.l	AT1G51570			
AT2G20180	PIL5	AT1G51645			
AT1G18970	GLP4	AT1G51670			
AT5G19120	AT5G19120	AT1G51730			
AT5G02740	AT5G02740	ILL5			
AT4G24120	YSL1	AT1G51790			
AT5G37000	AT5G37000	AT1G51840			
AT3G33163	AT3G33163	AT1G51910			
AT2G38380	AT2G38380	IAA18			
AT3G28945	AT3G28945	AT1G51990			
AT3G33160	AT3G33160	AT1G52050			
AT3G28940	AT3G28940	AT1G52090			
AT3G55840	AT3G55840	AT1G52100			
AT5G48543	LCR1	AT1G52120			
AT5G53820	AT5G53820	AT1G52155			
AT3G10770	AT3G10770	AT1G52200			
AT3G33169	AT3G33169	AT1G52220			
AT5G48540	AT5G48540	ATPDIL1-5			
AT3G33166	AT3G33166	AtRABG3d			
AT5G39390	AT5G39390	AT1G52315			
AT5G09770	AT5G09770	AT1G52320			
AT5G48545	AT5G48545	ABA2			
AT1G51230	AT1G51230	AT1G52360			
AT4G24110	AT4G24110	AT1G52370			
AT1G13200	AT1G13200	TSA1			
AT2G20170	AT2G20170	AT1G52470			
AT3G16800	AT3G16800	AT1G52480			
AT1G18980	AT1G18980	AT1G52510			
AT5G19130	AT5G19130	FRS6			
AT5G37010	AT5G37010	AT1G52540			
AT5G02730	AT5G02730	AT1G52565			
AT2G10680	AT2G10680	AT1G52600			
AT2G38390	AT2G38390	AT1G52610			
AT3G33172	AT3G33172	AT1G52640			
AT1G53480	AT1G53480	AT1G52660			
AT3G55850	LAF3	AT1G52750			
AT3G28930	AIG2	AT1G52760			
AT5G64800	CLE21	AT1G52850			
AT5G48530	AT5G48530	AT1G52870			
AT3G10780	AT3G10780	AT1G52970			
AT5G53830	AT5G53830	AT1G52990			
AT3G33175	AT3G33175	SPL4			
AT1G51220	AT1G51220	AT1G53165			
AT2G39870	AT2G39870	ATERF-8			
AT5G09760	AT5G09760	AT1G53190			
AT3G33178	AT3G33178	AT1G53210			
AT5G37020	ARF8	AT1G53220			
AT2G10690	AT2G10690	AT1G53233			
AT4G24140	AT4G24140	AT1G53270			
AT5G02720	AT5G02720	ATPPC1			
AT5G25510	AT5G25510	AT1G53325			
AT4G08640	AT4G08640	AT1G53440			
AT1G18990	AT1G18990	ATMPK18			
AT3G33109	AT3G33109	AT1G53520			
AT5G53880	AT5G53880	AT1G53600			
AT3G33106	AT3G33106	AT1G53625			
AT3G16810	APUM24	AT1G53640			
AT1G13230	AT1G13230	AT1G53690			
AT4G08645	AT4G08645	WAG1			
AT5G41410	BEL1	RTFL9			
AT3G33100	AT3G33100	AT1G53760			
AT1G53430	AT1G53430	AT1G53770			
AT2G27230	LHW	AT1G53780			
AT3G33103	AT3G33103	AT1G53810			
AT5G09750	HEC3	ATPME2			
AT3G10790	AT3G10790	ATPME1			
AT5G48560	AT5G48560	AT1G53930			
AT3G55820	AT3G55820	AT1G53950			
AT5G09755	AT5G09755	GLIP3			
AT5G02725	AT5G02725	AT1G54000			
AT5G19190	AT5G19190	AT1G54030			
AT4G08630	AT4G08630	AT1G54115			
AT5G02710	AT5G02710	RSH3			
AT5G25500	AT5G25500	CID3			
AT4G24130	AT4G24130	ATG12a			
AT5G37030	AT5G37030	AT1G54220			
AT3G33118	AT3G33118	AT1G54290			
AT3G16820	AT3G16820	AT1G54320			
AT5G53890	AT5G53890	ICDH			
AT1G13220	LINC2	AT1G54360			
AT5G41400	AT5G41400	AT1G54445			
AT3G33112	AT3G33112	AT1G54460			
AT2G27220	BLH5	RPP27			
AT5G09740	HAM2	AIN1			
AT1G53420	AT1G53420	AT1G54520			
AT3G33115	AT3G33115	AT1G54600			
AT3G55830	epc1	AT1G54660			
AT4G16800	AT4G16800	AT1G54700			
AT5G48550	AT5G48550	AT1G54905			
AT4G24160	AT4G24160	AT1G54920			
AT3G55800	SBPase	AT1G54923			
AT5G37040	AT5G37040	AT1G54930			
AT5G19165	AT5G19165	AT1G54955			
AT5G41430	AT5G41430	AT1G54985			
AT3G16830	TPR2	LOX1			
AT5G53860	emb2737	AT1G55050			
AT1G13250	GATL3	UBQ12			
AT5G09730	BXL3	PLDEPSILON			
AT3G33127	AT3G33127	AT1G55205			
AT1G53450	AT1G53450	AT1G55220			
AT3G33124	AT3G33124	AT1G55260			
AT2G27210	BSL3	AT1G55365			
AT3G33121	AT3G33121	AT1G55370			
AT5G02700	AT5G02700	EDA11			
AT3G28900	AT3G28900	AT1G55430			
AT5G19170	AT5G19170	AT1G55440			
AT4G16810	AT4G16810	AT1G55480			
AT5G48580	FKBP15-2	AT1G55535			
AT5G19172	AT5G19172	AT1G55550			
AT5G19175	AT5G19175	SKS14			
AT5G37050	AT5G37050	WRKY10			
AT3G55810	AT3G55810	CLC-F			
AT5G37055	SEF	AT1G55750			
AT4G24150	AtGRF8	AT1G55760			
AT4G08610	AT4G08610	AT1G55805			
AT3G33139	AT3G33139	AT1G55820			
AT1G35290	AT1G35290	AT1G55830			
AT5G53870	AT5G53870	UPL1			
AT3G16840	AT3G16840	AHG2			
AT3G33136	AT3G33136	AT1G55880			
AT1G53440	AT1G53440	TIM50			
AT5G48575	AT5G48575	AT1G55915			
AT5G09720	AT5G09720	AT1G55928			
AT3G33131	AT3G33131	AT1G55930			
AT2G27200	AT2G27200	CYP708A1			
AT3G33133	AT3G33133	AT1G55950			
AT4G16820	AT4G16820	NAC1			
AT3G33130	AT3G33130	AT1G56030			
AT5G48570	AT5G48570	AT1G56045			
AT5G19180	ECR1	AT1G56080			
AT4G16840	AT4G16840	AT1G56120			
AT1G08480	AT1G08480	AT1G56140			
AT5G48590	AT5G48590	AT1G56145			
AT4G16845	VRN2	AtMYB72			
AT4G24900	AT4G24900	HAP5B			
AT1G11806	AT1G11806	AT1G56180			
AT3G21960	AT3G21960	AT1G56220			
AT5G48595	AT5G48595	AT1G56242			
AT3G12260	AT3G12260	AT1G56310			
AT1G11803	AT1G11803	CRT1			
AT1G11800	AT1G11800	AT1G56350			
AT1G16780	AT1G16780	AT1G56420			
AT3G21965	AT3G21965	AT1G56460			
AT4G08550	AT4G08550	AT1G56580			
AT3G55910	AT3G55910	AT1G56590			
AT4G08555	AT4G08555	AT1G56610			
AT5G04250	AT5G04250	AT1G56710			
AT4G04402	AT4G04402	AT1G57570			
AT4G16830	AT4G16830	AT1G57620			
AT4G04404	AT4G04404	AT1G57650			
AT1G51290	AT1G51290	AT1G57680			
AT5G02800	AT5G02800	AT1G57730			
AT4G04405	AT4G04405	AT1G57760			
AT4G16835	AT4G16835	AT1G57765			
AT4G04400	AT4G04400	AT1G57790			
AT2G39920	AT2G39920	AT1G57800			
AT3G21970	AT3G21970	AT1G57810			
AT3G12250	TGA6	AT1G57840			
AT5G64890	PROPEP2	CAT2			
AT1G16770	AT1G16770	AT1G58040			
AT1G11810	AT1G11810	AT1G58110			
AT3G55900	AT3G55900	AT1G58150			
AT4G08560	APUM15	AT1G58190			
AT5G04260	WCRKC2	EMB1674			
AT4G04407	AT4G04407	AT1G58265			
AT4G04408	AT4G04408	HEMA1			
AT1G69890	AT1G69890	ZF14			
AT2G10608	AT2G10608	AAP1			
AT3G21980	AT3G21980	RXF12			
AT4G16860	RPP4	AT1G58390			
AT1G53400	AT1G53400	AT1G58400			
AT2G10606	MIR396A	AT1G58410			
AT2G10605	AT2G10605	RXF26			
AT3G12280	RBR1	AT1G58590			
AT2G10602	AT2G10602	AT1G58602			
AT4G24920	AT4G24920	AT1G59453			
AT2G10600	AT2G10600	GH3.4			
AT3G21985	AT3G21985	ZCW7			
AT5G04235	AT5G04235	ADL3			
AT1G11820	AT1G11820	AT1G59660			
AT5G64880	AT5G64880	AT1G59710			
AT5G04230	PAL3	PDR8			
AT4G08530	AT4G08530	AT-E1 ALPHA			
AT2G39900	AT2G39900	ARR3			
AT4G16850	AT4G16850	AT1G59950			
AT1G53410	AT1G53410	AT1G60060			
AT3G21990	AT3G21990	AT1G60200			
AT1G69880	Ath8	AT1G60220			
AT3G12270	PRMT3	AT1G60300			
AT4G24910	AT4G24910	AT1G60310			
AT1G16790	AT1G16790	AT1G60360			
AT5G64870	AT5G64870	AT1G60420			
AT5G04240	ELF6	ATCOAA			
AT4G08540	AT4G08540	ATGOLS4			
AT4G04430	AT4G04430	ATVPS34			
AT2G39970	AT2G39970	AT1G60500			
AT1G69870	AT1G69870	AT1G60545			
AT4G16880	AT4G16880	AT1G60560			
AT1G51240	AT1G51240	AT1G60570			
AT5G53810	AT5G53810	AT1G60590			
AT2G02870	AT2G02870	ABC4			
AT3G49780	ATPSK4	AT1G60610			
AT5G53815	AT5G53815	AGD2			
AT2G39975	AT2G39975	AT1G60700			
AT5G19230	AT5G19230	AT1G60740			
AT4G08593	AT4G08593	AT1G60750			
AT4G08598	AT4G08598	AT1G60770			
AT4G08596	AT4G08596	SNRK2-10			
AT5G64860	DPE1	AT1G61030			
AT5G04210	AT5G04210	AT1G61065			
AT1G11840	ATGLX1	AT1G61080			
AT4G24940	SAE1A	ANAC025			
AT2G10620	AT2G10620	AT1G61150			
AT3G21920	AT3G21920	AT1G61240			
AT5G64855	AT5G64855	AT1G61270			
AT2G10614	AT2G10614	LHCA3			
AT3G12290	AT3G12290	AT1G61550			
AT2G39960	AT2G39960	AT1G61575			
AT1G69860	AT1G69860	ARP2			
AT4G04440	AT4G04440	AT1G61630			
AT4G16870	AT4G16870	AT1G61667			
AT5G64850	AT5G64850	AT1G61750			
AT2G10617	AT2G10617	AT1G61770			
AT5G53800	AT5G53800	AT1G61840			
AT1G51250	AT1G51250	AT1G61850			
AT3G49790	AT3G49790	AT1G61870			
AT2G02880	AT2G02880	AT1G61970			
AT5G04220	SYTC	AT1G61990			
AT2G24400	AT2G24400	AT1G62045			
AT3G21937	AT3G21937	AT1G62050			
AT3G21930	AT3G21930	AT1G62055			
AT2G10611	AT2G10611	AT1G62080			
AT1G11850	AT1G11850	AT1G62170			
AT3G21933	AT3G21933	40635			
AT4G24930	AT4G24930	AT1G62200			
AT2G10610	AT2G10610	AT1G62230			
AT5G09680	AT5G09680	AT1G62310			
AT5G64840	ATGCN5	AT1G62320			
AT3G21940	AT3G21940	AT1G62390			
AT1G69850	ATNRT1:2	AT1G62410			
AT3G49765	AT3G49765	AT1G62421			
AT2G39950	AT2G39950	AT1G62422			
AT4G08580	AT4G08580	AT1G62480			
AT3G49760	AtbZIP5	AT1G62530			
AT4G04410	AT4G04410	AT1G62560			
AT2G02890	AT2G02890	AT1G62590			
AT1G51260	LPAT3	AT1G62660			
AT4G08570	AT4G08570	VND5			
AT1G11860	AT1G11860	AT1G62770			
AT2G10640	AT2G10640	AT1G62810			
AT5G09690	AT5G09690	AT1G62840			
AT4G24960	ATHVA22D	AT1G62860			
AT3G21945	AT3G21945	AT1G62870			
AT4G16890	SNC1	AT1G62950			
AT5G64830	AT5G64830	ACS10			
AT2G39940	COI1	ATEXPA18			
AT3G21950	AT3G21950	NRPD1a			
AT1G69840	AT1G69840	AT1G63100			
AT4G04420	AT4G04420	AT1G63205			
AT3G49770	AT3G49770	AT1G63240			
AT4G08590	ORTHL	ATNAP10			
AT4G04423	AT4G04423	AT1G63330			
AT1G51270	AT1G51270	AT1G63340			
AT4G04426	AT4G04426	AT1G63350			
AT5G19200	AT5G19200	HMA5			
AT4G24950	AT4G24950	AT1G63490			
AT2G10630	AT2G10630	AT1G63520			
AT5G04200	AtMC9	AT1G63660			
AT4G24980	AT4G24980	AT1G63670			
AT2G31490	AT2G31490	AT1G63730			
AT2G02835	AT2G02835	AT1G63750			
AT1G25550	AT1G25550	AT1G63770			
AT3G04370	PDLP4	AT1G63820			
AT1G11880	AT1G11880	AT1G63830			
AT5G27720	emb1644	AT1G63870			
AT5G13890	AT5G13890	AT1G63920			
AT5G11750	AT5G11750	WRKY56			
AT2G24430	ANAC038	AT1G64110			
AT1G16705	AT1G16705	AT1G64140			
AT1G35300	AT1G35300	AT1G64150			
AT1G69830	AMY3	AT1G64160			
AT3G49740	AT3G49740	AT1G64180			
AT1G47750	PEX11A	AT1G64240			
AT2G02830	AT2G02830	AT1G64250			
AT4G04470	pmp22	AT1G64300			
AT4G24970	AT4G24970	AT1G64330			
AT2G31480	AT2G31480	AT1G64340			
AT4G24975	AT4G24975	AT1G64355			
AT4G24972	TPD1	AT1G64385			
AT1G11890	SEC22	AT1G64390			
AT1G08400	AT1G08400	AT1G64400			
AT3G04380	SUVR4	AT1G64410			
AT1G25540	PFT1	RHD1			
AT1G69828	AT1G69828	AT1G64560			
AT2G24440	AT2G24440	AT1G64580			
AT5G13880	AT5G13880	AT1G64620			
AT5G27730	AT5G27730	AT1G64650			
AT5G11740	AGP15	AT1G64680			
AT1G69825	AT1G69825	AT1G64710			
AT3G49750	AtRLP44	TUA1			
AT1G69820	GGT3	AT1G64760			
AT3G04390	AT3G04390	AT1G64820			
AT1G47740	AT1G47740	AT1G64830			
AT2G02840	AT2G02840	AT1G64890			
AT4G04480	AT4G04480	AT1G64920			
AT1G35310	MLP168	CYP89A7			
AT1G16720	HCF173	CYP89A6			
AT2G24410	AT2G24410	AT1G64960			
AT2G31470	AT2G31470	AT1G65010			
AT5G11730	AT5G11730	AT1G65080			
AT1G69818	AT1G69818	AT1G65170			
AT5G13870	EXGT-A4	AT1G65200			
AT3G04350	AT3G04350	AT1G65210			
AT1G08410	AT1G08410	AT1G65220			
AT5G27700	AT5G27700	AT1G65280			
AT1G25530	AT1G25530	AT1G65320			
AT5G27705	AT5G27705	AT1G65345			
AT1G69810	WRKY36	GTB1			
AT3G12203	scpl17	FAS1			
AT3G12200	AtNek7	AT1G65500			
AT2G02850	ARPN	AT1G65550			
AT1G47770	AT1G47770	AT1G65570			
AT4G04450	WRKY42	FRA3			
AT3G49720	AT3G49720	AT1G65590			
AT4G24990	ATGP4	AT1G65610			
AT2G24420	AT2G24420	AS2			
AT2G31460	AT2G31460	DEGP3			
AT3G04360	AT3G04360	AT1G65710			
AT1G25520	AT1G25520	YSL7			
AT5G27710	AT5G27710	AT1G65750			
AT1G16710	HAC12	AT1G65860			
AT1G08420	BSL2	AT1G65875			
AT1G47765	AT1G47765	AT1G65880			
AT5G27715	AT5G27715	AT1G65930			
AT5G11720	AT5G11720	AT1G65950			
AT1G69800	AT1G69800	TPX2			
AT2G02860	SUT2	AT1G65985			
AT4G04460	AT4G04460	AT1G65990			
AT3G49730	AT3G49730	AT1G66020			
AT1G47760	AGL102	AT1G66040			
AT5G13850	NACA3	AT1G66050			
AT5G04290	KTF1	AT1G66070			
AT1G08430	ALMT1	AT1G66120			
AT2G38400	AGT3	TMK1			
AT2G24470	AT2G24470	ATGSR2			
AT5G27760	AT5G27760	AT1G66250			
AT1G16740	AT1G16740	AT1G66280			
AT4G00110	GAE3	AT1G66300			
AT5G11710	AT5G11710	AT1G66310			
AT3G12220	scpl16	RGL1			
AT1G47710	AT1G47710	MYB113			
AT1G08440	AT1G08440	PAP2			
AT2G24480	AT2G24480	AT1G66450			
AT5G13840	FZR3	PMI2			
AT1G25580	ANAC008	AT1G66510			
AT1G47705	AT1G47705	PDE194			
AT1G39430	AT1G39430	AT1G66530			
AT5G27770	AT5G27770	WRKY64			
AT1G16730	AT1G16730	WRKY63			
AT3G49710	AT3G49710	AT1G66610			
AT2G02800	APK2B	AT1G66690			
AT3G12210	AT3G12210	AT;CDKD;2			
AT5G11700	AT5G11700	AT1G66770			
AT1G08450	CRT3	AT1G66800			
AT1G47700	AT1G47700	AT1G66880			
AT5G13845	AT5G13845	AT1G66890			
AT2G24450	FLA3	AT1G66900			
AT1G25570	AT1G25570	AT1G66940			
AT5G27740	EMB2775	ATPDR11			
AT5G04270	AT5G04270	AT1G66960			
AT5G13830	AT5G13830	AT1G66980			
AT1G16760	AT1G16760	AT1G66990			
AT4G04490	AT4G04490	AT1G67010			
AT3G12240	SCPL15	AT1G67035			
AT4G04495	AT4G04495	AT1G67060			
AT1G47730	AT1G47730	AT1G67090			
AT1G08460	HDA08	CYP735A2			
AT1G25560	TEM1	AT1G67140			
AT5G27750	AT5G27750	AT1G67170			
AT2G24460	AT2G24460	AT1G67290			
AT1G08465	YAB2	AT1G67310			
AT5G04280	AT5G04280	AT1G67320			
AT1G16750	AT1G16750	AT1G67325			
AT3G12230	scpl14	AT1G67330			
AT4G00100	ATRPS13A	AT1G67340			
AT2G02820	MYB88	AT1G67350			
AT1G08470	AT1G08470	AT1G67390			
AT1G47720	OSB1	AT1G67410			
AT5G13825	AT5G13825	AT1G67455			
AT1G13180	DIS1	GCS1			
AT1G35130	AT1G35130	ATREV3			
AT2G02900	AT2G02900	AT1G67520			
AT4G00026	AT4G00026	AT1G67530			
AT2G27375	AT2G27375	URE			
AT5G25415	AT5G25415	AT1G67560			
AT2G17860	AT2G17860	AT1G67580			
AT4G24090	AT4G24090	AT1G67600			
AT4G24080	ALL1	AT1G67690			
AT3G16750	AT3G16750	AT1G67720			
AT2G38410	AT2G38410	AT1G67730			
AT5G25410	AT5G25410	AT1G67800			
AT3G10810	AT3G10810	AT1G67820			
AT5G27670	HTA7	AT1G67840			
AT5G41350	AT5G41350	AT1G67880			
AT2G27380	ATEPR1	AT1G67900			
AT5G53780	AT5G53780	AT1G67920			
AT3G10815	AT3G10815	FKF1			
AT2G27360	AT2G27360	ATMAP70-1			
AT1G13170	ORP1D	AT1G68170			
AT1G35120	AT1G35120	AT1G68185			
AT2G17870	AT2G17870	AT1G68190			
AT3G16760	AT3G16760	AT1G68260			
AT4G24070	AT4G24070	AT1G68330			
AT2G38420	AT2G38420	AT1G68340			
AT5G25400	AT5G25400	AT1G68350			
AT5G41340	ubc4	ARG1			
AT5G53790	AT5G53790	AT1G68390			
AT5G27660	AT5G27660	AT1G68450			
AT3G10820	AT3G10820	AT1G68470			
AT1G13160	AT1G13160	AT1G68490			
AT2G27370	AT2G27370	AT1G68500			
AT1G47580	AT1G47580	LBD42			
AT2G17845	AT2G17845	AT1G68520			
AT2G27395	AT2G27395	AT1G68550			
AT1G35150	AT1G35150	AT1G68568			
AT5G37190	CIP4	AT1G68600			
AT4G00040	AT4G00040	AT1G68610			
AT2G17840	ERD7	AT1G68660			
AT2G20000	HBT	AT1G68680			
AT2G38430	AT2G38430	AT1G68690			
AT5G25430	AT5G25430	AT1G68720			
AT4G24060	AT4G24060	AT1G68800			
AT5G37180	SUS5	DVL5			
AT5G27690	AT5G27690	STN7			
AT3G16730	AT3G16730	AT1G68935			
AT1G13150	CYP86C4	AT1G68945			
AT3G04300	AT3G04300	AT1G68960			
AT5G41330	AT5G41330	AT1G68990			
AT1G35143	AT1G35143	AT1G69070			
AT1G47590	ATPUP20	AT1G69090			
AT1G35140	PHI-1	AP1			
AT1G47595	AT1G47595	AT1G69170			
AT2G27385	AT2G27385	SIK1			
AT4G00030	AT4G00030	AT1G69250			
AT1G35146	AT1G35146	AT1G69260			
AT2G17850	AT2G17850	AT1G69280			
AT5G25425	AT5G25425	AT1G69295			
AT5G25420	AT5G25420	AT1G69340			
AT4G24050	AT4G24050	AT1G69360			
AT3G16740	AT3G16740	AT1G69410			
AT2G27390	AT2G27390	AT1G69450			
AT1G13140	CYP86C3	AT1G69480			
AT3G10800	bZIP28	AT1G69523			
AT5G27680	RECQSIM	ATEXPA1			
AT1G13145	AT1G13145	AT1G69540			
AT5G41320	AT5G41320	AT1G69545			
AT3G33084	AT3G33084	MYB105			
AT3G33083	AT3G33083	AT1G69587			
AT3G33085	AT3G33085	CLE45			
AT2G31305	INH3	AT1G69610			
AT3G33080	AT3G33080	ATHVA22C			
AT1G47565	AT1G47565	HO3			
AT4G00060	MEE44	CMT3			
AT3G33081	AT3G33081	MIR395D			
AT5G48620	AT5G48620	MIR395E			
AT1G47560	AT1G47560	MIR395F			
AT1G18810	AT1G18810	WRKY36			
AT5G39220	AT5G39220	AT1G69840			
AT5G41390	AT5G41390	AT1G69870			
AT5G25450	AT5G25450	AT1G69890			
AT2G31300	ARPC1B	AT1G69900			
AT2G20020	CAF1	AT1G69910			
AT1G08500	AT1G08500	ATGSTU11			
AT5G11760	AT5G11760	AT1G69980			
AT3G04320	AT3G04320	AT1G70160			
AT2G38450	AT2G38450	CYCD1;1			
AT3G33097	AT3G33097	AT1G70230			
AT3G33094	AT3G33094	AT1G70270			
AT3G33091	AT3G33091	ATTPS8			
AT4G00050	UNE10	KUP6			
AT1G47570	AT1G47570	"ENT1,AT"			
AT5G48610	AT5G48610	AT1G70340			
AT3G10860	AT3G10860	AT1G70390			
AT1G18820	AT1G18820	AT1G70410			
AT5G41380	AT5G41380	AT1G70450			
AT5G39230	AT5G39230	AT1G70460			
AT5G02890	AT5G02890	AT1G70520			
AT2G31310	LBD14	AT1G70560			
AT2G38465	AT2G38465	AT1G70630			
AT5G25440	AT5G25440	AT1G70700			
AT5G11770	AT5G11770	AT1G70790			
AT3G04310	AT3G04310	AT1G70900			
AT2G38460	ATIREG1	AT1G70920			
AT2G20010	AT2G20010	PIN3			
AT2G17880	AT2G17880	AT1G70970			
AT4G00085	AT4G00085	SYNC1			
AT1G35115	AT1G35115	AT1G71015			
AT3G33064	AT3G33064	AT1G71020			
AT4G00080	UNE11	ATMYBL2			
AT2G38480	AT2G38480	AT1G71080			
AT1G35112	SADHU2-1	AT1G71110			
AT3G33066	AT3G33066	AT1G71160			
AT5G48600	ATSMC3	AT1G71240			
AT3G33065	AT3G33065	AT1G71320			
AT1G35110	AT1G35110	AT1G71380			
AT3G10830	AT3G10830	AT1G71410			
AT3G33067	AT3G33067	AT1G71450			
AT3G33069	AT3G33069	AT1G71680			
AT1G47540	AT1G47540	AT1G71695			
AT5G41370	XPB1	AT1G71750			
AT1G13195	AT1G13195	AT1G71810			
AT5G25470	AT5G25470	AT1G71840			
AT5G39200	AT5G39200	AT1G71850			
AT5G48605	AT5G48605	AT1G71865			
AT2G31320	PARP2	SUC1			
AT3G04340	emb2458	VND7			
AT5G39205	AT5G39205	AT1G72000			
AT2G38470	WRKY33	AT1G72010			
AT5G11780	AT5G11780	AT1G72020			
AT5G25475	AT5G25475	AT1G72090			
AT3G16770	ATEBP	AT1G72120			
AT3G33071	AT3G33071	PATL1			
AT2G17890	CPK16	AT1G72220			
AT3G33070	AT3G33070	AT1G72250			
AT2G38490	CIPK22	AERO1			
AT3G33075	AT3G33075	AT1G72290			
AT4G00070	AT4G00070	APUM23			
AT3G33074	AT3G33074	ALAAT2			
AT3G33073	AT3G33073	AT1G72350			
AT3G33072	AT3G33072	AT1G72460			
AT3G33079	AT3G33079	AT1G72490			
AT3G10840	AT3G10840	AT1G72520			
AT3G33077	AT3G33077	AT1G72530			
AT3G33076	AT3G33076	AT1G72590			
AT1G35100	AT1G35100	AT1G72700			
AT1G47550	AT1G47550	AT1G72730			
AT5G25460	AT5G25460	HAB1			
AT5G39210	CRR7	AT1G72790			
AT3G16785	PLDP1	AT1G72810			
AT5G41360	XPB2	HAP2C			
AT3G10845	AT3G10845	AT1G72840			
AT2G20030	AT2G20030	AT1G72880			
AT1G18800	NRP2	AT1G72890			
AT3G16780	AT3G16780	AT1G72940			
AT3G04330	AT3G04330	AT1G73040			
AT5G11790	AT5G11790	CLE1			
AT2G31335	AT2G31335	AT1G73180			
AT5G19240	AT5G19240	AT1G73220			
AT5G02860	AT5G02860	AT1G73230			
AT2G10790	AT2G10790	AT1G73240			
AT5G37120	AT5G37120	SCPL4			
AT4G24000	ATCSLG2	AT1G73320			
AT4G08700	ATPUP13	ATDR4			
AT2G20060	AT2G20060	AT1G73350			
AT5G39260	ATEXPA21	MYB54			
AT5G37125	AT5G37125	AT1G73450			
AT3G21910	AT3G21910	AT1G73460			
AT1G18850	AT1G18850	AT1G73470			
AT5G64910	AT5G64910	AT1G73530			
AT3G10890	AT3G10890	ATNUDT21			
AT1G51355	AT1G51355	AT1G73570			
AT5G09650	AtPPa6	AT1G73580			
AT1G51350	AT1G51350	PIN1			
AT3G33045	AT3G33045	AT1G73610			
AT2G39980	AT2G39980	AT1G73630			
AT5G53700	AT5G53700	AtRABA6a			
AT5G48660	AT5G48660	AT1G73700			
AT3G55960	AT3G55960	EIL3			
AT5G09655	AT5G09655	AT1G73780			
AT5G19250	AT5G19250	AT1G73805			
AT5G02850	AT5G02850	BEE3			
AT5G37130	AT5G37130	ESP1			
AT5G39270	ATEXPA22	AT1G73860			
AT2G20050	AT2G20050	AT1G73875			
AT1G18860	WRKY61	AT1G73920			
AT3G21900	AT3G21900	AT1G73960			
AT3G33058	AT3G33058	AT1G73970			
AT5G48650	AT5G48650	AT1G74010			
AT5G64920	CIP8	SS2			
AT5G53710	AT5G53710	IMS1			
AT5G48655	AT5G48655	TET17			
AT2G39990	EIF2	AT1G74088			
AT1G51340	AT1G51340	AT1G74090			
AT3G33055	AT3G33055	AT1G74120			
AT5G39280	ATEXPA23	AT1G74170			
AT5G48657	AT5G48657	AT1G74200			
AT3G55970	AT3G55970	AT1G74250			
AT4G00090	AT4G00090	AT1G74300			
AT4G16900	AT4G16900	AT1G74330			
AT5G19260	AT5G19260	AT1G74360			
AT4G08720	AT4G08720	AT1G74380			
AT1G18835	MIF3	AT1G74400			
AT5G02880	UPL4	MYB95			
AT5G39245	AT5G39245	AT1G74440			
AT2G20080	AT2G20080	AT1G74510			
AT5G37100	AT5G37100	AT1G74530			
AT1G18830	AT1G18830	AT1G74630			
AT5G39240	AT5G39240	AT1G74640			
AT2G10770	AT2G10770	AtMYB31			
AT5G64930	CPR5	ICS1			
AT2G27310	AT2G27310	AT1G74840			
AT5G09670	AT5G09670	PTAC2			
AT1G51330	AT1G51330	NDH-O			
AT5G53720	AT5G53720	AT1G74940			
AT3G10870	MES17	FAB1			
AT5G48640	AT5G48640	LPAT4			
AT3G33025	AT3G33025	ATLP-3			
AT5G19270	AT5G19270	PR5			
AT1G53590	NTMC2T6.1	AT1G75090			
AT3G55980	SZF1	AT1G75150			
AT2G27315	AT2G27315	AT1G75190			
AT5G37110	AT5G37110	AT1G75200			
AT5G02870	AT5G02870	ATHB33			
AT2G20070	AT2G20070	AUL1			
AT2G10780	AT2G10780	AT1G75340			
AT4G08710	AT4G08710	AT1G75360			
AT5G39250	AT5G39250	AT1G75390			
AT1G18840	IQD30	AT1G75480			
AT5G09660	PMDH2	AT1G75510			
AT3G33035	AT3G33035	AT1G75530			
AT5G64940	ATATH13	AT1G75600			
AT5G53730	AT5G53730	XRN3			
AT3G10880	AT3G10880	AT1G75730			
AT5G48630	AT5G48630	GASA1			
AT1G51320	AT1G51320	AT1G75850			
AT5G19280	KAPP	AT1G75870			
AT3G33030	AT3G33030	AT1G75880			
AT3G55990	ESK1	AT1G75890			
AT1G11910	AT1G11910	EXL6			
AT3G33009	AT3G33009	SKP1			
AT1G35180	AT1G35180	AT1G76010			
AT1G13130	AT1G13130	CPK29			
AT3G16710	AT3G16710	AT1G76065			
AT3G33008	AT3G33008	AT1G76070			
AT3G55920	AT3G55920	ATCDSP32			
AT4G16935	AT4G16935	MIR394B			
AT5G37160	AT5G37160	AT1G76140			
AT4G08740	AT4G08740	AT1G76150			
AT4G16930	AT4G16930	SKS5			
AT5G19290	AT5G19290	AT1G76220			
AT1G53570	MAP3KA	AT1G76230			
AT3G33006	AT3G33006	AT1G76405			
AT5G53742	AT5G53742	CUC3			
AT5G41315	GL3	AT1G76470			
AT1G51310	AT1G51310	AT1G76500			
AT3G33005	AT3G33005	AT1G76670			
AT5G09610	APUM21	AT1G76720			
AT5G53740	AT5G53740	AT1G76730			
AT3G33004	AT3G33004	AT1G76780			
AT1G11915	AT1G11915	AT1G76790			
AT2G27330	AT2G27330	AT1G76830			
AT3G33002	AT3G33002	SEC5A			
AT5G41310	AT5G41310	AT1G76870			
AT3G33000	AT3G33000	AT1G76880			
AT1G13120	emb1745	AT1G76910			
AT1G35170	AT1G35170	ATEXT4			
AT5G53750	AT5G53750	AT1G76940			
AT3G16720	atl2	AT1G76952			
AT5G37170	AT5G37170	AT1G76954			
AT4G24030	AT4G24030	ATSKP2;2			
AT5G37175	AT5G37175	AT1G77020			
AT4G08730	AT4G08730	AT1G77040			
AT4G16940	AT4G16940	AT1G77100			
AT5G02810	Prr7	AT1G77160			
AT5G48690	AT5G48690	AT1G77180			
AT3G55930	AT3G55930	AT1G77200			
AT5G09600	SDH3-1	AT1G77250			
AT5G02815	AT5G02815	AT1G77310			
AT1G51300	AT1G51300	AT1G77340			
AT1G11905	AT1G11905	AT1G77350			
AT1G53560	AT1G53560	AT1G77360			
AT3G33011	AT3G33011	AAP3			
AT3G33010	AT3G33010	CYCA1;2			
AT1G11900	AT1G11900	AT1G77405			
AT2G27320	AT2G27320	PBC2			
AT5G41300	AT5G41300	AT1G77460			
AT5G53760	MLO11	AT1G77480			
AT1G18870	ICS2	AT1G77520			
AT5G37145	AT5G37145	AT1G77600			
AT4G24025	AT4G24025	AT1G77630			
AT1G13110	CYP71B7	AT1G77655			
AT4G08765	AT4G08765	AT1G77680			
AT4G24020	NLP7	AT1G77690			
AT5G37140	AT5G37140	AT1G77700			
AT5G02840	LCL1	AT1G77730			
AT4G08760	AT4G08760	AT1G77750			
AT4G16910	AT4G16910	NIA1			
AT3G55940	AT3G55940	AT1G77765			
AT5G48680	AT5G48680	AT1G77800			
AT5G39290	ATEXP26	AT1G77810			
AT2G27350	AT2G27350	AT1G77830			
AT1G53550	AT1G53550	AT1G77840			
AT5G09630	AT5G09630	KOM			
AT3G16700	AT3G16700	AT1G77980			
AT5G53770	AT5G53770	AST56			
AT4G24015	AT4G24015	SULTR1;2			
AT1G18880	AT1G18880	AT1G78010			
AT1G35190	AT1G35190	AT1G78020			
AT1G13100	CYP71B29	AT1G78040			
AT5G02830	AT5G02830	AT1G78050			
AT4G08750	AT4G08750	AT1G78060			
AT4G24010	ATCSLG1	AT1G78100			
AT5G37150	AT5G37150	AT1G78170			
AT4G16920	AT4G16920	AT1G78190			
AT5G48670	AGL80	AT1G78250			
AT3G55950	Ccr3	AT1G78260			
AT5G64905	PROPEP3	AT1G78290			
AT1G35186	AT1G35186	AT1G78355			
AT1G18890	ATCDPK1	AT1G78400			
AT2G27340	AT2G27340	ATGA2OX1			
AT5G53775	AT5G53775	AT1G78470			
AT1G35183	AT1G35183	AT1G78500			
AT1G53540	AT1G53540	AT1G78540			
AT5G09620	AT5G09620	ATNADK-3			
AT5G48675	AT5G48675	AT1G78600			
AT1G16690	AT1G16690	AT1G78610			
AT4G24805	AT4G24805	AT1G78620			
AT4G16980	AT4G16980	EMB1473			
AT1G53520	AT1G53520	AT1G78650			
AT3G21860	ASK10	ATGGH3			
AT4G24800	AT4G24800	AT1G78700			
AT5G04110	AT5G04110	AT1G78740			
AT4G08652	AT4G08652	AT1G78815			
AT4G08650	AT4G08650	AT1G78820			
AT2G10720	AT2G10720	AT1G78840			
AT3G21865	PEX22	UBC35			
AT4G08657	AT4G08657	VHA-A			
AT4G08655	AT4G08655	AT1G78955			
AT1G16680	AT1G16680	ATLUP2			
AT1G11940	AT1G11940	LUP1			
AT4G16970	AT4G16970	AT1G78980			
AT3G12150	AT3G12150	AT1G79030			
AT1G53530	AT1G53530	PSBR			
AT4G04500	AT4G04500	AT1G79100			
AT5G02900	CYP96A13	AT1G79120			
AT5G04120	AT5G04120	AT1G79170			
AT4G08660	AT4G08660	AT1G79200			
AT1G11950	AT1G11950	AT1G79210			
AT2G10710	AT2G10710	AT1G79245			
AT1G16670	AT1G16670	AT1G79280			
AT5G64990	AtRABH1a	AT1G79310			
AT3G21840	ASK7	EMB1135			
AT1G53500	MUM4	AT1G79360			
AT1G11925	AT1G11925	CYP79C1			
AT3G12140	AT3G12140	ATCHX2			
AT3G12143	AT3G12143	AT1G79420			
AT4G16960	AT4G16960	APL			
AT5G02910	AT5G02910	ALDH5F1			
AT3G12145	FLR1	GAPCP-1			
AT4G04510	AT4G04510	AT1G79540			
AT4G08670	AT4G08670	EMB1047			
AT5G19310	AT5G19310	AT1G79600			
AT5G04130	AT5G04130	AT1G79640			
AT1G11920	AT1G11920	AT1G79660			
AT1G16660	AT1G16660	AT1G79680			
AT5G19315	AT5G19315	ATNUDT3			
AT3G21850	ASK9	AT1G79720			
AT1G53510	ATMPK18	ELF7			
AT3G12130	AT3G12130	AT1G79740			
AT4G16950	RPP5	ATNADP-ME4			
AT4G04525	AT4G04525	AT1G79770			
AT5G02920	AT5G02920	AT1G79780			
AT4G04520	AT4G04520	AT1G79830			
AT4G08690	AT4G08690	GL2			
AT4G08680	AT4G08680	AT1G79880			
AT5G04140	glu1	AT1G79890			
AT4G08685	SAH7	AT1G79910			
AT5G19300	AT5G19300	AT1G79920			
AT1G11930	AT1G11930	AT1G79940			
AT1G16650	AT1G16650	AT1G79950			
AT3G49640	AT3G49640	ATOFP14			
AT4G04530	AT4G04530	AT1G79990			
AT1G51380	AT1G51380	AT1G80000			
AT5G09560	AT5G09560	FRS8			
AT1G69970	CLE26	AT1G80030			
AT1G11980	RUB3	SUS2			
AT3G21820	ATXR2	TMM			
AT4G24840	AT4G24840	AT1G80130			
AT2G10760	AT2G10760	AT1G80160			
AT4G08695	AT4G08695	AT1G80210			
AT4G08692	AT4G08692	AT1G80220			
AT5G19330	AT5G19330	AT1G80240			
AT4G08691	AT4G08691	AT1G80245			
AT3G49650	AT3G49650	AT1G80270			
AT4G04545	AT4G04545	AT1G80280			
AT4G04547	AT4G04547	AT1G80290			
AT5G09570	AT5G09570	AT1G80300			
AT5G64950	AT5G64950	CYCA2;4			
AT3G21830	ASK8	AT1G80430			
AT4G04540	AT4G04540	AT1G80470			
AT3G12190	AT3G12190	AT1G80540			
AT1G69960	PP2A	AT1G80560			
AT4G24830	AT4G24830	WRKY66			
AT5G09580	AT5G09580	AT1G80600			
AT2G24500	FZF	AT1G80630			
AT5G19320	RANGAP2	RTL1			
AT1G11990	AT1G11990	CMT1			
AT2G02990	rns1	AT1G80810			
AT3G49660	AT3G49660	CCR2			
AT3G12180	AT3G12180	WRKY40			
AT4G04550	AT4G04550	AT1G80870			
AT1G69990	AT1G69990	AT1G80890			
AT5G09585	U2.5	AT1G80970			
AT1G51360	DABB1	AT2G01010			
AT2G24510	AT2G24510	AT2G01020			
AT5G64980	AT5G64980	AT2G01070			
AT5G09590	MTHSC70-2	AT2G01080			
AT3G21805	AT3G21805	APG2			
AT3G21800	UGT71B8	AT2G01140			
AT1G11960	AT1G11960	AT2G01170			
AT4G24820	AT4G24820	ATPAP1			
AT2G10740	AT2G10740	AT2G01190			
AT5G19350	AT5G19350	AT2G01210			
AT1G51370	AT1G51370	AT2G01220			
AT4G04560	AT4G04560	ATQSOX2			
AT3G12170	AT3G12170	AT2G01300			
AT1G69980	AT1G69980	AT2G01330			
AT2G10735	AT2G10735	AT2G01410			
AT4G16990	RLM3	PIN4			
AT2G24520	AHA5	ATMPK17			
AT5G64970	AT5G64970	AT2G01480			
AT2G10730	AT2G10730	AT2G01600			
AT1G11970	AT1G11970	AT2G01610			
AT3G21810	AT3G21810	AT2G01660			
AT4G24810	AT4G24810	AT2G01680			
AT5G19340	AT5G19340	AT2G01690			
AT5G13990	ATEXO70C2	AT2G01710			
AT5G11850	AT5G11850	AT2G01720			
AT3G04230	AT3G04230	VIT1			
AT2G31350	GLX2-5	AT2G01780			
AT1G08530	AT1G08530	EXGT-A3			
AT5G25480	Dnmt2	ATMAP65-6			
AT4G24880	AT4G24880	BRL2			
AT2G24530	AT2G24530	AT2G02000			
AT2G17910	AT2G17910	AT2G02010			
AT2G02970	AT2G02970	AT2G02020			
AT1G47650	AT1G47650	AT2G02030			
AT4G04570	AT4G04570	AT2G02050			
AT3G49600	UBP26	AT2G02060			
AT1G69930	ATGSTU11	ATIDD5			
AT1G47655	AT1G47655	ATIDD4			
AT1G69935	SHW1	CHR19			
AT2G24540	AFR	TOM3			
AT5G13980	AT5G13980	ATPP2-B1			
AT2G31340	emb1381	AT2G02260			
AT5G11840	AT5G11840	AT2G02400			
AT3G04240	SEC	ISPD			
AT2G31345	AT2G31345	AT2G02660			
AT2G24545	AT2G24545	AT2G02680			
AT5G25490	AT5G25490	AT2G02710			
AT4G04580	AT4G04580	ATUTR1			
AT3G26000	AT3G26000	ARPN			
AT2G17900	SDG37	AT2G02890			
AT1G47640	AT1G47640	MEE12			
AT3G49610	AT3G49610	AT2G02960			
AT1G69920	ATGSTU12	AT2G02970			
AT1G08550	NPQ1	AT2G03000			
AT2G02980	AT2G02980	EMB1579			
AT5G27603	AT5G27603	ASK16			
AT1G08510	fatB	AT2G03240			
AT5G27600	LACS7	AT2G03260			
AT3G04250	AT3G04250	AT2G03270			
AT5G11870	AT5G11870	AT2G03280			
AT2G24550	AT2G24550	AT2G03360			
AT2G31370	AT2G31370	AT2G03380			
AT4G24860	AT4G24860	AT2G03410			
AT5G41280	AT5G41280	AT2G03440			
AT3G49620	DIN11	AT2G03500			
AT1G47630	CYP96A7	AT2G03510			
AT2G02955	MEE12	AT2G03540			
AT4G04590	AT4G04590	AT2G03580			
AT2G02950	PKS1	AT2G03667			
AT1G39350	AT1G39350	AT2G03690			
AT5G27606	AT5G27606	ACR5			
AT1G69950	AT1G69950	AT2G03740			
AT1G08520	CHLD	AT2G03950			
AT5G41290	AT5G41290	AT2G04010			
AT3G04260	PTAC3	CR88			
AT5G11860	AT5G11860	AT2G04050			
AT3G16690	AT3G16690	AT2G04070			
AT5G27610	AT5G27610	AT2G04090			
AT2G24560	AT2G24560	AT2G04100			
AT2G31360	Ads2	AT2G04150			
AT2G02960	AT2G02960	AT2G04235			
AT1G47625	AT1G47625	AT2G04260			
AT3G49630	AT3G49630	AT2G04340			
AT1G47620	CYP96A8	CPZ			
AT1G16640	AT1G16640	AT2G04540			
AT2G38500	AT2G38500	IBR5			
AT3G10900	AT3G10900	AT2G04570			
AT2G31390	AT2G31390	AT2G04680			
AT2G24570	WRKY17	AT2G04700			
AT3G04270	AT3G04270	AT2G04820			
AT5G13950	AT5G13950	AT2G04842			
AT5G04150	BHLH101	SCL21			
AT1G08580	AT1G08580	AT2G04910			
AT1G47610	AT1G47610	AT2G04940			
AT3G04280	ARR22	LHCB2.1			
AT5G11810	AT5G11810	AT2G05160			
AT2G17950	wus	CYP705A6			
AT3G12120	FAD2	AT2G05300			
AT2G02930	ATGSTF3	AT2G05330			
AT1G16630	AT1G16630	AT2G05370			
AT2G31380	sth	GRP3S			
AT5G27630	ACBP5	AT2G05430			
AT1G47606	AT1G47606	AT2G05440			
AT5G13940	AT5G13940	AT2G05540			
AT5G04160	AT5G04160	AT2G05755			
AT2G24580	AT2G24580	AT2G05760			
AT1G25682	AT1G25682	AT2G05810			
AT1G47600	BGLU34	AT2G05830			
AT3G12110	ACT11	PAA2			
AT1G08590	AT1G08590	AT2G05920			
AT2G17940	AT2G17940	AT2G05935			
AT5G11800	KEA6	AT2G05980			
AT1G47603	ATPUP19	ORG4			
AT1G16620	AT1G16620	AT2G06025			
AT5G04170	AT5G04170	AT2G06040			
AT2G24590	AT2G24590	ELF8			
AT2G38520	AT2G38520	AT2G06255			
AT5G27640	TIF3B1	PSBX			
AT5G13970	AT5G13970	AT2G06560			
AT1G69910	AT1G69910	EXGT-A1			
AT3G12100	AT3G12100	CAS1			
AT5G11830	AT5G11830	AT2G07080			
AT1G08560	SYP111	AT2G07340			
AT2G02910	AT2G02910	AT2G07360			
AT3G21880	AT3G21880	AT2G07749			
AT2G17930	AT2G17930	AT2G07777			
AT5G27650	AT5G27650	AT2G07671			
AT1G16610	SR45	AT2G07779			
AT2G38510	AT2G38510	AT2G07743			
AT5G13960	SUVH4	AT2G07672			
AT5G04180	ACA3	AT2G07673			
AT5G11820	AT5G11820	AT2G07745			
AT1G69900	AT1G69900	AT2G07674			
AT5G04190	PKS4	AT2G07751			
AT1G08570	ACHT4	AT2G07767			
AT2G17920	AT2G17920	AT2G07768			
AT3G21890	AT3G21890	AT2G07769			
AT5G20850	ATRAD51	AT2G07746			
AT5G20852	AT5G20852	AT2G07677			
AT1G53660	AT1G53660	AT2G07669			
AT5G20854	ATC2	AT2G07781			
AT5G50930	AT5G50930	AT2G07682			
AT2G27460	AT2G27460	AT2G07783			
AT5G20856	AT5G20856	AT2G07772			
AT5G20858	AT5G20858	AT2G07752			
AT5G48790	AT5G48790	AT2G07774			
AT2G10460	AT2G10460	AT2G07685			
AT5G37270	AT5G37270	AT2G07686			
AT2G31610	AT2G31610	AT2G07687			
AT5G11030	ALF4	AT2G07784			
AT2G10465	AT2G10465	AT2G07755			
AT5G06630	AT5G06630	AT2G07688			
AT5G50940	AT5G50940	AT2G07689			
AT3G10550	AT3G10550	AT2G07691			
AT2G27470	NF-YB11	AT2G07692			
AT1G53670	msrB1	AT2G07694			
AT2G31600	AT2G31600	AT2G07695			
AT4G08400	AT4G08400	AT2G07785			
AT5G11020	AT5G11020	AT2G07696			
AT5G06640	AT5G06640	AT2G07697			
AT5G37260	RVE2	AT2G07698			
AT2G27480	AT2G27480	AT2G07699			
AT5G20860	AT5G20860	AT2G07703			
AT4G08405	AT4G08405	AT2G07706			
AT2G10450	AT2G10450	AT2G07794			
AT2G27440	AT2G27440	AT2G07707			
AT1G53683	MIR169D	AT2G07708			
AT3G10585	AT3G10585	AT2G07709			
AT5G20830	SUS1	AT2G07711			
AT1G53687	MIR169E	AT2G07786			
AT5G50915	AT5G50915	AT2G07712			
AT1G53680	ATGSTU28	AT2G07713			
AT5G50910	AT5G50910	AT2G07714			
AT3G10580	AT3G10580	AT2G07715			
AT5G11010	AT5G11010	AT2G07716			
AT5G37290	AT5G37290	AT2G07717			
AT3G12800	sdrB	AT2G07718			
AT2G10480	AT2G10480	AT2G07719			
AT5G06610	AT5G06610	AT2G07721			
AT3G10572	AT3G10572	AT2G07722			
AT3G10570	CYP77A6	AT2G07723			
AT2G27450	NLP1	AT2G07756			
AT5G20840	AT5G20840	AT2G07724			
AT3G10575	AT3G10575	AT2G07725			
AT1G53690	AT1G53690	AT2G07727			
AT5G33000	AT5G33000	AT2G07728			
AT5G37280	AT5G37280	AT2G07729			
AT5G11000	AT5G11000	AT2G07758			
AT2G10470	AT2G10470	AT2G07731			
AT5G06620	SDG38	AT2G07732			
AT3G10520	AHB2	AT2G07733			
AT2G27420	AT2G27420	AT2G07734			
AT5G20810	AT5G20810	AT2G07787			
AT5G48750	AT5G48750	AT2G07735			
AT5G11070	AT5G11070	AT2G07736			
AT5G04410	NAC2	AT2G07737			
AT3G10525	AT3G10525	AT2G07775			
AT2G10420	AT2G10420	AT2G07738			
AT5G37230	AT5G37230	AT2G07795			
AT5G06670	AT5G06670	AT2G07739			
AT5G19390	AT5G19390	AT2G07766			
AT5G50900	AT5G50900	AT2G07690			
AT2G27430	AT2G27430	AT2G09790			
AT5G20820	AT5G20820	AT2G09953			
AT3G10510	AT3G10510	AT2G10390			
AT5G48760	AT5G48760	AT2G10910			
AT5G06685	AT5G06685	AT2G10940			
AT1G76800	AT1G76800	AT2G11170			
AT5G11060	KNAT4	AT2G11180			
AT2G10410	SADHU1-1	AT2G11235			
AT5G04420	AT5G04420	AT2G12150			
AT5G37220	AT5G37220	AT2G12390			
AT5G06680	SPC98	AT2G12640			
AT2G27402	AT2G27402	AT2G13390			
AT5G19380	AT5G19380	AT2G13410			
AT5G48770	AT5G48770	AT2G13431			
AT3G10540	AT3G10540	AT2G13600			
AT2G27400	TAS1A	AT2G13930			
AT2G10440	AT2G10440	AT2G14090			
AT5G11050	MYB64	ANR1			
AT5G06650	GIS2	AT2G14220			
AT5G37250	AT5G37250	AT2G14270			
AT3G28705	AT3G28705	AT2G14520			
AT5G48780	AT5G48780	AT2G14600			
AT1G23190	AT1G23190	AT2G14650			
AT5G19370	AT5G19370	AT2G14840			
AT3G28700	AT3G28700	AT2G14860			
AT5G20800	AT5G20800	AT2G14950			
AT2G27410	AT2G27410	AT2G15020			
AT3G10530	AT3G10530	AT2G15210			
AT5G04400	anac077	ATTIC21			
AT2G10430	AT2G10430	AT2G15340			
AT5G11040	AT5G11040	AT2G15380			
AT5G19360	CPK34	RBP36A			
AT5G06660	AT5G06660	AT2G15470			
AT5G37240	AT5G37240	AT2G15560			
AT2G22050	AT2G22050	AT2G15600			
AT1G03940	AT1G03940	NIR1			
AT1G23170	AT1G23170	AT2G15765			
AT1G37000	AT1G37000	AT2G15840			
AT4G24380	AT4G24380	AT2G15870			
AT2G22055	RALFL15	AT2G15940			
AT5G41240	ATGSTT2	AT2G15950			
AT2G31690	AT2G31690	AT2G16030			
AT3G43040	AT3G43040	AT2G16050			
AT5G48710	AT5G48710	AT2G16100			
AT1G76830	AT1G76830	AT2G16110			
AT5G33070	AT5G33070	AT2G16120			
AT3G26490	AT3G26490	AT2G16170			
AT5G33075	AT5G33075	AT2G16180			
AT3G28710	AT3G28710	AT2G16230			
AT1G23180	AT1G23180	GR-RBP1			
AT1G39270	AT1G39270	AT2G16270			
AT3G12860	AT3G12860	AT2G16367			
AT3G28715	AT3G28715	AT2G16385			
AT4G24370	AT4G24370	PAP10			
AT1G03950	VPS2.3	AT2G16470			
AT1G37012	AT1G37012	AT2G16490			
AT2G22060	AT2G22060	AT2G16586			
AT2G31680	AtRABA5d	AT2G16592			
AT1G37015	AT1G37015	AT2G16610			
AT1G37010	AT1G37010	AT2G16630			
AT1G23160	AT1G23160	ATTOC132			
AT5G41250	AT5G41250	AT2G16690			
AT3G43050	AT3G43050	MYB7			
AT5G48720	XRI1	AT2G16810			
AT1G76840	AT1G76840	AT2G16890			
AT3G28720	AT3G28720	AT2G16940			
AT3G12850	AT3G12850	AT2G16960			
AT2G22030	AT2G22030	AT2G17000			
AT1G23150	AT1G23150	AT2G17060			
AT2G24170	AT2G24170	AT2G17140			
AT2G31670	AT2G31670	AT2G17150			
AT5G06690	WCRKC1	AT2G17160			
AT1G03960	AT1G03960	AT2G17190			
AT5G41260	AT5G41260	AT2G17250			
AT5G50995	AT5G50995	GLR2			
AT5G48730	AT5G48730	CPK6			
AT1G76810	AT1G76810	AP19			
AT3G28730	ATHMG	ATMLO7			
AT3G10500	anac053	MLO8			
AT5G50990	AT5G50990	CYCB2;1			
AT3G12880	AT3G12880	AT2G17630			
AT3G43020	AT3G43020	AT2G17650			
AT2G24180	CYP71B6	AT2G17700			
AT3G43025	AT3G43025	AT2G17720			
AT1G23140	AT1G23140	ATHK1			
AT4G24390	AT4G24390	ERD7			
AT2G22040	AT2G22040	AT2G17870			
AT2G31660	SAD2	AT2G17930			
AT1G23147	RALFL3	AT2G17970			
AT1G23145	RALFL2	AT2G18010			
AT1G03970	GBF4	PIN1AT			
AT5G41270	AT5G41270	HIS1-3			
AT1G76820	AT1G76820	AT2G18100			
AT5G48740	AT5G48740	ATPAP11			
AT3G12870	AT3G12870	AT2G18140			
AT2G24190	AT2G24190	ATMPK7			
AT5G20890	AT5G20890	AT2G18180			
AT4G24340	AT4G24340	AT2G18210			
AT1G23130	AT1G23130	AT2G18220			
AT1G37045	AT1G37045	AT2G18230			
AT2G24150	HHP3	AT2G18245			
AT1G03900	ATNAP4	ATCOAD			
AT2G22010	RKP	AT2G18328			
AT1G03905	AT1G03905	AT2G18380			
AT1G37050	AT1G37050	TTN5			
AT3G12820	AtMYB10	AT2G18420			
AT3G55230	AT3G55230	SDH1-2			
AT1G76870	AT1G76870	AT2G18465			
AT5G41200	AGL75	ATOFP7			
AT5G50970	AT5G50970	AT2G18590			
AT3G49900	AT3G49900	AT2G18610			
AT3G43083	LCR33	AT2G18690			
AT3G43080	AT3G43080	AT2G18730			
AT3G28750	AT3G28750	AT2G18740			
AT4G24330	AT4G24330	CHR8			
AT5G41210	ATGSTT1	PHYB			
AT1G37057	AT1G37057	AT2G18820			
AT2G10490	AT2G10490	AT2G18880			
AT1G23120	AT1G23120	AT2G18890			
AT2G24165	AT2G24165	AT2G18930			
AT2G24160	AT2G24160	AT2G18980			
AT1G03910	AT1G03910	AT2G19050			
AT5G02120	OHP	AT2G19100			
AT3G12810	PIE1	AT2G19140			
AT1G37060	AT1G37060	SLP3			
AT5G33025	AT5G33025	AT2G19200			
AT3G55220	AT3G55220	AT2G19250			
AT3G49910	AT3G49910	AT2G19380			
AT3G43095	AT3G43095	AT2G19440			
AT1G76880	AT1G76880	CKX2			
AT3G43090	AT3G43090	AT2G19550			
AT3G28760	AT3G28760	ATKEA4			
AT5G20870	AT5G20870	AT2G19610			
AT5G41220	ATGSTT3	AT2G19620			
AT2G33890	AT2G33890	AT2G19750			
AT2G27490	ATCOAE	AT2G19802			
AT1G37020	AT1G37020	AT2G19806			
AT1G03920	AT1G03920	AT2G19880			
AT2G24130	AT2G24130	AT2G19920			
AT1G23110	AT1G23110	AT2G19950			
AT4G06196	AT4G06196	HBT			
AT3G55210	anac063	AT2G20010			
AT3G12840	AT3G12840	AT2G20020			
AT5G50950	AT5G50950	AT2G20060			
AT5G33050	AT5G33050	AT2G20080			
AT3G28770	AT3G28770	AT2G20110			
AT3G43060	AT3G43060	AT2G20150			
AT1G76850	SEC5A	AT2G20190			
AT5G20880	AT5G20880	AT2G20320			
AT1G37038	AT1G37038	AT2G20330			
AT2G22000	PROPEP6	AT2G20340			
AT5G02100	UNE18	MUR3			
AT2G31620	AT2G31620	AT2G20463			
AT1G37030	AT1G37030	EDA27			
AT1G03935	AT1G03935	AtRPN1a			
AT2G24140	AT2G24140	AT2G20650			
AT1G37035	AT1G37035	AT2G20670			
AT1G23100	AT1G23100	AT2G20680			
AT1G37037	AT1G37037	AT2G20710			
AT1G37036	AT1G37036	AT2G20720			
AT4G24350	AT4G24350	AT2G20725			
AT3G55200	AT3G55200	AT2G20740			
AT3G12830	AT3G12830	ATEXPB1			
AT1G37040	AT1G37040	AT2G20760			
AT3G43070	AT3G43070	GAUT10			
AT1G76860	AT1G76860	AT2G20820			
AT3G28780	AT3G28780	AT2G20880			
AT5G50960	NBP35	AT2G20910			
AT5G48700	AT5G48700	pEARLI4			
AT5G20885	AT5G20885	AT2G20970			
AT3G28685	AT3G28685	AT2G21000			
AT3G49950	AT3G49950	AT2G21045			
AT3G26540	AT3G26540	ATPRP2			
AT3G55260	HEXO1	AT2G21160			
AT3G28680	AT3G28680	AT2G21220			
AT1G47940	AT1G47940	AT2G21235			
AT1G13910	AT1G13910	ATBPC4			
AT2G33860	ETT	AT2G21260			
AT1G11690	AT1G11690	AT2G21290			
AT1G25340	MYB116	AT2G21310			
AT2G24240	AT2G24240	AT2G21350			
AT1G23200	AT1G23200	AT2G21430			
AT5G64690	AT5G64690	AT2G21510			
AT1G23205	AT1G23205	AT2G21530			
AT5G02160	AT5G02160	APL4			
AT3G49940	LBD38	MEE3			
AT3G28670	AT3G28670	AT2G21780			
AT3G55270	MKP1	R1			
AT3G26530	AT3G26530	AT2G21800			
AT1G37090	AT1G37090	AT2G21840			
AT1G47950	AT1G47950	AT2G21890			
AT1G37095	AT1G37095	AT2G21940			
AT1G11680	CYP51G1	AT2G22010			
AT1G13900	AT1G13900	AT2G22030			
AT2G33870	ArRABA1h	RALFL15			
AT2G24230	AT2G24230	AT2G22122			
AT1G23210	AtGH9B6	AT2G22140			
AT1G25350	OVA9	AT2G22145			
AT4G24300	AT4G24300	AT2G22150			
AT1G74090	SOT18	AT2G22210			
AT5G02150	AT5G02150	AAT			
AT1G16500	AT1G16500	AT2G22320			
AT3G26560	AT3G26560	AT2G22410			
AT3G55240	AT3G55240	AT2G22425			
AT3G49930	AT3G49930	AT2G22450			
AT3G47590	AT3G47590	CYCD2;1			
AT1G37080	AT1G37080	AT2G22500			
AT2G33847	AT2G33847	AT2G22580			
AT2G33845	AT2G33845	IAA8			
AT1G74088	AT1G74088	AT2G22720			
AT2G24220	ATPUP5	PMDH1			
AT2G33840	AT2G33840	HAT9			
AT1G13930	AT1G13930	AT2G22830			
AT1G16515	AT1G16515	AtGRF1			
AT1G25320	AT1G25320	AT2G22930			
AT1G16510	AT1G16510	AT2G22940			
AT1G74080	MYB122	AT2G22950			
AT5G02140	AT5G02140	SCPL13			
AT4G24310	AT4G24310	SNRK2-9			
AT5G64670	AT5G64670	AT2G23060			
AT5G27990	AT5G27990	AT2G23093			
AT3G55250	AT3G55250	NRAMP3			
AT3G26550	AT3G26550	GH3.3			
AT5G64685	AT5G64685	CYP96A1			
AT3G28690	AT3G28690	CYP81D7			
AT1G47970	AT1G47970	AT2G23230			
AT3G49920	VDAC5	UGT84B1			
AT3G28695	AT3G28695	WRKY15			
AT1G37070	AT1G37070	AT2G23330			
AT3G47580	AT3G47580	AT2G23420			
AT1G76890	GT2	AT2G23440			
AT2G33855	AT2G33855	AT2G23490			
AT3G55252	AT3G55252	AT2G23520			
AT2G24210	TPS10	AT2G23550			
AT1G37063	AT1G37063	AT2G23590			
AT1G25330	AT1G25330	AT2G23755			
AT2G33850	AT2G33850	BLH4			
AT1G13920	AT1G13920	AT2G23780			
AT5G02130	NDP1	AT2G24090			
AT1G16520	AT1G16520	PDE319			
AT1G74070	AT1G74070	AT2G24140			
AT5G64680	AT5G64680	AT2G24170			
AT5G27980	AT5G27980	ATPUP5			
AT4G24320	AT4G24320	AT2G24230			
AT3G49990	AT3G49990	AT2G24240			
AT3G26580	AT3G26580	AT2G24260			
AT1G47980	AT1G47980	ALDH11A3			
AT3G12890	ASML2	AT2G24285			
AT2G24200	AT2G24200	AT2G24300			
AT1G03870	FLA9	AT2G24360			
AT1G11655	AT1G11655	AT2G24370			
AT5G41170	AT5G41170	ATRPA2			
AT2G24205	AT2G24205	AT2G24530			
AT1G25300	AT1G25300	WRKY17			
AT5G27970	AT5G27970	AT2G24590			
AT2G33820	MBAC1	AT2G24650			
AT3G43000	AT3G43000	ATGLR2.3			
AT2G33835	FES1	AT2G24750			
AT3G49980	AT3G49980	AT2G24755			
AT3G43005	AT3G43005	AT2G24762			
AT1G47990	ATGA2OX4	COL3			
AT5G02190	pcs1	AT2G24830			
AT2G29690	ASA2	AT2G25025			
AT1G03860	ATPHB2	AT2G25050			
AT1G11640	AT1G11640	AT2G25070			
AT5G41160	ATPUP12	MIR156A			
AT5G27965	AT5G27965	AT2G25120			
AT4G08395	AT4G08395	AT2G25130			
AT1G25310	MEE8	AT2G25185			
AT2G33830	AT2G33830	AT2G25220			
AT5G27960	AT5G27960	MYB100			
AT3G49970	AT3G49970	AT2G25280			
AT4G08390	SAPX	AT2G25350			
AT2G33800	AT2G33800	AT2G25355			
AT2G29670	AT2G29670	AT2G25370			
AT3G55280	RPL23AB	AT2G25410			
AT1G03890	AT1G03890	AT2G25420			
AT2G29680	cdc6	AT2G25430			
AT5G02180	AT5G02180	AT2G25440			
AT5G27950	AT5G27950	EBF1			
AT1G11670	AT1G11670	AT2G25500			
AT5G41190	AT5G41190	AT2G25530			
AT2G33815	AT2G33815	SPIK			
AT5G27947	AT5G27947	EMB2410			
AT4G08380	AT4G08380	AT2G25680			
AT3G49960	AT3G49960	AT2G25730			
AT5G27945	AT5G27945	AT2G25740			
AT2G29660	AT2G29660	AT2G25780			
AT3G26590	AT3G26590	AT2G25790			
AT3G55290	AT3G55290	AT2G25800			
AT1G03880	CRU2	AT2G25820			
AT5G02170	AT5G02170	AT2G25830			
AT5G27940	WPP3	AT2G25850			
AT2G33810	SPL3	AT2G25870			
AT5G41180	AT5G41180	AT2G25920			
AT4G08375	AT4G08375	ELF3			
AT1G11660	AT1G11660	AT2G25950			
AT5G19460	atnudt20	EMB1345			
AT5G27930	AT5G27930	RTE1			
AT5G04460	AT5G04460	FTSH4			
AT1G74020	SS2	CYP711A1			
AT1G16570	AT1G16570	FDH			
AT1G11610	CYP71A18	AT2G26340			
AT1G13990	AT1G13990	AT2G26360			
AT2G27510	ATFD3	IQD4			
AT3G47530	AT3G47530	AT2G26460			
AT2G29650	PHT4;1	AT2G26480			
AT5G64610	ham1	HEMD			
AT4G08370	AT4G08370	PLP2			
AT5G27920	AT5G27920	AT2G26590			
AT5G19470	atnudt24	AT2G26692			
AT4G08350	GTA2	AT2G26695			
AT5G19473	AT5G19473	AT2G26700			
AT1G74010	AT1G74010	BAS1			
AT1G11600	CYP77B1	AT2G26720			
AT1G13980	GN	AT2G26730			
AT2G29640	JOSL	CYCB1;4			
AT1G16590	REV7	AT2G26780			
AT3G47520	mdh	AT2G26850			
AT5G27927	SADHU5-2	AT2G26865			
AT2G27500	AT2G27500	ATPDR4			
AT4G08360	AT4G08360	ATCDPMEK			
AT2G27505	AT2G27505	AtMYB104			
AT5G27925	AT5G27925	CIPK3			
AT5G19480	AT5G19480	FUS12			
AT4G08345	AT4G08345	CAM2			
AT5G04440	AT5G04440	EIL1			
AT1G74000	SS3	POL2B			
AT5G19440	AT5G19440	TTN7			
AT4G08340	AT4G08340	PAP1			
AT5G27910	NF-YC8	AT2G27210			
AT1G11630	AT1G11630	AT2G27230			
AT4G08347	AT4G08347	AT2G27260			
AT5G11080	AT5G11080	AT2G27280			
AT5G37200	AT5G37200	AT2G27310			
AT3G47510	AT3G47510	AT2G27340			
AT1G53610	AT1G53610	NLP1			
AT2G29630	thiC	ATCOAE			
AT4G08333	AT4G08333	AT2G27500			
AT4G08330	AT4G08330	AT2G27540			
AT5G27900	AT5G27900	AT2G27630			
AT5G19450	CDPK19	AT2G27680			
AT1G11620	AT1G11620	AT2G27800			
AT2G10400	AT2G10400	AXS1			
AT5G37210	AT5G37210	AT2G27870			
AT4G08336	AT4G08336	AT2G27880			
AT5G04430	BTR1L	AT2G28010			
AT5G11090	AT5G11090	MIR172			
AT5G64600	AT5G64600	AT2G28090			
AT3G47500	CDF3	FRA8			
AT1G53600	AT1G53600	AT2G28130			
AT2G10405	AT2G10405	ATBHLH029			
AT2G29620	AT2G29620	ATCHX7			
AT5G27902	AT5G27902	ATCNGC15			
AT5G27905	AT5G27905	AT2G28280			
AT1G53635	AT1G53635	AT2G28315			
AT1G74060	AT1G74060	AT2G28330			
AT5G64650	AT5G64650	AT2G28340			
AT5G06600	ubp12	LCR5			
AT4G08320	AT4G08320	AT2G28360			
AT5G19420	AT5G19420	DRB2			
AT3G47570	AT3G47570	AT2G28540			
AT1G47900	AT1G47900	AT2G28570			
AT1G25390	AT1G25390	AT2G28660			
AT3G26500	AT3G26500	AT2G28670			
AT3G10590	AT3G10590	AT2G28700			
AT2G29610	AT2G29610	AT2G28755			
AT3G10595	AT3G10595	AT2G28780			
AT1G53630	AT1G53630	AT2G28790			
AT1G53625	AT1G53625	ALB3			
AT1G16540	ABA3	PLL4			
AT5G64660	AT5G64660	CXIP4			
AT1G74050	AT1G74050	AT2G29020			
AT5G04490	VTE5	AT2G29060			
AT1G74055	AT1G74055	CYP707A2			
AT5G19430	AT5G19430	DVL13			
AT1G13940	AT1G13940	AT2G29150			
AT1G47915	AT1G47915	AT2G29160			
AT4G08310	AT4G08310	APUM1			
AT1G47910	AT1G47910	AT2G29240			
AT2G29605	AT2G29605	AT2G29270			
AT3G47560	AT3G47560	SAG13			
AT2G29600	AT2G29600	AT2G29380			
AT5G64667	IDL2	TOPP1			
AT1G53620	AT1G53620	AT2G29560			
AT1G13970	AT1G13970	JOSL			
AT1G74040	IMS1	AT2G29650			
AT1G16550	AT1G16550	CDC6			
AT4G08300	AT4G08300	CTF2B			
AT1G25360	AT1G25360	AT2G29730			
AT5G19400	SMG7	AT2G29770			
AT1G74045	TET17	AT2G29910			
AT5G04480	AT5G04480	AT2G29970			
AT3G26525	AT3G26525	FAD3			
AT1G47920	AT1G47920	AT2G29995			
AT3G26520	TIP2	AT2G30020			
AT3G47550	AT3G47550	ZIP6			
AT5G64630	fas2	AT2G30090			
AT1G53650	CID8	AT2G30120			
AT5G64640	AT5G64640	ASL5			
AT1G74030	AT1G74030	AT2G30160			
AT1G16560	AT1G16560	AT2G30180			
AT1G53645	AT1G53645	AT2G30200			
AT1G13960	WRKY4	LAC3			
AT5G19410	AT5G19410	AT2G30230			
AT5G04470	SIM	AT2G30290			
AT1G25370	AT1G25370	AT2G30300			
AT1G25375	AT1G25375	AT2G30320			
AT1G47930	AT1G47930	LBD13			
AT3G47540	AT3G47540	AT2G30370			
AT1G25380	AT1G25380	AT2G30390			
AT3G26510	AT3G26510	ATC4H			
AT1G53640	AT1G53640	AT2G30670			
AT2G27560	AT2G27560	AT2G30700			
AT5G20950	AT5G20950	CYP71A12			
AT3G16960	AT3G16960	CYP71A13			
AT5G11130	AT5G11130	HVT1			
AT5G50805	AT5G50805	AT2G30880			
AT5G33125	AT5G33125	ARPC1			
AT3G10690	AT3G10690	ATCOQ3			
AT5G50800	AT5G50800	AT2G31010			
AT2G27570	AT2G27570	AT2G31030			
AT5G20960	AAO1	AT2G31040			
AT3G16950	LPD1	AT2G31060			
AT5G06500	AGL96	AT2G31130			
AT5G11120	AT5G11120	AT2G31170			
AT4G08500	Mekk1	ATERF15			
AT2G10590	AT2G10590	ATCDT1A			
AT2G29800	AT2G29800	AT2G31370			
AT1G53785	AT1G53785	STH			
AT5G50810	TIM8	AT2G31390			
AT3G10680	AT3G10680	AT2G31400			
AT1G53780	AT1G53780	AT2G31460			
AT2G27580	AT2G27580	AT2G31580			
AT5G11150	ATVAMP713	AT2G31620			
AT2G27590	AT2G27590	SAD2			
AT5G06510	NF-YA10	AT2G31730			
AT3G16940	AT3G16940	AT2G31740			
AT5G20970	AT5G20970	AT2G31760			
AT4G08510	AT4G08510	AT2G31820			
AT5G37390	AT5G37390	AT2G31865			
AT1G53790	AT1G53790	TEJ			
AT2G29810	AT2G29810	XIF			
AT5G33100	AT5G33100	AT2G31920			
AT3G10670	ATNAP7	RAD50			
AT5G50820	anac097	AT2G32010			
AT2G22100	AT2G22100	AT2G32040			
AT5G06520	AT5G06520	HSP70T-2			
AT3G16930	AT3G16930	AT2G32140			
AT5G20980	ATMS3	AT2G32170			
AT5G37383	AT5G37383	AT2G32200			
AT2G10570	AT2G10570	AT2G32230			
AT5G37385	AT5G37385	AT2G32240			
AT4G08520	AT4G08520	AT2G32260			
AT5G11140	AT5G11140	BMY5			
AT5G37380	AT5G37380	AT2G32360			
AT5G37381	AT5G37381	AT2G32415			
AT5G20910	AT5G20910	AT2G32430			
AT3G10660	CPK2	MAPKKK17			
AT2G27520	AT2G27520	AT2G32520			
AT3G28810	AT3G28810	AT2G32550			
AT5G48890	AT5G48890	AT2G32560			
AT5G37370	ATSRL1	AT2G32580			
AT5G06530	AT5G06530	AT2G32590			
AT2G10560	AT2G10560	ATCSLB01			
AT3G16920	AT3G16920	AT2G32650			
AT5G11170	AT5G11170	AT2G32660			
AT3G10650	AT3G10650	B5 #4			
AT2G27530	PGY1	AT2G32795			
AT2G27535	AT2G27535	AP4.3A			
AT3G28820	AT3G28820	BGAL9			
AT5G19490	AT5G19490	AT2G32840			
AT5G06540	AT5G06540	AT2G32860			
AT5G19485	AT5G19485	AT2G32960			
AT5G37360	AT5G37360	AT2G32980			
AT3G16910	AAE7	AT2G32990			
AT2G10550	AT2G10550	AT2G33010			
AT2G10555	AT2G10555	AT2G33020			
AT5G11160	APT5	RALFL18			
AT3G10640	VPS60.1	AT2G33140			
AT5G20930	tsl	PED1			
AT2G27540	AT2G27540	AT2G33205			
AT5G48870	SAD1	AT2G33230			
AT5G64700	AT5G64700	LCR49			
AT5G20935	AT5G20935	XID			
AT5G37350	AT5G37350	AT2G33270			
AT5G06550	AT5G06550	AT2G33280			
AT5G11190	SHN3	IAA13			
AT3G16900	AT3G16900	AT2G33320			
AT1G13780	AT1G13780	AT2G33330			
AT2G10540	AT2G10540	ARPC2B			
AT5G20940	AT5G20940	AT2G33400			
AT3G10630	AT3G10630	ANAC041			
AT2G10535	LCR29	SCPL46			
AT2G27550	atc	CPL3			
AT3G28800	AT3G28800	AT2G33550			
AT5G37340	AT5G37340	AT2G33560			
AT5G06560	AT5G06560	AT2G33570			
AT4G24290	AT4G24290	AT2G33580			
AT5G11180	ATGLR2.6	AT2G33600			
AT1G13790	AT1G13790	AT2G33620			
AT2G10530	AT2G10530	MLO5			
AT2G22155	AT2G22155	AT2G33690			
AT5G41140	AT5G41140	PHO2			
AT4G24280	cpHsc70-1	AT2G33790			
AT1G23270	AT1G23270	AT2G33793			
AT2G22150	AT2G22150	AT2G33800			
AT5G06570	AT5G06570	AT2G33830			
AT2G31550	AT2G31550	AT2G33845			
AT1G03840	MGP	ETT			
AT3G43144	AT3G43144	ArRABA1h			
AT3G28857	AT3G28857	AT2G34050			
AT3G12760	AT3G12760	AT2G34140			
AT3G43142	AT3G43142	WAVE1			
AT3G43141	AT3G43141	AT2G34160			
AT3G43148	AT3G43148	AT2G34230			
AT3G43147	AT3G43147	AT2G34240			
AT3G43146	AT3G43146	AT2G34330			
AT3G28855	AT3G28855	AT2G34340			
AT5G48850	ATSDI1	AT2G34357			
AT3G28850	AT3G28850	AT2G34400			
AT5G50870	UBC27	LHB1B2			
AT3G10620	ATNUDX26	AT2G34480			
AT3G43140	AT3G43140	CYP710A1			
AT4G24275	AT4G24275	AT2G34530			
AT1G76705	AT1G76705	AT2G34585			
AT1G03850	AT1G03850	GPPS			
AT5G41150	UVH1	PTAC12			
AT1G23260	MMZ1	ATMRP2			
AT4G24270	AT4G24270	AT2G34700			
AT2G22160	AT2G22160	AT2G34740			
AT5G06580	AT5G06580	FAH1			
AT2G31540	AT2G31540	EMB1611			
AT3G43153	AT3G43153	EDA28			
AT3G12750	ZIP1	AT2G34820			
AT3G43152	AT3G43152	MEE26			
AT3G43154	AT3G43154	AT2G34890			
AT3G28865	AT3G28865	CLE42			
AT3G43157	AT3G43157	CAT5			
AT3G43156	AT3G43156	AT2G35030			
AT3G43158	AT3G43158	AT2G35040			
AT5G48860	AT5G48860	KUP11			
AT1G76700	AT1G76700	AT2G35075			
AT3G43151	AT3G43151	AT2G35080			
AT3G43150	AT3G43150	AT2G35130			
AT3G10610	AT3G10610	AT2G35150			
AT5G50880	AT5G50880	SUVH5			
AT1G25510	AT1G25510	AGD10			
AT5G41120	AT5G41120	AT2G35260			
AT5G50890	AT5G50890	AT2G35270			
AT4G24265	AT4G24265	AT2G35280			
AT3G10600	CAT7	AT2G35290			
AT5G06590	AT5G06590	AT2G35310			
AT1G03820	AT1G03820	MEE29			
AT2G31570	ATGPX2	PLL1			
AT4G24260	ATGH9A3	AT2G35360			
AT2G22170	AT2G22170	AT2G35450			
AT3G28830	AT3G28830	AT2G35470			
AT3G55310	AT3G55310	DAD2			
AT3G12740	ALIS1	AT2G35530			
AT1G47790	AT1G47790	AT2G35540			
AT3G43160	MEE38	AT2G35570			
AT5G48830	AT5G48830	AT2G35590			
AT1G25500	AT1G25500	AT2G35610			
AT5G41130	AT5G41130	AT2G35612			
AT4G24250	MLO13	AT2G35640			
AT1G03830	AT1G03830	CTF2A			
AT2G22180	AT2G22180	FIS2			
AT2G31560	AT2G31560	ACX5			
AT5G02200	fhl	AT2G35700			
AT1G23280	AT1G23280	AT2G35710			
AT1G47786	AT1G47786	ATINT3			
AT3G12730	AT3G12730	AT2G35742			
AT3G55300	AT3G55300	AT2G35760			
AT3G43175	AT3G43175	SCPL28			
AT3G43170	AT3G43170	AT2G35840			
AT1G47780	AT1G47780	AT2G35880			
AT3G28840	AT3G28840	AT2G35930			
AT3G14990	AT3G14990	BLH1			
AT1G76720	AT1G76720	AT2G35970			
AT5G48840	panC	YLS9			
AT1G47783	AT1G47783	AT2G35990			
AT2G24250	AT2G24250	E2F3			
AT5G02210	AT5G02210	MMZ3			
AT2G31510	AT2G31510	AT2G36080			
AT2G33770	pho2	AT2G36090			
AT1G23230	AT1G23230	AT2G36120			
AT4G24240	WRKY7	AT2G36200			
AT2G33775	RALFL19	AT2G36210			
AT2G24255	AT2G24255	FTSZ2-1			
AT5G20990	B73	ABI5			
AT5G41100	AT5G41100	AT2G36310			
AT2G22110	AT2G22110	ATPDR6			
AT1G76730	AT1G76730	AtGRF3			
AT3G14980	AT3G14980	AT2G36410			
AT5G50830	AT5G50830	AT2G36420			
AT3G43180	AT3G43180	AT2G36440			
AT3G28890	AtRLP43	AT2G36470			
AT3G55330	PPL1	AT2G36480			
AT3G12720	ATMYB67	ROS1			
AT5G33175	AT5G33175	AT2G36540			
AT2G31500	CPK24	AT2G36570			
AT2G33760	AT2G33760	AT2G36650			
AT2G22120	AT2G22120	AT2G36680			
AT2G24260	AT2G24260	AT2G36740			
AT5G02220	AT5G02220	AT2G36870			
AT3G16990	AT3G16990	TKI1			
AT1G23220	AT1G23220	AT2G36970			
AT4G24230	ACBP3	ROT4			
AT1G03810	AT1G03810	SIGF			
AT5G41110	AT5G41110	TRFL8			
AT2G22125	AT2G22125	AT2G37080			
AT2G22121	LCR35	AT2G37100			
AT2G22122	AT2G22122	AT2G37150			
AT3G43190	SUS4	PIP2B			
AT5G50840	AT5G50840	AT2G37210			
AT1G76740	AT1G76740	AT2G37220			
AT5G48820	ICK6	ATRPS5B			
AT3G55320	PGP20	AT2G37290			
AT3G12710	AT3G12710	AT2G37300			
AT3G14970	AT3G14970	RSZ33			
AT2G33796	AT2G33796	AT2G37380			
AT3G16980	NRPB9A	AT2G37435			
AT5G02230	AT5G02230	AT2G37440			
AT2G31530	EMB2289	AT2G37510			
AT1G23250	AT1G23250	ASP1			
AT2G33793	AT2G33793	SLT1			
AT5G11110	ATSPS2F	AS1			
AT2G24270	ALDH11A3	ATEXPA3			
AT2G33790	AGP30	AT2G37690			
AT4G24220	VEP1	RLK			
AT3G55350	AT3G55350	AT2G37730			
AT1G76750	AT1G76750	AT2G37740			
AT5G50850	MAB1	AT2G37750			
AT3G28870	AT3G28870	AT2G37770			
AT5G33150	AT5G33150	AT2G37780			
AT1G39190	AT1G39190	AT2G37800			
AT3G12700	AT3G12700	AT2G37810			
AT3G14960	AT3G14960	AT2G37840			
AT2G24285	AT2G24285	LCD1			
AT5G11100	SYTD	AT2G37890			
AT1G23240	AT1G23240	AT2G37940			
AT2G24280	AT2G24280	AT2G37980			
AT3G16970	AT3G16970	CAC3			
AT2G31520	AT2G31520	AT2G38070			
AT2G22140	ATEME1B	AT2G38100			
AT2G22145	AT2G22145	ATGPAT6			
AT5G02240	AT5G02240	AT2G38152			
AT2G33780	AT2G33780	PDX1L4			
AT4G24210	SLY1	AT2G38260			
AT3G28880	AT3G28880	CXIP2			
AT5G50860	AT5G50860	FAC1			
AT5G48800	AT5G48800	ATAMT2			
AT1G76760	ATY1	AT2G38320			
AT2G24290	AT2G24290	MIR390A			
AT3G14950	TTL2	AT2G38330			
AT3G55340	PHIP1	AT2G38370			
AT3G47470	lhca4	AT2G38430			
AT1G47840	HXK3	AT2G38460			
AT3G14930	HEME1	WRKY33			
AT1G76780	AT1G76780	AT2G38500			
AT3G49810	AT3G49810	AT2G38510			
AT1G49980	AT1G49980	AT2G38560			
AT5G02260	ATEXPA9	AT2G38610			
AT5G64790	AT5G64790	MVD1			
AT5G48905	LCR12	AT2G38710			
AT1G23300	AT1G23300	AT2G38770			
AT5G27870	AT5G27870	HAP3A			
AT5G48900	AT5G48900	AT2G38920			
AT2G24340	AT2G24340	AT2G38970			
AT2G33720	AT2G33720	PIP2;6			
AT1G13810	AT1G13810	AT2G39080			
AT1G25440	AT1G25440	AT2G39090			
AT3G14940	ATPPC3	AT2G39120			
AT2G33735	AT2G33735	ATATH8			
AT3G47460	ATSMC2	MLO12			
AT3G49800	AT3G49800	AT2G39260			
AT3G26670	AT3G26670	AT2G39340			
AT3G55370	Obp3	AT2G39390			
AT1G76770	AT1G76770	AT2G39410			
AT1G49990	AT1G49990	AT2G39510			
AT5G02250	EMB2730	ATGGT-IB			
AT1G16400	CYP79F2	AT2G39620			
AT4G24200	AT4G24200	AT2G39630			
AT2G33730	AT2G33730	ATEXPA4			
AT5G27860	AT5G27860	DVL11			
AT1G25450	KCS5	AT2G39710			
AT2G24330	AT2G24330	CYT1			
AT5G04390	AT5G04390	AT2G39830			
AT1G13800	AT1G13800	TOPP4			
AT3G14910	AT3G14910	AT2G39855			
AT3G47490	AT3G47490	AT2G39920			
AT3G49830	AT3G49830	AT2G39960			
AT3G55380	ubc14	AT2G39980			
AT1G49960	AT1G49960	ATATH9			
AT5G27890	AT5G27890	AT2G40120			
AT5G19500	AT5G19500	CZF1			
AT5G02280	AT5G02280	AT2G40150			
AT1G03790	SOM	AT2G40160			
AT2G24360	AT2G24360	AT2G40200			
AT5G41090	anac095	AT2G40260			
AT2G33740	cutA	ATFER4			
AT1G25460	AT1G25460	AT2G40316			
AT5G27895	AT5G27895	AT2G40320			
AT1G23320	TAR1	AT2G40380			
AT3G14920	AT3G14920	AT2G40400			
AT1G76790	AT1G76790	AT2G40450			
AT1G49975	AT1G49975	LBD15			
AT1G47830	AT1G47830	HEME2			
AT3G47480	AT3G47480	AT2G40510			
AT3G55390	AT3G55390	AT2G40530			
AT3G49820	AT3G49820	KT2			
AT3G26650	gapA	AT2G40550			
AT1G49970	ClpR1	AT2G40560			
AT3G28790	AT3G28790	AT2G40570			
AT5G27880	AT5G27880	AT2G40590			
AT5G02270	ATNAP9	AT2G40630			
AT5G41080	AT5G41080	AT2G40660			
AT2G33750	ATPUP2	AT2G40720			
AT5G27885	AT5G27885	WRKY54			
AT1G23330	AT1G23330	RHC1A			
AT5G19510	AT5G19510	DPE2			
AT1G25470	AT1G25470	AT2G40850			
AT2G24350	AT2G24350	FL3-27			
AT5G27882	AT5G27882	AT2G40900			
AT1G47880	AT1G47880	AT2G40925			
AT1G47885	AT1G47885	AT2G40935			
AT3G43110	AT3G43110	AT2G40950			
AT2G22090	UBA1A	AT2G40960			
AT2G22080	AT2G22080	AT2G40970			
AT5G27830	AT5G27830	AT2G40980			
AT2G31585	AT2G31585	AT2G40990			
AT5G41070	DRB5	TCH3			
AT1G11790	ADT1	CRK1			
AT1G25400	AT1G25400	AT2G41160			
AT2G31580	AT2G31580	AT2G41170			
AT1G03770	RING1B	AT2G41178			
AT2G24300	AT2G24300	AT2G41200			
AT2G29780	AT2G29780	AT2G41240			
AT1G47890	AtRLP7	AT2G41250			
AT3G49840	AT3G49840	AT2G41270			
AT3G14900	AT3G14900	AT2G41312			
AT3G43100	AT3G43100	AT2G41330			
AT2G22070	AT2G22070	AT2G41350			
AT1G11780	AT1G11780	AT2G41380			
AT5G27820	AT5G27820	AT2G41400			
AT1G25410	ATIPT6	ERD15			
AT5G41060	AT5G41060	AT2G41440			
AT1G11785	AT1G11785	AT2G41450			
AT1G03760	AT1G03760	AT2G41500			
AT5G02290	Nak	ATCKX1			
AT2G31590	AT2G31590	AT2G41610			
AT2G29790	AT2G29790	AT2G41620			
AT1G47860	AT1G47860	AT2G41670			
AT3G12770	AT3G12770	AT2G41700			
AT3G43130	AT3G43130	AT2G41705			
AT3G12775	AT3G12775	AT2G41750			
AT2G33707	AT2G33707	AT2G41790			
AT3G49870	ATARLA1C	AT2G41820			
AT2G33705	AT2G33705	AT2G41830			
AT1G11770	AT1G11770	AT2G41840			
AT1G25420	AT1G25420	AT2G41890			
AT1G39110	AT1G39110	AT2G41900			
AT2G33700	AT2G33700	AT2G41905			
AT2G24320	AT2G24320	AT2G41920			
AT5G27850	AT5G27850	AT2G41950			
AT1G25425	CLE43	AT2G41970			
AT5G41050	AT5G41050	AT2G41980			
AT3G12780	PGK1	AT2G42000			
AT3G43120	AT3G43120	PLDBETA1			
AT3G43123	AT3G43123	AT2G42080			
AT3G43126	AT3G43126	AT2G42100			
AT3G49860	ATARLA1B	AT2G42140			
AT1G03746	AT1G03746	AT2G42150			
AT1G25430	AT1G25430	AT2G42180			
AT3G43128	AT3G43128	AT2G42200			
AT5G27845	AT5G27845	AT2G42270			
AT5G27840	TOPP8	AT2G42280			
AT2G33710	AT2G33710	AT2G42330			
AT2G24310	AT2G24310	AT2G42340			
AT1G11765	AT1G11765	AT2G42380			
AT1G03740	AT1G03740	AT2G42490			
AT5G41040	AT5G41040	AT2G42520			
AT1G11760	AT1G11760	AT2G42530			
AT1G11750	CLPP6	ATPPC2			
AT2G10510	AT2G10510	AT2G42660			
AT5G04320	AT5G04320	AT2G42700			
AT5G37320	AT5G37320	AT2G42770			
AT1G13890	SNAP30	PDF1			
AT1G11755	LEW1	CYP718			
AT4G08460	AT4G08460	AML2			
AT3G26605	AT3G26605	AT2G42930			
AT4G08470	MAPKKK10	AT2G42955			
AT3G49890	AT3G49890	ANAC042			
AT3G26600	ARO4	PIF4			
AT2G27610	AT2G27610	ATPAO2			
AT1G53730	SRF6	NPG1			
AT2G29750	UGT71C1	AT2G43070			
AT5G64710	AT5G64710	AT2G43141			
AT1G16480	AT1G16480	AT2G43140			
AT1G62950	AT1G62950	AT2G43250			
AT1G11740	AT1G11740	ATINT1			
AT2G10520	AT2G10520	AT2G43340			
AT1G13880	AT1G13880	FPA			
AT5G04310	AT5G04310	AT2G43420			
AT4G08455	AT4G08455	AT2G43530			
AT5G37330	AT5G37330	AT2G43540			
AT5G19570	AT5G19570	AT2G43560			
AT4G08450	AT4G08450	AT2G43570			
AT3G49880	AT3G49880	AT2G43590			
AT2G27600	SKD1	AT2G43600			
AT5G64720	AT5G64720	AT2G43650			
AT1G62960	ACS10	AT2G43670			
AT2G29740	UGT71C2	IQD14			
AT5G37300	WSD1	AT2G43720			
AT1G16450	AT1G16450	ATMPK6			
AT1G62935	AT1G62935	AT2G43795			
AT1G13870	DRL1	AT2G43830			
AT5G04347	AT5G04347	AT2G43850			
AT1G11730	AT1G11730	AT2G43890			
AT1G62930	AT1G62930	AT2G43930			
AT5G27810	AT5G27810	AT2G43945			
AT5G19580	AT5G19580	AT2G44010			
AT4G08485	AT4G08485	AT2G44020			
AT4G08490	AT4G08490	MLO15			
AT5G19590	AT5G19590	AT2G44170			
AT5G20900	JAZ12	AT2G44270			
AT3G47410	AT3G47410	AT2G44280			
AT1G11735	MIR171B	ATCS			
AT5G64730	AT5G64730	AT2G44380			
AT2G29770	AT2G29770	AT2G44400			
AT2G27630	AT2G27630	AT2G44480			
AT1G53710	AT1G53710	PEN2			
AT5G37310	AT5G37310	COX10			
AT1G13860	AT1G13860	AT2G44525			
AT1G53700	WAG1	AT2G44578			
AT1G16460	ATRDH2	AT2G44600			
AT1G11720	ATSS3	AT2G44630			
AT2G10500	AT2G10500	AT2G44670			
AT1G62940	ACOS5	AT2G44700			
AT1G53705	AT1G53705	AT2G44745			
AT1G53708	RTFL9	AT2G44750			
AT5G27800	AT5G27800	AT2G44760			
AT5G04330	AT5G04330	UCC2			
AT4G08480	MAPKKK9	AT2G44798			
AT3G47400	AT3G47400	ATERF13			
AT2G29760	AT2G29760	CYP704A1			
AT5G64740	CesA6	AT2G44900			
AT5G19520	MSL9	AT2G44910			
AT4G08420	AT4G08420	AT2G44930			
AT1G25480	AT1G25480	CCD7			
AT1G13850	AT1G13850	AT2G45030			
AT1G11710	AT1G11710	AT2G45100			
AT5G64750	ABR1	AT2G45160			
AT1G16430	AT1G16430	AtATG8e			
AT1G15990	ATCNGC7	GOS12			
AT1G62990	KNAT7	AT2G45230			
AT3G26640	LWD2	AT2G45250			
AT1G53770	AT1G53770	EMB1067			
AT2G29710	AT2G29710	AT2G45340			
AT1G47800	AT1G47800	AT2G45403			
AT1G25490	RCN1	LBD18			
AT3G47430	PEX11B	AT2G45430			
AT1G13840	AT1G13840	AT2G45450			
AT5G19530	ACL5	CYP76C4			
AT1G47816	AT1G47816	CYP76C1			
AT4G08410	AT4G08410	CYP76C2			
AT5G04350	AT5G04350	CYP76C3			
AT1G16445	AT1G16445	AGL6			
AT1G15980	ndf1	AGL20			
AT1G16440	AT1G16440	PEX11D			
AT1G11700	AT1G11700	BAP2			
AT5G64760	RPN5B	CPFTSY			
AT3G47420	AT3G47420	ATPMM			
AT1G53760	AT1G53760	AT2G45810			
AT1G47810	AT1G47810	DTA2			
AT2G29700	ATPH1	AT2G45840			
AT1G47813	AT1G47813	AT2G45900			
AT3G26630	AT3G26630	AT2G45910			
AT5G04380	AT5G04380	ASK20			
AT1G13830	AT1G13830	AT2G45980			
AT5G19540	AT5G19540	ATBRM			
AT5G64770	AT5G64770	UBC6			
AT1G62975	AT1G62975	AT2G46060			
AT1G16410	CYP79F1	KPHMT1			
AT1G15970	AT1G15970	AT2G46120			
AT2G29730	UGT71D1	AT2G46180			
AT1G62970	AT1G62970	AT2G46230			
AT1G53750	RPT1A	TRIP-1			
AT3G26620	LBD23	JAR1			
AT3G26618	ERF1-3	CPC			
AT4G08430	AT4G08430	ATCNGC3			
AT5G04370	NAMT1	AT2G46455			
AT3G26616	AT3G26616	OXA1L			
AT5G19550	asp2	GAUT2			
AT1G13820	AT1G13820	AT2G46495			
AT5G64780	AT5G64780	AT2G46500			
AT1G15960	NRAMP6	DAG2			
AT1G16420	MC8	HIC			
AT2G29720	CTF2B	AT2G46740			
AT1G62980	ATEXPA18	AT2G46760			
AT3G26610	AT3G26610	NST1			
AT3G26614	AT3G26614	AT2G46810			
AT3G26612	AT3G26612	CCA1			
AT5G37478	AT5G37478	ATPAP14			
AT5G04650	AT5G04650	AT2G46930			
AT5G37476	AT5G37476	CYP709B2			
AT5G37475	AT5G37475	PIL1			
AT5G37474	AT5G37474	PGP4			
AT1G13660	AT1G13660	AT2G47020			
AT5G37473	AT5G37473	AT2G47030			
AT5G37470	AT5G37470	SPL1			
AT2G31810	AT2G31810	AT2G47090			
AT5G48990	AT5G48990	AT2G47115			
AT1G16390	ATOCT3	UBQ6			
AT2G27660	AT2G27660	AT2G47150			
AT1G13670	AT1G13670	ATGOLS1			
AT5G37460	AT5G37460	AT2G47220			
AT5G04660	CYP77A4	AT2G47230			
AT2G31800	AT2G31800	AT2G47330			
AT1G16380	ATCHX1	AT2G47370			
AT2G27670	AT2G27670	AT2G47380			
AT5G04630	CYP77A9	AT2G47410			
AT2G10200	AT2G10200	CKI1			
AT1G13680	AT1G13680	MYB12			
AT5G11290	AT5G11290	ATPDIL2-1			
AT5G37490	AT5G37490	AT2G47500			
AT5G06890	AT5G06890	FUM1			
AT1G15900	AT1G15900	AT2G47540			
AT2G10205	AT2G10205	AT2G47570			
AT3G10300	AT3G10300	MIR164			
AT5G37485	AT5G37485	AT2G47640			
AT5G04640	AGL99	UXS4			
AT5G11280	AT5G11280	AT2G47690			
AT1G15910	AT1G15910	AT2G47700			
AT5G37480	AT5G37480	GH3.9			
AT2G27650	AT2G27650	AT2G47760			
AT5G06870	PGIP2	AT2G47770			
AT1G15920	AT1G15920	AT2G47780			
AT2G31850	AT2G31850	AT2G47790			
AT2G10223	AT2G10223	AT2G47820			
AT5G11270	OCP3	AT2G47830			
AT5G04610	AT5G04610	AT2G47850			
AT2G10226	AT2G10226	AT2G47860			
AT2G10220	AT2G10220	AT2G47870			
AT3G33595	AT3G33595	AT2G47880			
AT3G10320	AT3G10320	AT2G47890			
AT2G29920	AT2G29920	AtTLP3			
AT2G31840	AT2G31840	DEGP2			
AT1G15930	AT1G15930	AT2G47960			
AT5G11260	HY5	AT2G47970			
AT5G04620	ATBIOF	SCC3			
AT2G10210	AT2G10210	SWA1			
AT3G33585	AT3G33585	RKF3			
AT3G10310	AT3G10310	AT2G48050			
AT2G29930	AT2G29930	AT2G48060			
AT5G50700	AT5G50700	AT2G48110			
AT1G15940	AT1G15940	PAC			
AT2G31830	AT2G31830	AT2G48160			
AT5G11250	AT5G11250	GAUT13			
AT2G10240	AT2G10240	AT3G01060			
AT5G06850	AT5G06850	AT3G01070			
AT3G10340	PAL4	WRKY58			
AT2G27680	AT2G27680	AT3G01085			
AT2G29900	AT2G29900	MTO1			
AT5G11240	AT5G11240	MYB106			
AT5G06860	PGIP1	PTB			
AT2G10232	AT2G10232	AT3G01200			
AT5G06865	AT5G06865	AT3G01210			
AT2G10230	AT2G10230	AT3G01290			
AT2G10237	AT2G10237	AT3G01310			
AT2G10234	AT2G10234	AT3G01324			
AT5G04600	AT5G04600	AT3G01325			
AT3G10330	AT3G10330	AT3G01350			
AT2G27690	CYP94C1	AT3G01360			
AT2G31820	AT2G31820	AT3G01400			
AT2G29910	AT2G29910	AT3G01430			
AT3G14840	AT3G14840	AT3G01435			
AT5G48910	AT5G48910	AT3G01450			
AT3G55470	AT3G55470	MBD9			
AT3G26295	CYP71B33	ATHB-1			
AT3G28510	AT3G28510	AT3G01490			
AT5G29050	AT5G29050	AT3G01513			
AT5G29041	AT5G29041	AT3G01516			
AT5G29040	AT5G29040	AT3G01520			
AT5G29043	AT5G29043	AtMYB57			
AT5G02350	AT5G02350	AT3G01560			
AT2G10265	AT2G10265	AT3G01590			
AT5G29046	AT5G29046	AT3G01620			
AT2G31890	RAP	AT3G01630			
AT2G10260	AT2G10260	AT3G01640			
AT4G24580	REN1	AT3G01650			
AT1G11360	AT1G11360	AT3G01670			
AT5G11230	AT5G11230	AT3G01680			
AT3G14830	AT3G14830	AGP11			
AT5G11225	AT5G11225	AT3G01720			
AT3G55460	SCL30	AT3G01730			
AT5G50740	AT5G50740	AT3G01750			
AT5G48920	TED7	AT3G01810			
AT5G29060	AT5G29060	AT3G01840			
AT3G28520	AT3G28520	AT3G01860			
AT5G02360	AT5G02360	AT3G01870			
AT2G10256	AT2G10256	AT3G01880			
AT5G29053	AT5G29053	CYP94B2			
AT5G29058	AT5G29058	AT3G01930			
AT2G10253	AT2G10253	AT3G01960			
AT5G29056	AT5G29056	ROXY1			
AT2G31880	AT2G31880	AT3G02010			
AT2G10250	AT2G10250	AT3G02030			
AT4G24570	AT4G24570	SRG3			
AT1G11370	AT1G11370	KUP3			
AT5G11220	AT5G11220	AT3G02060			
AT3G55450	AT3G55450	AT3G02080			
AT3G12600	atnudt16	MPPBETA			
AT3G14860	AT3G14860	AT3G02100			
AT5G50715	AT5G50715	SCPL25			
AT5G29070	AT5G29070	AT3G02125			
AT5G50710	AT5G50710	PTF1			
AT5G48930	Hct	AT3G02160			
AT2G10285	AT2G10285	SP1L3			
AT2G10280	AT2G10280	AT3G02220			
AT5G02330	AT5G02330	BIG			
AT5G11210	ATGLR2.5	AT3G02300			
AT1G11380	AT1G11380	COL2			
AT2G31870	TEJ	AT3G02400			
AT3G14855	AT3G14855	AT3G02420			
AT3G14850	AT3G14850	RAD23-3			
AT2G31865	AT2G31865	AT3G02560			
AT5G50720	ATHVA22E	MEE31			
AT3G28540	AT3G28540	LPP3			
AT5G48940	AT5G48940	NBS1			
AT5G48945	LCR46	AT3G02690			
AT5G29075	AT5G29075	AT3G02715			
AT2G31862	AT2G31862	AT3G02740			
AT5G02340	AT5G02340	AT3G02760			
AT2G31860	AT2G31860	AT3G02840			
AT1G11390	AT1G11390	AT3G02860			
AT4G24590	AT4G24590	VTC4			
AT2G10270	AT2G10270	ILR1			
AT5G11200	AT5G11200	AT3G02880			
AT5G48953	LCR86	ATHSFA1E			
AT5G50770	AtHSD6	AT3G03060			
AT5G29090	AT5G29090	AT3G03070			
AT3G14880	AT3G14880	AT3G03150			
AT5G48950	AT5G48950	ATEXPA13			
AT3G26250	AT3G26250	AT3G03240			
AT3G12620	AT3G12620	UGP			
AT3G55430	AT3G55430	AT3G03260			
AT1G39030	AT1G39030	AT3G03270			
AT5G25100	AT5G25100	AT3G03280			
AT5G41000	YSL4	AT3G03310			
AT3G26265	AT3G26265	AT3G03350			
AT5G48965	AT5G48965	AT3G03360			
AT3G26260	AT3G26260	AT3G03440			
AT3G14870	AT3G14870	AT3G03460			
AT5G48960	AT5G48960	CYP89A9			
AT3G12610	DRT100	AT3G03490			
AT3G55420	AT3G55420	AT3G03520			
AT5G25110	CIPK25	AT3G03570			
AT5G02320	MYB3R-5	AT3G03590			
AT2G10290	AT2G10290	RPS2			
AT5G50780	AT5G50780	AT3G03620			
AT5G41010	NRPB12	AT3G03660			
AT5G48970	AT5G48970	AT3G03670			
AT3G26270	CYP71B25	AT3G03680			
AT5G50750	RGP4	AT3G03750			
AT3G12640	AT3G12640	AT3G03776			
AT3G55410	AT3G55410	AtMS2			
AT5G41020	AT5G41020	AT3G03790			
AT3G26280	CYP71B4	SYP131			
AT5G48980	AT5G48980	AT3G03880			
AT3G14890	AT3G14890	AT3G03980			
AT5G50760	AT5G50760	AT3G04000			
AT3G12630	AT3G12630	AT3G04010			
AT3G28500	AT3G28500	AT3G04050			
AT3G55400	OVA1	ANAC046			
AT5G64390	HEN4	AT3G04140			
AT5G41030	AT5G41030	AT3G04170			
AT3G26290	CYP71B26	AT3G04200			
AT3G28490	AT3G28490	PTAC3			
AT1G11410	AT1G11410	ATLTL1			
AT5G25150	Taf5	EMB2458			
AT5G64490	AT5G64490	AT3G04360			
AT3G12650	AT3G12650	AT3G04370			
AT4G08170	AT4G08170	AT3G04450			
AT4G04000	AT4G04000	APM4			
AT3G26340	AT3G26340	AT3G04490			
AT3G28480	AT3G28480	THA2			
AT4G24500	AT4G24500	AT3G04570			
AT5G25140	CYP71B13	AT3G04590			
AT1G11400	PYM	WDL1			
AT3G12660	FLA14	AT3G04640			
AT4G08160	AT4G08160	AT3G04650			
AT3G26330	CYP71B37	AT3G04660			
AT5G25130	CYP71B12	AT3G04680			
AT5G64470	AT5G64470	AT3G04690			
AT1G11430	AT1G11430	AT3G04710			
AT1G53815	AT1G53815	PR4			
AT4G24510	CER2	IAA16			
AT1G53810	AT1G53810	SWP			
AT4G08145	AT4G08145	ATTIM23-3			
AT4G08150	KNAT1	AT3G04850			
AT3G47390	AT3G47390	AT3G04860			
AT3G12670	emb2742	ZDS			
AT3G26360	AT3G26360	DRT102			
AT5G64480	AT5G64480	AT3G04900			
AT1G11420	AT1G11420	WNK1			
AT5G25120	CYP71B11	AT3G04930			
AT1G53800	AT1G53800	AT3G04950			
AT5G50790	AT5G50790	AT3G05000			
AT4G08138	AT4G08138	NHX2			
AT5G29100	AT5G29100	AT3G05130			
AT4G24520	ATR1	AT3G05180			
AT4G08135	AT4G08135	AT3G05190			
AT4G08134	AT4G08134	AT3G05220			
AT4G08136	AT4G08136	AT3G05260			
AT4G08131	AT4G08131	AT3G05280			
AT4G08130	AT4G08130	AT3G05340			
AT4G08132	AT4G08132	AT3G05360			
AT3G47380	AT3G47380	AT3G05370			
AT4G08140	AT4G08140	AT3G05410			
AT3G12685	AT3G12685	ACBP4			
AT3G12680	HUA1	AT3G05430			
AT3G26350	AT3G26350	AT3G05450			
AT1G11450	AT1G11450	AT3G05520			
AT2G24000	scpl22	AT3G05620			
AT5G19620	OEP80	AT3G05640			
AT4G24530	AT4G24530	AT3G05650			
AT5G64450	AT5G64450	AT3G05670			
AT5G25190	AT5G25190	AT3G05720			
AT4G04040	MEE51	AT3G05741			
AT3G12690	AGC1.5	AT3G05770			
AT3G26300	CYP71B34	AT3G05800			
AT3G47370	AT3G47370	AT3G05820			
AT1G11440	AT1G11440	AT3G05830			
AT1G25112	AT1G25112	GLP8			
AT5G19630	AT5G19630	AT3G05950			
AT5G02390	AT5G02390	AT3G05960			
AT5G25180	CYP71B14	LACS6			
AT4G24540	AGL24	AT3G05990			
AT5G64460	AT5G64460	AT3G06020			
AT3G28430	AT3G28430	ANP3			
AT3G14800	AT3G14800	ATPRXIIF			
AT3G47360	AtHSD3	NIP7;1			
AT5G02385	AT5G02385	AT3G06140			
AT1G11470	AT1G11470	AT3G06145			
AT5G02380	MT2B	AT3G06150			
AT1G11475	NRPB10	AT3G06160			
AT5G64430	AT5G64430	ATBPM2			
AT5G25170	AT5G25170	AT3G06220			
AT4G24550	AT4G24550	ATMKK8			
AT3G26320	CYP71B36	FRS7			
AT3G28460	AT3G28460	GATL4			
AT3G55480	AT3G55480	AT3G06340			
AT4G04020	fib	EMB3004			
AT4G08190	AT4G08190	AGP27			
AT3G14810	MSL5	AT3G06390			
AT3G47350	AtHSD2	CHR11			
AT4G24560	UBP16	AT3G06433			
AT1G11460	AT1G11460	AT3G06450			
AT4G24565	AT4G24565	AT3G06455			
AT5G02370	AT5G02370	AT3G06460			
AT5G64440	AtFAAH	AT3G06480			
AT5G25160	ZFP3	MYB108			
AT5G19610	AT5G19610	SFR2			
AT3G28450	AT3G28450	AT3G06570			
AT3G55490	AT3G55490	AT3G06600			
AT3G26310	CYP71B35	AT3G06630			
AT3G47348	AT3G47348	AT3G66654			
AT4G04010	AT4G04010	AT3G66656			
AT3G28455	CLE25	AT3G36659			
AT3G14820	AT3G14820	AT3G06660			
AT3G47340	asn1	AT3G06670			
AT3G47342	AT3G47342	AT3G06770			
AT4G08180	ORP1C	AT3G06810			
AT3G47330	AT3G47330	AT3G06830			
AT2G27710	AT2G27710	MFP2			
AT1G08010	AT1G08010	AT3G06890			
AT2G29850	AT2G29850	AT3G06940			
AT3G10350	AT3G10350	AT3G06950			
AT1G53870	AT1G53870	AT3G07000			
AT3G33545	AT3G33545	AT3G07010			
AT1G15850	AT1G15850	AT3G07050			
AT5G19660	S1P	AT3G07070			
AT1G08005	AT1G08005	AT3G07080			
AT1G13710	CYP78A5	AT3G07100			
AT1G25141	AT1G25141	AT3G07110			
AT3G47320	AT3G47320	AT3G07120			
AT2G27700	AT2G27700	AT3G07140			
AT3G10360	APUM4	AT3G07150			
AT1G08000	AT1G08000	AT3G07195			
AT3G33555	AT3G33555	AT3G07210			
AT1G53860	AT1G53860	AT3G07250			
AT2G29840	AT2G29840	AT3G07260			
AT5G06839	AT5G06839	AT3G07310			
AT5G64420	AT5G64420	AT3G07320			
AT1G15840	AT1G15840	ATCSLC06			
AT5G06830	AT5G06830	AT3G07340			
AT1G16300	GAPCP-2	AT3G07350			
AT1G13700	AT1G13700	AIR12			
AT1G25155	AT1G25155	AtRABA5b			
AT5G19670	AT5G19670	AT3G07425			
AT1G08030	AT1G08030	EMB1990			
AT3G10370	SDP6	AT3G07440			
AT3G47310	AT3G47310	AT3G07460			
AT3G33565	AT3G33565	AT3G07480			
AT1G53890	AT1G53890	AT3G07510			
AT2G29830	AT2G29830	AT3G07570			
AT1G16310	AT1G16310	AT3G07590			
AT1G15870	AT1G15870	AT3G07610			
AT5G06820	SRF2	AT3G07630			
AT5G37400	AT5G37400	AT3G07640			
AT5G19640	AT5G19640	AT3G07660			
AT1G13730	AT1G13730	AT3G07770			
AT3G10380	SEC8	AT3G07820			
AT3G33570	AT3G33570	AT3G07840			
AT1G53885	AT1G53885	AT3G07910			
AT3G33572	AT3G33572	AT3G07970			
AT5G64400	AT5G64400	AT3G08490			
AT3G47300	selt	AT3G08530			
AT2G29820	AT2G29820	KOB1			
AT1G53880	AT1G53880	AT3G08630			
AT3G33575	AT3G33575	AT3G08640			
AT5G37415	AT5G37415	AT3G08660			
AT1G15860	AT1G15860	AT3G08740			
AT5G06810	AT5G06810	LTP6			
AT1G16320	AT1G16320	AT3G08780			
AT5G37410	AT5G37410	AT3G08790			
AT1G13720	AT1G13720	AT3G08810			
AT5G06805	AT5G06805	RAPTOR1B			
AT2G29890	VLN1	AT3G08860			
AT1G53830	ATPME2	AT3G08870			
AT1G08050	AT1G08050	AT3G08885			
AT3G10390	fld	AT3G08955			
AT4G08120	AT4G08120	AT3G09000			
AT1G13755	AT1G13755	AT3G09030			
AT1G13750	AT1G13750	AT3G09070			
AT5G06800	AT5G06800	AT3G09200			
AT5G37420	AGL105	LAC7			
AT1G15890	AT1G15890	ATMYB1			
AT1G53820	AT1G53820	AT3G09240			
AT2G29880	AT2G29880	PYK10			
AT2G27740	AT2G27740	ATGSTU8			
AT1G08040	AT1G08040	AT3G09280			
AT4G08110	AT4G08110	AT3G09310			
AT4G08111	AT4G08111	AT3G09360			
AT1G08035	AT1G08035	AT3G09410			
AT1G15885	AT1G15885	AT3G09440			
AT4G08114	AT4G08114	AT3G09490			
AT1G13740	afp2	ATEXO70H4			
AT4G08115	AT4G08115	ATEXO70H3			
AT4G08112	AT4G08112	AT3G09540			
AT4G08113	AT4G08113	AT3G09550			
AT5G04690	AT5G04690	AT3G09580			
AT5G37430	AT5G37430	AT3G09590			
AT1G15880	GOS11	AT3G09595			
AT1G16340	ATKDSA2	AT3G09620			
AT4G08116	MIR401	AT3G09630			
AT2G27730	AT2G27730	AT3G09660			
AT1G53850	PAE1	SYP71			
AT2G29870	AT2G29870	AT3G09780			
AT1G16360	AT1G16360	CDC48			
AT3G33520	ATARP6	AT3G09850			
AT1G08070	AT1G08070	AT3G09930			
AT4G08101	AT4G08101	AT3G10020			
AT5G04680	AT5G04680	AT3G10040			
AT4G08102	AT4G08102	OMR1			
AT5G37440	AT5G37440	AT3G10080			
AT4G08103	AT4G08103	AT3G10100			
AT4G08104	AT4G08104	AT3G10116			
AT5G19680	AT5G19680	AT3G10130			
AT4G08100	AT4G08100	ATPAP16			
AT4G08109	AT4G08109	AT3G10185			
AT5G37445	AT5G37445	AT3G10180			
AT4G08105	AT4G08105	AT3G10200			
AT4G08106	AT4G08106	AT3G10290			
AT3G33528	AT3G33528	AT3G10300			
AT1G16350	AT1G16350	AT3G10310			
AT4G08107	AT4G08107	AT3G10340			
AT1G13770	AT1G13770	AT3G10370			
AT5G37442	AT5G37442	AT3G10400			
AT4G08108	AT4G08108	SCPL49			
AT2G29860	AT2G29860	AT3G10440			
AT1G16370	6-Oct	AT3G10470			
AT3G33530	AT3G33530	ANAC050			
AT1G53840	ATPME1	ANAC051			
AT1G08065	ACA5	AT3G10510			
AT2G27720	AT2G27720	CYP77A7			
AT1G08060	MOM	CAT7			
AT1G25180	AT1G25180	AT3G10610			
AT5G04670	AT5G04670	AT3G10690			
AT5G37450	AT5G37450	AT3G10710			
AT5G19690	stt3a	AT3G10730			
AT3G33537	AT3G33537	AT3G10800			
AT1G13760	AT1G13760	AT3G10810			
AT5G06770	AT5G06770	AT3G10815			
AT2G38025	AT2G38025	AT3G10910			
AT2G38020	VCL1	AT3G10960			
AT1G13560	AAPT1	AT3G10985			
AT5G04510	PDK1	AT3G10990			
AT2G10320	AT2G10320	AT3G11000			
AT1G16290	AT1G16290	AT3G11010			
AT3G10420	AT3G10420	AT3G11030			
AT2G27760	ATIPT2	AT3G11100			
AT1G23080	PIN7	AT3G11130			
AT5G06780	AT5G06780	AT3G11150			
AT1G23060	AT1G23060	AT3G11180			
AT2G38010	AT2G38010	AT3G11250			
AT2G10310	AT2G10310	WOX5			
AT5G04520	AT5G04520	AT3G11290			
AT3G10415	AT3G10415	AT3G11325			
AT1G76900	AtTLP1	AT3G11340			
AT1G13570	AT1G13570	AT3G11370			
AT2G27770	AT2G27770	AT3G11397			
AT3G10410	scpl49	AHG3			
AT1G16280	AT1G16280	AT3G11420			
AT2G27775	AT2G27775	AT3G11460			
AT1G23070	AT1G23070	CYCB1;3			
AT5G06790	AT5G06790	AT3G11550			
AT5G37590	AT5G37590	AT3G11580			
AT2G10300	AT2G10300	FLA18			
AT1G76910	AT1G76910	AT3G11760			
AT1G13540	AT1G13540	AT3G11920			
AT5G04530	KCS19	AT3G11960			
AT3G10405	AT3G10405	AT3G11964			
AT1G16270	AT1G16270	MS2			
AT3G10400	AT3G10400	AT3G12020			
AT1G08080	ACA7	AT3G12040			
AT2G27780	AT2G27780	AT3G12050			
AT3G55512	MIR172D	AT3G12143			
AT3G55510	RBL	AT3G12260			
AT2G38050	det2	AT3G12270			
AT5G02400	PLL2	RBR1			
AT2G38030	AT2G38030	AT3G12345			
AT1G13550	AT1G13550	AT3G12370			
AT5G04540	AT5G04540	ATELC			
AT1G08090	ATNRT2:1	AT3G12420			
AT1G16260	AT1G16260	AT3G12430			
AT2G27790	AT2G27790	AT3G12510			
AT3G14790	RHM3	AT3G12530			
AT1G76920	AT1G76920	AT3G12570			
AT1G23090	AST91	ATNUDT16			
AT3G55500	ATEXPA16	DRT100			
AT2G38040	cac3	AT3G12630			
AT5G11370	AT5G11370	AT3G12700			
AT5G06730	AT5G06730	AT3G12710			
AT1G15820	LHCB6	AT3G12770			
AT2G10360	AT2G10360	AT3G12830			
AT1G15825	AT1G15825	AT3G12850			
AT2G38070	AT2G38070	AT3G12860			
AT2G31710	AT2G31710	AT3G12915			
AT3G10460	AT3G10460	AT3G12920			
AT3G33494	AT3G33494	AT3G12950			
AT5G06740	AT5G06740	AT3G12965			
AT5G11360	AT5G11360	AT3G12970			
AT1G15830	AT1G15830	AT3G13000			
AT2G10350	AT2G10350	AT3G13030			
AT2G38060	PHT4;2	AT3G13040			
AT2G31700	AT2G31700	AT3G13070			
AT3G10450	SCPL7	AtSerat2;2			
AT1G13580	LAG13	AT3G13120			
AT5G11390	AT5G11390	AT3G13130			
AT2G31730	AT2G31730	AT3G13160			
AT5G06750	AT5G06750	AT3G13210			
AT1G15800	AT1G15800	AT3G13225			
AT2G38090	AT2G38090	AT3G13230			
AT3G10440	AT3G10440	AT3G13235			
AT1G13590	ATPSK1	AT3G13310			
AT5G04500	AT5G04500	AT3G13330			
AT5G11380	DXPS3	SKS11			
AT2G10330	AT2G10330	SKS13			
AT1G15810	AT1G15810	AT3G13432			
AT5G06760	AT5G06760	AT3G13435			
AT2G31720	AT2G31720	SADHU7-1			
AT2G38080	IRX12	AT3G13470			
AT2G31725	AT2G31725	OVA5			
AT3G10430	AT3G10430	AT3G13500			
AT3G28650	AT3G28650	AT3G13600			
AT3G55570	AT3G55570	ATRLI1			
AT1G76970	AT1G76970	AT3G13650			
AT4G04050	AT4G04050	AT3G13660			
AT3G14740	AT3G14740	AT3G13690			
AT2G31751	AT2G31751	AT3G13700			
AT5G02450	AT5G02450	AT3G13720			
AT2G31750	UGT74D1	ATCWINV5			
AT5G11330	AT5G11330	ATBFRUCT1			
AT4G24480	AT4G24480	ATIDD11			
AT3G61980	AT3G61980	AT3G13845			
AT2G24010	scpl23	LBD22			
AT5G50600	AtHSD1	AT3G13900			
AT3G28660	AT3G28660	AT3G13910			
AT1G76980	AT1G76980	AT3G13950			
AT3G14735	U6-1	AT3G13990			
AT5G11325	AT5G11325	ATBRXL2			
AT3G55560	AGF2	RSH2			
AT3G14730	AT3G14730	AT3G14060			
AT2G31740	AT2G31740	AT3G14067			
AT2G10390	AT2G10390	CAX9			
AT3G61990	AT3G61990	ESM1			
AT2G24020	AT2G24020	AT3G14220			
AT5G11320	YUC4	GLIP4			
AT4G04070	AT4G04070	AT3G14240			
AT5G02460	AT5G02460	AT3G14270			
AT1G76990	ACR3	AT3G14300			
AT3G55590	AT3G55590	ATPME3			
AT5G50610	AT5G50610	AT3G14330			
AT3G28630	AT3G28630	WAG2			
AT3G61960	AT3G61960	AT3G14390			
AT1G23010	LPR1	UBP25			
AT4G24460	AT4G24460	AT3G14480			
AT1G11480	AT1G11480	AT3G14510			
AT2G10380	AT2G10380	AT3G14520			
AT2G31770	AT2G31770	AT3G14530			
AT5G11350	AT5G11350	GGPS3			
AT2G24030	AT2G24030	ATGSL04			
AT5G02470	Dpa	CYP72A8			
AT3G55580	AT3G55580	CYP72A10			
AT3G28640	AT3G28640	CYP72A14			
AT5G50620	AT5G50620	AT3G14710			
AT3G14710	AT3G14710	AT3G14770			
AT3G61970	NGA2	RHM3			
AT2G10370	AT2G10370	AT3G14810			
AT2G31760	AT2G31760	AT3G14850			
AT1G23000	AT1G23000	AT3G14880			
AT4G24450	PWD	AT3G14890			
AT1G11490	AT1G11490	AT3G14920			
AT5G11340	AT5G11340	HEME1			
AT2G24040	AT2G24040	ATPPC3			
AT5G02480	AT5G02480	TTL2			
AT4G04090	AT4G04090	AT3G14960			
AT3G55530	SDIR1	AT3G14970			
AT3G61940	MTPA1	TCP4			
AT3G28610	AT3G28610	AT3G15040			
AT3G14780	AT3G14780	IQD10			
AT1G76930	ATEXT4	AT3G15090			
AT5G50630	AT5G50630	AT3G15095			
AT3G47190	AT3G47190	AT3G15115			
AT2G24050	AT2G24050	AT3G15160			
AT1G23030	AT1G23030	ATERF-4			
AT2G31790	AT2G31790	AT3G15220			
AT5G02410	AT5G02410	AT3G15290			
AT3G61950	AT3G61950	AT3G15310			
AT3G55520	AT3G55520	AT3G15351			
AT3G12510	AT3G12510	AT3G15357			
AT2G24070	AT2G24070	ATHM4			
AT5G50645	AT5G50645	AT3G15380			
AT3G28620	AT3G28620	AT3G15460			
AT3G14770	AT3G14770	AT3G15470			
AT1G76940	AT1G76940	AT3G15480			
AT5G50640	AT5G50640	AT3G15530			
AT5G02420	AT5G02420	IAA19			
AT2G24060	AT2G24060	AT3G15590			
AT2G31780	ARI11	AT3G15640			
AT2G24080	AT2G24080	AT3G15680			
AT3G12500	ATHCHIB	AT3G15700			
AT3G61920	AT3G61920	PLDALPHA1			
AT3G12502	AT3G12502	AT3G15740			
AT3G55550	AT3G55550	AT3G15760			
AT5G50650	AT5G50650	AT3G15780			
AT1G76950	PRAF1	MBD11			
AT3G14760	AT3G14760	AT3G15810			
AT1G76952	IDL5	AT3G15820			
AT3G26370	AT3G26370	AT3G15860			
AT1G76954	AT1G76954	AT3G15980			
AT1G76955	AT1G76955	MFP1			
AT5G11310	AT5G11310	AT3G16040			
AT2G38000	AT2G38000	A37			
AT5G02435	AT5G02435	ATROPGEF13			
AT1G23050	AT1G23050	AT3G16150			
AT5G02430	AT5G02430	AT3G16175			
AT3G14750	AT3G14750	DELTA-TIP			
AT2G24090	AT2G24090	AT3G16280			
AT3G61930	AT3G61930	AT3G16300			
AT3G28600	AT3G28600	AT3G16350			
AT3G55540	AT3G55540	AT3G16415			
AT1G76960	AT1G76960	AT3G16460			
AT5G50660	AT5G50660	IQD26			
AT3G26380	AT3G26380	AT3G16520			
AT5G50665	AT5G50665	AT3G16530			
AT1G76965	AT1G76965	AT3G16580			
AT5G11300	CYC3B	ATKINESIN-13A			
AT1G23040	AT1G23040	ATL2			
AT5G02440	AT5G02440	ATEBP			
AT4G24490	AT4G24490	TPR2			
AT2G33920	AT2G33920	AT3G16850			
AT4G08267	AT4G08267	ARR1			
AT1G11550	AT1G11550	AAE7			
AT4G08264	AT4G08264	LPD1			
AT4G08262	AT4G08262	AT3G16990			
AT5G25010	AT5G25010	AT3G17020			
AT5G64590	AT5G64590	AT3G17050			
AT1G53935	AT1G53935	AT3G17070			
AT3G26486	AT3G26486	AT3G17130			
AT1G53930	AT1G53930	AT3G17140			
AT3G26483	AT3G26483	AT3G17160			
AT4G04100	AT4G04100	AT3G17203			
AT3G26480	AT3G26480	UPL6			
AT4G08270	AT4G08270	AT3G17230			
AT3G47270	AT3G47270	LPD2			
AT3G12550	AT3G12550	AT3G17300			
AT4G04105	AT4G04105	AT3G17310			
AT2G33930	AT2G33930	MTO3			
AT5G25000	AT5G25000	RPL3P			
AT1G11540	AT1G11540	AT3G17470			
AT4G24400	CIPK8	AT3G17530			
AT5G50670	AT5G50670	IAA31			
AT1G53920	GLIP5	HYH			
AT1G11545	AT1G11545	AT3G17611			
AT3G12560	TRFL9	AT3G17670			
AT3G26470	AT3G26470	AT3G17715			
AT3G61900	AT3G61900	AT3G17720			
AT4G08260	AT4G08260	AT3G17780			
AT3G47260	AT3G47260	RLK902			
AT5G19700	AT5G19700	AT3G17850			
AT1G53910	RAP2.12	ATTDX			
AT1G03990	AT1G03990	AT3G17890			
AT5G25030	AT5G25030	AT3G17920			
AT3G26460	AT3G26460	AT3G17950			
AT4G04120	AT4G04120	NMT1			
AT4G08290	AT4G08290	HON4			
AT3G47295	AT3G47295	MPK9			
AT3G12530	PSF2	AT3G18050			
AT3G47290	AT3G47290	AT3G18170			
AT4G08275	AT4G08275	AT3G18180			
AT2G33950	AT2G33950	MIR157c			
AT1G03980	ATPCS2	AT3G18220			
AT5G50690	AtHSD7	AT3G18230			
AT1G03982	AT1G03982	AT3G18280			
AT1G53900	AT1G53900	EMB2454			
AT5G19710	AT5G19710	AT3G18370			
AT1G11520	AT1G11520	AT3G18380			
AT5G25020	AT5G25020	AT3G18410			
AT4G04110	AT4G04110	AT3G18480			
AT3G26450	AT3G26450	AT3G18490			
AT3G12540	AT3G12540	AT3G18510			
AT4G08280	AT4G08280	MSH2			
AT3G47280	AT3G47280	AT3G18550			
AT3G12545	AT3G12545	AT3G18570			
AT5G29030	AT5G29030	AT3G18710			
AT5G29031	AT5G29031	AT3G18720			
AT5G29032	AT5G29032	TSK			
AT1G11595	AT1G11595	AT3G18740			
AT5G29033	AT5G29033	AT3G18790			
AT5G25050	AT5G25050	AT3G18800			
AT5G19720	AT5G19720	AT3G18810			
AT5G29034	AT5G29034	AtRABG3f			
AT5G29035	AT5G29035	ATPLT5			
AT3G28590	AT3G28590	AT3G18930			
AT5G64550	AT5G64550	AT3G18950			
AT4G24430	AT4G24430	VRN1			
AT5G29036	AT5G29036	HAF2			
AT1G11590	AT1G11590	AT3G19100			
AT5G29037	AT5G29037	ICK4			
AT2G24100	AT2G24100	ATIPT8			
AT1G08105	AT1G08105	ATPREP1			
AT2G33960	AT2G33960	AT3G19180			
AT1G11592	AT1G11592	ATRAD54			
AT1G08110	AT1G08110	AT3G19220			
AT4G04145	AT4G04145	CYP707A4			
AT3G26445	AT3G26445	ABF4			
AT3G47230	AT3G47230	AT3G19300			
AT3G28580	AT3G28580	AT3G19320			
AT3G12590	AT3G12590	AT3G19430			
AT4G04140	AT4G04140	AT3G19470			
AT3G26440	AT3G26440	ATNHD1			
AT5G29020	AT5G29020	AT3G19500			
AT5G25040	AT5G25040	AT3G19540			
AT5G02490	AT5G02490	AT3G19550			
AT5G29024	AT5G29024	AT3G19570			
AT4G24440	AT4G24440	AT3G19630			
AT5G64560	AT5G64560	AT3G19650			
AT5G29022	AT5G29022	AT3G19670			
AT5G29028	AT5G29028	AT3G19680			
AT5G19730	AT5G19730	AT3G19690			
AT5G29029	AT5G29029	IKU2			
AT5G29026	AT5G29026	ARC5			
AT5G25045	AT5G25045	AT3G19760			
AT1G11580	PMEPCRA	AT3G19780			
AT1G25210	AT1G25210	AT3G19790			
AT2G33970	AT2G33970	AT3G19800			
AT3G14700	AT3G14700	AT3G19840			
AT3G47220	AT3G47220	AT3G19890			
AT3G26430	AT3G26430	AT3G19910			
AT3G28570	AT3G28570	AT3G19920			
AT4G04130	AT4G04130	AT3G19940			
AT4G24410	AT4G24410	ATATM			
AT5G25070	AT5G25070	AT3G19990			
AT5G64572	AT5G64572	AT3G20015			
AT5G64570	XYL4	ATTCP-1			
AT1G11572	AT1G11572	CYP705A16			
AT1G11570	NTL	CYP705A19			
AT1G25220	ASB1	CYP705A21			
AT2G33980	atnudt22	CYP705A22			
AT5G29015	AT5G29015	AT3G20160			
AT5G19740	AT5G19740	AT3G20190			
AT3G47250	AT3G47250	AT3G20200			
AT4G04167	AT4G04167	DELTA-VPE			
AT4G04165	AT4G04165	ERF7			
AT4G24415	MIR824A	AT3G20365			
AT3G12570	FYD	AT3G20395			
AT3G28560	AT3G28560	GRP-5			
AT5G29000	AT5G29000	AT3G20510			
AT4G24420	AT4G24420	AT3G20530			
AT5G25060	AT5G25060	AT3G20640			
AT5G64580	AT5G64580	AT3G20660			
AT2G33990	iqd9	AT3G20760			
AT1G11560	AT1G11560	AT3G20810			
AT5G19750	AT5G19750	AT3G20820			
AT1G25230	AT1G25230	AT3G20830			
AT2G24110	AT2G24110	PLT1			
AT3G26410	AT3G26410	AGP40			
AT3G12585	AT3G12585	AT3G20880			
AT3G47240	AT3G47240	AT3G20910			
AT4G04157	AT4G04157	AT3G20935			
AT4G04155	AT4G04155	CYP705A30			
AT3G28550	AT3G28550	CYP705A33			
AT4G04150	AT4G04150	AT3G20980			
AT3G12580	hsp70	AT3G21000			
AT5G64510	AT5G64510	AT3G21030			
AT2G29950	ELF4-L1	AT3G21050			
AT2G27810	AT2G27810	AT3G21090			
AT3G26400	EIF4B1	AT3G21100			
AT1G08150	ATCHX5	AT3G21150			
AT1G13610	AT1G13610	ZML1			
AT1G15757	AT1G15757	ACA9			
AT5G19760	AT5G19760	AT3G21210			
AT1G25240	AT1G25240	ATMKK5			
AT1G15750	TPL	4CL5			
AT3G33448	AT3G33448	4CL2			
AT5G37520	AT5G37520	GLTP3			
AT5G06700	AT5G06700	ADOF2			
AT5G25090	AT5G25090	AT3G21290			
AT5G64520	XRCC2	AT3G21300			
AT1G13605	AT1G13605	AT3G21352			
AT1G08140	ATCHX6A	AT3G21360			
AT1G13608	AT1G13608	AT3G21390			
AT1G13607	AT1G13607	AT3G21490			
AT1G13609	AT1G13609	AT3G21660			
AT2G27800	AT2G27800	AT3G21670			
AT1G25250	AtIDD16	AT3G21690			
AT1G13600	AtbZIP58	AT3G21710			
AT5G04590	sir	AT3G21720			
AT5G19770	TUA3	AT3G21750			
AT1G15740	AT1G15740	AT3G21755			
AT5G37530	AT5G37530	UGT71B6			
AT5G25080	AT5G25080	AT3G21790			
AT1G53990	GLIP3	AT3G21800			
AT2G29970	AT2G29970	ASK8			
AT2G27830	AT2G27830	AT3G21910			
AT1G25270	AT1G25270	AT3G21945			
AT3G47210	AT3G47210	AT3G21965			
AT1G08130	ATLIG1	AT3G21970			
AT3G10470	AT3G10470	AT3G22020			
AT5G19780	TUA5	AT3G22040			
AT1G08125	AT1G08125	AT3G22050			
AT1G25260	AT1G25260	AT3G22053			
AT4G08200	AT4G08200	AT3G22060			
AT5G06720	AT5G06720	AT3G22100			
AT1G15730	AT1G15730	PAC1			
AT5G37500	GORK	CWLP			
AT1G53980	AT1G53980	AT3G22150			
AT2G29960	cyp5	AT3G22160			
AT3G47200	AT3G47200	FHY3			
AT1G25280	AtTLP10	AT3G22180			
AT2G27820	PD1	IQD5			
AT1G08120	AT1G08120	AT3G22230			
AT3G10480	ANAC050	AT3G22250			
AT5G19790	RAP2.11	RPS10			
AT1G15720	TRFL5	AT3G22310			
AT1G25275	AT1G25275	AOX1A			
AT1G08115	AT1G08115	AT3G22380			
AT5G64540	AT5G64540	AT3G22400			
AT5G37510	EMB1467	AT3G22410			
AT5G06710	HAT14	AT3G22425			
AT1G25290	ATRBL10	AT3G22450			
AT2G29990	NDA2	AT3G22460			
AT2G27850	AT2G27850	AT3G22490			
AT1G08190	AT1G08190	ATECP31			
AT1G53970	AT1G53970	AT3G22510			
AT2G29995	AT2G29995	AT3G22550			
AT1G11510	AT1G11510	AT3G22650			
AT1G15790	AT1G15790	AT3G22670			
AT1G16230	AT1G16230	TSO1			
AT1G13650	AT1G13650	AT3G22810			
AT5G37560	AT5G37560	ELIP1			
AT5G04560	dme	APS1			
AT4G08220	AT4G08220	AT3G22920			
AT1G08180	AT1G08180	AT3G22990			
AT1G16250	AT1G16250	AT3G23010			
AT2G29980	FAD3	IAA7			
AT2G27840	HDT4	AT3G23060			
AT1G15780	AT1G15780	AT3G23080			
AT1G13640	AT1G13640	AT3G23120			
AT1G16240	SYP51	MIR173			
AT1G11500	AT1G11500	AT3G23170			
AT5G04550	AT5G04550	AT3G23290			
AT5G37570	AT5G37570	EDA6			
AT4G08210	AT4G08210	CYN			
AT1G08170	AT1G08170	AT3G23570			
AT2G33900	AT2G33900	AT3G23600			
AT4G08250	AT4G08250	AT3G23660			
AT1G53950	AT1G53950	AT3G23700			
AT2G27870	AT2G27870	AT3G23740			
AT1G15770	AT1G15770	AT3G23750			
AT1G16210	AT1G16210	AT3G23770			
AT5G37540	AT5G37540	NRPD2a			
AT4G08240	AT4G08240	AT3G23800			
AT1G13635	AT1G13635	SAHH2			
AT1G13630	AT1G13630	GAE6			
AT1G08160	AT1G08160	AT3G23840			
AT2G33910	AT2G33910	AT3G23900			
AT5G64505	AT5G64505	AT3G23950			
AT2G27860	AXS1	AT3G24030			
AT1G53940	GLIP2	ATGR1			
AT5G64500	AT5G64500	AT3G24180			
AT1G16220	AT1G16220	AT3G24190			
AT1G16225	AT1G16225	AT3G24200			
AT1G15760	AT1G15760	NCED6			
AT4G08230	AT4G08230	AT3G24230			
AT1G13620	AT1G13620	AT3G24250			
AT5G37550	AT5G37550	AT3G24290			
AT5G39910	AT5G39910	ATAMT1;3			
AT4G38540	AT4G38540	MYB305			
AT5G33533	AT5G33533	CHM			
AT5G62140	AT5G62140	AT3G24330			
AT3G06210	AT3G06210	CHR40			
AT1G62600	AT1G62600	AT3G24400			
AT1G16120	WAKL1	AT3G24480			
AT4G38545	AT4G38545	AT3G24490			
AT1G18390	AT1G18390	AT3G24508			
AT3G28295	AT3G28295	AT3G24540			
AT3G45720	AT3G45720	AT3G24570			
AT3G10185	AT3G10185	ATROPGEF8			
AT2G15530	AT2G15530	ABI3			
AT3G24010	ing1	AT3G24690			
AT2G15535	LCR10	AT3G24740			
AT3G10180	AT3G10180	AT3G24750			
AT3G47980	AT3G47980	AT3G24760			
AT4G38530	ATPLC1	CLE41			
AT5G39900	AT5G39900	AT3G24780			
AT5G62130	AT5G62130	AT3G24840			
AT1G16110	WAKL6	AT3G24850			
AT3G06220	AT3G06220	AT3G24880			
AT3G45730	AT3G45730	XTH3			
AT2G15520	AT2G15520	AT3G25060			
AT3G24020	AT3G24020	ATFATA			
AT3G47990	AT3G47990	AT3G25160			
AT5G62165	AGL42	CYP82G1			
AT5G62162	MIR399C	ROF1			
AT4G31410	AT4G31410	AT3G25240			
AT3G06230	ATMKK8	AT3G25260			
AT1G23610	AT1G23610	LCR4			
AT3G28280	AT3G28280	AT3G25270			
AT1G16100	AT1G16100	AT3G25280			
AT3G45740	AT3G45740	AT3G25410			
AT1G18370	HIK	AT3G25430			
AT1G35900	AT1G35900	AT3G25470			
AT2G15510	AT2G15510	AT3G25550			
AT5G62150	AT5G62150	AT3G25570			
AT4G38550	AT4G38550	AT3G25590			
AT3G06240	AT3G06240	AT3G25620			
AT1G23600	AT1G23600	AT3G25640			
AT1G49690	AT1G49690	AT3G25680			
AT1G49680	AT1G49680	AT3G25700			
AT1G18360	AT1G18360	AOC2			
AT3G45750	AT3G45750	AT3G25855			
AT3G24005	AT3G24005	LTA2			
AT3G45755	AT3G45755	AT3G25880			
AT4G31400	AT4G31400	ATHMT-1			
AT1G35910	AT1G35910	AT3G25940			
AT3G24000	AT3G24000	AT3G25990			
AT2G15500	AT2G15500	AT3G26070			
AT4G38500	AT4G38500	AT3G26085			
AT5G62180	AtCXE20	AT3G26130			
AT1G35920	AT1G35920	CYP71B16			
AT3G10140	RECA3	CYP71B17			
AT3G24050	AT3G24050	CYP71B20			
AT1G45231	AT1G45231	CYP71B21			
AT1G45230	AT1G45230	CYP71B24			
AT1G45236	AT1G45236	CYP71B35			
AT1G45234	AT1G45234	AT3G26370			
AT1G45233	AT1G45233	ATRZ-1A			
AT1G18350	ATMKK7	AT3G26470			
AT1G45238	AT1G45238	AT3G26500			
AT3G45760	AT3G45760	AT3G26510			
AT1G18330	Epr1	TIP2			
AT1G18335	AT1G18335	AT3G26550			
AT5G62170	AT5G62170	AT3G26560			
AT3G24065	AT3G24065	PHT2;1			
AT3G24060	AT3G24060	AT3G26590			
AT1G45221	AT1G45221	AT3G26600			
AT1G35930	AT1G35930	AT3G26610			
AT1G45223	AT1G45223	AT3G26760			
AT3G45775	AT3G45775	AFB2			
AT1G45225	AT1G45225	AT3G26840			
AT1G45227	AT1G45227	DRB3			
AT3G24068	AT3G24068	AT3G26935			
AT3G45770	AT3G45770	CDG1			
AT1G62630	AT1G62630	YSL6			
AT3G10130	AT3G10130	AT3G27030			
AT1G18340	AT1G18340	AT3G27090			
AT4G38520	AT4G38520	AT3G27095			
AT1G18320	AT1G18320	AT3G27100			
AT2G19990	PR-1-LIKE	AT3G27120			
AT1G35940	AT1G35940	GHS1			
AT3G45780	PHOT1	AT3G27180			
AT3G24030	AT3G24030	AT3G27190			
AT3G10120	AT3G10120	AT3G27220			
AT1G62620	AT1G62620	GTE8			
AT1G45215	AT1G45215	ATPHB4			
AT1G45211	AT1G45211	AT3G27290			
AT4G38510	AT4G38510	AT3G27325			
AT5G62190	PRH75	SDH2-1			
AT3G10116	AT3G10116	AT3G27410			
AT3G06200	AT3G06200	AT3G27440			
AT1G62610	AT1G62610	AT3G27480			
AT1G18310	AT1G18310	AT3G27510			
AT1G35950	AT1G35950	ATPK7			
AT2G19980	AT2G19980	AT3G27610			
AT3G24040	AT3G24040	AOX1C			
AT3G45790	AT3G45790	LBD25			
AT3G10110	MEE67	AT3G27680			
AT1G45207	AT1G45207	CARA			
AT1G45201	TLL1	AT3G27770			
AT3G10113	AT3G10113	ATMYB21			
AT1G62680	AT1G62680	AT3G27835			
AT1G49630	ATPREP2	AT3G27880			
AT2G29220	AT2G29220	AT3G27906			
AT3G28210	PMZ	AT3G27950			
AT1G35960	AT1G35960	AT3G28050			
AT2G19970	AT2G19970	AT3G28157			
AT1G23670	AT1G23670	PMZ			
AT5G53190	AT5G53190	AT3G28270			
AT2G45840	AT2G45840	AT3G28310			
AT3G18860	AT3G18860	AT3G28315			
AT1G11220	AT1G11220	AT3G28345			
AT5G39995	AT5G39995	PGP17			
AT3G02010	AT3G02010	AT3G28490			
AT5G39990	AT5G39990	AT3G28685			
AT5G64200	ATSC35	AT3G28695			
AT5G66340	AT5G66340	AT3G28740			
AT3G28220	AT3G28220	AT3G28790			
AT1G35970	AT1G35970	AT3G28840			
AT2G29230	AT2G29230	ATMDR11			
AT1G49620	ICK5	AT3G28870			
AT1G62670	AT1G62670	AT3G28880			
AT1G20790	AT1G20790	AT3G28890			
AT1G20795	AT1G20795	AIG2			
AT2G19960	AT2G19960	ANAC059			
AT4G14590	emb2739	AT3G29110			
AT3G18850	LPAT5	AT3G29170			
AT2G45850	AT2G45850	AT3G29190			
AT1G23660	AT1G23660	AT3G29240			
AT5G53180	PTB2	AT3G29270			
AT1G11230	AT1G11230	AT3G29305			
AT3G02020	ak3	AHP2			
AT5G39980	AT5G39980	AT3G29370			
AT5G66330	AT5G66330	AT3G29410			
AT2G29240	AT2G29240	AT3G29430			
AT1G62660	AT1G62660	AT3G29580			
AT1G35980	AT1G35980	AT3G29670			
AT1G49610	AT1G49610	AT3G29764			
AT4G14580	CIPK4	AT3G29770			
AT2G19950	GC1	AT3G29786			
AT3G02030	AT3G02030	AT3G29776			
AT2G45820	AT2G45820	AT3G29798			
AT1G23690	AT1G23690	AT3G30120			
AT3G18840	AT3G18840	AT3G30160			
AT3G18845	AT3G18845	AT3G30335			
AT2G29250	AT2G29250	AT3G30460			
AT5G66360	AT5G66360	AT3G30770			
AT5G64220	AT5G64220	AT3G30834			
AT5G39970	AT5G39970	AT3G30841			
AT1G11200	AT1G11200	AT3G32040			
AT3G28200	AT3G28200	AT3G32980			
AT1G62650	AT1G62650	AT3G32990			
AT1G35990	AT1G35990	AT3G33545			
AT1G35995	AT1G35995	AT3G33530			
AT1G49600	ATRBP47A	AT3G41768			
AT2G19940	AT2G19940	AT3G42155			
AT4G14570	AT4G14570	AT3G42650			
AT5G39960	AT5G39960	AT3G42716			
AT2G45830	DTA2	AT3G42940			
AT3G02040	SRG3	AT3G43175			
AT3G18830	ATPLT5	ATMIN7			
AT1G23680	AT1G23680	AT3G43485			
AT2G29260	AT2G29260	AT3G43570			
AT5G66350	shi	AT3G43622			
AT5G64210	AOX2	AT3G43652			
AT1G11210	AT1G11210	AT3G43654			
AT2G19930	AT2G19930	AT3G43684			
AT4G14560	IAA1	AT3G43686			
AT5G62100	ATBAG2	AT3G43688			
AT1G20760	AT1G20760	AT3G43710			
AT3G28250	AT3G28250	AT3G43730			
AT3G06260	GATL4	ATGSTU27			
AT5G64240	AtMC3	AT3G43835			
AT3G06250	FRS7	AT3G43840			
AT3G28260	AT3G28260	AT3G43870			
AT5G53150	AT5G53150	AT3G44050			
AT5G39955	AT5G39955	AT3G44070			
AT5G66380	ATFOLT1	AT3G44093			
AT4G38580	ATFP6	AT3G44115			
AT2G45800	AT2G45800	AT3G44117			
AT5G39950	ATTRX2	AT3G44160			
AT4G14550	IAA14	AT3G44240			
AT2G19920	AT2G19920	NIT2			
AT1G20750	AT1G20750	NIT3			
AT3G06270	AT3G06270	AT3G44390			
AT1G49660	AtCXE5	AT3G44440			
AT3G18815	AT3G18815	DPBF2			
AT1G23620	AT1G23620	AT3G44605			
AT5G64230	AT5G64230	AT3G44610			
AT3G28270	AT3G28270	AT3G44630			
AT3G18810	AT3G18810	HDA9			
AT5G53140	AT5G53140	AT3G44690			
AT5G66370	AT5G66370	AT3G44710			
AT2G45810	AT2G45810	AT3G44713			
AT4G38570	Pis2	PSK1			
AT5G39940	AT5G39940	AT3G44793			
AT1G20780	SAUL1	AT3G44810			
AT1G49650	AT1G49650	AT3G44830			
AT2G19910	AT2G19910	AT3G44850			
AT4G14540	NF-YB3	RPL9			
AT2G29200	APUM1	ATCHX12			
AT3G06280	AT3G06280	ATCHX10			
AT3G28230	AT3G28230	AT3G45000			
AT3G45700	AT3G45700	SCPL48			
AT3G18800	AT3G18800	AT3G45020			
AT5G64260	EXL2	AT3G45095			
AT5G39930	CLPS5	LAS1			
AT5G62120	ARR23	LOX2			
AT5G53170	FTSH11	AT3G45190			
AT1G23650	AT1G23650	AT3G45270			
AT1G20770	AT1G20770	AT3G45390			
AT3G10190	AT3G10190	AT3G45650			
AT3G10195	AT3G10195	AT3G45680			
AT4G14530	AT4G14530	AT3G45750			
AT2G19900	ATNADP-ME1	AT3G45770			
AT1G62695	AT1G62695	AT3G45790			
AT3G45710	AT3G45710	AT3G45900			
AT3G06290	AT3G06290	AT3G45920			
AT1G62690	AT1G62690	AT3G46183			
AT3G28240	AT3G28240	ATNUDT9			
AT2G29210	AT2G29210	AT3G46260			
AT1G49640	AT1G49640	AT3G46270			
AT5G53160	AT5G53160	AT3G46280			
AT1G23640	AT1G23640	MEE39			
AT5G64250	AT5G64250	AT3G46345			
AT3G02000	ROXY1	AT3G46360			
AT4G38590	BGAL14	AT3G46385			
AT5G62110	AT5G62110	AT3G46400			
AT5G39920	AT5G39920	AT3G46420			
AT5G66390	AT5G66390	AT3G46510			
AT2G10070	AT2G10070	AT3G46540			
AT5G64150	AT5G64150	SOS5			
AT5G53220	AT5G53220	DVL15			
AT4G02090	AT4G02090	AT3G46700			
AT4G14510	AT4G14510	TOC75-III			
AT1G64850	AT1G64850	AT3G46770			
AT3G61830	ARF18	AT3G46810			
AT1G20710	WOX10	AtRABA2c			
AT5G43730	AT5G43730	AT3G46840			
AT2G10080	AT2G10080	AT3G46850			
AT1G11185	AT1G11185	AT3G46910			
AT1G11180	AT1G11180	AT3G46950			
AT5G53230	AT5G53230	AT3G46960			
AT5G64160	AT5G64160	AT3G46980			
AT3G61825	AT3G61825	AT3G46990			
AT1G64860	sigA	AT3G47010			
AT4G14520	AT4G14520	AT3G47050			
AT4G02070	msh6	FTSH7			
AT4G02075	pit1	AT3G47150			
AT1G11190	BFN1	AT3G47165			
AT5G43725	AT5G43725	AT3G47200			
AT5G43720	AT5G43720	AT3G47295			
AT3G61820	AT3G61820	AT3G47350			
AT1G20720	AT1G20720	AT3G47370			
AT1G11170	AT1G11170	AT3G47410			
AT2G10050	AT2G10050	AT3G47490			
AT5G64170	AT5G64170	AT3G47510			
AT3G18790	AT3G18790	AT3G47590			
AT5G53240	AT5G53240	AT3G47620			
AT4G18890	AT4G18890	AT3G47670			
AT1G64830	AT1G64830	ATEB1A			
AT3G61810	AT3G61810	MAG2			
AT5G43710	AT5G43710	ATATH2			
AT1G20730	AT1G20730	ATATH3			
AT1G11160	AT1G11160	ATATH4			
AT5G64180	AT5G64180	MAG1			
AT5G66400	RAB18	AT3G47820			
AT5G53250	AGP22	AT3G47833			
AT4G14500	AT4G14500	LBD27			
AT1G64840	AT1G64840	AT3G47890			
AT1G20740	AT1G20740	AT3G47920			
AT3G61800	AT3G61800	ATGLDH			
AT5G43700	ATAUX2-11	AT3G47960			
AT3G18777	AT3G18777	AT3G47980			
AT5G04800	AT5G04800	ATCNGC16			
AT2G29280	AT2G29280	AT3G48020			
AT5G66410	PLP3b	AT3G48030			
AT4G31380	flp1	ARAC8			
AT3G18770	AT3G18770	EDS1			
AT2G22480	PFK5	AT3G48200			
AT1G23580	AT1G23580	AT3G48208			
AT5G64190	AT5G64190	AT3G48230			
AT2G10030	AT2G10030	AT3G48240			
AT1G11150	AT1G11150	CYP71A25			
AT3G61870	AT3G61870	AT3G48275			
AT3G18773	AT3G18773	BT2			
AT1G49700	AT1G49700	AT3G48390			
AT1G64890	AT1G64890	AT3G48460			
AT4G18870	AT4G18870	PDE312			
AT2G29270	AT2G29270	AT3G48540			
AT1G11145	AT1G11145	AT3G48550			
AT4G31390	AT4G31390	AT3G48580			
AT2G22475	gem	AT3G48600			
AT5G66420	AT5G66420	AT3G48650			
AT1G23590	AT1G23590	AT3G48660			
AT3G18780	acT2	AT3G48770			
AT2G22470	AGP2	AT3G48830			
AT2G10040	AT2G10040	AtMYB45			
AT4G31398	AT4G31398	EMB1080			
AT1G49710	fut12	AT3G48940			
AT1G49715	AT1G49715	AT3G48960			
AT4G18880	AT-HSFA4A	AT3G49030			
AT4G02030	AT4G02030	AT3G49050			
AT5G66430	AT5G66430	AT3G49140			
AT5G53200	try	AT3G49160			
AT2G10010	AT2G10010	AT3G49250			
AT2G45870	AT2G45870	AT3G49270			
AT3G18750	WNK6	ABIL2			
AT1G11130	sub	AT3G49307			
AT3G61850	DAG1	AT3G49340			
AT1G64870	AT1G64870	SRP34A			
AT4G18850	AT4G18850	AT3G49510			
AT4G02060	PRL	AT3G49570			
AT2G29290	AT2G29290	DIN11			
AT5G53210	SPCH	AT3G49640			
AT5G04810	AT5G04810	ATMYB84			
AT5G66440	AT5G66440	AT3G49720			
AT2G45860	AT2G45860	AT3G49730			
AT2G10020	AT2G10020	ATTRB3			
AT1G20700	WOX14	ATARLA1C			
AT1G11120	AT1G11120	AT3G49890			
AT3G18760	AT3G18760	LBD38			
AT3G61840	AT3G61840	AT3G50030			
AT4G02055	AT4G02055	AT3G50110			
AT4G18860	AT4G18860	AT3G50140			
AT4G02050	AT4G02050	AT3G50160			
AT1G64880	AT1G64880	AT3G50180			
AT3G47910	AT3G47910	AT3G50190			
AT2G15480	UGT73B5	KICP-02			
AT1G45145	ATTRX5	AT3G50280			
AT4G02000	AT4G02000	AT3G50300			
AT1G45140	AT1G45140	MAPKKK20			
AT4G02005	AT4G02005	AT3G50320			
AT4G31340	AT4G31340	AT3G50340			
AT5G62090	AT5G62090	AT3G50370			
AT2G15490	UGT73B4	AT3G50380			
AT5G04840	AT5G04840	AT3G50390			
AT2G22440	AT2G22440	HR1			
AT3G10100	AT3G10100	HR4			
AT4G18840	AT4G18840	CRK			
AT1G45150	AT1G45150	AT3G50550			
AT5G31355	AT5G31355	AT3G50560			
AT4G31350	AT4G31350	AT3G50570			
AT2G10000	AT2G10000	AT3G50590			
AT2G22430	ATHB6	AT3G50625			
AT5G04830	AT5G04830	U1-70K			
AT1G18300	atnudt4	ATIDD2			
AT2G15460	AT2G15460	AT3G50710			
AT3G47930	ATGLDH	UGT72E1			
AT1G16180	AT1G16180	GATL2			
AT3G61898	AT3G61898	AT3G50790			
AT4G18810	AT4G18810	AT3G50800			
AT4G18815	AT4G18815	AT3G50810			
AT1G45120	AT1G45120	AT3G50845			
AT5G43790	AT5G43790	AT3G50860			
AT3G61890	ATHB-12	MNP			
AT2G22460	AT2G22460	AT3G50910			
AT4G31360	AT4G31360	AT3G51050			
AT5G04860	AT5G04860	STY1			
AT4G02010	AT4G02010	AT3G51075			
AT2G15470	AT2G15470	AT3G51080			
AT1G16190	AT1G16190	AT3G51120			
AT3G47920	AT3G47920	AT3G51150			
AT4G18820	AT4G18820	AT3G51180			
AT1G45130	BGAL5	AT3G51190			
AT4G18823	AT4G18823	AT3G51210			
AT5G43780	APS4	AT3G51290			
AT3G61880	CYP78A9	AT3G51340			
AT4G31370	FLA5	AT3G51400			
AT2G22450	AT2G22450	YLS2			
AT5G04850	VPS60.2	AT3G51460			
AT5G33441	AT5G33441	AT3G51610			
AT5G33442	AT5G33442	AT3G51680			
AT1G55035	AT1G55035	AT3G51690			
AT1G55030	AT1G55030	AT3G51700			
AT2G15440	AT2G15440	AT3G51750			
AT1G16160	WAKL5	ETO1			
AT3G47950	AHA4	ATG2			
AT1G64810	APO1	ATG4			
AT2G22400	AT2G22400	ATG5			
AT5G04885	AT5G04885	ACX4			
AT1G45190	AT1G45190	CAX3			
AT5G43770	AT5G43770	AT3G51870			
AT1G45191	BGLU1	SULTR3;1			
AT5G31302	AT5G31302	AT-HSFA7A			
AT4G31300	PBA1	CAM9			
AT5G04880	AT5G04880	AT3G51930			
AT4G18800	ATRABA1D	AT3G51960			
AT1G55020	LOX1	AT3G51990			
AT3G47940	AT3G47940	SCPL39			
AT1G64820	AT1G64820	CHX28			
AT2G15450	AT2G15450	AT3G52100			
AT1G16170	AT1G16170	AT3G52140			
AT5G04870	cpk1	LTA3			
AT5G31314	AT5G31314	AT3G52260			
AT5G43760	KCS20	AT3G52390			
AT4G31310	AT4G31310	AT3G52440			
AT1G45160	AT1G45160	AT3G52450			
AT5G43755	AT5G43755	AT3G52550			
AT5G33422	AT5G33422	AT3G52565			
AT1G45165	AT1G45165	AT3G52710			
AT5G33420	AT5G33420	AT3G52770			
AT1G16140	WAKL3	ATPAP20			
AT2G15420	AT2G15420	AT3G52990			
AT2G22420	AT2G22420	AT3G53040			
AT2G22425	AT2G22425	ASK6			
AT1G16130	WAKL2	UPL7			
AT4G31320	AT4G31320	UGT73D1			
AT5G33424	AT5G33424	AT3G53190			
AT5G33428	AT5G33428	AT3G53210			
AT5G43750	AT5G43750	PAL2			
AT5G33427	AT5G33427	AT3G53340			
AT1G45170	AT1G45170	AT3G53350			
AT5G33431	AT5G33431	AT3G53390			
AT5G33432	AT5G33432	AT3G53400			
AT5G43745	AT5G43745	AT3G53430			
AT5G33433	AT5G33433	AT3G53490			
AT1G16150	WAKL4	AT3G53550			
AT3G47960	AT3G47960	AT3G53590			
AT1G55000	AT1G55000	AT3G53620			
AT3G47965	AT3G47965	AT3G53680			
AT2G22410	AT2G22410	AT3G53760			
AT5G04895	AT5G04895	AT3G53775			
AT1G64800	AT1G64800	TRFL4			
AT5G33434	AT5G33434	AT3G53810			
AT4G31330	AT4G31330	AT3G53830			
AT5G04890	RTM2	AT3G53850			
AT5G33436	AT5G33436	AT3G53880			
AT5G43740	AT5G43740	SIGC			
AT5G33438	AT5G33438	AT3G53930			
AT1G45180	AT1G45180	AT3G53950			
AT1G23730	BCA3	PAS1			
AT1G49580	AT1G49580	AT3G54050			
AT4G31530	AT4G31530	AT3G54080			
AT5G62040	AT5G62040	AT3G54100			
AT4G38440	AT4G38440	AT3G54140			
AT3G10280	KCS14	ATFIP37			
AT1G49570	AT1G49570	CDC2B			
AT1G18250	ATLP-1	AT3G54250			
AT2G15630	AT2G15630	AP3			
AT1G55040	AT1G55040	EMB1967			
AT3G45620	AT3G45620	AT3G54360			
AT3G06360	AGP27	AT3G54380			
AT2G22500	UCP5	SRS6			
AT3G45638	AT3G45638	AT3G54440			
AT1G23720	AT1G23720	AT3G54450			
AT3G04900	AT3G04900	AT3G54470			
AT5G62030	AT5G62030	SKIP5			
AT4G08000	AT4G08000	AT3G54570			
AT4G31520	AT4G31520	AT3G54580			
AT5G33624	AT5G33624	AT3G54600			
AT3G47890	AT3G47890	BZO2H4			
AT3G10270	AT3G10270	TTN8			
AT2G15620	NIR1	AT3G54740			
AT1G49560	AT1G49560	AT3G54750			
AT3G04903	AT3G04903	AT3G54790			
AT3G45630	AT3G45630	AT3G54800			
AT1G18240	AT1G18240	BME3			
AT1G55050	AT1G55050	PIP2;5			
AT3G06370	NHX4	AT3G54823			
AT1G27990	AT1G27990	MRH2			
AT1G23710	AT1G23710	AT3G54880			
AT1G18265	AT1G18265	LHCA1			
AT3G06330	AT3G06330	PMR6			
AT1G16000	AT1G16000	AT3G54930			
AT5G04790	AT5G04790	AT3G54940			
AT4G38420	sks9	PLA IIIA			
AT5G62020	AT-HSFB2A	TON1B			
AT4G31510	AT4G31510	AT3G55020			
AT3G45600	TET3	AT3G55060			
AT3G47860	AT3G47860	AT3G55080			
AT1G18270	AT1G18270	AT3G55090			
AT1G55060	UBQ12	AT3G55100			
AT2G15650	AT2G15650	AT3G55110			
AT1G23700	AT1G23700	TT5			
AT1G27980	DPL1	ATEXO70H1			
AT1G49590	AT1G49590	AT3G55160			
AT1G55080	AT1G55080	AT3G55180			
AT3G06340	AT3G06340	AT3G55200			
AT4G38410	AT4G38410	PGP20			
AT4G31500	CYP83B1	AT3G55340			
AT3G10290	AT3G10290	ATTSC13			
AT3G47870	LBD27	AT3G55410			
AT3G45610	AT3G45610	AT3G55470			
AT1G55070	AT1G55070	AT3G55520			
AT1G18260	AT1G18260	AT3G55570			
AT2G15640	AT2G15640	ATDFD			
AT3G47875	AT3G47875	AT3G55665			
AT4G38400	ATEXLA2	AT3G55677			
AT5G62080	AT5G62080	AT3G55760			
AT1G27970	NTF2B	AT3G55780			
AT1G18200	AtRABA6b	AT3G55820			
AT3G06310	AT3G06310	AT3G55840			
AT1G62500	AT1G62500	AT3G55880			
AT3G10240	AT3G10240	AT3G55890			
AT3G45660	AT3G45660	AT3G55920			
AT5G64300	ATGCH	AT3G55970			
AT1G45332	AT1G45332	AT3G55990			
AT1G35820	AT1G35820	AT3G56030			
AT2G19870	AT2G19870	AT3G56060			
AT5G62070	IQD23	ATFER3			
AT1G27960	ECT9	MRLK			
AT3G06320	AT3G06320	AT3G56140			
AT3G10230	LYC	EIF3C			
AT4G14490	AT4G14490	AT3G56160			
AT1G35830	AT1G35830	AT3G56300			
AT3G45670	AT3G45670	ALPHA-SNAP1			
AT5G62060	AT5G62060	AT3G56470			
AT5G62065	AT5G62065	AT3G56500			
AT1G18220	ATPUP9	AT3G56550			
AT1G27950	LTPG1	AT3G56620			
AT1G62520	AT1G62520	AT3G56650			
AT1G18230	AT1G18230	CIP111			
AT3G45640	ATMPK3	AT3G56720			
AT2G15610	AT2G15610	AT3G56770			
AT3G10260	AT3G10260	AT3G56870			
AT2G19893	AT2G19893	AT3G56880			
AT2G19890	AT2G19890	AT3G56900			
AT5G62050	OXA1	ORG2			
AT1G18210	AT1G18210	CBL			
AT3G06300	AT-P4H-2	AT3G57060			
AT1G27940	PGP13	AT3G57090			
AT3G45650	NAXT1	AT3G57120			
AT1G62510	AT1G62510	BOP1			
AT2G15600	AT2G15600	SDP1-LIKE			
AT3G10250	AT3G10250	AT3G57170			
AT2G19880	AT2G19880	AT3G57180			
AT4G08080	AT4G08080	AT3G57200			
AT2G19830	SNF7.2	AGL16			
AT4G14460	AT4G14460	BG3			
AT3G28315	AT3G28315	AT3G57300			
AT3G28310	AT3G28310	AT3G57330			
AT4G14465	AT4G14465	AT3G57340			
AT1G62540	FMO_GS-OX2	AT3G57370			
AT1G35860	TOC75-I	VLN3			
AT2G29370	AT2G29370	AT3G57470			
AT5G64340	SAC51	AT3G57480			
AT1G11320	AT1G11320	AT3G57586			
AT4G08078	AT4G08078	NRPA1			
AT4G08076	AT4G08076	AT3G57710			
AT2G45700	AT2G45700	AT3G57770			
AT5G39850	AT5G39850	AT3G57950			
AT3G18720	AT3G18720	AT3G57990			
AT5G66480	AT5G66480	AT3G58030			
AT5G53090	AT5G53090	AT3G58060			
AT4G08090	AT4G08090	AT3G58120			
AT4G08091	AT4G08091	AT3G58340			
AT4G08092	AT4G08092	AT3G58360			
AT4G08093	AT4G08093	AT3G58560			
AT4G08094	AT4G08094	AT3G58600			
AT4G08095	AT4G08095	AT3G58650			
AT1G64790	AT1G64790	AT3G58720			
AT2G19820	LBD9	AT3G58820			
AT4G08096	AT4G08096	AT3G58840			
AT1G62530	AT1G62530	SADHU10-1			
AT2G19825	AT2G19825	AT3G58950			
AT3G28320	AT3G28320	AT3G58975			
AT4G14455	ATBET12	AT3G59000			
AT1G35870	AT1G35870	AT3G59010			
AT5G64330	NPH3	AT3G59020			
AT2G29380	AT2G29380	AT3G59120			
AT3G18710	PUB29	AT3G59150			
AT5G66470	AT5G66470	PRN			
AT3G18715	IDL4	AT3G59270			
AT5G39840	AT5G39840	AT3G59290			
AT2G45710	AT2G45710	AT3G59300			
AT1G11330	AT1G11330	ATUTR6			
AT5G53080	AT5G53080	AT3G59460			
AT4G08060	AT4G08060	AT3G59480			
AT2G19850	AT2G19850	AT3G59510			
AT1G35840	AT1G35840	AT3G59660			
AT4G14480	AT4G14480	AT3G59680			
AT1G49510	emb1273	AT3G59730			
AT3G28330	AT3G28330	AT3G59740			
AT2G29340	AT2G29340	OASC			
AT1G62560	FMO_GS-OX3	SAC9			
AT5G39870	AT5G39870	ATMPK10			
AT5G66460	AT5G66460	AT3G59800			
AT2G29350	SAG13	AT3G59820			
AT5G64320	AT5G64320	AT3G59850			
AT1G23790	AT1G23790	AT3G59910			
AT5G53070	AT5G53070	ATGDI2			
AT3G18740	AT3G18740	ASHH4			
AT4G08056	AT4G08056	MTHFR1			
AT1G11340	AT1G11340	MAP2B			
AT2G45720	AT2G45720	AT3G60000			
AT4G08054	AT4G08054	AT3G60180			
AT4G08053	AT4G08053	ADL4			
AT4G08071	AT4G08071	EIF4G			
AT4G14470	AT4G14470	AT3G60245			
AT4G08072	AT4G08072	AT3G60260			
AT2G19840	AT2G19840	AT3G60290			
AT4G08074	AT4G08074	AT3G60350			
AT1G35850	APUM17	AT3G60380			
AT4G08070	AT4G08070	HAT3			
AT1G62550	AT1G62550	AT3G60400			
AT1G49500	AT1G49500	AT3G60430			
AT3G28340	GATL10	AT3G60440			
AT3G28345	AT3G28345	AT3G60490			
AT5G66455	AT5G66455	AT3G60590			
AT5G39860	PRE1	VAP27-1			
AT5G66450	AT5G66450	AT3G60620			
AT5G64310	AGP1	AT3G60690			
AT2G29360	AT2G29360	AT3G60805			
AT2G45730	AT2G45730	AT3G60810			
AT5G39865	AT5G39865	PBF1			
AT4G38495	AT4G38495	AT3G60850			
AT5G53060	AT5G53060	AT3G60860			
AT1G23780	AT1G23780	AT3G60910			
AT3G18730	TSK	AT3G60920			
AT5G39862	AT5G39862	AT3G60950			
AT5G39861	AT5G39861	AT3G60960			
AT1G11350	SD1-13	ATMRP15			
AT5G39863	AT5G39863	AT3G60980			
AT4G14420	AT4G14420	ATPP2-A13			
AT1G62580	AT1G62580	GAUT1			
AT1G18290	AT1G18290	HDG1			
AT2G29320	AT2G29320	LCR8			
AT1G49530	GGPS6	AT3G61180			
AT3G28350	AT3G28350	AT3G61270			
AT4G08040	ACS11	AT3G61280			
AT4G08033	AT4G08033	AT3G61370			
AT4G08034	AT4G08034	AT3G61420			
AT4G38480	AT4G38480	ATCYSC1			
AT5G62000	ARF2	LHCA2			
AT4G08032	AT4G08032	AT3G61500			
AT4G08038	AT4G08038	AT3G61540			
AT5G39810	AGL98	AT3G61590			
AT1G23770	AT1G23770	ATPOB1			
AT4G08035	AT4G08035	AGP20			
AT5G53050	AT5G53050	AT3G61670			
AT4G08039	AT4G08039	AT3G61690			
AT5G64380	AT5G64380	AT3G61700			
AT4G14410	AT4G14410	AT3G61755			
AT1G18280	AT1G18280	EMB1703			
AT2G29330	TRI	AT3G61800			
AT3G28360	PGP16	DAG1			
AT4G14415	AT4G14415	ATHB-12			
AT1G49520	AT1G49520	AT3G61960			
AT1G62570	FMO_GS-OX4	AT3G62000			
AT1G20890	AT1G20890	AT3G62110			
AT4G08050	AT4G08050	AT3G62120			
AT2G10090	AT2G10090	PGP21			
AT4G38470	AT4G38470	AT3G62180			
AT5G39800	AT5G39800	EDA32			
AT1G23760	JP630	AT3G62280			
AT3G28370	AT3G28370	WRKY68			
AT5G53040	AT5G53040	CP12-2			
AT5G64370	BETA-UP	AT3G62440			
AT5G53045	AT5G53045	AT3G62530			
AT1G35880	AT1G35880	AT3G62560			
AT3G06380	ATTLP9	AT3G62600			
AT2G29300	AT2G29300	AT3G62650			
AT1G49550	AT1G49550	GATL7			
AT4G14440	HCD1	ARR20			
AT2G19810	AT2G19810	PRP3			
AT1G20880	AT1G20880	ATL5			
AT4G08016	AT4G08016	ATMRP10			
AT4G08013	AT4G08013	AT3G62820			
AT4G38460	GGR	UXS2			
AT4G08010	AT4G08010	AT3G62870			
AT5G64360	AT5G64360	AT3G62900			
AT1G11300	AT1G11300	APG3			
AT5G53030	AT5G53030	TIR1			
AT1G23750	AT1G23750	NPL41			
AT3G28380	PGP17	ATGID1B			
AT3G18700	AT3G18700	AT3G63070			
AT2G19806	AT2G19806	DVL14			
AT1G35890	AT1G35890	ATIPT3			
AT2G29310	AT2G29310	CYCP1;1			
AT3G06390	AT3G06390	RANGAP1			
AT2G19800	MIOX2	AT3G63140			
AT1G49540	AT1G49540	AT3G63170			
AT4G14430	IBR10	PLA IIIB			
AT2G19802	AT2G19802	MARD1			
AT2G19803	AT2G19803	AT3G63230			
AT4G08030	AT4G08030	AT3G63240			
AT1G62590	AT1G62590	AT3G63270			
AT1G20870	AT1G20870	AT3G63300			
AT5G66490	AT5G66490	AT3G63310			
AT4G08025	AT4G08025	AT-HSFA7B			
AT4G08020	AT4G08020	AT3G63370			
AT4G08022	AT4G08022	AT3G63380			
AT5G39820	anac094	AT3G63400			
AT1G11310	mlo2	APG1			
AT5G64350	Fkbp12	AT3G63445			
AT4G08028	AT4G08028	EMB2221			
AT3G28390	PGP18	SCPL40			
AT1G23740	AT1G23740	AT3G63500			
AT5G53020	AT5G53020	BRCA2A			
AT5G53120	SPDS3	AT4G00030			
AT2G10175	AT2G10175	UNE11			
AT1G11290	CRR22	AT4G00090			
AT2G10170	AT2G10170	GAE3			
AT3G18670	AT3G18670	EDA33			
AT5G43830	AT5G43830	YAB3			
AT1G20850	XCP2	AT4G00190			
AT1G64710	AT1G64710	AT4G00200			
AT5G66520	AT5G66520	LBD30			
AT2G45780	AT2G45780	XSP1			
AT5G53130	CNGC1	MEE50			
AT1G11280	AT1G11280	AT4G00270			
AT3G18680	AT3G18680	AT4G00305			
AT2G10180	AT2G10180	EDA8			
AT5G43820	AT5G43820	RLK4			
AT3G18690	mks1	CYP86A2			
AT1G20860	AT1G20860	CRP			
AT1G64720	cp5	AT4G00585			
AT5G53135	AT5G53135	AT4G00600			
AT5G53100	AT5G53100	AT4G00610			
AT5G64270	AT5G64270	KEA2			
AT2G10190	AT2G10190	AT4G00640			
AT1G20830	AT1G20830	AT4G00660			
AT3G61710	AT3G61710	AT4G00680			
AT1G64730	AT1G64730	AT4G00700			
AT5G53110	AT5G53110	ANL2			
AT5G64280	DiT2.2	AT4G00750			
AT1G20840	TMT1	AT4G00780			
AT5G43840	AT-HSFA6A	AT4G00800			
AT3G61700	AT3G61700	GIF3			
AT5G66500	AT5G66500	ATOZI1			
AT4G02190	AT4G02190	AT4G00890			
AT4G14400	acd6	AT4G00893			
AT1G64740	Tua1	AT4G00910			
AT4G02195	SYP42	AT4G00955			
AT2G45750	AT2G45750	AT4G00990			
AT2G10130	AT2G10130	AT4G01090			
AT1G20816	AT1G20816	AT4G01100			
AT3G18630	AT3G18630	AT4G01130			
AT1G20810	AT1G20810	AT4G01140			
AT1G11250	SYP125	AT4G01150			
AT5G04700	AT5G04700	AT4G01160			
AT5G39880	AT5G39880	AT4G01210			
AT5G66550	AT5G66550	AT4G01220			
AT1G64750	ATDSS1(I)	AT4G01230			
AT4G02180	AT4G02180	WRKY22			
AT4G18970	AT4G18970	AT4G01280			
AT3G28400	AT3G28400	AT4G01290			
AT4G18975	AT4G18975	AT4G01330			
AT3G61730	AT3G61730	AT4G01360			
AT3G18640	AT3G18640	AT4G01400			
AT2G45740	PEX11D	AT4G01410			
AT2G10140	AT2G10140	AT4G01460			
AT1G11240	AT1G11240	GAMMA-TIP3			
AT1G20823	AT1G20823	AT4G01515			
AT5G39890	AT5G39890	AT4G01533			
AT5G66564	AT5G66564	AT4G01580			
AT5G66560	AT5G66560	ABC1At			
AT4G21980	APG8A	AT4G01670			
AT4G02170	AT4G02170	PPOX			
AT4G18980	AT4G18980	AT4G01700			
AT5G66568	AT5G66568	WRKY47			
AT5G66567	AT5G66567	AT4G01735			
AT1G64760	AT1G64760	RGXT1			
AT1G20820	AT1G20820	AT4G01780			
AT3G61720	AT3G61720	AT4G01800			
AT3G18650	agl103	MDR3			
AT1G11270	AT1G11270	AT4G01870			
AT2G10150	AT2G10150	AT4G01890			
AT2G31980	AT2G31980	ATGPAT3			
AT2G45770	CPFTSY	ATSTS			
AT5G66530	AT5G66530	AT4G01985			
AT3G28420	AT3G28420	AT4G01995			
AT5G66535	AT5G66535	AT4G02040			
AT1G64770	NDF2	ASAR1			
AT4G02160	AT4G02160	AT4G02090			
AT4G18990	AT4G18990	AT4G02110			
AT3G61750	AT3G61750	GATL6			
AT3G61755	AT3G61755	ATIMPALPHA3			
AT5G43810	ZLL	AT4G02160			
AT2G31985	AT2G31985	AT4G02180			
AT4G08097	AT4G08097	AT4G02250			
AT1G20800	AT1G20800	AT4G02290			
AT4G08098	AT4G08098	AT4G02310			
AT3G18660	PGSIP1	AT4G02320			
AT4G08099	AT4G08099	AT4G02340			
AT2G22590	AT2G22590	AT4G02350			
AT2G10160	AT2G10160	SAG21			
AT3G04990	AT3G04990	AT4G02420			
AT2G31990	AT2G31990	AT4G02480			
AT1G11260	stp1	ATXT2			
AT2G45760	bap2	TOC159			
AT2G10165	AT2G10165	AT4G02540			
AT1G11265	AT1G11265	AT4G02550			
AT5G66540	AT5G66540	LD			
AT2G29390	SMO2-2	AT4G02690			
AT3G28410	AT3G28410	AT4G02720			
AT5G43800	AT5G43800	AT4G02725			
AT3G61740	SDG14	AT4G02790			
AT3G28415	AT3G28415	AT4G02860			
AT3G28412	AT3G28412	AT4G02940			
AT4G18930	AT4G18930	ATRE2			
AT1G45242	AT1G45242	AT4G03010			
AT1G45243	AT1G45243	AT4G03030			
AT1G45240	AT1G45240	AT4G03153			
AT1G45246	AT1G45246	AT4G03200			
AT2G15580	AT2G15580	HEMF2			
AT1G16060	AT1G16060	ATFH			
AT1G45244	AT1G45244	AT4G03370			
AT4G02140	AT4G02140	STA1			
AT3G47810	MAG1	AT4G03435			
AT1G45248	AT1G45248	AT4G03450			
AT1G45249	abf2	AT4G03460			
AT3G06400	CHR11	AT4G03480			
AT5G04740	AT5G04740	RMA1			
AT3G61770	AT3G61770	ATHM2			
AT3G04980	AT3G04980	AT4G03540			
AT2G31960	ATGSL03	ATGSL05			
AT4G31480	AT4G31480	AT4G03600			
AT4G18940	AT4G18940	AT4G03630			
AT1G45256	AT1G45256	AT4G04220			
AT3G10200	AT3G10200	AT4G04223			
AT2G15590	AT2G15590	EMB2369			
AT4G02130	GATL6	AT4G04490			
AT1G16070	AtTLP8	40634			
AT3G47800	AT3G47800	AT4G04760			
AT4G31490	AT4G31490	AT4G04800			
AT5G04730	AT5G04730	AT4G04840			
AT2G10100	AT2G10100	KEA3			
AT3G04970	AT3G04970	CLS			
AT3G61760	ADL1B	AT4G04885			
AT2G31970	rad50	AT4G04925			
AT2G22570	nic1	AT4G04950			
AT2G31945	AT2G31945	ATALN			
AT3G45690	AT3G45690	NDB2			
AT3G10210	AT3G10210	AT4G05030			
AT1G16080	AT1G16080	AT4G05095			
AT4G18950	AT4G18950	AT4G05150			
AT4G02120	AT4G02120	AT4G05160			
AT3G04960	AT3G04960	AT4G05170			
AT2G10110	AT2G10110	PSBQ			
AT5G04720	ADR1-L2	AT4G05220			
AT2G31940	AT2G31940	AT4G05310			
AT4G31460	AT4G31460	UBQ10			
AT2G22560	AT2G22560	AT4G05350			
AT3G61790	AT3G61790	AT4G05460			
AT4G02110	AT4G02110	AT4G05500			
AT2G31957	LCR75	AT4G05530			
AT2G31953	LCR76	AT4G06517			
AT3G45680	AT3G45680	AT4G06534			
AT1G55100	AT1G55100	AT4G06692			
AT2G31955	CNX2	AT4G06701			
AT4G18960	ag	AT4G06744			
AT3G10220	AT3G10220	VFB3			
AT1G16090	WAKL7	AT4G07820			
AT2G10120	AT2G10120	KNAT1			
AT3G04950	AT3G04950	AT4G08200			
AT5G04710	AT5G04710	AT4G08280			
AT4G31470	AT4G31470	AT4G08345			
AT3G61780	emb1703	AT4G08360			
AT3G47850	AT3G47850	AT4G08410			
AT2G15540	AT2G15540	MAPKKK9			
AT1G55130	AT1G55130	APUM15			
AT2G31920	AT2G31920	SULTR1;1			
AT4G02100	AT4G02100	AT4G08670			
AT4G31440	AT4G31440	AT4G08695			
AT5G04780	AT5G04780	AT4G08730			
AT5G43870	AT5G43870	AT4G08750			
AT2G22540	svp	SUB1			
AT3G04945	LCR18	AT4G08850			
AT1G16010	AT1G16010	AT4G08870			
AT3G47840	AT3G47840	AT4G08867			
AT1G16030	hsp70b	CRY1			
AT1G55120	ATFRUCT5	AT4G08960			
AT2G15550	AT2G15550	GRF1			
AT2G31930	AT2G31930	AT4G09100			
AT4G18900	AT4G18900	AT4G09110			
AT4G18905	AT4G18905	AT4G09120			
AT5G31412	AT5G31412	AT4G09180			
AT4G31450	AT4G31450	AT4G09430			
AT1G16025	AT1G16025	AT4G09490			
AT2G22530	AT2G22530	AT4G09500			
AT3G04930	AT3G04930	AT4G09550			
AT1G16020	AT1G16020	GASA2			
AT3G47833	AT3G47833	AT4G09630			
AT1G16040	AT1G16040	AT4G09650			
AT3G47830	AT3G47830	AT4G09690			
AT2G15560	AT2G15560	AT4G09840			
AT1G55150	AT1G55150	AT4G09875			
AT2G31900	XIF	AT4G10070			
AT4G31420	AT4G31420	AT4G10170			
AT5G04760	AT5G04760	HKT1			
AT2G22520	AT2G22520	AT4G10330			
AT3G04920	AT3G04920	ANAC070			
AT3G47836	AT3G47836	AT4G10465			
AT1G55140	AT1G55140	AT4G10510			
AT3G47820	AT3G47820	AT4G10540			
AT2G15570	ATHM3	AT4G10600			
AT4G18920	AT4G18920	AT4G10630			
AT2G31910	ATCHX21	IQD16			
AT5G43880	AT5G43880	AT4G10650			
AT4G31430	AT4G31430	GTC2			
AT2G22510	AT2G22510	AT4G10690			
AT5G04750	AT5G04750	AT4G10780			
AT1G64700	AT1G64700	AT4G10810			
AT3G04910	WNK1	AT4G10845			
AT2G15730	AT2G15730	AT4G10925			
AT5G31032	AT5G31032	AT4G11040			
AT1G45474	LHCA5	AT4G11090			
AT3G47780	ATATH6	AT4G11180			
AT1G62880	AT1G62880	AT4G11200			
AT3G45520	AT3G45520	BTI2			
AT3G06410	AT3G06410	TOPP7			
AT1G18100	E12A11	AT4G11290			
AT4G38740	ROC1	AT4G11300			
AT3G45525	AT3G45525	AT4G11320			
AT5G43480	AT5G43480	AT4G11340			
AT2G15720	AT2G15720	AT4G11390			
AT3G47790	ATATH7	AT4G11450			
AT1G62870	AT1G62870	AT4G11470			
AT3G45530	AT3G45530	RALFL28			
AT3G06420	ATG8H	AT4G11530			
AT5G43490	AT5G43490	AT4G11550			
AT4G38730	AT4G38730	NTRB			
AT1G27820	AT1G27820	AT4G11670			
AT2G17190	AT2G17190	SAY1			
AT4G31610	REM1	AT4G11745			
AT4G31615	AT4G31615	AT4G11800			
AT2G15710	AT2G15710	AT4G11810			
AT3G45540	AT3G45540	BAP1			
AT1G62860	AT1G62860	PLDGAMMA1			
AT1G27850	AT1G27850	AT4G11910			
AT3G06433	AT3G06433	AT4G11940			
AT3G28080	AT3G28080	AT4G11990			
AT3G06430	EMB2750	AT4G12005			
AT3G06437	AT3G06437	AT4G12010			
AT3G06435	AT3G06435	AT4G12040			
AT2G17180	AT2G17180	AT4G12050			
AT4G38760	AT4G38760	AT4G12065			
AT5G43460	AT5G43460	AT4G12080			
AT4G31600	AT4G31600	AT4G12130			
AT2G15700	AT2G15700	AT4G12140			
AT3G45550	AT3G45550	AT4G12180			
AT1G62850	AT1G62850	AT4G12190			
AT3G45555	AT3G45555	AT4G12210			
AT1G27840	ATCSA-1	AT4G12230			
AT3G06440	AT3G06440	AT4G12270			
AT2G17170	AT2G17170	AT4G12290			
AT4G38750	AT4G38750	CYP706A4			
AT5G43470	RPP8	AT4G12360			
AT1G55180	PLDEPSILON	AT4G12450			
AT3G47740	ATATH2	AT4G12500			
AT1G62840	AT1G62840	AT4G12545			
AT2G15770	AT2G15770	AIR1			
AT1G18150	ATMPK8	ATRAP74			
AT4G38780	AT4G38780	AT4G12690			
AT4G31630	AT4G31630	AtNUDT7			
AT5G66180	AT5G66180	AT4G12770			
AT1G27870	AT1G27870	AT4G12780			
AT3G06455	AT3G06455	PSAL			
AT3G06450	AT3G06450	AT4G12880			
AT3G28060	AT3G28060	SCPL20			
AT1G55190	PRA7	AT4G12980			
AT1G18140	LAC1	AT4G13010			
AT2G15760	AT2G15760	AT4G13030			
AT2G15765	AT2G15765	AT4G13050			
AT4G31620	AT4G31620	AT4G13090			
AT5G66170	AT5G66170	AT4G13170			
AT4G38770	prp4	CLE44			
AT1G62830	LDL1	AT4G13210			
AT3G28070	AT3G28070	EDA21			
AT3G06460	AT3G06460	ATROPGEF9			
AT1G27860	AT1G27860	AT4G13263			
AT1G62835	AT1G62835	CYP71A19			
AT2G29400	TOPP1	ATTPS13			
AT1G18130	AT1G18130	AT4G13370			
AT2G15750	AT2G15750	HAK5			
AT3G06480	AT3G06480	AT4G13440			
AT3G45500	AT3G45500	AT4G13490			
AT1G55160	AT1G55160	AMT1;1			
AT3G28030	UVH3	AT4G13505			
AT3G47760	ATATH4	AT4G13540			
AT4G31650	AT4G31650	AT4G13580			
AT3G28040	AT3G28040	AT4G13615			
AT3G06470	AT3G06470	AT4G13660			
AT1G27890	AT1G27890	AT4G13680			
AT1G62820	AT1G62820	AT4G13690			
AT2G15740	AT2G15740	ATPAP23			
AT1G45403	AT1G45403	AT4G13800			
AT1G18120	AT1G18120	AT4G13840			
AT2G29410	MTPB1	AT4G13900			
AT3G45510	AT3G45510	AT4G13990			
AT1G55170	AT1G55170	AT4G14000			
AT3G06490	MYB108	AT4G14020			
AT3G47770	ATATH5	EDA38			
AT4G38790	AT4G38790	AAE15			
AT4G31640	AT4G31640	AT4G14100			
AT3G06483	Pdk	AT4G14090			
AT3G28050	AT3G28050	AT4G14104			
AT3G02200	AT3G02200	AT4G14160			
AT1G62810	AT1G62810	AT4G14180			
AT1G27880	AT1G27880	AT4G14250			
AT3G02210	cobL1	AT4G14260			
AT5G17110	AT5G17110	AT4G14305			
AT5G66140	PAD2	AT4G14370			
AT5G64000	SAL2	AT4G14430			
AT2G22190	AT2G22190	ATBET12			
AT1G18190	gc2	AT4G14490			
AT2G29420	ATGSTU7	AT4G14520			
AT3G28010	AT3G28010	CIPK4			
AT1G33060	ANAC014	AT4G14620			
AT5G17100	AT5G17100	ELIP2			
AT1G33080	AT1G33080	PPD1			
AT5G66130	ATRAD17	PPD2			
AT3G02220	AT3G02220	PBD2			
AT4G14790	ATSUV3	AT4G14819			
AT1G20990	AT1G20990	AT4G14830			
AT1G33070	AT1G33070	AT4G14900			
AT1G18180	AT1G18180	AT4G14905			
AT3G28020	AT3G28020	IGPD			
AT2G29430	AT2G29430	AT4G14930			
AT5G17130	AT5G17130	AT4G14970			
AT1G33090	AT1G33090	AT4G14980			
AT1G23410	AT1G23410	AT4G15080			
AT5G64020	AT5G64020	SCPL30			
AT3G02230	rgp1	CYP97B3			
AT5G66160	JR700	AT4G15120			
AT4G14780	AT4G14780	AT4G15180			
AT1G49890	AT1G49890	AT4G15200			
AT4G14785	SCRL23	ATBETA-AMY			
AT5G31092	AT5G31092	ATPDR2			
AT2G29440	ATGSTU6	AT4G15240			
AT1G18170	AT1G18170	AT4G15248			
AT5G64010	AT5G64010	AT4G15270			
AT2G29460	ATGSTU4	CYP702A2			
AT5G17120	AT5G17120	CYP705A1			
AT5G17125	AT5G17125	CYP705A4			
AT3G02240	AT3G02240	AT4G15390			
AT5G66150	AT5G66150	AT4G15400			
AT3G28007	AT3G28007	AT4G15430			
AT5G31087	AT5G31087	HPL1			
AT3G28005	AT3G28005	AT4G15450			
AT4G14770	TCX2	AT4G15460			
AT1G49880	AT1G49880	AT4G15475			
AT2G29450	ATGSTU5	UGT84A1			
AT1G18160	AT1G18160	UGT84A3			
AT3G02250	AT3G02250	UGT84A4			
AT5G66100	AT5G66100	PPDK			
AT2G29470	ATGSTU3	IAGLU			
AT5G17150	AT5G17150	AT4G15620			
AT1G33020	AT1G33020	AT4G15710			
AT4G16020	AT4G16020	AT4G15740			
AT1G49870	AT1G49870	AT4G15755			
AT2G06010	ORG4	AT4G15765			
AT3G02260	BIG	AT4G15770			
AT2G29480	ATGSTU2	AT4G15790			
AT5G17140	AT5G17140	RALFL33			
AT1G23420	INO	AT4G15820			
AT4G16010	AT4G16010	ATRH1			
AT1G49860	ATGSTF14	AT4G15890			
AT1G33030	AT1G33030	PRL1			
AT2G06025	AT2G06025	AT4G15980			
AT2G06020	AT2G06020	AT4G16030			
AT4G16015	AT4G16015	AT4G16060			
AT1G23450	AT1G23450	AT4G16095			
AT3G02270	AT3G02270	ATSEB1			
AT5G66120	AT5G66120	AT4G16141			
AT2G29490	ATGSTU1	AT4G16150			
AT1G33040	NACA5	ATOEP16-2			
AT4G16000	AT4G16000	AT4G16180			
AT1G49850	AT1G49850	PHYD			
AT5G17180	AT5G17180	AT4G16260			
AT1G23440	AT1G23440	AT4G16430			
AT3G02280	AT3G02280	ATINT4			
AT5G66110	AT5G66110	AT4G16490			
AT5G17160	AT5G17160	AT4G16500			
AT5G17165	AT5G17165	AT4G16510			
AT1G33055	AT1G33055	AT4G16515			
AT1G49840	AT1G49840	AT4G16550			
AT1G62890	AT1G62890	AT4G16563			
AT5G17170	ENH1	AT4G16600			
AT1G33050	AT1G33050	AT4G16620			
AT2G06000	AT2G06000	AT4G16630			
AT2G06005	AT2G06005	AT4G16640			
AT3G61630	CRF6	AT4G16650			
AT3G02190	AT3G02190	AT4G16670			
AT5G33285	AT5G33285	AT4G16700			
AT1G33110	AT1G33110	AT4G16720			
AT5G33280	AT5G33280	ACX1			
AT4G02280	sus3	AT4G16770			
AT5G17070	AT5G17070	ATHB-2			
AT4G14710	ATARD2	AT4G16810			
AT1G49940	AT1G49940	AT4G16820			
AT4G14716	ATARD1	AT4G16835			
AT4G14713	PPD1	AT4G16880			
AT2G06070	AT2G06070	AT4G16980			
AT1G20910	AT1G20910	ATEXLB1			
AT2G22240	mips2	AT4G17060			
AT1G23340	AT1G23340	AT4G17098			
AT3G02180	SP1L3	AT4G17140			
AT3G61620	RRP41	AT-RAB2			
AT1G49952	AT1G49952	AT4G17210			
AT1G33100	AT1G33100	ATMAP70-5			
AT4G02270	AT4G02270	AT4G17270			
AT5G33290	XGD1	AT4G17280			
AT4G14720	PPD2	NS1			
AT5G17080	AT5G17080	ATG2484-1			
AT4G14723	AT4G14723	DELTA-TIP2			
AT1G20920	AT1G20920	AT4G17350			
AT1G20925	AT1G20925	AT4G17370			
AT2G06060	AT2G06060	AT4G17440			
AT1G23350	AT1G23350	ATERF6			
AT3G02170	LNG2	ATERF-1			
AT1G33135	AT1G33135	RAB1C			
AT1G49920	AT1G49920	AT4G17550			
AT2G06045	AT2G06045	AT4G17565			
AT3G61610	AT3G61610	AT4G17585			
AT5G17090	AT5G17090	AT4G17710			
AT5G33260	AT5G33260	AT4G17720			
AT1G33130	AT1G33130	AT4G17760			
AT2G06050	OPR3	MYB39			
AT3G18990	VRN1	AT4G17800			
AT2G22260	AT2G22260	AT4G17830			
AT1G23360	AT1G23360	AT4G17860			
AT3G61600	ATPOB1	AT4G17940			
AT1G20940	AT1G20940	AT4G17970			
AT1G49930	AT1G49930	APRR2			
AT5G33270	AT5G33270	EIF4E			
AT1G33120	AT1G33120	AT4G18060			
AT4G02290	AtGH9B13	PHYE			
AT5G66200	ARO2	ATPUP10			
AT2G06040	AT2G06040	AT4G18250			
AT2G22250	aat	AT4G18260			
AT4G14750	IQD19	AT4G18280			
AT1G49900	AT1G49900	AT4G18330			
AT1G20950	AT1G20950	AT4G18360			
AT1G23380	KNAT6	AT4G18380			
AT2G22280	AT2G22280	AT4G18465			
AT4G14760	AT4G14760	AT4G18540			
AT1G49910	AT1G49910	AT4G18550			
AT1G20960	emb1507	AT4G18596			
AT1G23390	AT1G23390	WAVE5			
AT2G22270	AT2G22270	AT4G18660			
AT4G14730	AT4G14730	AT4G18670			
AT1G20970	AT1G20970	AT4G18680			
AT2G06095	AT2G06095	BIN2			
AT2G06090	AT2G06090	NRAMP5			
AT5G53000	TAP46	AT4G18860			
AT4G14743	AT4G14743	AT4G18950			
AT4G14740	AT4G14740	AT4G19020			
AT1G20980	SPL14	NLM1			
AT2G22290	ATRABH1D	AT4G19100			
AT2G06080	AT2G06080	AT4G19130			
AT5G53010	AT5G53010	NCED4			
AT4G14746	AT4G14746	AT4G19180			
AT1G62910	AT1G62910	AT4G19190			
AT5G33207	AT5G33207	AT4G19200			
AT5G43530	AT5G43530	AT4G19220			
AT5G33204	AT5G33204	CYP707A1			
AT4G31540	ATEXO70G1	AT4G19360			
AT4G02200	AT4G02200	AT4G19370			
AT5G33202	AT5G33202	AT4G19380			
AT5G33200	AT5G33200	AT4G19390			
AT5G43535	AT5G43535	MIR168			
AT3G47710	AT3G47710	AT4G19410			
AT1G55270	AT1G55270	AT4G19490			
AT2G15680	AT2G15680	AT4G19540			
AT1G62920	AT1G62920	AT4G19720			
AT5G43520	AT5G43520	AT4G19730			
AT4G31550	WRKY11	AT4G19740			
AT5G33210	SRS8	AT4G19750			
AT5G43525	AT5G43525	AT4G19770			
AT2G17115	AT2G17115	AT4G19820			
AT1G55265	AT1G55265	AT4G19830			
AT2G17110	AT2G17110	AT4G19900			
AT2G15695	AT2G15695	AT4G19960			
AT3G47700	MAG2	AT4G20040			
AT1G55260	AT1G55260	AT4G20080			
AT2G15690	AT2G15690	AT4G20110			
AT4G31560	HCF153	AT4G20190			
AT3G61690	AT3G61690	AT4G20230			
AT5G43510	AT5G43510	AT4G20240			
AT5G43513	AT5G43513	AT4G20260			
AT5G43516	AT5G43516	AT4G20310			
AT4G02220	AT4G02220	AtRABE1b			
AT5G43518	AT5G43518	AT4G20430			
AT3G47730	ATATH1	SMB			
AT2G15660	AGL95	AT4G20460			
AT1G55250	HUB2	AT4G20480			
AT1G62900	AT1G62900	AT4G20700			
AT3G61680	AT3G61680	AT4G20730			
AT4G31570	AT4G31570	AT4G20780			
AT5G43500	ATARP9	AT4G20840			
AT4G02210	AT4G02210	AT4G20880			
AT3G47720	SRO4	MS5			
AT2G15670	AT2G15670	AT4G20920			
AT1G55240	AT1G55240	AT4G20940			
AT2G17150	AT2G17150	AT4G20980			
AT3G06500	AT3G06500	AT4G21080			
AT4G31580	SRZ-22	AT4G21110			
AT1G27900	AT1G27900	AAT1			
AT5G43570	AT5G43570	EMB1417			
AT3G61670	AT3G61670	AT4G21210			
AT2G22200	AT2G22200	AT4G21323			
AT1G55230	AT1G55230	AT4G21326			
AT3G45577	AT3G45577	B70			
AT3G45570	AT3G45570	AT4G21370			
AT5G33240	AT5G33240	ARK3			
AT2G17160	AT2G17160	AT4G21400			
AT5G33258	AT5G33258	AT4G21410			
AT5G33259	AT5G33259	AT4G21420			
AT5G43560	AT5G43560	ATFMN			
AT3G61660	AT3G61660	AT4G21480			
AT1G27910	PUB45	AT4G21530			
AT4G38700	AT4G38700	AT4G21590			
AT1G55220	AT1G55220	AT4G21640			
AT4G02230	AT4G02230	AT4G21660			
AT5G33255	AT5G33255	CPL1			
AT5G33254	AT5G33254	AT4G21680			
AT5G33257	AT5G33257	ATGA3OX3			
AT5G33256	AT5G33256	AT4G21700			
AT5G33251	AT5G33251	AT4G21740			
AT4G02235	AGL51	ATML1			
AT5G33250	AT5G33250	AT4G21900			
AT5G33253	AT5G33253	40636			
AT3G45560	AT3G45560	AT4G22020			
AT5G33252	AT5G33252	WRKY31			
AT3G61650	TUBG1	AT4G22185			
AT1G27920	MAP65-8	AT4G22190			
AT5G33226	AT5G33226	LCR85			
AT3G06520	AT3G06520	ISU1			
AT2G22220	AT2G22220	AT4G22240			
AT4G38710	AT4G38710	IM			
AT4G02260	RSH1	AT4G22290			
AT5G33220	AT5G33220	ATCES1			
AT1G55210	AT1G55210	AT4G22390			
AT3G45590	ATSEN1	AT4G22400			
AT2G17120	LYM2	AT4G22415			
AT5G33223	AT5G33223	AT4G22505			
AT1G27930	AT1G27930	AT4G22550			
AT5G33237	AT5G33237	AT4G22560			
AT1G20900	esc	APT3			
AT2G17140	AT2G17140	AT4G22580			
AT5G43540	AT5G43540	AT4G22640			
AT2G22210	AT2G22210	MYB85			
AT3G06510	sfr2	CYP706A1			
AT4G02250	AT4G02250	AT4G22720			
AT2G17130	IDH2	AT4G22750			
AT3G45580	AT3G45580	AT4G22760			
AT1G55200	AT1G55200	AT4G22770			
AT5G33230	AT5G33230	ACR7			
AT5G33232	AT5G33232	AT4G22810			
AT3G61640	AGP20	AT4G22820			
AT1G55205	AT1G55205	AT4G22860			
AT5G33234	AT5G33234	AT4G22910			
AT3G45420	AT3G45420	AT4G22920			
AT3G10000	EDA31	AT4G23000			
AT5G55910	D6PK	AT4G23040			
AT3G47680	AT3G47680	AT4G23050			
AT4G31730	GDU1	IQD22			
AT2G17055	AT2G17055	AT4G23110			
AT2G15830	AT2G15830	AT4G23160			
AT2G17060	AT2G17060	CRK10			
AT5G43580	AT5G43580	AT4G23230			
AT4G38640	AT4G38640	AT4G23270			
AT1G27730	STZ	AT4G23330			
AT3G06550	AT3G06550	AT4G23350			
AT3G45430	AT3G45430	AT4G23380			
AT5G55900	AT5G55900	PIP1;5			
AT1G62730	AT1G62730	TET5			
AT4G31720	TAFII15	AT4G23490			
AT3G47690	ATEB1A	AT4G23500			
AT2G15820	OTP51	AT4G23590			
AT5G31122	AT5G31122	AT4G23635			
AT2G17050	AT2G17050	CDPK6			
AT5G43590	AT5G43590	AT4G23730			
AT1G27720	TAF4B	CRF2			
AT3G06560	AT3G06560	AT4G23760			
AT1G69090	AT1G69090	WRKY53			
AT3G45400	AT3G45400	AT4G23820			
AT3G10020	AT3G10020	UGE2			
AT1G62760	AT1G62760	AT4G23940			
AT2G15850	AT2G15850	ATCSLG3			
AT4G31710	ATGLR2.4	ATTRE1			
AT3G47660	AT3G47660	ALL1			
AT2G17080	AT2G17080	AT4G24090			
AT1G27710	AT1G27710	AT4G24110			
AT1G62766	AT1G62766	AT4G24140			
AT3G06530	AT3G06530	AT4G24160			
AT4G38620	MYB4	AT4G24175			
AT3G10015	AT3G10015	AT4G24200			
AT3G47675	AT3G47675	SLY1			
AT3G45410	AT3G45410	ACBP3			
AT3G10010	DML2	WRKY7			
AT2G15840	AT2G15840	AT4G24260			
AT3G47670	AT3G47670	AT4G24265			
AT4G31700	RPS6	AT4G24275			
AT1G27700	AT1G27700	AT4G24300			
AT2G17070	AT2G17070	AT4G24330			
AT3G06545	AT3G06545	AT4G24350			
AT3G06540	AT3G06540	AT4G24390			
AT3G10040	AT3G10040	AT4G24415			
AT2G15870	AT2G15870	AT4G24430			
AT1G18010	AT1G18010	AT4G24440			
AT3G28157	AT3G28157	ATGWD2			
AT3G28155	AT3G28155	AT4G24480			
AT1G55280	AT1G55280	UBP16			
AT3G47640	AT3G47640	AT4G24570			
AT3G28153	AT3G28153	APPB1			
AT5G55950	AT5G55950	ATIPT4			
AT3G28160	AT3G28160	AT4G24780			
AT1G69060	AT1G69060	AT4G24805			
AT1G18000	AT1G18000	AT4G24810			
AT3G61480	AT3G61480	AT4G24860			
AT4G38680	GRP2	SAE1A			
AT4G31770	AT4G31770	ATHVA22D			
AT3G47650	AT3G47650	AT4G24970			
AT4G02300	AT4G02300	AT4G24980			
AT3G10030	AT3G10030	ATGP4			
AT2G15860	AT2G15860	AMY1			
AT5G55940	emb2731	AT4G25040			
AT1G55290	AT1G55290	AT4G25090			
AT3G10035	AT3G10035	FSD1			
AT1G69050	AT1G69050	AT4G25110			
AT3G28170	AT3G28170	AT4G25225			
AT1G27760	SAT32	RIN2			
AT3G61490	AT3G61490	SKS1			
AT4G31760	AT4G31760	AT4G25290			
AT2G17090	ssp	AT4G25300			
AT4G38670	AT4G38670	AT4G25315			
AT3G10060	AT3G10060	AT4G25320			
AT5G33410	AT5G33410	SHB1			
AT3G47620	AtTCP14	AT4G25390			
AT2G15890	MEE14	AT4G25410			
AT1G18030	AT1G18030	GA5			
AT2G29500	AT2G29500	AT4G25430			
AT1G62720	AT1G62720	ZFWD1			
AT1G69080	AT1G69080	ATNAP8			
AT1G27752	AT1G27752	CBF2			
AT3G28180	ATCSLC04	DREB1A			
AT5G02090	AT5G02090	CBF1			
AT3G18900	AT3G18900	ATRSP35			
AT3G06570	AT3G06570	AT4G25520			
AT1G27750	AT1G27750	FWA			
AT4G31750	WIN2	AT4G25550			
AT5G33415	AT5G33415	ACYB-2			
AT4G38660	AT4G38660	AT4G25580			
AT3G10050	OMR1	AT4G25600			
AT5G33400	AT5G33400	FIB2			
AT5G55920	OLI2	ACD1-LIKE			
AT3G06590	AT3G06590	AT4G25660			
AT3G47630	AT3G47630	BETA-OHASE 1			
AT1G45545	AT1G45545	AT4G25730			
AT1G18020	AT1G18020	AT4G25750			
AT2G15880	AT2G15880	AT4G25760			
AT2G29510	AT2G29510	AT4G25780			
AT1G62710	BETA-VPE	AT4G25790			
AT3G28190	AT3G28190	XTR9			
AT1G27740	AT1G27740	AT4G25835			
AT1G69070	AT1G69070	AT4G25850			
AT4G38650	AT4G38650	AT4G25860			
AT5G66290	AT5G66290	AT4G25890			
AT5G33402	AT5G33402	AT4G25900			
AT4G31740	AT4G31740	PGP2			
AT5G33404	AT5G33404	CIL			
AT5G33405	AT5G33405	PEP			
AT5G33406	AT5G33406	AT4G26020			
AT3G02110	scpl25	AT4G26120			
AT1G23530	AT1G23530	AT4G26130			
AT2G29570	pcna2	AT4G26180			
AT5G02070	AT5G02070	AT4G26210			
AT5G64140	RPS28	EMB1027			
AT5G17010	AT5G17010	AGP13			
AT5G55990	CBL2	UNE17			
AT1G49770	RGE1	AT4G26340			
AT1G69010	BIM2	AT4G26365			
AT1G18050	AT1G18050	GAMT1			
AT2G29560	AT2G29560	AT4G26460			
AT3G28110	AT3G28110	AT4G26520			
AT3G10080	AT3G10080	AT4G26530			
AT4G14660	NRPE7	AT4G26580			
AT2G45900	AT2G45900	ATOPT5			
AT2G45910	AT2G45910	AT4G26600			
AT3G02120	AT3G02120	MRH5			
AT5G66270	AT5G66270	AT4G26800			
AT2G29580	AT2G29580	AT4G26830			
AT3G18910	AT3G18910	SUM1			
AT5G02080	AT5G02080	VTC2			
AT5G55980	AT5G55980	AT4G26880			
AT1G23520	AT1G23520	AT-HF			
AT3G02125	AT3G02125	MYB97			
AT5G17000	AT5G17000	AT4G26950			
AT5G64130	AT5G64130	AT4G27000			
AT1G49760	PAB8	TOR1			
AT1G69000	AT1G69000	COBL11			
AT4G14650	AT4G14650	AT4G27160			
AT3G28120	AT3G28120	AT4G27230			
AT3G18940	AT3G18940	AT4G27250			
AT5G66260	AT5G66260	AT4G27270			
AT2G45920	AT2G45920	AT4G27280			
AT1G27790	AT1G27790	AT4G27290			
AT5G02050	AT5G02050	AT4G27310			
AT5G55970	AT5G55970	SPL			
AT1G23510	AT1G23510	AT4G27400			
AT5G64120	AT5G64120	RD26			
AT2G29540	ATRPC14	AT4G27420			
AT1G18070	AT1G18070	PORB			
AT3G28130	AT3G28130	AT4G27450			
AT1G69030	AT1G69030	AT4G27470			
AT4G16100	AT4G16100	AT4G27490			
AT1G49790	AT1G49790	AT4G27510			
AT4G14680	APS3	AT4G27520			
AT4G16105	AT4G16105	ATTPS4			
AT2G45930	AT2G45930	AT4G27585			
AT4G38690	AT4G38690	AT4G27595			
AT1G27780	AT1G27780	AT4G27600			
AT3G02100	AT3G02100	AT4G27630			
AT5G55960	AT5G55960	AT4G27640			
AT3G28150	AT3G28150	PEL1			
AT5G02060	AT5G02060	CYP709B3			
AT3G18930	AT3G18930	AT4G27720			
AT5G64110	AT5G64110	ATOPT6			
AT1G23500	AT1G23500	ISI1			
AT5G66250	AT5G66250	ACBP2			
AT2G29550	TUB7	AT4G27800			
AT1G18060	AT1G18060	AT4G27850			
AT1G69020	AT1G69020	AT4G27860			
AT3G28140	AT3G28140	AT4G27900			
AT1G49780	PUB26	CRF4			
AT4G14670	CLPB2	AT4G27990			
AT3G10090	AT3G10090	AT4G28020			
AT5G66240	AT5G66240	AT4G28030			
AT5G64100	AT5G64100	TET7			
AT5G17050	UGT78D2	AT4G28080			
AT2G45940	AT2G45940	AT4G28085			
AT1G23570	AT1G23570	SKS10			
AT3G02150	PTF1	AT4G28100			
AT1G18090	AT1G18090	AtMYB41			
AT5G17060	ATARFB1B	AT4G28180			
AT1G49730	AT1G49730	ULT1			
AT1G62780	AT1G62780	AT4G28200			
AT5G17040	AT5G17040	AT4G28240			
AT5G66230	AT5G66230	ATEXPB3			
AT3G18952	AT3G18952	AT4G28300			
AT3G18955	AT3G18955	AT4G28330			
AT5G02040	PRA1.A1	AT4G28340			
AT3G02160	AT3G02160	AT4G28350			
AT2G45950	ASK20	AT4G28410			
AT1G23560	AT1G23560	AT4G28420			
AT3G18950	AT3G18950	AT4G28440			
AT4G14690	ELIP2	AtRPN1b			
AT4G14695	AT4G14695	HAESA			
AT1G62770	AT1G62770	ANAC073			
AT1G49720	ABF1	ATPHB1			
AT1G18080	ATARCA	CRU3			
AT4G16110	ARR2	RIC7			
AT1G11100	AT1G11100	AT4G28570			
AT5G17030	UGT78D3	AT4G28650			
AT5G66220	AT5G66220	PSB28			
AT2G29590	AT2G29590	AT4G28680			
AT2G15815	AT2G15815	AT4G28690			
AT2G45960	PIP1B	AT4G28700			
AT1G23550	SRO2	AT4G28720			
AT3G18980	AT3G18980	AT4G28740			
AT3G02130	RPK2	AT4G28790			
AT2G15810	AT2G15810	AT4G28800			
AT4G16146	AT4G16146	AT4G28811			
AT1G49750	AT1G49750	AT4G28815			
AT4G16143	IMPA-2	AT4G28850			
AT4G16144	AT4G16144	CKL4			
AT4G16140	AT4G16140	CKL3			
AT4G16141	AT4G16141	AT4G28900			
AT5G02020	AT5G02020	AT4G28910			
AT5G66210	CPK28	AT4G28990			
AT5G17020	XPO1A	AT4G29000			
AT1G23540	AT1G23540	AT4G29020			
AT3G18970	AT3G18970	AT4G29050			
AT5G02025	AT5G02025	EMB2726			
AT2G45970	CYP86A8	AT4G29100			
AT3G02140	TMAC2	AT4G29110			
AT1G11110	AT1G11110	AT4G29140			
AT2G15800	AT2G15800	IQD25			
AT1G62790	AT1G62790	AT4G29250			
AT1G49740	AT1G49740	AT4G29270			
AT4G16130	ARA1	AT4G29310			
AT3G28100	AT3G28100	PRF4			
AT1G33010	AT1G33010	PFN2			
AT5G33380	AT5G33380	AT4G29360			
AT1G64990	GTG1	AT4G29410			
AT5G33381	AT5G33381	AT4G29420			
AT4G16030	AT4G16030	AT4G29450			
AT5G33382	AT5G33382	AT4G29540			
AT5G33383	AT5G33383	AT4G29570			
AT5G33384	AT5G33384	AT4G29580			
AT3G12930	AT3G12930	AT4G29610			
AT5G33385	AT5G33385	AT4G29620			
AT5G33386	AT5G33386	AT4G29640			
AT5G33387	AT5G33387	AT4G29680			
AT3G02090	MPPBETA	AT4G29690			
AT5G33388	AT5G33388	ATPAO5			
AT5G33389	AT5G33389	CKX4			
AT1G49800	AT1G49800	AT4G29760			
AT2G22380	AT2G22380	AT4G29770			
AT5G02000	AT5G02000	AT4G29780			
AT3G18870	AT3G18870	ATCFIM-25			
AT1G11010	AT1G11010	AT4G29880			
AT1G23480	ATCSLA03	AT4G29890			
AT5G64090	AT5G64090	AT4G29920			
AT5G66310	AT5G66310	AT4G30000			
AT5G04940	SUVH1	AT4G30020			
AT2G45990	AT2G45990	AT4G30040			
AT4G16045	AT4G16045	LCR19			
AT5G33391	AT5G33391	ARF16			
AT5G33392	AT5G33392	EMB1353			
AT4G16040	AT4G16040	AT4G30140			
AT1G33000	AT1G33000	AT4G30150			
AT5G33390	AT5G33390	AHA2			
AT5G33395	AT5G33395	AT4G30200			
AT5G33393	AT5G33393	AT4G30230			
AT3G12940	AT3G12940	AT4G30320			
AT3G02080	AT3G02080	AT4G30350			
AT1G49810	ATNHD2	ATCNGC17			
AT5G33398	AT5G33398	AT4G30390			
AT3G02070	AT3G02070	GAE1			
AT2G45980	AT2G45980	AT4G30570			
AT1G11000	MLO4	AT4G30590			
AT3G18880	AT3G18880	AT4G30690			
AT2G22370	AT2G22370	AT4G30720			
AT5G04930	ALA1	AT4G30750			
AT5G66320	AT5G66320	AT4G30780			
AT4G16050	AT4G16050	AT4G30920			
AT1G49820	ATMTK	CIPK6			
AT3G61510	ACS1	AT4G31010			
AT3G12950	AT3G12950	AT4G31140			
AT1G55310	SR33	AT4G31170			
AT2G22360	AT2G22360	AT4G31180			
AT5G64070	PI-4KBETA1	AT4G31250			
AT3G12955	AT3G12955	AT4G31330			
AT3G02065	AT3G02065	AT4G31350			
AT3G18890	AT3G18890	AT4G31360			
AT1G11030	AT1G11030	AT4G31390			
AT3G18895	MIR418	AT4G31430			
AT3G02060	AT3G02060	AT4G31470			
AT1G23460	AT1G23460	CYP83B1			
AT1G23465	AT1G23465	AT4G31520			
AT5G04920	AT5G04920	AT4G31570			
AT4G16060	AT4G16060	SRZ-22			
AT4G02390	APP	AT4G31600			
AT4G14600	AT4G14600	AT4G31620			
AT1G49830	AT1G49830	AT4G31640			
AT3G61500	AT3G61500	AT4G31690			
AT3G12960	AT3G12960	GDU1			
AT1G55300	taf7	AT4G31740			
AT1G11020	AT1G11020	AT4G31750			
AT1G23470	AT1G23470	AT4G31810			
AT5G64080	AT5G64080	AT4G31830			
AT2G22350	AT2G22350	AT4G31840			
AT3G12965	AT3G12965	AT4G31890			
AT3G02050	kup3	AT4G31910			
AT4G14605	AT4G14605	ARR10			
AT4G16070	AT4G16070	CYP82C3			
AT5G04910	AT5G04910	AT4G31960			
AT3G12970	AT3G12970	CYP82C2			
AT1G64950	CYP89A5	AT4G31980			
AT4G14610	AT4G14610	AT4G32010			
AT5G04900	AT5G04900	AT4G32020			
AT4G16080	AT4G16080	KNAT5			
AT4G14615	AT4G14615	AT4G32090			
AT1G11050	AT1G11050	AT4G32100			
AT3G12977	AT3G12977	VAMP7C			
AT1G11055	AT1G11055	AT4G32160			
AT3G12980	HAC5	CYP96A2			
AT1G64960	AT1G64960	ASY2			
AT4G14620	AT4G14620	AT4G32250			
AT4G16090	AT4G16090	AT4G32285			
AT1G11040	AT1G11040	AT4G32290			
AT5G64060	anac103	AT4G32340			
AT1G11080	scpl31	AT4G32350			
AT3G12990	RRP45a	AT4G32390			
AT5G43610	ATSUC6	CESA1			
AT4G14630	GLP9	AT4G32430			
AT1G64970	G-TMT	AT4G32460			
AT4G16095	AT4G16095	AKT5			
AT5G64030	AT5G64030	AT4G32530			
AT1G11070	AT1G11070	LUG			
AT5G43600	UAH	AT4G32580			
AT4G14640	CAM8	AT4G32640			
AT1G64980	AT1G64980	ATKC1			
AT5G64040	PSAN	AME3			
AT1G11060	AT1G11060	AT4G32670			
AT5G33303	AT5G33303	AT4G32710			
AT3G61570	Gdap1	VTE1			
AT4G31680	AT4G31680	AT4G32780			
AT5G43630	TZP	AT4G32800			
AT3G06600	AT3G06600	CCD8			
AT5G33306	AT5G33306	ATHB-8			
AT1G64910	AT1G64910	AT4G32890			
AT4G02340	AT4G02340	AT4G32915			
AT3G47610	AT3G47610	AT4G32920			
AT2G15780	AT2G15780	AT4G32950			
AT1G55370	NDF5	AT4G32960			
AT5G33300	AT5G33300	AT4G32970			
AT3G61560	AT3G61560	AT4G33010			
AT5G33315	AT5G33315	ZIP9			
AT4G31695	AT4G31695	SQD1			
AT4G31690	AT4G31690	AT4G33060			
AT1G64920	AT1G64920	AT4G33080			
AT2G15790	SQN	AT4G33110			
AT1G55360	AT1G55360	AT4G33140			
AT5G43620	AT5G43620	LKR			
AT1G55365	AT1G55365	AT4G33160			
AT1G11090	AT1G11090	AT4G33180			
AT4G02330	ATPMEPCRB	AT4G33290			
AT5G33310	AT5G33310	AT4G33310			
AT5G43650	AT5G43650	PGSIP3			
AT3G61590	HWS	AT4G33380			
AT4G31660	AT4G31660	AT4G33400			
AT1G55390	AT1G55390	AT4G33410			
AT1G64930	CYP89A7	AT4G33467			
AT3G45490	AT3G45490	PAA1			
AT5G33320	CUE1	AT4G33540			
AT4G02320	AT4G02320	AT4G33550			
AT4G02317	AT4G02317	EX1			
AT5G43640	AT5G43640	ADL2			
AT4G31670	UBP18	AT4G33710			
AT3G61580	AT3G61580	AT4G33720			
AT5G04990	AT5G04990	AT4G33760			
AT1G62800	ASP4	AT4G33770			
AT1G55380	AT1G55380	AT4G33780			
AT1G64940	CYP89A6	AT4G33790			
AT4G02310	AT4G02310	AT4G33810			
AT4G02312	AT4G02312	AT4G33850			
AT3G45480	AT3G45480	AT4G33880			
AT4G02314	AT4G02314	AT4G33900			
AT5G33330	AT5G33330	OST1			
AT3G06640	AT3G06640	AT4G33960			
AT5G04980	AT5G04980	AT4G33970			
AT2G22345	AT2G22345	EMB2758			
AT1G27800	AT1G27800	ABF3			
AT5G43670	AT5G43670	AT4G34040			
AT2G22340	AT2G22340	AT4G34050			
AT2G17000	AT2G17000	UGT73B2			
AT5G33340	CDR1	UGT73B1			
AT3G45470	AT3G45470	AT4G34170			
AT3G61530	PANB2	AT4G34180			
AT4G02380	SAG21	EDA9			
AT1G55330	AGP21	AT4G34220			
AT2G22330	CYP79B3	AT4G34260			
AT3G06630	AT3G06630	AT4G34270			
AT4G38600	KAK	AT4G34300			
AT2G22335	AT2G22335	AT4G34320			
AT5G04970	AT5G04970	AT4G34340			
AT1G27810	AT1G27810	AT4G34410			
AT3G12900	AT3G12900	CHB3			
AT5G31212	AT5G31212	AT4G34440			
AT5G43660	AT5G43660	AT4G34450			
AT1G27815	AT1G27815	AGB1			
AT5G33350	AT5G33350	AT4G34480			
AT2G17010	AT2G17010	AT4G34500			
AT3G45460	AT3G45460	FAE1			
AT1G55320	AAE18	AT4G34560			
AT3G61520	AT3G61520	AT4G34580			
AT1G55325	AT1G55325	ADC2			
AT5G33355	AT5G33355	AT4G34750			
AT4G02370	AT4G02370	AT4G34860			
AT5G04960	AT5G04960	ROC5			
AT3G06620	AT3G06620	AT4G34880			
AT2G22320	AT2G22320	ATXDH1			
AT2G17030	AT2G17030	AT4G34900			
AT3G12910	AT3G12910	AT4G34930			
AT3G61550	AT3G61550	AT4G34940			
AT5G43690	AT5G43690	AT4G34950			
AT3G12915	AT3G12915	AT4G34975			
AT5G33365	AT5G33365	AT4G35030			
AT3G45450	AT3G45450	AT4G35070			
AT5G33360	AT5G33360	AT4G35080			
AT2G17020	AT2G17020	AT4G35120			
AT1G55350	DEK1	LHT7			
AT4G02360	AT4G02360	AT4G35200			
AT1G64900	CYP89A2	AT4G35240			
AT5G04950	NAS1	AT4G35250			
AT2G22310	ATUBP4	IDH1			
AT3G06610	AT3G06610	CPK5			
AT2G17040	anac036	AT4G35320			
AT5G43680	AT5G43680	AT4G35380			
AT3G61540	AT3G61540	AT4G35390			
AT2G17036	AT2G17036	NTR1			
AT3G61545	AT3G61545	RHA3B			
AT3G12920	AT3G12920	AT4G35510			
AT2G17033	AT2G17033	AT4G35550			
AT3G45440	AT3G45440	HMGB5			
AT1G55340	AT1G55340	AT4G35590			
AT5G33370	AT5G33370	CYCB2;2			
AT3G45443	AT3G45443	AT4G35650			
AT3G45446	AT3G45446	AT4G35710			
AT4G02350	AT4G02350	AT4G35730			
AT1G33270	AT1G33270	RecQl3			
AT4G18395	AT4G18395	AT4G35780			
AT1G69100	AT1G69100	NRPB1			
AT4G16250	PHYD	AT4G35810			
AT4G14110	COP9	AT4G35850			
AT5G62530	ALDH12A1	ATGB2			
AT3G16160	AT3G16160	AT4G35880			
AT5G11920	AtcwINV6	FD			
AT1G20310	AT1G20310	AT4G35940			
AT3G16150	AT3G16150	APX5			
AT4G38130	HD1	AT4G35985			
AT5G39500	AT5G39500	AT4G36010			
AT5G55880	AT5G55880	CSDP1			
AT1G33260	AT1G33260	AT4G36040			
AT5G55896	AT5G55896	AT4G36050			
AT4G16265	NRPB9B	AT4G36080			
AT4G16260	AT4G16260	AT4G36090			
AT1G62200	AT1G62200	AT4G36150			
AT5G62540	ubc3	ANAC076			
AT4G14120	AT4G14120	AT4G36180			
AT1G33265	AT1G33265	AT4G36210			
AT1G20320	AT1G20320	AT4G36280			
AT4G16267	AT4G16267	AT4G36400			
AT5G11930	AT5G11930	AT4G36420			
AT3G16170	AT3G16170	AT4G36515			
AT3G02490	AT3G02490	AT4G36530			
AT4G38140	AT4G38140	AT4G36570			
AT5G55890	AT5G55890	AT4G36620			
AT5G55893	AT5G55893	AT4G36650			
AT4G18375	AT4G18375	AT4G36670			
AT4G31805	AT4G31805	AT4G36700			
AT1G33290	AT1G33290	AT4G36710			
AT4G18372	AT4G18372	HVA22K			
AT4G16230	AT4G16230	ATHB40			
AT1G20330	SMT2	AT4G36780			
AT5G11940	AT5G11940	GGPS1			
AT4G16235	AT4G16235	AT4G36840			
AT1G35510	AT1G35510	BLH2			
AT1G35515	HOS10	AT4G36880			
AT1G35516	AT1G35516	AT4G36890			
AT4G31800	WRKY18	AP2			
AT1G35513	AT1G35513	AT4G36980			
AT4G38150	AT4G38150	AT4G37020			
AT5G62550	AT5G62550	PLA IVB			
AT4G18380	AT4G18380	PLA IVA			
AT4G14103	AT4G14103	AT4G37100			
AT4G16240	AT4G16240	AT4G37130			
AT4G14100	AT4G14100	AT4G37190			
AT1G33280	ANAC015	AT4G37250			
AT4G14104	AT4G14104	AtMYB73			
AT1G20340	DRT112	HMA1			
AT1G35500	AT1G35500	CYP81D3			
AT4G31810	AT4G31810	CYP81D8			
AT4G38170	FRS9	YDK1			
AT5G62560	AT5G62560	CYP81F3			
AT4G38160	pde191	CYP81F4			
AT3G16140	PSAH-1	AT4G37420			
AT5G11950	AT5G11950	AT4G37432			
AT4G18390	AT4G18390	AT4G37445			
AT5G62575	AT5G62575	AT4G37480			
AT1G35537	AT1G35537	LBD39			
AT1G35535	AT1G35535	HLS1			
AT1G57610	AT1G57610	ACA2			
AT4G16215	AT4G16215	SHR			
AT1G35530	AT1G35530	ATPSK6			
AT1G69140	AT1G69140	AtGRF2			
AT4G16210	ECHIA	ANT			
AT1G62230	AT1G62230	HAT22			
AT4G18350	NCED2	AT4G37840			
AT5G55840	AT5G55840	AT4G37870			
AT5G11960	AT5G11960	EDA40			
AT4G38980	AT4G38980	AT4G37895			
AT5G62570	AT5G62570	AT4G37900			
AT3G02460	AT3G02460	AT4G37950			
AT3G16110	ATPDIL1-6	AT4G37970			
AT5G11977	MIR156E	ELI3-2			
AT4G04695	CPK31	AT4G38000			
AT1G35520	ARF15	AT4G38030			
AT1G57600	AT1G57600	AT4G38070			
AT4G04690	AT4G04690	AT4G38090			
AT1G62240	AT1G62240	AT4G38110			
AT4G16220	AT4G16220	HD1			
AT4G18360	AT4G18360	AT4G38150			
AT5G55855	AT5G55855	FRS9			
AT1G69150	AT1G69150	AT4G38200			
AT4G04693	AT4G04693	ATEXPA20			
AT4G04692	AT4G04692	AT4G38220			
AT1G69160	AT1G69160	AT4G38300			
AT5G55850	noi	AT4G38340			
AT4G38100	AT4G38100	AT4G38380			
AT5G11970	AT5G11970	AT4G38390			
AT4G38970	AT4G38970	ATEXLA2			
AT3G16120	AT3G16120	SKS9			
AT5G62580	AT5G62580	ATROPGEF1			
AT3G02450	AT3G02450	AT4G38440			
AT3G04590	AT3G04590	GGR			
AT4G18335	AT4G18335	AT4G38470			
AT1G62210	AT1G62210	AT4G38490			
AT1G69120	AP1	AT4G38495			
AT1G35550	AT1G35550	AT4G38520			
AT4G18330	AT4G18330	AT4G38545			
AT5G55860	AT5G55860	AT4G38550			
AT3G02480	AT3G02480	AT4G38560			
AT5G11980	AT5G11980	BGAL14			
AT1G20300	AT1G20300	KAK			
AT4G18340	AT4G18340	MYB4			
AT5G55875	AT5G55875	AT-MCB1			
AT1G69130	AT1G69130	AT4G38650			
AT1G62220	AT1G62220	AT4G38660			
AT1G35540	ARF14	AT4G38670			
AT4G16200	AT4G16200	GRP2			
AT5G55870	AT5G55870	AT4G38690			
AT1G62225	AT1G62225	AT4G38700			
AT3G16100	ATRABG3C	AT4G38710			
AT3G02470	SAMDC	ROC1			
AT5G11990	AT5G11990	AT4G38780			
AT4G38120	AT4G38120	AT4G38790			
AT4G38990	AtGH9B16	AT4G38810			
AT2G19570	cda1	AT4G38890			
AT4G31860	AT4G31860	ATBPC5			
AT3G08920	AT3G08920	AT4G38930			
AT4G02405	AT4G02405	AT4G38960			
AT3G61390	AT3G61390	AT4G38970			
AT3G02420	AT3G02420	AT4G39010			
AT2G22840	AtGRF1	VHA-A3			
AT1G69190	AT1G69190	RD19			
AT5G09450	AT5G09450	AT4G39120			
AT1G57650	AT1G57650	ATGRP8			
AT5G55800	AT5G55800	AT4G39270			
AT4G04660	AT4G04660	AT4G39280			
AT1G20390	AT1G20390	CESA2			
AT1G49220	AT1G49220	AT4G39360			
AT4G02400	AT4G02400	AT4G39363			
AT3G08910	AT3G08910	AT4G39364			
AT2G19580	TET2	BRI1			
AT4G31870	ATGPX7	PLS			
AT2G19582	AT2G19582	AT4G39420			
AT3G61380	AT3G61380	SAMC1			
AT3G02410	AT3G02410	CYP96A9			
AT2G22830	SQE2	CYP96A12			
AT3G06690	AT3G06690	AT4G39560			
AT5G55810	AtNMNAT	AT4G39610			
AT1G57640	AT1G57640	AT4G39650			
AT1G49230	AT1G49230	AT4G39745			
AT5G09445	AT5G09445	AT4G39753			
AT4G04650	AT4G04650	AT4G39760			
AT4G31877	MIR156C	MI-1-P SYNTHASE			
AT4G31875	AT4G31875	PXA1			
AT4G04655	AT4G04655	AT4G39860			
AT3G02440	AT3G02440	AtRABH1c			
AT3G08947	AT3G08947	POR			
AT3G61370	AT3G61370	AKN2			
AT4G31880	AT4G31880	CYP79B2			
AT3G08943	AT3G08943	DHS1			
AT5G09480	AT5G09480	ATGB3			
AT3G08940	LHCB4.2	AT4G40070			
AT1G69170	AT1G69170	AT5G01060			
AT2G22860	ATPSK2	AT5G01100			
AT4G04680	AT4G04680	AT5G01170			
AT5G55820	AT5G55820	AT5G01210			
AT1G49200	AT1G49200	AT5G01215			
AT1G57630	AT1G57630	SQD2			
AT4G14170	AT4G14170	AT5G01230			
AT4G02420	AT4G02420	AT5G01240			
AT4G02425	AT4G02425	AT5G01260			
AT3G61360	AT3G61360	AT5G01280			
AT4G31890	AT4G31890	AT5G01300			
AT2G19560	EER5	AT5G01310			
AT4G14190	AT4G14190	AT5G01320			
AT1G69180	crc	PDC3			
AT3G08930	AT3G08930	AT5G01335			
AT5G09470	AT5G09470	AT5G01370			
AT2G22850	AtbZIP6	AT5G01380			
AT3G02430	AT3G02430	PDX1			
AT1G49210	AT1G49210	AT5G01500			
AT4G04670	AT4G04670	AT5G01540			
AT5G55835	MIR156H	AT5G01550			
AT5G09460	AT5G09460	AT5G01560			
AT5G55830	AT5G55830	AT5G01570			
AT2G19550	AT2G19550	AT5G01595			
AT4G14180	AtPRD1	AT5G01650			
AT4G02410	AT4G02410	ATCHX26			
AT4G31895	AT4G31895	ATCHX27			
AT1G57620	AT1G57620	AT5G01720			
AT5G33990	AT5G33990	WAVE3			
AT1G49270	AT1G49270	AT5G01760			
AT3G06660	AT3G06660	RAPTOR1A			
AT3G06665	AT3G06665	AT5G01780			
AT4G33960	AT4G33960	CIPK15			
AT4G04620	Atg8b	ATSR1			
AT2G19520	FVE	AT5G01830			
AT4G14150	PAKRP1	ATOFP1			
AT4G31820	ENP	AT5G01890			
AT1G20350	ATTIM17-1	WRKY62			
AT2G22800	HAT9	AT5G01940			
AT2G22805	AT2G22805	AT5G01960			
AT2G22807	AT2G22807	AT5G01990			
AT1G57690	AT1G57690	AT5G02050			
AT3G06650	ACLB-1	AT5G02070			
AT5G09490	AT5G09490	CYCD7;1			
AT4G33970	AT4G33970	AT5G02140			
AT4G14165	AT4G14165	AT5G02160			
AT4G04614	AT4G04614	PCS1			
AT4G14160	AT4G14160	AT5G02200			
AT4G31830	AT4G31830	AT5G02220			
AT2G19530	AT2G19530	AT5G02230			
AT1G20360	AT1G20360	EMB2730			
AT1G57680	AT1G57680	MYB3R-5			
AT3G06680	AT3G06680	AT5G02340			
AT2G22820	AT2G22820	AT5G02360			
AT1G49250	AT1G49250	AT5G02390			
AT3G02400	AT3G02400	PLL2			
AT3G08900	RGP3	AT5G02430			
AT4G33980	AT4G33980	AT5G02450			
AT3G16175	AT3G16175	AT5G02460			
AT4G31840	AT4G31840	AT5G02490			
AT3G16180	AT3G16180	AT5G02530			
AT1G20375	MIR394A	AT5G02560			
AT5G11900	AT5G11900	AT5G02600			
AT2G19500	CKX2	AT5G02620			
AT4G33985	AT4G33985	AT5G02640			
AT4G04640	ATPC1	AT5G02650			
AT4G14130	XTR7	AT5G02790			
AT1G49240	ACT8	RHL2			
AT3G45310	AT3G45310	UPL4			
AT1G57670	AT1G57670	AT5G02980			
AT1G49245	AT1G49245	AT5G03000			
AT1G20370	AT1G20370	AT5G03010			
AT3G06670	AT3G06670	IQD2			
AT2G22810	acs4	AT5G03070			
AT1G49260	AT1G49260	AT5G03140			
AT4G31850	PGR3	AT5G03150			
AT4G33990	EMB2758	AT5G03200			
AT5G11910	AT5G11910	LAC11			
AT3G16190	AT3G16190	EIN2			
AT4G04635	AT4G04635	AT5G03290			
AT4G04630	AT4G04630	AT5G03350			
AT2G19510	LBD8	AT5G03360			
AT4G14145	AT4G14145	AT5G03370			
AT3G45300	ivd	AT5G03390			
AT4G14147	ARPC4	AT5G03406			
AT1G20380	AT1G20380	DPB			
AT1G57660	AT1G57660	AT5G03460			
AT3G45320	AT3G45320	AT5G03495			
AT1G18790	AT1G18790	AT5G03555			
AT1G47056	VFB1	AT5G03560			
AT5G27190	AT5G27190	AT5G03580			
AT1G55460	AT1G55460	AT5G03610			
AT2G15010	AT2G15010	AT5G03620			
AT3G61420	AT3G61420	AT5G03630			
AT2G44120	AT2G44120	AT5G03640			
AT3G08870	AT3G08870	AT5G03660			
AT3G06730	AT3G06730	AT5G03670			
AT2G15000	AT2G15000	AT-HSFA3			
AT1G55470	AT1G55470	ATCSLA09			
AT5G53620	AT5G53620	AT5G03770			
AT3G04605	AT3G04605	AT5G03810			
AT1G18780	AT1G18780	AT5G03860			
AT3G45330	AT3G45330	AT5G03870			
AT4G02482	AT4G02482	AT5G03900			
AT4G02480	AT4G02480	AT5G03930			
AT4G02487	AT4G02487	AT5G04050			
AT4G02485	AT4G02485	AT5G04060			
AT1G55475	AT1G55475	AT5G04180			
AT2G17390	AKR2B	PKS4			
AT3G61430	PIP1A	AT5G04200			
AT2G44110	MLO15	PAL3			
AT3G04600	AT3G04600	ELF6			
AT3G08885	AT3G08885	C2H2			
AT3G08880	AT3G08880	ATPU1			
AT3G06740	AT3G06740	AT5G04430			
AT1G18770	AT1G18770	AT5G04470			
AT5G09500	AT5G09500	AT5G04480			
AT1G55440	AT1G55440	AT5G04520			
AT5G66800	AT5G66800	DME			
AT1G57580	AT1G57580	SIR			
AT4G02490	AT4G02490	AT5G04610			
AT3G45340	AT3G45340	ATBIOF			
AT3G61400	AT3G61400	CYP77A9			
AT2G44100	ATGDI1	CYP77A4			
AT2G17380	AP19	AT5G04680			
AT5G53650	AT5G53650	AT5G04690			
AT3G06750	AT3G06750	AT5G04700			
AT1G18760	AT1G18760	AT5G04730			
AT3G08890	AT3G08890	ATCAT6			
AT3G04610	flk	AT5G04810			
AT1G55450	AT1G55450	AT5G04830			
AT5G09510	AT5G09510	AT5G04840			
AT1G57590	AT1G57590	AT5G04850			
AT3G61415	ASK21	AT5G04860			
AT3G45350	AT3G45350	AT5G04880			
AT4G04600	AT4G04600	AT5G04885			
AT3G61410	AT3G61410	AT5G04895			
AT2G17370	HMG2	SUVH1			
AT5G53640	AT5G53640	AT5G04970			
AT3G06760	AT3G06760	AT5G05025			
AT3G04620	AT3G04620	AT5G05060			
AT1G49290	AT1G49290	AT5G05130			
AT4G02430	AT4G02430	AT5G05160			
AT2G17350	AT2G17350	AT5G05210			
AT3G45360	AT3G45360	AT5G05280			
AT3G18390	EMB1865	ATEXPA2			
AT5G66820	AT5G66820	AT5G05310			
AT5G09520	AT5G09520	AT5G05340			
AT3G51930	AT3G51930	AT5G05380			
AT2G22870	EMB2001	AT5G05430			
AT1G18740	AT1G18740	DIF1			
AT5G27140	AT5G27140	AT5G05520			
AT4G31790	AT4G31790	AT5G05550			
AT2G17360	AT2G17360	APC1			
AT3G61460	BRH1	AT5G05600			
AT5G66817	AT5G66817	AT5G05670			
AT4G02440	EID1	AT5G05680			
AT3G18380	AT3G18380	AT5G05720			
AT3G45370	AT3G45370	AT5G05750			
AT2G17340	AT2G17340	SYP31			
AT5G66810	AT5G66810	AT5G05770			
AT5G09530	AT5G09530	ATHMOV34			
AT3G51920	CAM9	ATL43			
AT5G66815	AT5G66815	AT5G05840			
AT3G08840	AT3G08840	AT5G05850			
AT1G18730	NDF6	UGT76C1			
AT5G27150	NHX1	EIF3G2			
AT2G22880	AT2G22880	AT5G06043			
AT3G06700	AT3G06700	AT5G06060			
AT4G31780	MGD1	LBD33			
AT3G61470	LHCA2	ATGPAT7			
AT1G18735	AT1G18735	ATMYB33			
AT3G18370	ATSYTF	AT5G06110			
AT2G17330	CYP51G2	AT5G06120			
AT3G45380	AT3G45380	CYC1BAT			
AT1G55480	AT1G55480	ATSUC9			
AT5G09540	AT5G09540	AT5G06220			
AT3G51950	AT3G51950	EMB2735			
AT4G02450	AT4G02450	AT5G06270			
AT5G53610	AT5G53610	AT5G06280			
AT5G27160	AT5G27160	AT5G06290			
AT5G66840	AT5G66840	AT5G06340			
AT1G18720	AT1G18720	FLA17			
AT3G06710	AT3G06710	AT5G06400			
AT3G18362	AT3G18362	ATUBA2			
AT2G22890	AT2G22890	AT5G06520			
AT2G17320	AT2G17320	AT5G06530			
AT4G14096	AT4G14096	AT5G06540			
AT3G18360	AT3G18360	AT5G06570			
AT3G45390	AT3G45390	UBP12			
AT4G02465	AT4G02465	AT5G06610			
AT3G51940	AT3G51940	AT5G06660			
AT4G02460	Pms1	SPC98			
AT5G09550	AT5G09550	AT5G06730			
AT1G55490	CPN60B	AT5G06750			
AT5G27180	AT5G27180	AT5G06760			
AT5G66830	AT5G66830	AT5G06770			
AT5G53600	AT5G53600	AT5G06800			
AT5G27170	AT5G27170	AT5G06850			
AT3G08860	AT3G08860	PGIP2			
AT1G18710	AtMYB47	ATJ6			
AT2G19590	ACO1	AT5G06980			
AT3G61450	SYP73	AT5G07010			
AT3G18350	AT3G18350	AT5G07030			
AT3G16200	AT3G16200	AT5G07080			
AT5G11890	AT5G11890	WRKY26			
AT3G18340	AT3G18340	AT5G07110			
AT3G04670	WRKY39	ATS3			
AT1G18700	AT1G18700	YAP169			
AT5G27100	ATGLR2.1	ARR21			
AT5G39590	AT5G39590	ATBAG3			
AT3G51970	AtSAT1	AT5G07230			
AT4G38930	AT4G38930	IQD24			
AT5G66860	AT5G66860	AT5G07250			
AT4G18440	AT4G18440	AT5G07270			
AT1G35440	CYCT1;1	AT5G07400			
AT2G17310	SON1	AT5G07430			
AT1G62280	SLAH1	PMSR3			
AT1G33300	AT1G33300	AT5G07475			
AT3G18330	AT3G18330	GRP14			
AT3G04680	CLPS3	GRP18			
AT5G11880	AT5G11880	GRP17			
AT5G39580	AT5G39580	GRP16			
AT2G44195	AT2G44195	AT5G07650			
AT4G38940	AT4G38940	MYB76			
AT5G27110	AT5G27110	AT5G07730			
AT2G15090	KCS8	AT5G07760			
AT2G44190	EDE1	AT5G07770			
AT5G66850	MAPKKK5	AT5G07790			
AT4G18430	AtRABA1e	AT5G07800			
AT1G35450	AT1G35450	AT5G07840			
AT3G51960	AT3G51960	AT5G07910			
AT2G17305	AT2G17305	AT5G07980			
AT2G17300	AT2G17300	TT7			
AT1G62270	AT1G62270	E13L3			
AT3G04690	AT3G04690	AT5G08050			
AT3G18320	AT3G18320	AT5G08060			
AT2G44180	MAP2A	AT5G08075			
AT4G38950	AT4G38950	AT5G08100			
AT2G15080	AtRLP19	AT5G08120			
AT5G27120	AT5G27120	EMB1873			
AT3G51990	AT3G51990	AT5G08330			
AT5G39570	AT5G39570	ATAGAL1			
AT1G62262	SLAH4	FTRA2			
AT1G35460	AT1G35460	AT5G08450			
AT1G33320	AT1G33320	PEX1			
AT4G18425	AT4G18425	AT5G08500			
AT1G35467	RALFL5	AT5G08520			
AT1G62260	AT1G62260	AT5G08540			
AT1G35465	AT1G35465	AT5G08610			
AT3G18310	AT3G18310	FLS			
AT5G66870	ASL1	AT5G08650			
AT5G39560	AT5G39560	AT5G08680			
AT2G44170	NMT2	AT5G08690			
AT5G27130	AGL39	AT5G08730			
AT3G51980	AT3G51980	ATAF2			
AT2G44175	AT2G44175	AT5G09440			
AT2G15070	AT2G15070	AT5G09470			
AT4G38960	AT4G38960	AT5G09540			
AT1G62250	AT1G62250	AT5G09620			
AT4G18410	AT4G18410	PMDH2			
AT1G33330	AT1G33330	AT5G09700			
AT1G35470	AT1G35470	AT5G09710			
AT4G16195	AT4G16195	BXL3			
AT3G04630	WDL1	AT5G09750			
AT2G15060	AT2G15060	AT5G09760			
AT5G39550	VIM3	AT5G09770			
AT2G44160	MTHFR2	ATXR5			
AT5G53670	AT5G53670	AT5G09800			
AT4G16190	AT4G16190	AT5G09805			
AT3G18300	AT3G18300	ACT7			
AT5G62500	ATEB1B	AT5G09830			
AT1G55420	EDA11	EMB2107			
AT4G38070	AT4G38070	CYP78A7			
AT1G35480	AT1G35480	TGA4			
AT1G33340	AT1G33340	AT5G10080			
AT4G18400	AT4G18400	AT5G10100			
AT2G44150	ASHH3	AT5G10120			
AT2G15050	Ltp	AT5G10150			
AT5G66890	AT5G66890	AST68			
AT4G38900	AT4G38900	AT5G10190			
AT5G39540	AT5G39540	ANN7			
AT5G53660	AtGRF7	ASN3			
AT4G16180	AT4G16180	CDKC;1			
AT4G38050	AT4G38050	AT5G10300			
AT3G04640	AT3G04640	AT5G10310			
AT4G38060	AT4G38060	AT5G10350			
AT1G55430	AT1G55430	AT5G10380			
AT1G35490	AT1G35490	AT5G10390			
AT2G15045	AT2G15045	AT5G10410			
AT1G33350	AT1G33350	GRF6			
AT2G15040	AtRLP18	PAS2			
AT4G16170	AT4G16170	AIL6			
AT5G39530	AT5G39530	AT5G10520			
AT2G44140	AT2G44140	AT5G10540			
AT5G53690	AT5G53690	AT5G10660			
AT5G39535	AT5G39535	AT5G10695			
AT3G04650	AT3G04650	AT5G10730			
AT5G39533	AT5G39533	AT5G10745			
AT5G62520	SRO5	AT5G10750			
AT4G38090	AT4G38090	AT5G10760			
AT1G55400	AT1G55400	AT5G10770			
AT2G15030	AT2G15030	AT5G10910			
AT4G16165	AT4G16165	AT5G10920			
AT4G16162	AT4G16162	CIPK5			
AT1G33360	AT1G33360	AT5G10960			
AT4G16160	ATOEP16-2	AT5G10970			
AT4G38920	ATVHA-C3	AT5G10980			
AT5G53680	AT5G53680	AT5G11000			
AT2G44130	AT2G44130	AT5G11040			
AT3G04660	AT3G04660	KNAT4			
AT5G39520	AT5G39520	AT5G11070			
AT1G55410	AT1G55410	ATSPS2F			
AT4G38080	AT4G38080	AT5G11130			
AT5G62510	AT5G62510	ATVAMP713			
AT1G62290	AT1G62290	AT5G11250			
AT1G33370	AT1G33370	HY5			
AT2G15020	AT2G15020	YUC4			
AT4G16155	AT4G16155	AT5G11360			
AT4G16150	AT4G16150	AT5G11420			
AT1G20450	ERD10	AT5G11430			
AT4G31920	ARR10	AT5G11480			
AT4G16350	CBL6	EMF1			
AT2G22905	AT2G22905	AT5G11550			
AT1G69200	AT1G69200	AT5G11570			
AT1G33170	AT1G33170	AT5G11580			
AT2G22900	AT2G22900	TINY2			
AT5G55780	AT5G55780	AT5G11600			
AT4G38030	AT4G38030	AT5G11610			
AT3G16010	AT3G16010	AT5G11620			
AT4G31930	AT4G31930	AT5G11650			
AT4G16360	AT4G16360	ATNADP-ME2			
AT1G69210	AT1G69210	ATTIM17-3			
AT1G33160	AT1G33160	AT5G11700			
AT1G20460	AT1G20460	AT5G11710			
AT5G55790	AT5G55790	AT5G11730			
AT4G38040	AT4G38040	AT5G11750			
AT5G62440	AT5G62440	AT5G11840			
AT3G02390	AT3G02390	AT5G11850			
AT3G16020	AT3G16020	AT5G11940			
AT5G62410	SMC2	AT5G11970			
AT4G31900	AT4G31900	AT5G11990			
AT1G20430	AT1G20430	AT5G12000			
AT1G69220	Sik1	AT5G12010			
AT4G16370	ATOPT3	HSP17.6II			
AT5G55760	SRT1	AT5G12050			
AT4G38010	AT4G38010	AT5G12080			
AT3G02380	COL2	AT5G12240			
AT3G16030	CES101	AT5G12270			
AT5G62420	AT5G62420	AT5G12320			
AT4G31910	AT4G31910	LRP1			
AT4G14000	AT4G14000	AT5G12390			
AT3G16050	A37	AT5G12430			
AT1G20440	COR47	AT5G12460			
AT1G69230	SP1L2	HAP2A			
AT4G16380	AT4G16380	DIT1			
AT1G33140	PGY2	AT5G12910			
AT4G16390	AT4G16390	AT5G12930			
AT5G55770	AT5G55770	AT5G12940			
AT3G16040	AT3G16040	AT5G12980			
AT3G02370	AT3G02370	CLE40			
AT4G38890	AT4G38890	G6PD2			
AT4G38020	AT4G38020	ATEXO70C1			
AT4G16310	LDL3	AT5G13240			
AT1G35430	AT1G35430	AT5G13260			
AT4G18450	AT4G18450	AT5G13290			
AT1G69240	MES15	SFC			
AT1G35435	AT1G35435	AT5G13310			
AT1G57710	AT1G57710	AT5G13340			
AT1G20410	AT1G20410	AT5G13350			
AT3G02360	AT3G02360	AT5G13380			
AT5G62470	MYB96	NEF1			
AT4G38880	ATASE3	AT5G13410			
AT5G55740	CRR21	AT5G13430			
AT4G18465	AT4G18465	AT5G13475			
AT1G69250	AT1G69250	FY			
AT1G35420	AT1G35420	AT5G13485			
AT4G18460	AT4G18460	AAC2			
AT1G57700	AT1G57700	AT5G13510			
AT3G02350	GAUT9	AT5G13520			
AT3G04490	AT3G04490	AT5G13540			
AT4G38870	AT4G38870	AT5G13580			
AT5G62480	ATGSTU9	ATPDAT			
AT4G38000	AT4G38000	AT5G13650			
AT5G55750	AT5G55750	AT5G13660			
AT4G18470	SNI1	AT5G13670			
AT1G62110	AT1G62110	APAO			
AT1G69260	afp1	AT5G13720			
AT5G55720	AT5G55720	SIG4			
AT4G16330	AT4G16330	ZIF1			
AT1G57730	AT1G57730	AT5G13760			
AT1G35410	AT1G35410	AT5G13770			
AT3G04485	AT3G04485	AT5G13800			
AT4G38860	AT4G38860	AT5G13840			
AT3G02340	AT3G02340	NACA3			
AT3G04480	AT3G04480	EXGT-A4			
AT4G18480	CHLI1	LEP			
AT1G69270	RPK1	SUVH4			
AT4G16340	SPK1	AT5G13970			
AT1G33180	AT1G33180	AT5G14010			
AT1G62120	AT1G62120	AT5G14070			
AT1G20400	AT1G20400	AT5G14110			
AT1G35405	AT1G35405	AT5G14150			
AT1G35400	AT1G35400	AT5G14180			
AT1G57720	AT1G57720	AT5G14200			
AT5G62460	AT5G62460	AT5G14230			
AT3G04470	AT3G04470	AT5G14240			
AT3G16000	MFP1	AT5G14280			
AT3G02330	AT3G02330	AT5G14290			
AT1G69280	AT1G69280	ATPHB5			
AT3G02335	AT3G02335	AGP6			
AT4G18490	AT4G18490	AT5G14390			
AT1G33190	AT1G33190	AT5G14440			
AT5G55730	FLA1	AT5G14530			
AT5G09360	LAC14	AT5G14540			
AT1G69290	AT1G69290	MIR398C			
AT2G22980	SCPL13	AT5G14610			
AT3G02320	AT3G02320	PDF1B			
AT3G61250	AtMYB17	AT5G14680			
AT2G19420	AT2G19420	AT5G14690			
AT4G02540	AT4G02540	CA2			
AT4G14050	AT4G14050	AO			
AT2G19425	MIR156G	AT5G14830			
AT5G09350	PI-4KBETA2	AT5G14850			
AT1G57750	CYP96A15	AT5G14860			
AT3G02315	AT3G02315	ATCNGC18			
AT2G22970	SCPL11	DEL2			
AT3G61240	AT3G61240	AT5G14970			
AT4G02530	AT4G02530	AT5G14980			
AT4G14060	AT4G14060	AT5G14995			
AT2G19430	AT2G19430	AT5G15040			
AT1G57740	AT1G57740	AT5G15060			
AT4G04790	AT4G04790	WRKY72			
AT5G09345	AT5G09345	ATHB30			
AT5G41920	AT5G41920	ATFTSH6			
AT5G09340	AT5G09340	AT5G15340			
AT5G55710	AT5G55710	DND1			
AT1G69295	PDCB4	APG6			
AT2G22960	AT2G22960	AT5G15480			
AT3G02300	AT3G02300	AT5G15510			
AT4G31980	AT4G31980	AT5G15610			
AT2G19450	tag1	AT5G15620			
AT4G14080	MEE48	AT5G15670			
AT5G62490	ATHVA22B	AT5G15680			
AT3G61270	AT3G61270	AT5G15760			
AT1G57777	AT1G57777	AT5G15802			
AT2G19440	AT2G19440	CO			
AT4G31985	AT4G31985	COL1			
AT1G57775	AT1G57775	ATPCME			
AT4G02520	ATGSTF2	AT5G15870			
AT4G14070	AAE15	AT5G15880			
AT1G57770	AT1G57770	AT5G15900			
AT5G09330	anac082	AT5G16060			
AT5G41950	AT5G41950	AT5G16080			
AT1G49100	AT1G49100	AT5G16090			
AT4G04780	MED21	AT5G16110			
AT2G22950	AT2G22950	AT5G16200			
AT4G14090	AT4G14090	AT5G16220			
AT4G31990	ASP5	AT5G16230			
AT2G19460	AT2G19460	AT5G16250			
AT3G61260	AT3G61260	AT5G16290			
AT4G02510	TOC159	AT5G16310			
AT1G57765	AT1G57765	FRL1			
AT1G57760	AT1G57760	AT5G16330			
AT5G41940	AT5G41940	AT5G16340			
AT5G09320	VPS9B	AT5G16370			
AT2G22955	AT2G22955	AT5G16380			
AT1G49110	AT1G49110	AT5G16420			
AT2G17290	CPK6	AT5G16430			
AT4G31960	AT4G31960	AT5G16470			
AT2G22940	AT2G22940	AT5G16510			
AT2G22941	AT2G22941	PIN5			
AT3G61290	AT3G61290	GLN1;4			
AT4G04760	AT4G04760	AT5G16580			
AT1G49120	AT1G49120	MYB43			
AT1G57790	AT1G57790	AT5G16700			
AT1G18680	AT1G18680	AT5G16720			
AT1G20490	AT1G20490	AT5G16740			
AT3G16060	AT3G16060	AtMYB9			
AT4G14010	RALFL32	AT5G16780			
AT3G61280	AT3G61280	AT5G16810			
AT4G31970	CYP82C2	HSF3			
AT2G22930	AT2G22930	SYP21			
AT5G09390	AT5G09390	AT5G16890			
AT3G06790	AT3G06790	AT5G16950			
AT1G49140	AT1G49140	AT5G16960			
AT1G49130	AT1G49130	AT5G17030			
AT1G18690	AT1G18690	AT5G17050			
AT1G57780	AT1G57780	AT5G17090			
AT3G16070	AT3G16070	AT5G17120			
AT4G04750	AT4G04750	AT5G17150			
AT4G14020	AT4G14020	ATGSTF12			
AT2G17295	AT2G17295	SDG40			
AT1G49150	AT1G49150	AT5G17250			
AT5G09380	AT5G09380	ANAC086			
AT3G06780	AT3G06780	AT5G17270			
AT2G22920	SCPL12	AT5G17350			
AT1G20470	AT1G20470	AT5G17380			
AT5G41910	AT5G41910	AT5G17430			
AT4G04740	CPK23	AT5G17460			
AT2G19400	AT2G19400	AT5G17500			
AT3G16080	AT3G16080	AT5G17510			
AT4G31940	CYP82C4	AT5G17600			
AT4G04745	AT4G04745	AT5G17640			
AT3G06778	AT3G06778	AT5G17670			
AT1G49160	WNK7	AT5G17700			
AT3G06770	AT3G06770	AtMYB56			
AT5G09370	AT5G09370	AT5G17860			
AT1G20480	AT1G20480	AT5G17890			
AT2G22910	AT2G22910	AT5G17910			
AT5G41900	AT5G41900	ATCIMS			
AT3G16090	AT3G16090	AT5G17980			
AT4G04730	AT4G04730	AT5G18065			
AT2G19410	AT2G19410	CSD3			
AT4G31950	CYP82C3	AT5G18130			
AT3G18290	EMB2454	AT5G18140			
AT4G04710	CPK22	AT5G18210			
AT1G55560	sks14	AT5G18255			
AT3G45220	AT3G45220	SIP1;2			
AT5G27090	AGL54	ANAC088			
AT2G15110	AT2G15110	AT5G18330			
AT5G66920	sks17	AT5G18350			
AT3G06870	AT3G06870	AT5G18370			
AT5G53530	Vps26a	AT5G18450			
AT1G18640	Psp	AT5G18460			
AT1G49180	AT1G49180	AT5G18470			
AT2G17260	GLR2	AT5G18490			
AT3G45230	AT3G45230	AT5G18560			
AT3G18280	AT3G18280	AT5G18570			
AT2G17240	AT2G17240	AT5G18600			
AT4G04720	CPK21	AT5G18610			
AT5G66910	AT5G66910	CHR17			
AT2G15100	AT2G15100	BMY3			
AT5G53520	ATOPT8	AtTLP11			
AT1G55570	sks12	EMB3013			
AT1G18630	GR-RBP6	AT5G18710			
AT5G27095	AT5G27095	SCL28			
AT1G49170	AT1G49170	SPL7			
AT3G06880	AT3G06880	AT5G18860			
AT3G04500	AT3G04500	AT5G18900			
AT2G17250	EMB2762	BUD2			
AT3G61300	AT3G61300	AT5G18980			
AT1G55580	LAS	AT5G18990			
AT5G53510	ATOPT9	AT5G19020			
AT3G45200	AT3G45200	AT5G19060			
AT1G18670	IBS1	AT5G19080			
AT5G27070	AGL53	AT5G19090			
AT4G02590	UNE12	AT5G19100			
AT2G15130	AT2G15130	AT5G19110			
AT5G66900	AT5G66900	AT5G19120			
AT5G27060	AtRLP53	AT5G19150			
AT1G18660	AT1G18660	AT5G19160			
AT3G08990	AT3G08990	AT5G19170			
AT2G17280	AT2G17280	AT5G19175			
AT2G44000	AT2G44000	ECR1			
AT4G04700	CPK27	ADG2			
AT3G61310	AT3G61310	AT5G19240			
AT2G17265	HSK	AT5G19250			
AT5G27080	AT5G27080	AT5G19290			
AT3G45210	AT3G45210	AT5G19310			
AT5G53500	AT5G53500	AT5G19400			
AT1G55590	AT1G55590	AT5G19430			
AT2G15120	AT2G15120	ATNUDT24			
AT1G49190	ARR19	AT5G19485			
AT1G18650	PDCB3	AT5G19520			
AT3G06860	MFP2	AT5G19540			
AT3G18295	AT3G18295	ASP2			
AT2G17270	AT2G17270	ATROPGEF10			
AT5G41960	AT5G41960	AT5G19660			
AT4G02570	ATCUL1	AT5G19700			
AT5G09420	ATTOC64-V	AT5G19730			
AT3G45260	AT3G45260	TUA5			
AT3G18250	AT3G18250	AT5G19810			
AT2G17210	AT2G17210	EMB2734			
AT3G61320	AT3G61320	AT5G19840			
AT3G06830	AT3G06830	AT5G19900			
AT3G18240	AT3G18240	AT5G19920			
AT3G08970	ATERDJ3A	AT5G19940			
AT5G66960	AT5G66960	AT5G19960			
AT5G27043	AT5G27043	AT5G19970			
AT1G18600	RBL12	ATSUG1			
AT5G39490	AT5G39490	RPT6A			
AT4G02580	AT4G02580	RAN2			
AT5G41970	AT5G41970	ATNUDT19			
AT5G09430	AT5G09430	AT5G20110			
AT3G45275	AT3G45275	AT5G20170			
AT3G45270	AT3G45270	AT5G20180			
AT2G17200	AT2G17200	ATBCB			
AT3G61330	AT3G61330	DIN10			
AT2G19470	ckl5	AT5G20260			
AT3G18230	AT3G18230	HHP1			
AT5G66950	AT5G66950	DCL4			
AT3G06840	AT3G06840	BETAG4			
AT3G08980	AT3G08980	TIP1			
AT5G27050	AGL101	AT5G20370			
AT5G39480	AT5G39480	AT5G20390			
AT5G09400	KUP7	MGD2			
AT5G66940	AT5G66940	EFR			
AT3G45243	AT3G45243	ATBRXL4			
AT3G45245	AT3G45245	AT5G20590			
AT3G45248	AT3G45248	AT5G20600			
AT4G02550	AT4G02550	AT5G20635			
AT4G02555	AT4G02555	AT5G20670			
AT2G17230	EXL5	AT5G20690			
AT3G45240	GRIK1	AT5G20700			
AT3G18270	CYP77A5P	CPN20			
AT3G06810	IBR3	AT5G20740			
AT3G61340	AT3G61340	AT5G20810			
AT1G18620	AT1G18620	AT5G20820			
AT5G27020	AT5G27020	SUS1			
AT5G41980	AT5G41980	AT5G20870			
AT3G08950	AT3G08950	AT5G20885			
AT2G22990	SNG1	AT5G20910			
AT3G45256	AT3G45256	TSL			
AT5G09410	EICBP.B	AT5G20935			
AT3G45253	AT3G45253	AAO1			
AT5G66930	AT5G66930	AT5G20970			
AT4G02560	LD	ATMS3			
AT2G17220	AT2G17220	AT5G21030			
AT3G45252	AT3G45252	AT5G21040			
AT3G18260	AT3G18260	AT5G21050			
AT3G45250	AT3G45250	AT5G21100			
AT2G19490	AT2G19490	AT5G21130			
AT3G06820	AT3G06820	AT5G21150			
AT5G27037	AT5G27037	AT5G21160			
AT3G61350	SKIP4	AT5G21170			
AT5G27035	AT5G27035	CKX7			
AT3G08960	AT3G08960	AT5G21535			
AT5G41990	WNK8	AT5G21940			
AT1G18610	AT1G18610	AT5G21950			
AT5G27030	TPR3	AT5G21960			
AT5G39450	AT5G39450	AT5G21970			
AT2G44060	AT2G44060	AT5G21280			
AT2G44065	AT2G44065	AT5G21990			
AT5G27000	ATK4	CIC7E11			
AT4G38830	AT4G38830	AT5G22020			
AT3G18200	AT3G18200	AT5G22090			
AT3G04570	AT3G04570	AT5G22250			
AT1G33200	AT1G33200	MS1			
AT1G35340	AT1G35340	ANAC089			
AT4G18540	AT4G18540	AT5G22310			
AT2G44050	COS1	AT5G22355			
AT5G39440	SnRK1.3	ATVAMP714			
AT5G27010	AT5G27010	AT5G22390			
AT4G38840	AT4G38840	AT5G22430			
AT5G66990	AT5G66990	AT5G22470			
AT2G15190	AT2G15190	AT5G22720			
AT3G04580	EIN4	ATCSLA02			
AT2G15185	AT2G15185	AT5G22760			
AT1G62130	AT1G62130	AT5G22790			
AT4G18530	AT4G18530	AT5G22791			
AT1G35350	AT1G35350	AT5G22800			
AT5G53590	AT5G53590	AT5G22840			
AT5G39470	AT5G39470	AT5G22850			
AT4G38810	AT4G38810	AT5G22860			
AT5G66980	AT5G66980	AT5G22880			
AT2G44080	ARL	AT5G22890			
AT3G18220	AT3G18220	ATCHX3			
AT3G04550	AT3G04550	ATCHX9			
AT1G62160	AT1G62160	AT5G22940			
AT1G55500	Ect4	AT5G22970			
AT3G45280	SYP72	MAM-L			
AT3G45285	AT3G45285	AT5G23050			
AT2G44090	AT2G44090	AT5G23070			
AT5G66985	AT5G66985	AT5G23090			
AT1G35320	AT1G35320	HCF136			
AT3G18217	MIR157C	AT5G23170			
AT5G53580	AT5G53580	AT5G23200			
AT4G38820	AT4G38820	STP11			
AT5G39460	AT5G39460	PYRD			
AT3G18215	AT3G18215	AT5G23370			
AT2G44070	AT2G44070	AT5G23395			
AT5G66970	AT5G66970	ATLCBK1			
AT3G18210	AT3G18210	AT5G23490			
AT3G04560	AT3G04560	AT5G23530			
AT3G45290	mlo3	AT5G23630			
AT1G62150	AT1G62150	MTN3			
AT4G18550	AT4G18550	AT5G23680			
AT1G35330	AT1G35330	AT5G23730			
AT3G04530	PPCK2	AT5G23750			
AT5G39410	AT5G39410	AT5G23850			
AT1G35390	AT1G35390	TUB8			
AT2G44020	AT2G44020	AT5G23890			
AT5G53570	AT5G53570	AT5G23900			
AT2G15160	AT2G15160	AT5G23910			
AT2G15150	AT2G15150	AT5G23920			
AT1G33240	AT-GTL1	AT5G23950			
AT1G35380	AT1G35380	AT5G23955			
AT4G18500	AT4G18500	AT5G23960			
AT5G62400	AT5G62400	AT5G23970			
AT4G18501	AT4G18501	AT5G24000			
AT1G55520	tbp2	AT5G24090			
AT1G55525	AT1G55525	SIGE			
AT3G04540	AT3G04540	SQP2			
AT5G39400	PTEN1	SQP1			
AT4G16280	FCA	AT5G24155			
AT4G38800	ATMTN1	AT5G24210			
AT3G04545	AT3G04545	AT5G24230			
AT2G44010	AT2G44010	AT5G24260			
AT2G15140	AT2G15140	SOS3			
AT4G16270	AT4G16270	SSI			
AT2G15145	AT2G15145	ABIL3			
AT1G33250	AT1G33250	AT5G24316			
AT1G55530	AT1G55530	AT5G24318			
AT1G62170	AT1G62170	AT5G24320			
AT1G55535	AT1G55535	AT5G24370			
AT3G02290	AT3G02290	AT5G24430			
AT2G15180	AT2G15180	AT5G24450			
AT3G04510	LSH2	AT5G24460			
AT2G44040	AT2G44040	TTG1			
AT5G53550	YSL3	AT5G24570			
AT5G55690	AT5G55690	AT5G24580			
AT5G39430	AT5G39430	AT5G24655			
AT1G35360	AT1G35360	AT5G24660			
AT4G18520	AT4G18520	VSP2			
AT1G33220	AT1G33220	VSP1			
AT1G69310	WRKY57	AT5G24790			
AT1G35365	AT1G35365	BZO2H2			
AT1G55545	AT1G55545	AT5G24820			
AT1G55540	emb1011	MIR169B			
AT2G15170	AT2G15170	AT5G24870			
AT2G44030	AT2G44030	AT5G24880			
AT3G04520	THA2	AT5G24920			
AT5G55680	AT5G55680	AT5G24930			
AT5G39420	cdc2cAt	CYP71A15			
AT5G53540	AT5G53540	CYP71A14			
AT3G04525	AT3G04525	AT5G24980			
AT1G35370	AT1G35370	AT5G25070			
AT1G69300	AT1G69300	CIPK25			
AT1G55550	AT1G55550	AT5G25170			
AT1G33230	AT1G33230	AT5G25190			
AT4G18510	CLE2	KNAT3			
AT4G16295	sph1	AT5G25230			
AT1G35375	AT1G35375	AT5G25240			
AT1G62190	AT1G62190	AT5G25280			
AT5G53380	AT5G53380	AT5G25330			
AT1G69390	ATMINE1	AT5G25340			
AT3G16350	AT3G16350	EBF2			
AT4G38330	AT4G38330	PLDALPHA3			
AT5G39700	MYB89	AT5G25450			
AT5G62330	AT5G62330	AT5G25470			
AT1G20515	AT1G20515	AT5G25475			
AT1G20510	OPCL1	AT5G25490			
AT1G57850	AT1G57850	AT5G25500			
AT1G49420	AT1G49420	AT5G25520			
AT4G18593	AT4G18593	PEX4			
AT4G16450	AT4G16450	TNY			
AT1G35770	AT1G35770	AT5G25820			
AT4G14315	AT4G14315	AT5G25830			
AT5G55600	AT5G55600	AT5G25860			
AT4G18596	AT4G18596	ATNADP-ME3			
AT4G14310	AT4G14310	IAA28			
AT3G16360	AHP4	GA3			
AT5G53390	AT5G53390	AT5G25960			
AT1G23870	ATTPS9	TGG2			
AT4G38340	AT4G38340	AT5G25990			
AT2G24890	AT2G24890	TGG1			
AT5G39710	EMB2745	AT5G26010			
AT5G62340	AT5G62340	AT5G26050			
AT1G20520	AT1G20520	AT5G26060			
AT4G16465	AT4G16465	AT5G26090			
AT1G49435	LCR16	AT5G26100			
AT1G57840	AT1G57840	AT5G26160			
AT1G62480	AT1G62480	AT5G26180			
AT5G55610	AT5G55610	AT5G26210			
AT1G35760	AT1G35760	AT5G26230			
AT4G14320	AT4G14320	AT5G26250			
AT4G16460	AT4G16460	AT5G26310			
AT1G49430	LACS2	AT5G26330			
AT5G55620	AT5G55620	MSS1			
AT2G13090	AT2G13090	PWD			
AT5G62350	AT5G62350	ARR24			
AT4G38350	AT4G38350	AT5G26700			
AT3G16330	AT3G16330	AT5G26582			
AT1G23880	AT1G23880	AT5G26760			
AT1G57830	AT1G57830	AT5G26920			
AT1G49405	AT1G49405	AT5G26960			
AT1G20530	AT1G20530	ATK4			
AT1G35790	AT1G35790	NHX1			
AT4G16430	AT4G16430	AT5G27370			
AT1G69360	AT1G69360	AT5G27420			
AT1G49400	emb1129	AT5G27440			
AT1G62450	AT1G62450	AT5G27510			
AT4G18570	AT4G18570	AT5G27520			
AT4G18590	AT4G18590	ACBP5			
AT1G69380	AT1G69380	AT5G27650			
AT4G38360	AT4G38360	AT5G27660			
AT5G62360	AT5G62360	AT5G27760			
AT1G23890	AT1G23890	AT5G27845			
AT4G16444	AT4G16444	AT5G27870			
AT1G20540	AT1G20540	AT5G27880			
AT1G57820	VIM1	AT5G27900			
AT4G16447	AT4G16447	AT5G27920			
AT4G14300	AT4G14300	AT5G27930			
AT1G62460	AT1G62460	AT5G27990			
AT4G16440	AT4G16440	AT5G28040			
AT1G49410	TOM6	AT5G28060			
AT1G35780	AT1G35780	AT5G28145			
AT4G14305	AT4G14305	AT5G28170			
AT4G18580	AT4G18580	AT5G28237			
AT4G16442	AT4G16442	AT5G28300			
AT1G69370	Cm3	LSH1			
AT3G18610	ATRANGAP1	AT5G28620			
AT5G39740	rpl5b	SADHU1-3			
AT4G38370	AT4G38370	AT5G28635			
AT3G51680	AT3G51680	AT5G28680			
AT5G55640	AT5G55640	SADHU4-1			
AT1G69340	AT1G69340	AT5G28920			
AT1G62430	ATCDS1	AT5G29560			
AT4G16490	AT4G16490	AT5G32434			
AT1G35735	AT1G35735	AT5G33310			
AT4G14350	AT4G14350	CUE1			
AT2G19720	rps15ab	AT5G33390			
AT1G57810	AT1G57810	AT5G34849			
AT1G20550	AT1G20550	AT5G34900			
AT1G35730	APUM9	AT5G35073			
AT3G18620	AT3G18620	AT5G35332			
AT4G38380	AT4G38380	AT5G35354			
AT5G09290	AT5G09290	AT5G35356			
AT3G51690	AT3G51690	AT5G35420			
AT5G66580	AT5G66580	AT5G35570			
AT5G55650	AT5G55650	AT5G35660			
AT1G69350	AT1G69350	AT5G35680			
AT1G62440	LRX2	AT5G35732			
AT4G12100	AT4G12100	AHK2			
AT4G14365	AT4G14365	AT5G35753			
AT1G57800	VIM5	SAP			
AT4G38390	AT4G38390	AT5G35950			
AT2G19730	AT2G19730	AT5G35960			
AT5G62300	AT5G62300	AT5G36070			
AT4G14360	AT4G14360	AT5G36075			
AT1G20560	AAE1	CYP716A1			
AT1G35720	ANNAT1	AT5G36125			
AT5G39720	AIG2L	HCF109			
AT5G66590	AT5G66590	SCPL1			
AT3G16370	AT3G16370	AT5G36226			
AT2G29020	AT2G29020	AT5G36230			
AT5G55660	AT5G55660	ATGSL09			
AT1G62410	AT1G62410	AT5G36900			
AT4G16470	AT4G16470	AT5G36980			
AT1G69320	CLE10	AT5G36990			
AT4G16475	AT4G16475	ARF8			
AT2G29010	AT2G29010	AT5G37100			
AT1G35750	APUM10	AT5G37110			
AT1G20570	AT1G20570	AT5G37170			
AT3G16380	PAB6	SUS5			
AT1G20575	AT1G20575	AT5G37310			
AT1G69325	AT1G69325	AT5G37360			
AT4G14330	AT4G14330	AT5G37420			
AT5G62310	IRE	AT5G37473			
AT2G19700	AT2G19700	AT5G37476			
AT5G39730	AT5G39730	AT5G37520			
AT3G18600	AT3G18600	AT5G37590			
AT5G55670	AT5G55670	AT5G37610			
AT4G14345	AT4G14345	AT5G37740			
AT1G62420	AT1G62420	AT5G37920			
AT1G62421	AT1G62421	AT5G37950			
AT1G69330	AT1G69330	AT5G38020			
AT1G62422	AT1G62422	AT5G38090			
AT4G14342	AT4G14342	AT5G38100			
AT1G20580	AT1G20580	AT5G38240			
AT2G29000	AT2G29000	AT5G38270			
AT1G35740	AT1G35740	AT5G38360			
AT3G16390	nsP3	AT5G38383			
AT2G19710	AT2G19710	AT5G38393			
AT1G35745	AT1G35745	AT5G38410			
AT4G04860	DER2.2	AT5G38470			
AT4G14390	AT4G14390	AT5G38565			
AT2G13020	AT2G13020	AT5G38600			
AT1G20590	AT1G20590	AT5G38650			
AT1G18580	GAUT11	AT5G38705			
AT3G61190	BAP1	AT5G38720			
AT2G24820	TIC55	AT5G38790			
AT3G02620	AT3G02620	BR6OX1			
AT5G09260	VPS20.2	AT5G38975			
AT3G61198	AT3G61198	AT5G38980			
AT4G04850	KEA3	AT5G38990			
AT2G19770	prf5	AT5G39020			
AT5G09240	AT5G09240	ATTAP2			
AT1G62400	HT1	GLP2A			
AT1G18590	SOT17	AT5G39200			
AT2G24810	AT2G24810	AT5G39230			
AT3G61180	AT3G61180	AHP3			
AT3G06895	AT3G06895	AT5G39360			
AT3G06890	AT3G06890	CDC2CAT			
AT5G09250	KIWI	AT5G39450			
AT3G02610	AT3G02610	AT5G39480			
AT3G61185	AT3G61185	AT5G39535			
AT2G19780	AT2G19780	MYB89			
AT3G61182	LCR54	AT5G39940			
AT2G19740	AT2G19740	AATP1			
AT4G14370	AT4G14370	AT5G40080			
AT1G35710	AT1G35710	AT5G40090			
AT4G04885	PCFS4	AT5G40190			
AT4G02620	AT4G02620	AT5G40230			
AT4G04880	AT4G04880	AT5G40270			
AT1G18560	AT1G18560	AT5G40310			
AT2G13000	AT2G13000	AT5G40340			
AT2G24840	AGL61	MYB115			
AT5G09280	AT5G09280	AT5G40380			
AT1G49490	AT1G49490	SIP1			
AT1G18550	AT1G18550	AT5G40450			
AT3G02640	AT3G02640	AT5G40470			
AT1G23800	ALDH2B7	AT5G40590			
AT3G61170	AT3G61170	AT5G40605			
AT3G61172	LCR8	AT5G40660			
AT3G61175	LCR52	AT5G40720			
AT3G61177	LCR53	G6PD6			
AT4G14380	AT4G14380	ATPHB3			
AT2G19750	AT2G19750	ATR			
AT4G02610	AT4G02610	ATRAD3			
AT2G19755	AT2G19755	ATUK			
AT4G14385	AT4G14385	AT5G40900			
AT1G35700	AT1G35700	AT5G40910			
AT1G18570	MYB51	AT5G40945			
AT4G04870	cls	AT5G41050			
AT2G13010	AT2G13010	DRB5			
AT5G09270	AT5G09270	AT5G41140			
AT2G24830	AT2G24830	AT5G41180			
AT3G02630	AT3G02630	AT5G41300			
AT1G23810	AT1G23810	GL3			
AT5G33715	AT5G33715	XPB2			
AT3G61160	AT3G61160	AT5G41390			
AT5G09210	AT5G09210	AT5G41400			
AT5G41830	AT5G41830	BEL1			
AT2G13060	AT2G13060	AT5G41430			
AT1G49460	AT1G49460	GLA1			
AT5G41835	AT5G41835	AT5G41490			
AT4G16410	AT4G16410	AT5G41500			
AT4G02640	BZO2H1	AT5G41630			
AT5G62370	AT5G62370	AT5G41740			
AT3G02660	emb2768	AT5G41750			
AT3G61150	HDG1	AT5G41755			
AT1G23820	SPDS1	AT5G41780			
AT2G13070	AT2G13070	CIP1			
AT1G49470	AT1G49470	AT5G41820			
AT2G22600	AT2G22600	AT5G41835			
AT2G24860	AT2G24860	AT5G41880			
AT4G16420	ADA2B	AT5G41900			
AT1G49475	AT1G49475	AT5G41950			
AT5G41820	AT5G41820	BIP			
AT4G02630	AT4G02630	ABIL4			
AT3G61140	FUS6	AT5G42050			
AT1G49480	RTV1	AT5G42060			
AT2G13080	AT2G13080	AT5G42070			
AT3G02650	AT3G02650	ADL1			
AT2G24850	TAT3	ATBG_PAP			
AT1G23830	AT1G23830	AT5G42130			
AT4G38300	AT4G38300	AT5G42146			
AT5G41810	AT5G41810	LCR57			
AT2G13040	AT2G13040	AT5G42325			
AT1G49440	AT1G49440	AT5G42330			
AT1G57870	ATSK42	AT5G42400			
AT5G09230	SRT2	AT5G42410			
AT4G02660	AT4G02660	ARC6			
AT3G02680	nbs1	AT5G42505			
AT4G38310	AT4G38310	AT5G42530			
AT2G24880	AT2G24880	XRN2			
AT5G62390	ATBAG7	AT5G42560			
AT2G19790	AT2G19790	AT5G42567			
AT3G61130	GAUT1	CYP71A16			
AT2G22620	AT2G22620	AT5G42610			
AT1G23840	AT1G23840	AT5G42635			
AT5G41800	AT5G41800	AT5G42645			
AT5G09225	AT5G09225	AT5G42680			
AT1G49450	AT1G49450	AT5G42730			
AT2G13050	AT2G13050	AT5G42740			
AT1G57860	AT1G57860	AT5G42760			
AT5G09220	AAP2	ATHB27			
AT4G16400	AT4G16400	PAF1			
AT4G02650	AT4G02650	AT5G42870			
AT3G02670	AT3G02670	COP8			
AT2G24870	AT2G24870	AT5G43065			
AT3G61120	AGL13	CYCA3;1			
AT4G38320	HHP5	AT5G43105			
AT2G22610	AT2G22610	AT5G43120			
AT1G23850	AT1G23850	AT5G43185			
AT5G27380	GSH2	AT5G43240			
AT2G22630	AGL17	AT5G43300			
AT3G06930	PRMT4B	PHT6			
AT2G44320	AT2G44320	PHT3			
AT3G61220	AT3G61220	PHT2			
AT1G33500	AT1G33500	AT5G43410			
AT3G45120	AT3G45120	AT5G43490			
AT2G15210	AT2G15210	AT5G43518			
AT1G53000	AT1G53000	AT5G43560			
AT5G41860	AT5G41860	AT5G43590			
AT4G02670	AtIDD12	ATSUC6			
AT5G41870	AT5G41870	AT5G43620			
AT5G27395	AT5G27395	AT5G43670			
AT2G22640	BRK1	AT5G43725			
AT3G04800	ATTIM23-3	AT5G43745			
AT5G27390	AT5G27390	AT5G43790			
AT2G17590	AT2G17590	ZLL			
AT3G06940	AT3G06940	AT5G43820			
AT2G44310	AT2G44310	ATCLH2			
AT3G61230	AT3G61230	AT5G43880			
AT3G45130	LAS1	MYA2			
AT1G33510	AT1G33510	ADH2			
AT1G53010	AT1G53010	AT5G43950			
AT2G15200	AT2G15200	AT5G43980			
AT4G02680	EOL1	AT5G44020			
AT4G36100	AT4G36100	AT5G44080			
AT2G22650	AT2G22650	AT5G44290			
AT3G04810	ATNEK2	AT5G44390			
AT4G36105	AT4G36105	PDF1.2c			
AT2G44300	AT2G44300	AT5G44440			
AT5G43980	PDLP1	DUR			
AT2G17580	AT2G17580	AT5G44565			
AT3G45140	LOX2	AT5G44574			
AT2G17570	AT2G17570	AT5G44575			
AT1G33520	MOS2	AT5G44582			
AT3G61200	AT3G61200	AT5G44630			
AT4G02690	AT4G02690	AT5G44680			
AT5G41840	AT5G41840	AT5G44740			
AT3G51710	AT3G51710	REV1			
AT5G66600	AT5G66600	AT5G44760			
AT5G09300	AT5G09300	CHR4			
AT3G06960	PDE320	AT5G44820			
AT2G22660	AT2G22660	AT5G44870			
AT3G04820	AT3G04820	AT5G44875			
AT3G61210	AT3G61210	AT5G44980			
AT5G43990	SUVR2	AT5G45000			
AT1G33530	AT1G33530	AT5G45095			
AT3G45150	TCP16	AT5G45160			
AT2G17560	Hmgb4	AT5G45190			
AT4G12190	AT4G12190	AT5G45275			
AT4G04800	AT4G04800	AT5G45280			
AT5G41850	AT5G41850	AT5G45290			
AT2G22668	MIR405A	AT5G45330			
AT5G09310	AT5G09310	AT5G45350			
AT3G51700	AT3G51700	AT5G45400			
AT2G22670	IAA8	AT5G45420			
AT4G36120	AT4G36120	AT5G45510			
AT2G44360	AT2G44360	AT5G45595			
AT3G04830	AT3G04830	AT5G45610			
AT1G18540	AT1G18540	AT-HSFA4C			
AT3G06970	AT3G06970	AT5G45720			
AT2G13110	AT2G13110	AtRABA1c			
AT2G15250	AT2G15250	AT5G45760			
AT4G04810	AT4G04810	MEE62			
AT2G13115	AT2G13115	APG7			
AT2G13116	AT2G13116	AT5G45950			
AT4G18600	WAVE5	AT5G46000			
AT2G13118	AT2G13118	AT5G46090			
AT4G36110	AT4G36110	AT5G46190			
AT2G22680	AT2G22680	AT5G46220			
AT3G06985	LCR44	AT5G46250			
AT3G04840	AT3G04840	KAS I			
AT2G44350	ATCS	WRKY8			
AT1G18530	AT1G18530	AT5G46510			
AT3G06980	AT3G06980	AT5G46600			
AT2G13100	AT2G13100	AT5G46665			
AT2G15240	AT2G15240	AT5G46720			
AT4G04820	AT4G04820	UBP21			
AT2G22690	AT2G22690	AGD8			
AT3G06995	AT3G06995	AT5G46790			
AT4G36140	AT4G36140	MSP2			
AT1G18520	TET11	AT5G46870			
AT1G47280	AT1G47280	HB-7			
AT3G06990	AT3G06990	AT5G46915			
AT2G44340	AT2G44340	AT5G46920			
AT3G04850	AT3G04850	LBA1			
AT5G41880	POLA3	AT5G47050			
AT2G15230	ATLIP1	AT5G47140			
AT1G47278	AT1G47278	AT5G47170			
AT3G45100	SETH2	RPS19			
AT5G53410	AT5G53410	AT5G47340			
AT1G55680	AT1G55680	AT5G47350			
AT4G04830	AT4G04830	HAT2			
AT3G04860	AT3G04860	AT5G47440			
AT2G44330	AT2G44330	AT5G47490			
AT4G36130	AT4G36130	AT5G47500			
AT2G24800	AT2G24800	AT5G47510			
AT3G02600	LPP3	AtRABA5a			
AT5G41890	AT5G41890	AT5G47530			
AT1G47270	AtTLP6	AT5G47540			
AT1G18510	TET16	AT5G47580			
AT5G53400	AT5G53400	AT5G47590			
AT1G55690	AT1G55690	AT5G47670			
AT2G15220	AT2G15220	AT5G47680			
AT3G45110	AT3G45110	AT5G47690			
AT4G04840	AT4G04840	AT5G47710			
AT4G12140	AT4G12140	AT5G47730			
AT2G17510	EMB2763	AT5G47750			
AT1G53080	AT1G53080	AT5G47815			
AT5G43920	AT5G43920	FRA1			
AT1G69430	AT1G69430	AT5G47850			
AT1G33580	AT1G33580	AT5G47870			
AT4G18640	MRH1	ERF1-1			
AT1G55660	AT1G55660	RBOHD			
AT1G47250	PAF2	AT5G47940			
AT5G66660	AT5G66660	CYP708A2			
AT5G39790	AT5G39790	AT5G48010			
AT3G51770	ETO1	AT5G48120			
AT2G29030	AT2G29030	PAT1			
AT5G55570	AT5G55570	AT5G48270			
AT5G53430	SDG29	AT5G48310			
AT4G36160	ANAC076	AT5G48335			
AT3G04870	zds	TGG3			
AT5G27300	AT5G27300	AT5G48385			
AT5G43935	FLS6	ATGLR1.2			
AT2G17500	AT2G17500	AT5G48430			
AT1G53090	SPA4	AT5G48470			
AT4G12130	AT4G12130	AT5G48490			
AT1G55675	AT1G55675	AT5G48500			
AT5G43930	AT5G43930	AT5G48520			
AT4G18630	AT4G18630	LCR1			
AT4G12135	AT4G12135	AT5G48545			
AT1G69420	AT1G69420	AT5G48550			
AT1G55670	PSAG	AT5G48620			
AT1G47240	NRAMP2	AT5G48680			
AT5G66658	AT5G66658	AT5G48720			
AT1G33590	AT1G33590	AT5G48740			
AT3G18535	AT3G18535	AT5G48770			
AT2G29040	AT2G29040	AT5G48830			
AT5G55565	AT5G55565	AT5G48835			
AT3G51760	AT3G51760	KAT5			
AT5G53420	AT5G53420	AT5G48890			
AT5G66650	AT5G66650	LCR12			
AT2G44390	AT2G44390	AT5G48920			
AT5G55560	AT5G55560	AT5G48940			
AT5G39785	AT5G39785	LCR46			
AT5G27310	AT5G27310	AT5G48960			
AT3G18530	AT3G18530	AT5G49110			
AT3G04880	DRT102	AT5G49120			
AT4G36150	AT4G36150	AT5G49130			
AT4G36190	AT4G36190	GEX2			
AT5G43900	MYA2	AT5G49215			
AT1G53060	AT1G53060	HRB1			
AT4G12120	SEC1B	AT5G49260			
AT2G29045	LCR62	AT5G49310			
AT1G69410	ELF5A-3	AT5G49320			
AT4G18620	AT4G18620	AtMYB111			
AT5G39770	AT5G39770	BXL1			
AT3G51790	Atg1	AT5G49390			
AT2G44380	AT2G44380	AT5G49420			
AT5G53450	ORG1	AT5G49430			
AT3G18524	Msh2	AT5G49440			
AT2G29050	ATRBL1	ACLB-2			
AT5G66680	DGL1	AT5G49465			
AT2G15280	AT2G15280	AT5G49500			
AT3G04890	AT3G04890	WRKY48			
AT3G18520	HDA15	AT5G49525			
AT4G36180	AT4G36180	AT5G49555			
AT5G55590	QRT1	AT5G49590			
AT4G18610	LSH9	AAP6			
AT1G69400	AT1G69400	AT5G49640			
AT1G55650	AT1G55650	AT5G49650			
AT1G53070	AT1G53070	AT5G49660			
AT5G43910	AT5G43910	AT5G49665			
AT4G12110	SMO1-1	AT5G49680			
AT2G15260	AT2G15260	AT5G49760			
AT4G12115	AT4G12115	AT5G49770			
AT2G29060	AT2G29060	AT5G49860			
AT5G55580	AT5G55580	AT5G49870			
AT5G66675	AT5G66675	CLC-C			
AT5G53440	AT5G53440	AT5G49900			
AT2G44370	AT2G44370	EMB1441			
AT2G15270	AT2G15270	AT5G49950			
AT3G51780	ATBAG4	ATPPOX			
AT5G27330	AT5G27330	AT5G49990			
AT5G66670	AT5G66670	AT5G50010			
AT3G18510	AT3G18510	AT5G50040			
AT4G36170	AT4G36170	AT5G50130			
AT1G35680	AT1G35680	AT5G50170			
AT4G18680	AT4G18680	AT5G50230			
AT3G51730	AT3G51730	AT5G50300			
AT3G45160	AT3G45160	ELO3			
AT1G53040	AT1G53040	AT5G50340			
AT1G33540	scpl18	AT5G50350			
AT2G17550	AT2G17550	AT5G50360			
AT4G12180	AT4G12180	CPI1			
AT3G18590	AT3G18590	ATEXO70F1			
AT1G55620	CLC-F	ATPAP27			
AT5G43960	AT5G43960	UBC33			
AT3G16440	ATMLP-300B	MEMB12			
AT5G27345	AT5G27345	AT5G50450			
AT5G53470	ACBP1	AT5G50700			
AT5G27340	AT5G27340	ATHVA22E			
AT5G66620	DAR6	AT5G50800			
AT2G29070	AT2G29070	AT5G50805			
AT1G47200	WPP2	AT5G50850			
AT1G33550	AT1G33550	AT5G50860			
AT5G66610	DAR7	AT5G50950			
AT1G35690	AT1G35690	AT5G50960			
AT4G18670	AT4G18670	RHD2			
AT3G51720	AT3G51720	AT5G51080			
AT3G45170	AT3G45170	FSD2			
AT3G18580	AT3G18580	AT5G51200			
AT1G55630	AT1G55630	AT5G51260			
AT4G12170	AT4G12170	AT5G51370			
AT1G53050	AT1G53050	RIN3			
AT2G17540	AT2G17540	ATTPPA			
AT4G36195	AT4G36195	AT5G51490			
AT5G43970	TOM22-V	AT5G51560			
AT3G16430	JAL31	AT5G51630			
AT3G18570	AT3G18570	AT5G51660			
AT4G36197	AT4G36197	PBS2			
AT3G06900	U4.2	KEA5			
AT5G53460	GLT1	AT5G51720			
AT5G27350	sfp1	AT5G51730			
AT2G29080	FTSH3	AT5G51750			
AT4G18660	AT4G18660	AT5G51780			
AT1G33560	ADR1	PGM			
AT1G20500	AT1G20500	AT5G51845			
AT1G53020	UBC26	AT5G51860			
AT1G55600	WRKY10	AT5G51880			
AT2G17530	AT2G17530	AT5G51890			
AT3G45180	AT3G45180	AT5G51920			
AT4G12160	AT4G12160	AT5G51930			
AT3G06910	ULP1A	AT5G51940			
AT3G18560	AT3G18560	AT5G51980			
AT2G29090	CYP707A2	AT5G52050			
AT5G27360	SFP2	AT5G52070			
AT5G66640	DAR3	ATPP2-A14			
AT5G53490	AT5G53490	AT5G52280			
AT3G51750	AT3G51750	AT5G52290			
AT3G51740	IMK2	COR78			
AT2G17525	AT2G17525	CYP96A4			
AT1G53035	AT1G53035	AT5G52330			
AT4G18650	AT4G18650	AT5G52360			
AT5G53487	AT5G53487	AT5G52420			
AT1G33570	AT1G33570	AT5G52510			
AT1G53030	AT1G53030	OVA6			
AT5G43950	AT5G43950	BETA-OHASE 2			
AT4G12150	AT4G12150	AtMYB82			
AT3G45190	AT3G45190	AT5G52660			
AT2G17520	IRE1A	AT5G52730			
AT1G62490	AT1G62490	AT5G52740			
AT1G55610	BRL1	AT5G52800			
AT3G18550	BRC1	WRKY27			
AT3G06920	AT3G06920	AT5G52882			
AT3G16410	nsP4	AT5G52900			
AT5G53486	AT5G53486	AT5G52930			
AT5G66630	DAR5	AT5G53020			
AT5G27370	AT5G27370	AT5G53110			
AT3G16415	AT3G16415	AT5G53140			
AT5G53480	AT5G53480	AT5G53180			
AT5G62230	ERL1	AT5G53210			
AT3G16210	AT3G16210	UBC10			
AT4G38230	CPK26	AT5G53310			
AT5G53280	PDV1	AT5G53420			
AT1G69490	NAP	GLT1			
AT1G69485	AT1G69485	AT5G53486			
AT5G55507	AT5G55507	ATOPT8			
AT4G18690	AT4G18690	AT5G53670			
AT1G62330	AT1G62330	AT5G53700			
AT1G69480	AT1G69480	AT5G53775			
AT4G16550	AT4G16550	AT5G53800			
AT1G35670	ATCDPK2	AT5G53830			
AT1G20650	AT1G20650	AT5G53850			
AT5G62240	AT5G62240	AT5G53870			
AT3G16220	AT3G16220	AT5G53880			
AT4G38240	CGL1	AT5G53910			
AT5G53290	CRF3	AT5G53940			
AT3G02590	AT3G02590	AT5G54000			
AT5G55510	AT5G55510	AT5G54010			
AT4G16560	AT4G16560	AT5G54020			
AT1G35660	AT1G35660	AT5G54062			
AT1G62340	ALE1	AT5G54145			
AT4G16563	AT4G16563	AT5G54150			
AT1G35663	AT1G35663	AT5G54200			
AT4G16566	AT4G16566	AT5G54210			
AT1G57943	ATPUP17	ATCNGC4			
AT3G16230	AT3G16230	AT5G54300			
AT1G23980	AT1G23980	AGD5			
AT4G38210	ATEXPA20	AT5G54350			
AT3G02580	STE1	AT5G54365			
AT5G53260	AT5G53260	AT5G54380			
AT1G35650	AT1G35650	AT5G54400			
AT1G62350	AT1G62350	AT5G54480			
AT4G16570	prmt7	DFL1			
AT1G62355	MIR413	AT5G54520			
AT1G20630	cat1	ANK			
AT5G62210	AT5G62210	ATK3			
AT1G55710	AT1G55710	AT5G54710			
AT4G38220	AT4G38220	AT5G54780			
AT1G23990	AT1G23990	AT5G54830			
AT3G16240	DELTA-TIP	AT5G54840			
AT3G02570	MEE31	FIP2			
AT5G62220	AT5G62220	MYB120			
AT4G38225	AT4G38225	AT5G55050			
AT5G53270	AT5G53270	AT5G55100			
AT1G49310	AT1G49310	CNX5			
AT1G62360	stm	AT5G55180			
AT1G35640	AT1G35640	RAN3			
AT4G16580	AT4G16580	IAMT1			
AT4G14200	AT4G14200	FTSZ1-1			
AT1G35645	AT1G35645	AT5G55290			
AT1G35647	AT1G35647	TOP1BETA			
AT1G20640	AT1G20640	AT5G55320			
AT1G55700	AT1G55700	AT5G55350			
AT2G29140	APUM3	AT5G55380			
AT3G61090	AT3G61090	EDM2			
AT4G38270	GAUT3	AT5G55460			
AT5G39600	AT5G39600	AT5G55560			
AT3G16250	NDF4	AT5G55570			
AT1G20693	HMGB2	AT5G55620			
AT1G35630	AT1G35630	KCO1			
AT1G20696	HMGB3	AT5G55660			
AT4G38280	AT4G38280	AT5G55740			
AT1G69440	AGO7	AT5G55860			
AT4G14210	PDS3	AT5G55880			
AT4G16590	ATCSLA01	AT5G55910			
AT1G20690	AT1G20690	AT5G55920			
AT2G29130	LAC2	HSP81-3			
AT1G62305	AT1G62305	AT5G56050			
AT5G55550	AT5G55550	AT5G56080			
AT3G61080	AT3G61080	AT5G56130			
AT3G16260	TRZ4	AT5G56160			
AT1G57906	AT1G57906	AT5G56240			
AT1G35620	ATPDIL5-2	WRKY2			
AT3G16270	AT3G16270	PEX5			
AT4G38290	AT4G38290	GAMT2			
AT4G14220	RHF1A	AT5G56340			
AT5G62200	AT5G62200	AT5G56365			
AT1G35625	AT1G35625	AT5G56460			
AT1G62300	WRKY6	AT5G56500			
AT1G69450	AT1G69450	AT5G56520			
AT2G29120	ATGLR2.7	AT5G56560			
AT4G14225	AT4G14225	ANAC099			
AT5G33806	AT5G33806	AT5G56670			
AT5G55520	AT5G55520	EMB2755			
AT5G66690	UGT72E2	AT5G56720			
AT5G39620	AtRABG1	AT5G56740			
AT1G35617	AT1G35617	AT5G56800			
AT1G35614	AT1G35614	GNC			
AT2G19600	ATKEA4	AT5G56940			
AT1G35612	AT1G35612	CKX3			
AT4G14230	AT4G14230	AT5G56975			
AT1G35610	AT1G35610	AT5G56980			
AT1G20670	AT1G20670	LUT2			
AT3G16280	AT3G16280	AT5G57040			
AT2G29110	ATGLR2.8	ABI2			
AT1G33390	AT1G33390	AT5G57123			
AT1G69460	AT1G69460	AT5G57126			
AT1G62310	AT1G62310	AT5G57130			
AT5G55530	AT5G55530	ATLIG4			
AT1G71880	Suc1	CIA2			
AT3G18500	AT3G18500	AT5G57200			
AT5G39635	MIR169C	AT5G57230			
AT4G38260	AT4G38260	AT5G57320			
AT5G39630	AT5G39630	AT5G57330			
AT4G14240	AT4G14240	AT5G57340			
AT3G16290	EMB2083	VIN3			
AT1G35600	AT1G35600	AIL5			
AT1G33380	AT1G33380	AT5G57410			
AT1G20680	AT1G20680	AT5G57490			
AT2G29100	ATGLR2.9	AT5G57530			
AT1G69470	AT1G69470	XTR3			
AT1G62320	AT1G62320	AT5G57567			
AT2G13120	AT2G13120	BIO1			
AT4G02740	AT4G02740	AT5G57610			
AT2G13126	AT2G13126	AT5G57685			
AT2G13125	AT2G13125	AT5G57710			
AT2G13128	AT2G13128	XBAT32			
AT4G14250	AT4G14250	AT5G57785			
AT2G19620	AT2G19620	AT5G57880			
AT3G61050	NTMC2T4	AT5G57910			
AT2G24960	AT2G24960	APO2			
AT1G23920	AT1G23920	UBP23			
AT1G18430	AT1G18430	AT5G58000			
AT3G02520	GRF7	CPL4			
AT1G49370	AT1G49370	AT5G58010			
AT1G18450	ATARP4	AT5G58030			
AT4G04990	AT4G04990	YKT61			
AT1G23935	AT1G23935	AT5G58110			
AT2G13130	AT2G13130	PHOT2			
AT3G02515	SADHU6-1	AT5G58150			
AT2G19630	AT2G19630	MSI1			
AT4G14260	AT4G14260	WNK4			
AT4G02733	AT4G02733	ATOFP3			
AT4G02730	AT4G02730	AT5G58370			
AT3G61040	CYP76C7	AT5G58400			
AT2G24950	AT2G24950	AT5G58410			
AT3G02510	AT3G02510	AT5G58450			
AT1G18440	AT1G18440	AT5G58470			
AT1G49380	AT1G49380	AT5G58510			
AT1G23930	AT1G23930	AT5G58520			
AT2G13142	AT2G13142	AT5G58530			
AT2G13143	AT2G13143	EOL2			
AT4G04980	AT4G04980	AT5G58570			
AT2G13140	AT2G13140	AT5G58575			
AT4G14276	AT4G14276	ATL63			
AT2G24945	AT2G24945	AT5G58595			
AT1G18460	AT1G18460	ATPLC1			
AT4G02720	AT4G02720	AT5G58680			
AT4G14272	AT4G14272	AT5G58770			
AT4G14270	AT4G14270	AT5G58784			
AT2G13145	AT2G13145	AT5G58800			
AT2G19640	ASHR2	AT5G58810			
AT1G45100	AT1G45100	AT5G58840			
AT4G04985	AT4G04985	MYB119			
AT5G62290	AT5G62290	CYP86A1			
AT4G02725	AT4G02725	FTSH9			
AT1G49390	AT1G49390	AT5G58950			
AT3G61070	PEX11E	AT5G59000			
AT3G02500	AT3G02500	AT5G59010			
AT2G24940	AtMAPR2	AT5G59020			
AT2G13150	AT2G13150	COPT1			
AT1G18470	AT1G18470	AT5G59050			
AT4G02710	AT4G02710	AT5G59080			
AT1G45110	AT1G45110	AT5G59090			
AT2G19650	AT2G19650	AT5G59100			
AT4G16500	AT4G16500	AT5G59105			
AT4G14280	AT4G14280	AT5G59120			
AT4G02715	AT4G02715	TOPP2			
AT3G61060	AtPP2-A13	AT5G59190			
AT2G24930	AT2G24930	AT5G59210			
AT1G23910	AT1G23910	AT5G59230			
AT4G16510	AT4G16510	AT5G59330			
AT2G19660	AT2G19660	AT5G59350			
AT4G14290	AT4G14290	AT5G59360			
AT4G16515	AT4G16515	AT5G59385			
AT1G18480	AT1G18480	AT5G59450			
AT2G13160	AT2G13160	AT5G59500			
AT1G49320	AT1G49320	DVL18			
AT1G57990	ATPUP18	AT5G59640			
AT4G02780	GA1	AT5G59660			
AT1G23960	AT1G23960	ATEXO70H7			
AT2G22740	SUVH6	AT5G59740			
AT3G61010	AT3G61010	AT5G59750			
AT2G19670	PRMT1A	AT5G59770			
AT5G62270	AT5G62270	MYB59			
AT4G02770	PSAD-1	AT5G59830			
AT4G16520	ATG8F	AT5G59840			
AT1G49330	AT1G49330	ADF4			
AT2G13170	AT2G13170	AT5G59930			
AT1G57980	AT1G57980	AT5G59960			
AT1G18490	AT1G18490	AT5G59990			
AT2G13175	AT2G13175	NRPC1			
AT1G23970	AT1G23970	APUM18			
AT2G22730	AT2G22730	AT5G60150			
AT3G02555	AT3G02555	AT5G60170			
AT2G13180	AT2G13180	AT5G60200			
AT1G18485	AT1G18485	AT5G60270			
AT3G02550	LBD41	AT5G60470			
AT4G38200	AT4G38200	AT5G60560			
AT5G62280	AT5G62280	GcpE			
AT2G19680	AT2G19680	AT5G60700			
AT2G24990	AT2G24990	AT5G60740			
AT3G61035	AT3G61035	AT5G60760			
AT4G02760	AT4G02760	ATGCN1			
AT4G16530	AT4G16530	AT5G60800			
AT5G41710	AT5G41710	ATR1			
AT3G02540	RAD23-3	AT5G60970			
AT2G13190	AT2G13190	ECT3			
AT2G22720	AT2G22720	GR-RBP3			
AT1G23940	AT1G23940	HDA18			
AT2G24980	AT2G24980	AT5G61140			
AT2G19690	PLA2-BETA	VIP4			
AT5G62250	MAP65-9	AT5G61270			
AT3G61030	AT3G61030	AT5G61300			
AT3G61028	AT3G61028	AT5G61310			
AT4G02750	AT4G02750	AT5G61350			
AT4G16540	AT4G16540	AT5G61470			
AT5G41700	UBC8	AT5G61490			
AT2G15410	AT2G15410	AT5G61550			
AT1G49350	AT1G49350	AT5G61570			
AT1G49360	AT1G49360	AT5G61670			
AT3G02530	AT3G02530	AT5G61680			
AT1G23950	AT1G23950	ATATH14			
AT2G22710	AT2G22710	PPAN			
AT2G24970	AT2G24970	AT5G61790			
AT5G33898	AT5G33898	AT5G61800			
AT5G62260	AT5G62260	GUT1			
AT3G61020	AT3G61020	AT5G61950			
AT3G18485	ILR2	ARF2			
AT2G22770	NAI1	AT-HSFB2A			
AT5G27280	AT5G27280	AT5G62110			
AT5G41720	AT5G41720	AT5G62140			
AT5G66720	AT5G66720	MIR399C			
AT1G53100	AT1G53100	AT5G62210			
AT2G15310	ATARFB1A	ERL1			
AT5G27290	AT5G27290	AT5G62240			
AT2G17450	RHA3A	AT5G62250			
AT1G33400	AT1G33400	AT5G62260			
AT4G12080	AT4G12080	AT5G62270			
AT1G45050	ATUBC2-1	AT5G62280			
AT3G45020	AT3G45020	AT5G62290			
AT3G18490	AT3G18490	IRE			
AT1G71900	AT1G71900	AT5G62350			
AT4G04910	Nsf	VND6			
AT4G04925	AT4G04925	ATBAG7			
AT2G22780	PMDH1	ATEB1B			
AT3G04700	AT3G04700	ALDH12A1			
AT5G41730	AT5G41730	AT5G62600			
AT1G53110	AT1G53110	AT5G62620			
AT2G15300	AT2G15300	AT5G62680			
AT5G66710	AT5G66710	TUB2			
AT4G12070	AT4G12070	AT5G62760			
AT1G45040	AT1G45040	AT5G62780			
AT2G17440	AT2G17440	DXR			
AT3G18480	AtCASP	ARAC10			
AT1G71910	AT1G71910	AT5G62980			
AT3G45030	AT3G45030	EMB2759			
AT4G04920	SFR6	AT5G63065			
AT2G17442	AT2G17442	AT5G63087			
AT2G17480	MLO8	LOB			
AT1G45080	AT1G45080	AT5G63120			
AT2G44200	AT2G44200	AT5G63130			
AT3G61100	AT3G61100	AT5G63220			
AT5G27260	AT5G27260	AT5G63225			
AT2G22750	AT2G22750	AT5G63250			
AT3G45000	VPS24.2	AT5G63260			
AT5G66700	HB53	AT5G63300			
AT1G53120	AT1G53120	NDPK2			
AT2G15330	AT2G15330	AT5G63380			
AT5G41740	AT5G41740	AT5G63390			
AT4G02790	AT4G02790	AT5G63410			
AT3G61105	AT3G61105	EMB2746			
AT1G45070	AT1G45070	AT5G63440			
AT2G17470	AT2G17470	AT5G63540			
AT3G61110	ARS27A	AT5G63550			
AT2G22760	AT2G22760	AT5G63560			
AT5G27270	EMB976	AT5G63580			
AT2G15320	AT2G15320	HEN3			
AT5G41755	AT5G41755	AT5G63620			
AT3G51800	Atg2	AT5G63640			
AT5G41750	AT5G41750	SNRK2-5			
AT2G15327	AT2G15327	LCR74			
AT4G04900	RIC10	AT5G63710			
AT3G45010	scpl48	MIR166			
AT3G61118	AT3G61118	AT5G63740			
AT1G45063	AT1G45063	BGAL6			
AT4G12090	AT4G12090	AAP4			
AT2G15325	AT2G15325	UVR8			
AT1G53130	gri	AT5G63930			
AT2G17460	AT2G17460	AT5G63940			
AT3G04735	RALFL21	AT5G63990			
AT2G24910	AT2G24910	SAL2			
AT1G18400	BEE1	AT5G64010			
AT3G04730	IAA16	AT5G64020			
AT5G41760	AT5G41760	ANAC103			
AT2G44220	AT2G44220	AT5G64070			
AT4G36020	CSDP1	AT5G64100			
AT4G04950	AT4G04950	AT5G64120			
AT4G18700	CIPK12	AT5G64190			
AT1G45010	AT1G45010	AT5G64220			
AT4G04955	ATALN	AT5G64260			
AT2G15350	fut10	ATGCH			
AT1G45015	AT1G45015	AT5G64320			
AT5G41765	AT5G41765	SAC51			
AT2G24915	AT2G24915	BETA-UP			
AT2G24920	AT2G24920	AT5G64380			
AT5G41770	AT5G41770	AT5G64430			
AT3G04740	SWP	AT5G64500			
AT2G44210	AT2G44210	AT5G64510			
AT4G36010	AT4G36010	XRCC2			
AT2G17490	AT2G17490	XYL4			
AT2G15345	AT2G15345	AT5G64580			
AT4G04960	AT4G04960	AT5G64640			
AT1G45000	AT1G45000	AT5G64660			
AT2G13200	AT2G13200	AT5G64690			
AT2G15340	AT2G15340	AT5G64700			
AT2G15380	AT2G15380	AT5G64730			
AT5G41780	AT5G41780	AT5G64735			
AT3G04710	AT3G04710	ABR1			
AT2G44240	AT2G44240	CLE21			
AT2G22795	AT2G22795	AT5G64813			
AT1G18420	AT1G18420	AT5G64816			
AT4G36000	AT4G36000	AT5G64855			
AT2G22790	AT2G22790	CDKC;2			
AT4G18725	AT4G18725	AT5G65040			
AT4G04930	DES-1-LIKE	AGL31			
AT1G45030	AT1G45030	MAF3			
AT4G18720	AT4G18720	MAF4			
AT3G04717	AT3G04717	AT5G65120			
AT3G04715	AT3G04715	AT5G65160			
AT1G45035	AT1G45035	AT5G65180			
AT2G13230	AT2G13230	AT5G65207			
AT2G15370	FUT5	AT5G65210			
AT2G44230	AT2G44230	AtMYB53			
AT5G41790	CIP1	AtRABA4a			
AT3G04720	PR4	AT5G65305			
AT1G18410	AT1G18410	ATHB5			
AT2G24900	AT2G24900	AT5G65320			
AT1G18415	AT1G18415	AT5G65330			
AT1G45020	AT1G45020	AT5G65350			
AT4G18710	Bin2	CYCD4;1			
AT4G04940	AT4G04940	AT5G65440			
AT2G15360	AT2G15360	AT5G65460			
AT2G29165	AT2G29165	AT5G65470			
AT1G33480	AT1G33480	AT5G65480			
AT4G12000	AT4G12000	AT5G65490			
AT4G12005	AT4G12005	AT5G65580			
AT4G18740	AT4G18740	BHLH093			
AT1G69530	ATEXPA1	AT5G65660			
AT1G55760	AT1G55760	AT5G65685			
AT1G53180	AT1G53180	BAM1			
AT1G71980	AT1G71980	HSL2			
AT3G04770	RPSAb	AT5G65730			
AT5G27200	acp5	AT5G65810			
AT3G18400	anac058	AT5G65900			
AT4G36060	AT4G36060	AT5G65910			
AT5G53330	AT5G53330	AT5G65925			
AT2G29170	AT2G29170	ZWI			
AT5G55470	ATNHX3	CHY1			
AT5G39650	AT5G39650	AT5G65950			
AT2G44260	AT2G44260	MLO10			
AT1G33490	AT1G33490	AT5G65980			
AT1G55770	AT1G55770	AT5G66000			
AT4G18730	RPL16B	ATSAC1B			
AT1G69523	AT1G69523	ATGRIP			
AT1G69526	AT1G69526	STR16			
AT1G53190	AT1G53190	AT5G66050			
AT1G71990	fut13	AT5G66070			
AT4G36050	AT4G36050	AT5G66120			
AT2G44255	AT2G44255	ATRAD17			
AT3G04780	AT3G04780	PAD2			
AT5G39645	AT5G39645	AT5G66150			
AT4G36052	AT4G36052	JR700			
AT5G55460	AT5G55460	AT5G66230			
AT5G39640	AT5G39640	AT5G66290			
AT2G29180	AT2G29180	AT5G66310			
AT5G53320	AT5G53320	SHI			
AT2G15390	FUT4	AT5G66410			
AT5G66790	AT5G66790	AT5G66420			
AT2G44250	AT2G44250	AT5G66440			
AT5G27210	AT5G27210	AT5G66490			
AT4G18760	AtRLP51	AT5G66500			
AT1G33460	AT1G33460	AT5G66530			
AT1G69550	AT1G69550	AT5G66540			
AT1G55780	AT1G55780	AT5G66590			
AT4G12020	WRKY19	AT5G66658			
AT3G45080	AT3G45080	AT5G66675			
AT1G71960	AT1G71960	AT5G66690			
AT4G38190	ATCSLD4	AT5G66730			
AT3G45090	AT3G45090	AT5G66740			
AT4G36040	AT4G36040	AT5G66817			
AT3G18420	AT3G18420	MAPKKK5			
AT3G04750	AT3G04750	ASL1			
AT2G29150	AT2G29150	AT5G66930			
AT5G66780	AT5G66780	AT5G66950			
AT3G51890	AT3G51890	AT5G67010			
AT2G44280	AT2G44280	ABA1			
AT5G39670	AT5G39670	AT5G67040			
AT5G55450	AT5G55450	ALC			
AT5G53310	AT5G53310	AT5G67130			
AT1G55790	AT1G55790	AT5G67160			
AT1G69540	AGL94	AT5G67170			
AT5G53300	UBC10	AT5G67180			
AT1G33470	AT1G33470	AT5G67190			
AT4G18750	DOT4	AT5G67230			
AT4G12010	AT4G12010	AT5G67240			
AT3G45093	AT3G45093	CYCD3;2			
AT3G45095	AT3G45095	ATEB1C			
AT1G69545	AT1G69545	AT5G67290			
AT4G38180	FRS5	AtMYB44			
AT1G47128	RD21	AT5G67340			
AT1G33475	AT1G33475	AT5G67350			
AT4G36030	ARO3	AT5G67370			
AT3G04760	AT3G04760	AT5G67390			
AT3G18410	AT3G18410	AT5G67400			
AT1G71970	AT1G71970	AT5G67410			
AT3G51880	HMGB1	AT5G67411			
AT3G04765	MIR167C	LBD37			
AT5G66770	AT5G66770	AT5G67430			
AT2G29160	AT2G29160	AZF1			
AT5G39660	CDF2	AT5G67470			
AT5G55440	AT5G55440	AT5G67520			
AT2G44270	AT2G44270	AT5G67540			
AT1G53140	AT1G53140	ATARLA1D			
AT1G55720	ATCAX6				
AT1G62380	ACO2				
AT3G45060	ATNRT2.6				
AT4G12040	AT4G12040				
AT2G17410	AT2G17410				
AT1G35580	CINV1				
AT1G33440	AT1G33440				
AT5G66760	SDH1-1				
AT3G51870	AT3G51870				
AT5G53370	PMEPCRF				
AT5G39690	ANAC093				
AT5G27240	AT5G27240				
AT3G16300	AT3G16300				
AT3G18440	AtALMT9				
AT1G55730	ATCAX5				
AT3G45070	AT3G45070				
AT1G71950	AT1G71950				
AT1G62370	AT1G62370				
AT4G12030	AT4G12030				
AT4G18770	MYB98				
AT1G33450	AT1G33450				
AT1G35590	AT1G35590				
AT5G66755	AT5G66755				
AT2G44290	AT2G44290				
AT5G27250	AT5G27250				
AT5G39680	EMB2744				
AT3G51860	CAX3				
AT3G18430	AT3G18430				
AT1G45090	AT1G45090				
AT4G36090	AT4G36090				
AT1G69510	AT1G69510				
AT4G12060	AT4G12060				
AT1G33420	AT1G33420				
AT1G53160	SPL4				
AT1G53163	AT1G53163				
AT3G18470	AT3G18470				
AT1G71920	AT1G71920				
AT1G55740	AtSIP1				
AT1G20600	AT1G20600				
AT3G45040	AT3G45040				
AT1G53165	ATMAP4K_ALPHA1				
AT1G35560	AT1G35560				
AT4G12065	AT4G12065				
AT3G51850	CPK13				
AT5G27220	AT5G27220				
AT5G53350	clpX				
AT5G66740	AT5G66740				
AT2G29190	APUM2				
AT3G18460	AT3G18460				
AT5G55490	GEX1				
AT3G16320	CDC27a				
AT2G17420	ntrA				
AT4G12050	AT4G12050				
AT1G62390	AT1G62390				
AT3G45050	AT3G45050				
AT1G71930	VND7				
AT4G36080	AT4G36080				
AT1G33430	AT1G33430				
AT1G69500	AT1G69500				
AT1G55750	AT1G55750				
AT1G35570	AT1G35570				
AT3G51840	ACX4				
AT4G18790	NRAMP5				
AT5G27230	AT5G27230				
AT5G53340	AT5G53340				
AT5G66730	AT5G66730				
AT3G16310	AT3G16310				
AT5G55480	SVL1				
AT3G18450	AT3G18450				
AT4G36070	CPK18				
AT2G35660	CTF2A				
AT3G63095	AT3G63095				
AT2G40113	AT2G40113				
AT2G19090	AT2G19090				
AT3G63090	AT3G63090				
AT2G40110	AT2G40110				
AT3G51640	AT3G51640				
AT5G56530	AT5G56530				
AT3G53780	ATRBL4				
AT4G13985	FBD1				
AT1G32380	AT1G32380				
AT2G40116	AT2G40116				
AT1G68450	AT1G68450				
AT4G13980	AT-HSFA5				
AT3G24740	AT3G24740				
AT1G44810	AT1G44810				
AT1G27150	AT1G27150				
AT1G32385	AT1G32385				
AT5G62850	AtVEX1				
AT2G35670	FIS2				
AT5G56540	AGP14				
AT2G40120	AT2G40120				
AT3G51650	AT3G51650				
AT3G63080	ATGPX5				
AT3G53790	TRFL4				
AT1G68460	ATIPT1				
AT1G44820	AT1G44820				
AT1G27160	AT1G27160				
AT3G09890	AT3G09890				
AT1G32370	TOM2B				
AT3G24730	AT3G24730				
AT4G13990	AT4G13990				
AT5G62860	AT5G62860				
AT1G32375	AT1G32375				
AT2G19070	SHT				
AT2G35680	AT2G35680				
AT3G63070	AT3G63070				
AT4G13965	AT4G13965				
AT4G13968	AT4G13968				
AT3G51660	AT3G51660				
AT5G56550	OXS3				
AT2G44490	PEN2				
AT1G68430	AT1G68430				
AT4G13960	AT4G13960				
AT1G27170	AT1G27170				
AT2G30600	AT2G30600				
AT2G35690	ACX5				
AT2G19080	AT2G19080				
AT5G62880	ARAC10				
AT3G51670	AT3G51670				
AT3G63060	EDL3				
AT3G24715	AT3G24715				
AT2G40100	LHCB4.3				
AT5G56560	AT5G56560				
AT4G13970	AT4G13970				
AT1G44800	AT1G44800				
AT1G68440	AT1G68440				
AT1G32390	AT1G32390				
AT3G24710	AT3G24710				
AT1G27180	AT1G27180				
AT5G56570	AT5G56570				
AT3G53740	AT3G53740				
AT2G40150	AT2G40150				
AT3G63050	AT3G63050				
AT2G47910	CRR6				
AT2G30620	AT2G30620				
AT1G68410	AT1G68410				
AT5G62810	Pex14				
AT1G27190	AT1G27190				
AT3G51600	LTP5				
AT3G24700	AT3G24700				
AT1G32340	NHL8				
AT3G53750	acT3				
AT5G58003	CPL4				
AT2G47900	AtTLP3				
AT3G63040	AT3G63040				
AT2G40160	AT2G40160				
AT5G58000	AT5G58000				
AT5G58005	AT5G58005				
AT1G32330	ATHSFA1D				
AT1G32337	AT1G32337				
AT5G62820	AT5G62820				
AT2G30615	AT2G30615				
AT3G51610	AT3G51610				
AT1G68420	AT1G68420				
AT2G40130	AT2G40130				
AT5G58010	AT5G58010				
AT3G53760	AT3G53760				
AT4G37900	AT4G37900				
AT5G56590	AT5G56590				
AT2G30640	AT2G30640				
AT3G63030	MBD4				
AT5G62830	AT5G62830				
AT1G32360	AT1G32360				
AT1G66170	mmd1				
AT3G51620	AT3G51620				
AT3G53770	AT3G53770				
AT2G40140	CZF1				
AT5G58020	AT5G58020				
AT4G37910	mtHsc70-1				
AT1G66190	AT1G66190				
AT2G30630	AT2G30630				
AT3G63020	AT3G63020				
AT1G68400	AT1G68400				
AT5G62840	AT5G62840				
AT1G66180	AT1G66180				
AT1G32350	AOX1D				
AT3G53775	AT3G53775				
AT3G51630	WNK5				
AT4G37925	NDH-M				
AT1G21280	AT1G21280				
AT1G32300	AT1G32300				
AT2G19000	AT2G19000				
AT2G44430	AT2G44430				
AT2G19010	AT2G19010				
AT2G30660	AT2G30660				
AT3G19100	AT3G19100				
AT5G28700	AT5G28700				
AT4G21130	EMB2271				
AT4G37920	AT4G37920				
AT3G09810	AT3G09810				
AT5G23110	AT5G23110				
AT4G13900	AtRLP49				
AT1G21290	AT1G21290				
AT3G63006	AT3G63006				
AT2G12100	AT2G12100				
AT3G09800	AT3G09800				
AT2G44440	AT2G44440				
AT2G19020	RALFL10				
AT3G63000	NPL41				
AT3G63003	AT3G63003				
AT2G30650	AT2G30650				
AT4G21120	AAT1				
AT4G37930	SHM1				
AT5G23100	AT5G23100				
AT2G35605	AT2G35605				
AT1G32320	ATMKK10				
AT2G30680	AT2G30680				
AT2G44410	AT2G44410				
AT4G37940	AGL21				
AT5G23130	AT5G23130				
AT3G09830	AT3G09830				
AT2G35600	BRXL1				
AT4G21110	AT4G21110				
AT1G58590	AT1G58590				
AT2G35615	AT2G35615				
AT4G21105	AT4G21105				
AT5G62800	AT5G62800				
AT1G32310	AT1G32310				
AT2G30670	AT2G30670				
AT2G44420	AT2G44420				
AT2G35610	AT2G35610				
AT5G23120	HCF136				
AT4G21100	DDB1B				
AT4G37950	AT4G37950				
AT2G35612	AT2G35612				
AT2G19045	RALFL13				
AT2G12130	AT2G12130				
AT3G09850	AT3G09850				
AT2G44470	BGLU29				
AT3G02700	AT3G02700				
AT2G35620	FEI2				
AT5G23155	AT5G23155				
AT5G28740	AT5G28740				
AT5G23150	HUA2				
AT4G21170	AT4G21170				
AT5G44300	AT5G44300				
AT2G19050	AT2G19050				
AT3G19160	ATIPT8				
AT4G13950	RALFL31				
AT2G12140	AT2G12140				
AT2G35637	AT2G35637				
AT2G35635	UBQ7				
AT4G37970	CAD6				
AT4G13955	AT4G13955				
AT3G09840	cdc48				
AT2G44480	BGLU17				
AT2G35630	MOR1				
AT5G28730	AT5G28730				
AT2G30690	AT2G30690				
AT4G21160	ZAC				
AT2G19060	AT2G19060				
AT2G30695	AT2G30695				
AT2G42220	AT2G42220				
AT3G19130	ATRBP47B				
AT4G33700	AT4G33700				
AT4G13920	AtRLP50				
AT1G58561	AT1G58561				
AT2G12110	AT2G12110				
AT3G02720	AT3G02720				
AT2G44450	BGLU15				
AT3G09870	AT3G09870				
AT4G21150	HAP6				
AT3G19120	AT3G19120				
AT5G23170	AT5G23170				
AT4G37980	ELI3-1				
AT2G19030	RALFL11				
AT5G28720	AT5G28720				
AT4G33710	AT4G33710				
AT5G28715	AT5G28715				
AT3G19140	AT3G19140				
AT2G12120	AT2G12120				
AT3G02715	AT3G02715				
AT4G13930	SHM4				
AT2G44460	BGLU28				
AT3G02710	AT3G02710				
AT3G09860	AT3G09860				
AT4G21140	AT4G21140				
AT5G28712	AT5G28712				
AT2G35650	ATCSLA07				
AT2G42200	SPL9				
AT5G28710	AT5G28710				
AT2G19040	RALFL12				
AT4G37990	ELI3-2				
AT5G23160	AT5G23160				
AT4G39780	AT4G39780				
AT4G33610	AT4G33610				
AT5G23180	AT5G23180				
AT5G16300	AT5G16300				
AT5G28773	AT5G28773				
AT5G28776	AT5G28776				
AT5G28770	BZO2H3				
AT4G18090	AT4G18090				
AT2G42260	UVI4				
AT2G12060	AT2G12060				
AT2G12066	AT2G12066				
AT1G66200	ATGSR2				
AT1G21330	AT1G21330				
AT2G05320	AT2G05320				
AT5G23190	CYP86B1				
AT4G39790	AT4G39790				
AT4G39795	AT4G39795				
AT5G44220	AT5G44220				
AT5G28785	AT5G28785				
AT5G28780	AT5G28780				
AT3G02740	AT3G02740				
AT2G42250	CYP712A1				
AT4G18080	AT4G18080				
AT2G12050	AT2G12050				
AT2G05335	SCRL15				
AT3G19190	AT3G19190				
AT2G05330	AT2G05330				
AT1G21320	AT1G21320				
AT1G21323	AT1G21323				
AT4G33600	AT4G33600				
AT4G01630	ATEXPA17				
AT2G06500	AT2G06500				
AT1G21326	AT1G21326				
AT2G42247	AT2G42247				
AT4G21180	ATERDJ2B				
AT4G33630	ex1				
AT2G42240	AT2G42240				
AT3G02750	AT3G02750				
AT5G16320	FRL1				
AT4G18070	AT4G18070				
AT1G21350	AT1G21350				
AT2G12040	AT2G12040				
AT3G19184	AT3G19184				
AT5G60620	AT5G60620				
AT2G05300	AT2G05300				
AT3G19180	ARC6H				
AT4G01640	AT4G01640				
AT4G21190	emb1417				
AT5G28765	AT5G28765				
AT2G42230	AT2G42230				
AT5G44200	Cbp20				
AT5G16310	UCH1				
AT4G33620	AT4G33620				
AT4G21192	AT4G21192				
AT3G02760	AT3G02760				
AT5G28760	AT5G28760				
AT4G18060	AT4G18060				
AT1G21340	AT1G21340				
AT5G60615	AT5G60615				
AT5G60610	AT5G60610				
AT2G05310	AT2G05310				
AT4G33625	AT4G33625				
AT4G01650	AT4G01650				
AT3G19170	ATPREP1				
AT1G58643	AT1G58643				
AT5G16340	AT5G16340				
AT2G44400	AT2G44400				
AT5G44255	AT5G44255				
AT3G02770	AT3G02770				
AT5G44250	AT5G44250				
AT2G06530	VPS2.1				
AT1G21370	AT1G21370				
AT5G44260	AT5G44260				
AT2G42290	AT2G42290				
AT5G16330	AT5G16330				
AT4G33640	AT4G33640				
AT3G02780	IPP2				
AT5G44265	AT5G44265				
AT2G06540	AT2G06540				
AT4G01670	AT4G01670				
AT1G21360	GLTP2				
AT2G42280	AT2G42280				
AT5G28790	AT5G28790				
AT5G16360	AT5G16360				
AT5G44230	AT5G44230				
AT3G09900	ATRABE1E				
AT4G33670	AT4G33670				
AT3G02790	AT3G02790				
AT2G06510	RPA1A				
AT1G21395	AT1G21395				
AT4G01680	MYB55				
AT1G21390	emb2170				
AT2G12083	AT2G12083				
AT5G16350	AT5G16350				
AT2G42270	AT2G42270				
AT3G09910	ATRABC2B				
AT5G44240	AT5G44240				
AT4G33660	AT4G33660				
AT3G09915	AT3G09915				
AT2G06520	psbX				
AT4G33666	AT4G33666				
AT1G58602	AT1G58602				
AT4G01690	PPOX				
AT1G21380	AT1G21380				
AT3G53830	AT3G53830				
AT1G66280	BGLU22				
AT4G18000	AT4G18000				
AT2G06570	AT2G06570				
AT2G47940	DEGP2				
AT2G06580	AT2G06580				
AT5G60680	AT5G60680				
AT5G58040	ATFIP1[V]				
AT5G16380	AT5G16380				
AT5G44290	AT5G44290				
AT4G39700	AT4G39700				
AT4G33690	AT4G33690				
AT1G66270	BGLU21				
AT3G53820	AT3G53820				
AT5G60670	AT5G60670				
AT1G44890	AT1G44890				
AT2G47950	AT2G47950				
AT2G06590	AT2G06590				
AT2G40190	AT2G40190				
AT4G39710	AT4G39710				
AT5G16370	AAE5				
AT5G58030	AT5G58030				
AT5G16375	AT5G16375				
AT1G66260	AT1G66260				
AT5G56605	AT5G56605				
AT2G06555	AT2G06555				
AT3G24790	AT3G24790				
AT1G44880	AT1G44880				
AT2G06550	AT2G06550				
AT2G47920	AT2G47920				
AT2G05390	AT2G05390				
AT2G40180	ATHPP2C5				
AT5G58060	YKT61				
AT3G53850	AT3G53850				
AT4G39720	AT4G39720				
AT5G44270	AT5G44270				
AT1G66250	AT1G66250				
AT1G44870	AT1G44870				
AT1G44875	AT1G44875				
AT2G06560	AT2G06560				
AT5G44286	AT5G44286				
AT5G60690	rev				
AT5G44283	AT5G44283				
AT2G47930	AGP26				
AT3G53840	AT3G53840				
AT5G58050	SVL4				
AT5G44280	RING1A				
AT4G39730	AT4G39730				
AT1G66245	AT1G66245				
AT2G05360	AT2G05360				
AT5G60640	ATPDIL1-4				
AT3G24770	CLE41				
AT5G58090	AT5G58090				
AT1G32290	AT1G32290				
AT1G68380	AT1G68380				
AT1G44860	AT1G44860				
AT5G56620	anac099				
AT1G68390	AT1G68390				
AT4G18050	PGP9				
AT4G39745	AT4G39745				
AT3G51570	AT3G51570				
AT5G58080	ARR18				
AT1G27110	AT1G27110				
AT2G47980	Scc3				
AT1G72970	hth				
AT2G05370	AT2G05370				
AT5G30942	AT5G30942				
AT4G39740	AT4G39740				
AT1G66235	AT1G66235				
AT5G60630	AT5G60630				
AT3G24780	AT3G24780				
AT4G18030	AT4G18030				
AT1G44850	AT1G44850				
AT1G68370	arg1				
AT1G66230	MYB20				
AT4G18040	eif4e				
AT3G51560	AT3G51560				
AT5G56610	AT5G56610				
AT4G39753	AT4G39753				
AT4G39756	AT4G39756				
AT1G27100	AT1G27100				
AT5G58070	TIL				
AT2G47990	SWA1				
AT5G62890	AT5G62890				
AT4G39750	AT4G39750				
AT1G72980	LBD7				
AT2G05380	GRP3S				
AT4G01600	AT4G01600				
AT2G05340	AT2G05340				
AT1G21310	ATEXT3				
AT1G66220	AT1G66220				
AT4G18020	APRR2				
AT1G44840	AT1G44840				
AT1G68360	AT1G68360				
AT1G27140	ATGSTU14				
AT3G24750	AT3G24750				
AT3G53810	AT3G53810				
AT3G51590	LTP12				
AT1G27130	ATGSTU13				
AT1G27135	AT1G27135				
AT5G56640	MIOX5				
AT4G39760	AT4G39760				
AT1G72990	BGAL17				
AT2G47960	AT2G47960				
AT4G01610	AT4G01610				
AT5G60650	AT5G60650				
AT2G05350	AT2G05350				
AT1G21300	AT1G21300				
AT1G66210	AT1G66210				
AT1G68350	AT1G68350				
AT1G44830	AT1G44830				
AT3G24760	AT3G24760				
AT3G53800	AT3G53800				
AT1G44835	AT1G44835				
AT1G27120	AT1G27120				
AT2G47970	AT2G47970				
AT3G51580	AT3G51580				
AT5G56630	PFK7				
AT4G39770	AT4G39770				
AT3G51540	AT3G51540				
AT3G63190	rrf				
AT3G53680	AT3G53680				
AT5G56670	AT5G56670				
AT1G27285	AT1G27285				
AT2G19190	Frk1				
AT5G62990	emb1692				
AT4G35080	AT4G35080				
AT2G30720	AT2G30720				
AT3G24840	AT3G24840				
AT1G68310	AT1G68310				
AT1G27290	AT1G27290				
AT4G11020	AT4G11020				
AT3G51550	fer				
AT3G53690	AT3G53690				
AT3G63180	Tkl				
AT5G56680	SYNC1				
AT2G35570	AT2G35570				
AT4G11030	AT4G11030				
AT2G30710	AT2G30710				
AT3G09790	UBQ8				
AT1G68320	MYB62				
AT3G24830	AT3G24830				
AT3G09770	AT3G09770				
AT5G56650	ILL1				
AT4G35060	AT4G35060				
AT2G35540	AT2G35540				
AT5G30852	AT5G30852				
AT2G30700	AT2G30700				
AT5G62970	AT5G62970				
AT4G11040	AT4G11040				
AT3G51520	AT3G51520				
AT1G68330	AT1G68330				
AT1G27270	AT1G27270				
AT3G24860	AT3G24860				
AT2G40000	HSPRO2				
AT5G56660	ILL2				
AT3G09760	AT3G09760				
AT3G53670	AT3G53670				
AT3G51530	AT3G51530				
AT4G35070	AT4G35070				
AT5G62980	AT5G62980				
AT4G11050	AtGH9C3				
AT2G40008	AT2G40008				
AT1G27280	AT1G27280				
AT1G68340	AT1G68340				
AT3G24850	AT3G24850				
AT2G30760	AT2G30760				
AT3G63150	MIRO2				
AT2G40010	AT2G40010				
AT4G39810	AT4G39810				
AT3G53640	AT3G53640				
AT1G32480	AT1G32480				
AT1G66050	VIM2				
AT3G24800	prt1				
AT3G51500	AT3G51500				
AT4G11060	MTSSB				
AT5G62950	AT5G62950				
AT5G30870	AT5G30870				
AT2G30750	CYP71A12				
AT3G63140	CSP41a				
AT2G40020	AT2G40020				
AT3G53650	AT3G53650				
AT1G66060	AT1G66060				
AT1G32470	AT1G32470				
AT3G51510	AT3G51510				
AT5G62960	AT5G62960				
AT4G11070	WRKY41				
AT2G35580	AT2G35580				
AT5G56690	AT5G56690				
AT2G30740	AT2G30740				
AT1G66080	AT1G66080				
AT3G53620	AtPPa4				
AT3G63170	AT3G63170				
AT2G40030	NRPD1B				
AT2G35585	AT2G35585				
AT4G21210	ATRP1				
AT3G24820	AT3G24820				
AT4G21215	AT4G21215				
AT1G32460	AT1G32460				
AT1G66070	AT1G66070				
AT4G11080	AT4G11080				
AT5G62930	AT5G62930				
AT2G30730	AT2G30730				
AT2G35590	AT2G35590				
AT3G53630	AT3G53630				
AT1G66090	AT1G66090				
AT3G63160	AT3G63160				
AT3G24810	ICK3				
AT1G32450	NRT1.5				
AT4G11090	AT4G11090				
AT1G68300	AT1G68300				
AT5G62940	AT5G62940				
AT5G62910	AT5G62910				
AT2G19100	AT2G19100				
AT1G32440	PKP3				
AT5G23010	mam1				
AT3G09710	IQD1				
AT3G02800	AT3G02800				
AT4G35000	APX3				
AT4G21230	AT4G21230				
AT5G28800	AT5G28800				
AT3G19200	AT3G19200				
AT3G63110	ATIPT3				
AT2G44530	AT2G44530				
AT2G19110	HMA4				
AT5G62920	ARR6				
AT1G32430	AT1G32430				
AT1G21190	AT1G21190				
AT1G58470	ATRBP1				
AT3G09700	AT3G09700				
AT4G21220	AT4G21220				
AT4G35010	BGAL11				
AT3G19210	ATRAD54				
AT2G19120	AT2G19120				
AT2G44540	AtGH9B9				
AT2G30790	PSBP-2				
AT5G28826	AT5G28826				
AT1G32420	AT1G32420				
AT4G01593	AT4G01593				
AT4G01595	AT4G01595				
AT4G01590	AT4G01590				
AT1G21160	AT1G21160				
AT4G21250	AT4G21250				
AT2G45010	AT2G45010				
AT3G63130	rangap1				
AT2G19130	AT2G19130				
AT2G44550	AtGH9B10				
AT2G30780	AT2G30780				
AT5G28820	AT5G28820				
AT5G28823	AT5G28823				
AT3G19220	SCO2				
AT5G28824	AT5G28824				
AT3G19240	AT3G19240				
AT1G32410	AT1G32410				
AT4G01580	AT4G01580				
AT5G62900	AT5G62900				
AT1G21170	SEC5B				
AT4G21240	AT4G21240				
AT2G44560	AtGH9B11				
AT2G45000	EMB2766				
AT2G19140	AT2G19140				
AT2G42300	AT2G42300				
AT1G32415	AT1G32415				
AT3G19235	AT3G19235				
AT2G30770	CYP71A13				
AT3G19230	AT3G19230				
AT5G28810	AT5G28810				
AT1G58440	XF1				
AT1G32400	TOM2A				
AT3G19250	AT3G19250				
AT4G35040	AT4G35040				
AT2G44578	AT2G44578				
AT4G21270	ATK1				
AT5G28845	AT5G28845				
AT5G28840	gme				
AT5G23050	AAE17				
AT2G42310	AT2G42310				
AT2G19150	AT2G19150				
AT2G35520	dad2				
AT2G45030	AT2G45030				
AT2G44570	AtGH9B12				
AT3G09750	AT3G09750				
AT3G02840	AT3G02840				
AT2G12000	AT2G12000				
AT1G58430	RXF26				
AT4G21260	AT4G21260				
AT5G16400	Atf2				
AT2G19160	AT2G19160				
AT2G42320	AT2G42320				
AT5G28830	AT5G28830				
AT4G35050	MSI3				
AT3G02830	ZFN1				
AT2G44580	AT2G44580				
AT2G35530	AT2G35530				
AT3G09740	SYP71				
AT2G12010	AT2G12010				
AT2G06700	AT2G06700				
AT1G58460	AT1G58460				
AT3G19270	CYP707A4				
AT5G23030	TET12				
AT3G09735	AT3G09735				
AT2G19170	SLP3				
AT2G42330	AT2G42330				
AT5G28865	AT5G28865				
AT4G35020	ARAC3				
AT5G23035	AT5G23035				
AT2G45050	AT2G45050				
AT2G44590	ADL1D				
AT3G02820	AT3G02820				
AT5G28860	AT5G28860				
AT2G35500	AT2G35500				
AT3G09730	AT3G09730				
AT2G12020	AT2G12020				
AT1G58450	AT1G58450				
AT2G12025	AT2G12025				
AT3G19280	FUT11				
AT5G28850	AT5G28850				
AT2G42340	AT2G42340				
AT2G19180	AT2G19180				
AT4G35030	AT4G35030				
AT2G45040	AT2G45040				
AT3G02810	AT3G02810				
AT3G09720	AT3G09720				
AT2G35510	SRO1				
AT2G42360	AT2G42360				
AT1G30930	AT1G30930				
AT5G16440	IPP1				
AT3G02870	VTC4				
AT1G30935	AT1G30935				
AT3G02875	ILR1				
AT5G28870	AT5G28870				
AT2G42365	AT2G42365				
AT4G01525	SADHU5-1				
AT4G33510	DHS2				
AT5G23080	TGH				
AT4G01520	anac067				
AT5G60740	AT5G60740				
AT1G64080	AT1G64080				
AT1G21230	WAK5				
AT5G16430	AT5G16430				
AT1G30945	AT1G30945				
AT3G02885	GASA5				
AT5G28880	AT5G28880				
AT5G28885	AT5G28885				
AT5G28886	AT5G28886				
AT3G02880	AT3G02880				
AT2G42350	AT2G42350				
AT4G33500	AT4G33500				
AT5G23090	NF-YB13				
AT4G01535	AT4G01535				
AT5G28888	AT5G28888				
AT4G01533	AT4G01533				
AT5G60730	AT5G60730				
AT1G21220	AT1G21220				
AT4G01530	AT4G01530				
AT1G64070	RLM1				
AT3G19290	ABF4				
AT1G58520	RXW8				
AT2G06600	AT2G06600				
AT1G30940	AT1G30940				
AT5G28890	AT5G28890				
AT5G23065	MIR162B				
AT5G28892	AT5G28892				
AT2G42380	BZIP34				
AT1G30910	AT1G30910				
AT3G02850	SKOR				
AT4G01505	AT4G01505				
AT5G16420	AT5G16420				
AT5G28894	AT5G28894				
AT5G23060	Cas				
AT2G42388	AT2G42388				
AT5G28897	AT5G28897				
AT1G21210	WAK4				
AT5G60720	AT5G60720				
AT2G06610	AT2G06610				
AT2G05200	AT2G05200				
AT4G01500	NGA4				
AT1G30925	AT1G30925				
AT1G30921	AT1G30921				
AT1G30920	AT1G30920				
AT3G02860	AT3G02860				
AT2G42370	AT2G42370				
AT5G16410	AT5G16410				
AT5G44100	ckl7				
AT4G01515	AT4G01515				
AT1G64090	AT1G64090				
AT1G21200	AT1G21200				
AT2G05210	AtPOT1a				
AT5G60710	AT5G60710				
AT2G06620	AT2G06620				
AT4G01510	ARV2				
AT4G33550	AT4G33550				
AT5G44110	POP1				
AT2G44500	AT2G44500				
AT3G42996	AT3G42996				
AT5G16486	AT5G16486				
AT5G16480	AT5G16480				
AT1G21270	WAK2				
AT5G60700	AT5G60700				
AT3G42993	AT3G42993				
AT2G06630	AT2G06630				
AT1G64040	TOPP3				
AT3G42990	AT3G42990				
AT4G01560	MEE49				
AT5G44120	CRA1				
AT4G33540	AT4G33540				
AT2G42395	AT2G42395				
AT2G42390	AT2G42390				
AT1G30900	AT1G30900				
AT5G16470	AT5G16470				
AT1G21260	AT1G21260				
AT2G06645	AT2G06645				
AT1G64035	AT1G64035				
AT2G06640	AT2G06640				
AT4G01575	AT4G01575				
AT1G64030	AT1G64030				
AT1G44790	AT1G44790				
AT3G02890	AT3G02890				
AT4G33530	KUP5				
AT2G44520	COX10				
AT5G44130	FLA13				
AT5G16460	AT5G16460				
AT1G64065	AT1G64065				
AT1G21250	wak1				
AT2G06650	AT2G06650				
AT2G44525	AT2G44525				
AT3G42970	AT3G42970				
AT5G16453	AT5G16453				
AT2G44510	AT2G44510				
AT5G44140	ATPHB7				
AT5G16450	AT5G16450				
AT1G21240	WAK3				
AT4G01550	anac069				
AT2G06660	AT2G06660				
AT3G42980	AT3G42980				
AT1G64050	AT1G64050				
AT2G06670	AT2G06670				
AT1G66145	CLE18				
AT1G66140	Zfp4				
AT1G44760	AT1G44760				
AT1G68285	AT1G68285				
AT1G64000	WRKY56				
AT1G27210	AT1G27210				
AT3G53730	AT3G53730				
AT5G56720	AT5G56720				
AT4G39840	AT4G39840				
AT5G44150	AT5G44150				
AT1G68290	ENDO_2				
AT4G33590	AT4G33590				
AT2G40060	AT2G40060				
AT2G05270	AT2G05270				
AT2G06680	AT2G06680				
AT1G44750	ATPUP11				
AT1G66130	AT1G66130				
AT5G56710	AT5G56710				
AT1G68270	AT1G68270				
AT3G53720	ATCHX20				
AT4G33580	BCA5				
AT1G68280	AT1G68280				
AT1G27200	AT1G27200				
AT5G44160	nuc				
AT4G39850	PXA1				
AT2G05280	AT2G05280				
AT2G06690	AT2G06690				
AT2G40050	AT2G40050				
AT4G33585	AT4G33585				
AT1G44780	AT1G44780				
AT1G64020	AT1G64020				
AT3G53710	AGD6				
AT1G66160	AT1G66160				
AT1G30990	AT1G30990				
AT5G56700	AT5G56700				
AT5G44170	AT5G44170				
AT2G40085	AT2G40085				
AT4G39820	AT4G39820				
AT3G51490	TMT3				
AT2G05290	AT2G05290				
AT2G40080	Elf4				
AT1G44770	AT1G44770				
AT3G53700	MEE40				
AT1G64010	AT1G64010				
AT2G01010	AT2G01010				
AT1G66150	TMK1				
AT4G39830	AT4G39830				
AT5G16490	RIC4				
AT5G44180	AT5G44180				
AT3G51480	ATGLR3.6				
AT4G33565	AT4G33565				
AT2G40070	AT2G40070				
AT5G60790	ATGCN1				
AT4G33560	AT4G33560				
AT1G68240	AT1G68240				
AT1G27260	AT1G27260				
AT1G30972	AT1G30972				
AT1G30970	SUF4				
AT3G24870	AT3G24870				
AT5G60780	ATNRT2.3				
AT2G05220	AT2G05220				
AT1G66100	AT1G66100				
AT4G39880	AT4G39880				
AT3G51470	AT3G51470				
AT1G30974	AT1G30974				
AT5G44190	GLK2				
AT1G30975	AT1G30975				
AT1G30980	AT1G30980				
AT1G27250	AT1G27250				
AT1G68230	AT1G68230				
AT3G24880	AT3G24880				
AT2G30800	HVT1				
AT2G05230	AT2G05230				
AT5G60770	ATNRT2.4				
AT4G39890	AtRABH1c				
AT2G40090	ATATH9				
AT1G27240	AT1G27240				
AT3G51460	RHD4				
AT2G40095	AT2G40095				
AT5G56750	AT5G56750				
AT1G30950	UFO				
AT5G56747	AT5G56747				
AT1G68260	AT1G68260				
AT5G56745	AT5G56745				
AT1G44740	AT1G44740				
AT1G66120	AT1G66120				
AT4G11010	NDPK3				
AT2G05240	AT2G05240				
AT5G60760	AT5G60760				
AT3G24890	ATVAMP728				
AT4G39860	AT4G39860				
AT5G56740	hag2				
AT3G51450	AT3G51450				
AT4G39865	AT4G39865				
AT1G30960	AT1G30960				
AT1G68250	AT1G68250				
AT4G11000	AT4G11000				
AT1G66110	AT1G66110				
AT5G60750	AT5G60750				
AT2G05250	AT2G05250				
AT2G05260	AT2G05260				
AT4G39870	AT4G39870				
AT3G51440	AT3G51440				
AT5G56730	AT5G56730				
AT1G27220	AT1G27220				
AT1G74920	ALDH10A8				
AT1G32583	AT1G32583				
AT1G32585	AT1G32585				
AT2G01050	AT2G01050				
AT1G32580	AT1G32580				
AT3G53500	RSZ32				
AT4G18310	AT4G18310				
AT4G39917	LCR45				
AT1G32582	MIR400				
AT1G68650	AT1G68650				
AT4G39910	ATUBP3				
AT4G21330	DYT1				
AT5G23310	FSD3				
AT2G40390	AT2G40390				
AT3G19300	AT3G19300				
AT5G60470	AT5G60470				
AT5G28900	AT5G28900				
AT2G30860	ATGSTF9				
AT1G74910	AT1G74910				
AT2G12305	AT2G12305				
AT2G12300	AT2G12300				
AT4G21326	ATSBT3.12				
AT2G01040	AT2G01040				
AT1G32570	AT1G32570				
AT1G68660	AT1G68660				
AT4G18320	AT4G18320				
AT5G56340	AT5G56340				
AT3G53510	AT3G53510				
AT5G23300	pyrD				
AT4G39900	AT4G39900				
AT4G21320	HSA32				
AT4G21323	AT4G21323				
AT5G60480	AtHB26				
AT3G19310	AT3G19310				
AT2G30850	AT2G30850				
AT2G01037	AT2G01037				
AT1G68630	AT1G68630				
AT4G11180	AT4G11180				
AT1G72800	AT1G72800				
AT2G01034	AT2G01034				
AT2G01031	AT2G01031				
AT5G23330	AT5G23330				
AT4G39930	AT4G39930				
AT2G40370	lac5				
AT4G21310	AT4G21310				
AT5G56350	AT5G56350				
AT3G53520	UXS1				
AT1G74940	AT1G74940				
AT2G30880	AT2G30880				
AT5G60490	FLA12				
AT2G01028	AT2G01028				
AT5G62600	AT5G62600				
AT2G01029	AT2G01029				
AT2G01024	AT2G01024				
AT4G11190	AT4G11190				
AT2G01026	AT2G01026				
AT1G74930	ORA47				
AT1G68640	pan				
AT2G01020	AT2G01020				
AT4G18300	AT4G18300				
AT2G01022	AT2G01022				
AT1G32590	AT1G32590				
AT5G56369	AT5G56369				
AT4G39920	por				
AT5G56368	AT5G56368				
AT5G56367	AT5G56367				
AT4G21300	AT4G21300				
AT3G53530	AT3G53530				
AT5G56360	AT5G56360				
AT5G30762	AT5G30762				
AT2G40380	PRA1.B2				
AT3G24503	ALDH2C4				
AT1G68690	AT1G68690				
AT3G51400	AT3G51400				
AT3G07080	AT3G07080				
AT2G30820	AT2G30820				
AT1G72820	AT1G72820				
AT4G11160	AT4G11160				
AT5G62610	AT5G62610				
AT4G35180	LHT7				
AT1G29965	AT1G29965				
AT1G74960	fab1				
AT3G53540	AT3G53540				
AT1G29962	AGL64				
AT3G24508	AT3G24508				
AT3G24506	AT3G24506				
AT2G40350	AT2G40350				
AT1G29960	AT1G29960				
AT4G11175	AT4G11175				
AT3G51410	AT3G51410				
AT4G11177	AT4G11177				
AT1G42003	AT1G42003				
AT5G62627	AT5G62627				
AT3G07070	AT3G07070				
AT5G62620	AT5G62620				
AT2G30810	AT2G30810				
AT4G11170	AT4G11170				
AT1G72810	AT1G72810				
AT5G62623	AT5G62623				
AT4G35190	AT4G35190				
AT1G74950	TIFY10B				
AT1G29970	RPL18AA				
AT2G40360	AT2G40360				
AT5G56300	GAMT2				
AT3G53550	AT3G53550				
AT2G01090	AT2G01090				
AT1G68670	AT1G68670				
AT2G01070	AT2G01070				
AT4G11140	CRF1				
AT2G08986	AT2G08986				
AT1G72840	AT1G72840				
AT5G62630	HIPL2				
AT2G30840	AT2G30840				
AT2G01080	AT2G01080				
AT1G29980	AT1G29980				
AT3G51420	SSL4				
AT3G53560	AT3G53560				
AT5G56310	AT5G56310				
AT2G40330	AT2G40330				
AT3G07090	AT3G07090				
AT2G01060	AT2G01060				
AT1G68680	AT1G68680				
AT5G56325	AT5G56325				
AT4G11150	tuf				
AT2G30830	AT2G30830				
AT1G74970	rps9				
AT5G30721	AT5G30721				
AT2G40340	AT2G40340				
AT1G29990	PDF6				
AT3G51430	YLS2				
AT3G53570	AFC1				
AT5G56320	ATEXPA14				
AT1G29920	CAB2				
AT2G45170	AtATG8e				
AT2G40310	AT2G40310				
AT1G37999	AT1G37999				
AT3G02940	MYB107				
AT5G23395	AT5G23395				
AT2G35860	FLA16				
AT3G53580	AT3G53580				
AT5G28980	AT5G28980				
AT5G23390	AT5G23390				
AT1G32505	AT1G32505				
AT3G42900	AT3G42900				
AT4G35140	AT4G35140				
AT2G42450	AT2G42450				
AT2G19290	AT2G19290				
AT4G33920	AT4G33920				
AT4G33925	AT4G33925				
AT3G19390	AT3G19390				
AT1G32500	ATNAP6				
AT2G40316	AT2G40316				
AT2G12370	AT2G12370				
AT2G06820	AT2G06820				
AT2G45160	AT2G45160				
AT2G40320	AT2G40320				
AT1G29930	CAB1				
AT5G28970	AT5G28970				
AT3G02930	AT3G02930				
AT1G74990	AT1G74990				
AT3G53590	AT3G53590				
AT5G23380	AT5G23380				
AT2G42460	AT2G42460				
AT4G35150	AT4G35150				
AT5G16500	AT5G16500				
AT4G33930	AT4G33930				
AT1G42040	AT1G42040				
AT5G16505	AT5G16505				
AT2G12385	AT2G12385				
AT2G06810	AT2G06810				
AT2G12380	AT2G12380				
AT1G42045	AT1G42045				
AT2G44690	ARAC9				
AT3G42927	AT3G42927				
AT4G35165	AT4G35165				
AT1G29940	NRPA2				
AT3G02960	AT3G02960				
AT2G45150	AT2G45150				
AT4G21390	B120				
AT5G16510	AT5G16510				
AT3G42920	AT3G42920				
AT2G19270	AT2G19270				
AT2G42430	LBD16				
AT4G33940	AT4G33940				
AT3G42924	AT3G42924				
AT5G28960	AT5G28960				
AT2G35880	AT2G35880				
AT4G35160	AT4G35160				
AT3G42922	AT3G42922				
AT4G33945	AT4G33945				
AT1G32520	AT1G32520				
AT3G19370	AT3G19370				
AT2G06800	AT2G06800				
AT3G42916	AT3G42916				
AT2G45140	PVA12				
AT3G02950	AT3G02950				
AT1G29950	AT1G29950				
AT2G40300	ATFER4				
AT5G16520	AT5G16520				
AT4G33950	OST1				
AT3G42910	AT3G42910				
AT2G42440	AT2G42440				
AT2G19280	AT2G19280				
AT4G35170	AT4G35170				
AT2G35890	CPK25				
AT5G28950	AT5G28950				
AT3G42913	AT3G42913				
AT1G32510	anac011				
AT3G19380	PUB25				
AT2G12360	AT2G12360				
AT2G42410	Zfp11				
AT2G19250	AT2G19250				
AT5G28940	AT5G28940				
AT2G45135	AT2G45135				
AT3G42945	AT3G42945				
AT3G42940	AT3G42940				
AT3G19340	AT3G19340				
AT5G56370	AT5G56370				
AT4G21370	PSEUDOSRKA				
AT2G35820	AT2G35820				
AT4G35100	PIP3				
AT2G45130	SPX3				
AT5G23350	AT5G23350				
AT2G44670	AT2G44670				
AT3G02900	AT3G02900				
AT2G12330	AT2G12330				
AT2G05610	AT2G05610				
AT3G19350	mpC				
AT1G68610	AT1G68610				
AT1G32540	LOL1				
AT1G42070	AT1G42070				
AT2G30890	AT2G30890				
AT5G28930	AT5G28930				
AT2G19260	AT2G19260				
AT2G42420	AT2G42420				
AT3G42935	AT3G42935				
AT3G42930	AT3G42930				
AT5G56380	AT5G56380				
AT4G21363	AT4G21363				
AT4G21360	AT4G21360				
AT4G35110	AT4G35110				
AT4G21366	AT4G21366				
AT2G35830	AT2G35830				
AT2G44680	CKB4				
AT2G45120	AT2G45120				
AT5G23340	AT5G23340				
AT2G12340	AT2G12340				
AT2G05600	AT2G05600				
AT5G28937	AT5G28937				
AT1G68620	AT1G68620				
AT1G32530	AT1G32530				
AT5G28935	AT5G28935				
AT3G19360	AT3G19360				
AT1G42080	AT1G42080				
AT2G12345	AT2G12345				
AT3G19320	AT3G19320				
AT5G28920	AT5G28920				
AT5G56390	AT5G56390				
AT4G35120	AT4G35120				
AT5G28923	AT5G28923				
AT1G29900	carB				
AT2G19230	AT2G19230				
AT5G23370	AT5G23370				
AT2G45110	ATEXPB4				
AT2G35840	AT2G35840				
AT3G02920	AT3G02920				
AT1G32560	AT1G32560				
AT4G33905	AT4G33905				
AT5G28929	AT5G28929				
AT5G28928	AT5G28928				
AT2G19220	AT2G19220				
AT4G33900	AT4G33900				
AT3G42960	ATA1				
AT5G28927	AT5G28927				
AT1G42050	AT1G42050				
AT5G28926	AT5G28926				
AT1G29910	CAB3				
AT3G19330	AT3G19330				
AT4G35130	AT4G35130				
AT5G28910	AT5G28910				
AT5G23360	AT5G23360				
AT2G44660	AT2G44660				
AT2G42400	VOZ2				
AT2G19240	AT2G19240				
AT2G45100	AT2G45100				
AT3G02910	AT3G02910				
AT2G35850	AT2G35850				
AT4G21340	B70				
AT1G42060	AT1G42060				
AT2G12320	AT2G12320				
AT1G32550	AT1G32550				
AT5G28916	AT5G28916				
AT4G33910	AT4G33910				
AT3G42950	AT3G42950				
AT2G12325	AT2G12325				
AT1G68600	AT1G68600				
AT5G28913	SADHU4-1				
AT2G06770	AT2G06770				
AT1G64180	AT1G64180				
AT1G66400	AT1G66400				
AT2G19210	AT2G19210				
AT3G42850	AT3G42850				
AT2G06775	AT2G06775				
AT2G05520	GRP-3				
AT3G44990	XTR8				
AT5G16580	Bglu2				
AT5G67540	AT5G67540				
AT5G44010	AT5G44010				
AT2G44640	AT2G44640				
AT4G33890	AT4G33890				
AT2G06780	AT2G06780				
AT1G64170	ATCHX16				
AT2G19200	AT2G19200				
AT3G42860	AT3G42860				
AT2G05530	AT2G05530				
AT5G67550	AT5G67550				
AT5G44020	AT5G44020				
AT2G44630	AT2G44630				
AT4G33880	AT4G33880				
AT3G42870	AT3G42870				
AT2G06750	AT2G06750				
AT1G64160	AT1G64160				
AT3G24590	PLSP1				
AT2G05500	AT2G05500				
AT2G35810	AT2G35810				
AT5G67560	ATARLA1D				
AT2G44620	MTACP-1				
AT3G42875	AT3G42875				
AT2G05510	AT2G05510				
AT1G64150	AT1G64150				
AT5G44005	AT5G44005				
AT3G42883	AT3G42883				
AT2G06760	AT2G06760				
AT3G42880	AT3G42880				
AT2G35800	AT2G35800				
AT5G16590	LRR1				
AT5G44000	AT5G44000				
AT3G42886	AT3G42886				
AT1G58848	AT1G58848				
AT2G05567	AT2G05567				
AT2G45090	AT2G45090				
AT1G21570	AT1G21570				
AT1G66440	AT1G66440				
AT3G42890	AT3G42890				
AT2G05560	AT2G05560				
AT4G01860	AT4G01860				
AT2G05562	AT2G05562				
AT2G05564	AT2G05564				
AT5G21160	AT5G21160				
AT4G01865	AT4G01865				
AT4G33850	AT4G33850				
AT2G44600	AT2G44600				
AT5G16540	ZFN3				
AT2G12290	AT2G12290				
AT1G21560	AT1G21560				
AT4G01870	AT4G01870				
AT1G66430	AT1G66430				
AT2G05570	AT2G05570				
AT2G06740	AT2G06740				
AT5G16530	PIN5				
AT5G21170	AT5G21170				
AT4G33840	AT4G33840				
AT2G42490	AT2G42490				
AT3G02980	AT3G02980				
AT1G21590	AT1G21590				
AT2G06715	AT2G06715				
AT2G12280	AT2G12280				
AT2G06710	AT2G06710				
AT4G01883	AT4G01883				
AT2G05540	AT2G05540				
AT4G01880	AT4G01880				
AT1G66420	AT1G66420				
AT4G33870	AT4G33870				
AT5G28993	AT5G28993				
AT5G28996	AT5G28996				
AT2G42485	AT2G42485				
AT3G02990	ATHSFA1E				
AT2G45060	AT2G45060				
AT2G42480	AT2G42480				
AT5G16560	KAN				
AT5G28990	AT5G28990				
AT1G21580	AT1G21580				
AT2G12270	AT2G12270				
AT4G01897	AT4G01897				
AT4G33865	AT4G33865				
AT1G64195	AT1G64195				
AT1G58889	AT1G58889				
AT2G06720	AT2G06720				
AT4G01895	AT4G01895				
AT1G66410	CAM4				
AT1G64190	AT1G64190				
AT2G05550	AT2G05550				
AT4G01890	AT4G01890				
AT5G32975	AT5G32975				
AT4G33860	AT4G33860				
AT2G42470	AT2G42470				
AT5G16550	AT5G16550				
AT1G64107	AT1G64107				
AT4G18290	KAT2				
AT3G44910	ATCHX12				
AT3G51330	AT3G51330				
AT3G07020	AT3G07020				
AT5G44090	AT5G44090				
AT5G21120	EIL2				
AT3G07025	AT3G07025				
AT5G62660	AT5G62660				
AT4G39980	DHS1				
AT1G72730	AT1G72730				
AT1G21530	AT1G21530				
AT5G60400	AT5G60400				
AT1G66480	PMI2				
AT3G24530	AT3G24530				
AT1G64100	AT1G64100				
AT3G07030	AT3G07030				
AT3G24535	AT3G24535				
AT5G21125	AT5G21125				
AT5G60408	MIR391				
AT1G64105	ANAC027				
AT4G11130	RDR2				
AT3G44920	ATCHX11				
AT4G18280	AT4G18280				
AT3G51320	AT3G51320				
AT5G21130	AT5G21130				
AT1G21528	AT1G21528				
AT1G21525	AT1G21525				
AT5G32950	AT5G32950				
AT1G72740	AT1G72740				
AT1G21520	AT1G21520				
AT2G30900	AT2G30900				
AT5G62650	AT5G62650				
AT4G01830	PGP5				
AT3G24540	AT3G24540				
AT1G66470	AT1G66470				
AT4G11120	AT4G11120				
AT3G51325	AT3G51325				
AT3G07040	RPM1				
AT3G51350	AT3G51350				
AT5G21140	emb1379				
AT3G44935	AT3G44935				
AT3G24517	AT3G24517				
AT3G24518	AT3G24518				
AT5G56400	AT5G56400				
AT3G24515	UBC37				
AT4G18270	ATTRANS11				
AT1G72750	ATTIM23-2				
AT2G05590	AT2G05590				
AT5G62680	AT5G62680				
AT4G01840	KCO5				
AT1G21550	AT1G21550				
AT2G05580	AT2G05580				
AT4G11110	SPA2				
AT3G44930	ATCHX10				
AT3G24513	AT3G24513				
AT3G07050	AT3G07050				
AT1G66460	AT1G66460				
AT3G24510	AT3G24510				
AT5G44080	AT5G44080				
AT5G21150	AT5G21150				
AT4G18260	AT4G18260				
AT3G51340	AT3G51340				
AT3G07055	AT3G07055				
AT1G72760	AT1G72760				
AT5G62670	AHA11				
AT2G30920	ATCOQ3				
AT1G21540	AT1G21540				
AT2G30925	AT2G30925				
AT3G07060	emb1974				
AT3G44940	AT3G44940				
AT4G18250	AT4G18250				
AT1G68590	AT1G68590				
AT4G11100	AT4G11100				
AT1G66450	AT1G66450				
AT4G18255	AT4G18255				
AT3G24520	AT-HSFC1				
AT1G72770	HAB1				
AT3G44955	AT3G44955				
AT4G39940	AKN2				
AT3G51375	MIR171A				
AT5G44050	AT5G44050				
AT3G51370	AT3G51370				
AT5G32925	AT5G32925				
AT4G18240	ATSS4				
AT3G44950	AT3G44950				
AT5G60440	AGL62				
AT1G64140	AT1G64140				
AT3G24570	AT3G24570				
AT5G62690	TUB2				
AT1G72780	AT1G72780				
AT4G39952	AT4G39952				
AT5G44060	AT5G44060				
AT4G39950	CYP79B2				
AT3G51360	AT3G51360				
AT4G39955	AT4G39955				
AT2G01130	AT2G01130				
AT3G44960	AT3G44960				
AT4G18230	AT4G18230				
AT5G60430	AT5G60430				
AT3G24580	AT3G24580				
AT1G64130	AT1G64130				
AT5G44030	CesA4				
AT4G39960	AT4G39960				
AT5G60460	AT5G60460				
AT1G72790	AT1G72790				
AT3G51390	AT3G51390				
AT5G32900	AT5G32900				
AT4G01800	AT4G01800				
AT3G07005	LCR43				
AT5G21100	AT5G21100				
AT3G07000	AT3G07000				
AT4G18220	AT4G18220				
AT5G21105	AT5G21105				
AT3G44970	AT3G44970				
AT1G64120	AT1G64120				
AT3G53610	ATRAB8				
AT1G21510	AT1G21510				
AT3G24550	ATPERK1				
AT2G01100	AT2G01100				
AT2G06790	AT2G06790				
AT4G39970	AT4G39970				
AT4G01810	AT4G01810				
AT1G58807	AT1G58807				
AT3G51380	IQD20				
AT3G07010	AT3G07010				
AT5G44040	AT5G44040				
AT5G21110	AT5G21110				
AT1G66490	AT1G66490				
AT3G53600	AT3G53600				
AT3G44980	AT3G44980				
AT4G18210	ATPUP10				
AT2G01110	APG2				
AT1G64110	AT1G64110				
AT1G21500	AT1G21500				
AT5G60450	ARF4				
AT1G66290	AT1G66290				
AT2G01150	RHA2B				
AT1G62010	AT1G62010				
AT1G27090	AT1G27090				
AT1G72920	AT1G72920				
AT5G62710	AT5G62710				
AT1G68510	LBD42				
AT5G56470	AT5G56470				
AT3G19400	AT3G19400				
AT5G23210	SCPL34				
AT2G40250	AT2G40250				
AT4G21430	B160				
AT3G53400	AT3G53400				
AT5G23212	AT5G23212				
AT2G01140	AT2G01140				
AT1G62020	AT1G62020				
AT5G62720	AT5G62720				
AT1G72910	AT1G72910				
AT1G68520	AT1G68520				
AT5G56480	AT5G56480				
AT2G30990	AT2G30990				
AT3G19410	AT3G19410				
AT4G21420	AT4G21420				
AT2G40260	AT2G40260				
AT5G30648	AT5G30648				
AT5G23200	AT5G23200				
AT3G53410	AT3G53410				
AT1G27070	AT1G27070				
AT2G01170	BAT1				
AT1G62030	AT1G62030				
AT2G01175	AT2G01175				
AT1G62035	MIR171C				
AT1G72900	AT1G72900				
AT2G30985	AT2G30985				
AT5G60590	AT5G60590				
AT2G40270	AT2G40270				
AT2G45210	AT2G45210				
AT3G19420	ATPEN2				
AT2G30980	ASKdZeta				
AT5G56452	AT5G56452				
AT4G21450	AT4G21450				
AT5G56450	AT5G56450				
AT4G21445	AT4G21445				
AT1G27080	NRT1.6				
AT2G01160	AT2G01160				
AT1G68540	AT1G68540				
AT1G62045	AT1G62045				
AT1G32690	AT1G32690				
AT1G62040	ATG8C				
AT5G62700	Tub3				
AT2G42500	PP2A-4				
AT2G45200	GOS12				
AT2G40280	AT2G40280				
AT2G30970	ASP1				
AT3G19430	AT3G19430				
AT5G56460	AT5G56460				
AT1G44900	AT1G44900				
AT1G62050	AT1G62050				
AT4G11260	SGT1B				
AT5G62750	AT5G62750				
AT1G44910	AT1G44910				
AT1G68550	AT1G68550				
AT1G27050	ATHB54				
AT1G62055	AT1G62055				
AT3G24600	AT3G24600				
AT3G53440	AT3G53440				
AT5G56430	AT5G56430				
AT2G40210	AGL48				
AT2G30960	AT2G30960				
AT1G72960	AT1G72960				
AT1G72950	AT1G72950				
AT4G11270	AT4G11270				
AT1G62060	AT1G62060				
AT1G68568	AT1G68568				
AT5G62760	AT5G62760				
AT1G27060	AT1G27060				
AT1G44920	AT1G44920				
AT2G01180	ATPAP1				
AT3G53450	AT3G53450				
AT2G01190	AT2G01190				
AT3G51310	VPS35C				
AT2G40220	ABI4				
AT5G56440	AT5G56440				
AT2G30950	VAR2				
AT5G62730	AT5G62730				
AT2G30942	AT2G30942				
AT2G30940	AT2G30940				
AT1G62070	AT1G62070				
AT1G72940	AT1G72940				
AT4G11280	ACS6				
AT1G62075	AT1G62075				
AT1G68570	AT1G68570				
AT1G27030	AT1G27030				
AT1G44935	SADHU9-1				
AT3G53420	PIP2A				
AT1G27020	AT1G27020				
AT4G21410	AT4G21410				
AT2G40230	AT2G40230				
AT5G56410	AT5G56410				
AT2G35780	scpl26				
AT2G30930	AT2G30930				
AT4G11290	AT4G11290				
AT1G62080	AT1G62080				
AT5G62740	AT5G62740				
AT2G30933	AT2G30933				
AT1G72930	tir				
AT3G24610	AT3G24610				
AT1G62085	AT1G62085				
AT1G68580	AT1G68580				
AT3G24612	AT3G24612				
AT1G68585	AT1G68585				
AT1G44940	AT1G44940				
AT1G27040	AT1G27040				
AT3G53430	AT3G53430				
AT5G56420	AT5G56420				
AT2G35795	AT2G35795				
AT5G30628	AT5G30628				
AT2G40240	AT2G40240				
AT4G21400	AT4G21400				
AT2G35790	AT2G35790				
AT3G42800	AT3G42800				
AT2G42550	AT2G42550				
AT2G19390	AT2G19390				
AT5G23290	PDF5				
AT5G16630	RAD4				
AT3G42803	AT3G42803				
AT2G35760	AT2G35760				
AT4G35280	AT4G35280				
AT3G42806	AT3G42806				
AT1G49050	AT1G49050				
AT2G35765	AT2G35765				
AT1G22910	AT1G22910				
AT2G45270	AT2G45270				
AT3G09990	AT3G09990				
AT2G06922	AT2G06922				
AT2G06920	AT2G06920				
AT1G58684	AT1G58684				
AT2G12230	AT2G12230				
AT2G19385	AT2G19385				
AT1G62090	AT1G62090				
AT4G33820	AT4G33820				
AT4G35295	AT4G35295				
AT5G16640	AT5G16640				
AT2G42560	AT2G42560				
AT4G33830	AT4G33830				
AT2G35770	scpl28				
AT5G23280	AT5G23280				
AT3G53490	AT3G53490				
AT4G35290	GLUR2				
AT2G06917	AT2G06917				
AT3G09980	AT3G09980				
AT2G45260	AT2G45260				
AT1G49060	AT1G49060				
AT2G06910	AT2G06910				
AT2G06912	AT2G06912				
AT2G12240	AT2G12240				
AT2G06914	AT2G06914				
AT1G32630	AT1G32630				
AT5G23270	STP11				
AT4G35260	IDH1				
AT5G16610	AT5G16610				
AT2G42570	AT2G42570				
AT2G45290	AT2G45290				
AT2G35744	AT2G35744				
AT3G09970	AT3G09970				
AT1G49070	AT1G49070				
AT2G35742	AT2G35742				
AT3G53460	CP29				
AT2G12250	AT2G12250				
AT2G35747	AT2G35747				
AT2G06940	AT2G06940				
AT4G33800	AT4G33800				
AT1G32620	AT1G32620				
AT5G23260	TT16				
AT4G35270	AT4G35270				
AT2G40200	AT2G40200				
AT3G09960	AT3G09960				
AT2G42580	TTL3				
AT2G45280	ATRAD51C				
AT3G53470	AT3G53470				
AT1G49080	AT1G49080				
AT2G40205	AT2G40205				
AT2G12260	AT2G12260				
AT2G06930	AT2G06930				
AT1G22900	AT1G22900				
AT4G33810	AT4G33810				
AT1G32610	AT1G32610				
AT1G49090	AT1G49090				
AT3G09950	AT3G09950				
AT2G35720	AT2G35720				
AT2G45230	AT2G45230				
AT5G67530	AT5G67530				
AT5G30673	AT5G30673				
AT3G19440	AT3G19440				
AT4G35240	AT4G35240				
AT5G46980	AT5G46980				
AT2G42510	AT2G42510				
AT2G44770	AT2G44770				
AT2G19350	AT2G19350				
AT5G23250	AT5G23250				
AT1G78020	AT1G78020				
AT1G32680	AT1G32680				
AT3G09940	MDHAR				
AT2G44780	AT2G44780				
AT2G45220	AT2G45220				
AT2G35730	AT2G35730				
AT5G23240	AT5G23240				
AT4G21460	AT4G21460				
AT5G67520	AT5G67520				
AT2G35733	AT2G35733				
AT5G46970	AT5G46970				
AT3G42830	AT3G42830				
AT4G35250	AT4G35250				
AT2G42520	AT2G42520				
AT2G19360	AT2G19360				
AT5G16600	MYB43				
AT3G42835	AT3G42835				
AT3G42836	AT3G42836				
AT3G42837	AT3G42837				
AT2G12200	AT2G12200				
AT1G78010	AT1G78010				
AT3G19460	AT3G19460				
AT2G35738	AT2G35738				
AT2G35736	AT2G35736				
AT1G32670	AT1G32670				
AT4G35220	AT4G35220				
AT2G35700	ERF38				
AT5G67510	AT5G67510				
AT5G23235	AT5G23235				
AT2G06908	AT2G06908				
AT5G23230	NIC2				
AT3G09930	AT3G09930				
AT2G45250	AT2G45250				
AT2G06906	AT2G06906				
AT2G44790	UCC2				
AT2G42530	COR15B				
AT5G56490	AT5G56490				
AT4G21490	NDB3				
AT2G44798	AT2G44798				
AT3G42820	AT3G42820				
AT3G19470	AT3G19470				
AT1G32660	AT1G32660				
AT2G12210	AT2G12210				
AT2G06904	AT2G06904				
AT2G06902	AT2G06902				
AT2G06900	AT2G06900				
AT5G67500	vdac2				
AT2G35710	AT2G35710				
AT5G23220	NIC3				
AT3G09920	PIP5K9				
AT2G45240	MAP1A				
AT3G09922	IPS1				
AT2G45245	AT2G45245				
AT4G35230	BSK1				
AT4G21480	AT4G21480				
AT3G09925	AT3G09925				
AT2G42540	COR15A				
AT5G46990	AT5G46990				
AT3G42810	AT3G42810				
AT2G19380	AT2G19380				
AT3G19480	AT3G19480				
AT1G32650	AT1G32650				
AT1G68500	AT1G68500				
AT2G06875	AT2G06875				
AT2G44745	AT2G44745				
AT3G42750	AT3G42750				
AT2G06870	AT2G06870				
AT1G64280	NPR1				
AT2G19310	AT2G19310				
AT4G33790	CER4				
AT4G35210	AT4G35210				
AT5G67440	NPY3				
AT1G05060	AT1G05060				
AT2G12195	AT2G12195				
AT3G42760	AT3G42760				
AT1G58725	AT1G58725				
AT1G64270	AT1G64270				
AT2G06885	AT2G06885				
AT2G44735	AT2G44735				
AT3G42763	AT3G42763				
AT2G19300	AT2G19300				
AT2G06880	AT2G06880				
AT1G22990	AT1G22990				
AT4G33780	AT4G33780				
AT2G44730	AT2G44730				
AT3G42766	AT3G42766				
AT4G35200	AT4G35200				
AT5G67450	AZF1				
AT1G21490	AT1G21490				
AT1G05070	AT1G05070				
AT4G01780	AT4G01780				
AT2G06890	AT2G06890				
AT2G19330	AT2G19330				
AT3G42730	AT3G42730				
AT2G05400	AT2G05400				
AT5G21080	AT5G21080				
AT3G51290	AT3G51290				
AT4G33770	AT4G33770				
AT2G44760	AT2G44760				
AT2G19340	AT2G19340				
AT1G05065	CLE20				
AT1G22980	AT1G22980				
AT1G22985	AT1G22985				
AT5G67420	LBD37				
AT1G05080	AT1G05080				
AT4G01790	AT4G01790				
AT1G21480	AT1G21480				
AT1G05085	AT1G05085				
AT2G19320	AT2G19320				
AT1G64290	AT1G64290				
AT2G05410	AT2G05410				
AT1G64295	AT1G64295				
AT3G42740	AT3G42740				
AT3G51280	AT3G51280				
AT2G44750	TPK2				
AT4G33760	AT4G33760				
AT5G21090	AT5G21090				
AT5G67430	AT5G67430				
AT1G22970	AT1G22970				
AT3G42796	AT3G42796				
AT2G05420	AT2G05420				
AT5G60500	AT5G60500				
AT2G06830	AT2G06830				
AT3G42794	AT3G42794				
AT1G21475	AT1G21475				
AT3G42792	AT3G42792				
AT3G42791	AT3G42791				
AT1G66300	AT1G66300				
AT4G01760	AT4G01760				
AT3G42790	AL3				
AT1G21470	AT1G21470				
AT1G49015	AT1G49015				
AT1G49010	AT1G49010				
AT2G12160	AT2G12160				
AT2G45190	AFO				
AT4G18190	ATPUP6				
AT2G45180	AT2G45180				
AT5G67488	AT5G67488				
AT5G16680	AT5G16680				
AT1G05000	AT1G05000				
AT1G22960	AT1G22960				
AT5G67480	BT4				
AT5G21060	AT5G21060				
AT2G44700	AT2G44700				
AT3G42798	AT3G42798				
AT2G06840	AT2G06840				
AT2G05430	AT2G05430				
AT1G58766	AT1G58766				
AT5G32850	AT5G32850				
AT1G32600	AT1G32600				
AT4G01770	RGXT1				
AT1G49005	CLE11				
AT1G21460	AT1G21460				
AT1G49000	AT1G49000				
AT2G12150	AT2G12150				
AT2G06845	AT2G06845				
AT2G05435	AT2G05435				
AT2G42590	GRF9				
AT4G18180	AT4G18180				
AT1G22950	AT1G22950				
AT1G05010	efe				
AT5G67490	AT5G67490				
AT5G21070	AT5G21070				
AT4G33740	AT4G33740				
AT3G42770	AT3G42770				
AT1G66320	AT1G66320				
AT2G05440	AT2G05440				
AT4G01740	AT4G01740				
AT2G06850	EXGT-A1				
AT1G21450	Scl1				
AT1G05030	AT1G05030				
AT1G05020	AT1G05020				
AT5G67460	AT5G67460				
AT1G22940	th1				
AT5G16660	AT5G16660				
AT2G12190	AT2G12190				
AT1G49040	Scd1				
AT5G21040	FBX2				
AT4G33730	AT4G33730				
AT2G05450	AT2G05450				
AT1G21440	AT1G21440				
AT3G40640	AT3G40640				
AT4G01750	RGXT2				
AT1G66310	AT1G66310				
AT3G42780	AT3G42780				
AT2G06860	AT2G06860				
AT3G42783	AT3G42783				
AT2G12170	AT2G12170				
AT1G05040	AT1G05040				
AT1G49030	AT1G49030				
AT5G16650	AT5G16650				
AT1G22930	AT1G22930				
AT3G42786	AT3G42786				
AT2G44710	AT2G44710				
AT5G21050	AT5G21050				
AT4G33720	AT4G33720				
AT5G32875	AT5G32875				
AT5G67470	AT5G67470				
AT1G72870	AT1G72870				
AT5G32825	AT5G32825				
AT5G21020	AT5G21020				
AT4G18150	AT4G18150				
AT5G56520	AT5G56520				
AT3G51230	AT3G51230				
AT4G18140	AT4G18140				
AT1G68480	jag				
AT1G44960	AT1G44960				
AT1G66340	ETR1				
AT4G11230	AT4G11230				
AT3G24630	AT3G24630				
AT1G64200	VHA-E3				
AT4G01720	WRKY47				
AT1G66345	AT1G66345				
AT1G21430	YUC11				
AT2G05460	AT2G05460				
AT1G72880	AT1G72880				
AT2G05480	AT2G05480				
AT5G62790	dxr				
AT4G01735	AT4G01735				
AT1G27000	AT1G27000				
AT5G21030	AT5G21030				
AT3G51220	AT3G51220				
AT5G56510	APUM12				
AT1G68470	AT1G68470				
AT1G66330	AT1G66330				
AT4G11220	BTI2				
AT4G18130	PHYE				
AT3G24640	AT3G24640				
AT2G05475	AT2G05475				
AT4G01730	AT4G01730				
AT5G60530	AT5G60530				
AT1G21420	AT1G21420				
AT2G05470	AT2G05470				
AT5G62780	AT5G62780				
AT4G01700	AT4G01700				
AT2G05490	AT2G05490				
AT1G72850	AT1G72850				
AT5G56500	AT5G56500				
AT4G18170	WRKY28				
AT3G51210	AT3G51210				
AT1G64220	TOM7-2				
AT3G24650	ABI3				
AT1G44980	PME7				
AT1G66360	AT1G66360				
AT4G11250	AGL52				
AT1G21410	SKP2A				
AT5G60520	AT5G60520				
AT2G01200	IAA32				
AT1G72855	AT1G72855				
AT5G62770	AT5G62770				
AT1G72860	AT1G72860				
AT4G18160	KCO6				
AT3G51200	AT3G51200				
AT5G21010	ATBPM5				
AT1G64210	AT1G64210				
AT4G11240	TOPP7				
AT1G66350	RGL1				
AT1G44970	AT1G44970				
AT1G68490	AT1G68490				
AT2G01210	AT2G01210				
AT3G24660	TMKL1				
AT1G21400	AT1G21400				
AT5G60510	AT5G60510				
AT3G51270	AT3G51270				
AT5G60580	AT5G60580				
AT3G24670	AT3G24670				
AT1G64240	AT1G64240				
AT1G66380	MYB114				
AT3G24675	AT3G24675				
AT4G18100	AT4G18100				
AT2G01220	AT2G01220				
AT1G05090	AT1G05090				
AT3G51260	PAD1				
AT3G51265	AT3G51265				
AT2G40290	AT2G40290				
AT5G60570	AT5G60570				
AT3G24680	AT3G24680				
AT1G44990	AT1G44990				
AT1G64235	AT1G64235				
AT1G64230	UBC28				
AT1G66370	MYB113				
AT3G51250	AT3G51250				
AT4G11216	AT4G11216				
AT1G72890	AT1G72890				
AT5G32800	AT5G32800				
AT5G60560	AT5G60560				
AT1G64260	AT1G64260				
AT3G24690	AT3G24690				
AT4G11213	AT4G11213				
AT4G11211	AT4G11211				
AT2G01240	AT2G01240				
AT4G11210	AT4G11210				
AT1G62000	AT1G62000				
AT3G51240	F3H				
AT5G60550	grik2				
AT1G64250	AT1G64250				
AT5G60553	AT5G60553				
AT2G01250	AT2G01250				
AT1G64255	AT1G64255				
AT4G11200	AT4G11200				
AT4G18110	AT4G18110				
AT2G12580	AT2G12580				
AT3G58040	SINAT2				
AT1G58130	AT1G58130				
AT1G68860	AT1G68860				
AT1G68862	AT1G68862				
AT1G32770	ANAC012				
AT5G30584	AT5G30584				
AT4G39270	AT4G39270				
AT1G78110	AT1G78110				
AT5G46877	AT5G46877				
AT3G63480	AT3G63480				
AT5G46874	AT5G46874				
AT5G23580	CDPK9				
AT5G46875	AT5G46875				
AT5G46873	AT5G46873				
AT5G56140	AT5G56140				
AT5G46870	AT5G46870				
AT4G35350	XCP1				
AT5G46871	AT5G46871				
AT5G44730	AT5G44730				
AT2G40520	AT2G40520				
AT5G52210	ATGB1				
AT2G45360	AT2G45360				
AT3G58030	AT3G58030				
AT2G12570	AT2G12570				
AT1G32780	AT1G32780				
AT1G58140	AT1G58140				
AT2G40510	AT2G40510				
AT1G56000	AT1G56000				
AT4G39280	AT4G39280				
AT1G78120	AT1G78120				
AT3G58035	AT3G58035				
AT1G68850	AT1G68850				
AT5G23590	AT5G23590				
AT5G44740	POLH				
AT5G46880	HB-7				
AT5G52220	AT5G52220				
AT5G56130	AT5G56130				
AT3G63490	AT3G63490				
AT2G40500	AT2G40500				
AT1G32790	CID11				
AT3G58060	AT3G58060				
AT2G12560	AT2G12560				
AT1G58110	AT1G58110				
AT1G68845	AT1G68845				
AT4G39290	AT4G39290				
AT5G44710	AT5G44710				
AT1G78130	UNE2				
AT1G68840	RAV2				
AT4G35370	AT4G35370				
AT5G56160	AT5G56160				
AT5G46850	AT5G46850				
AT2G45340	AT2G45340				
AT2G47480	AT2G47480				
AT4G21585	ENDO4				
AT3G58070	GIS				
AT5G52230	MBD13				
AT2G47485	AT2G47485				
AT4G21580	AT4G21580				
AT1G58120	AT1G58120				
AT2G14690	AT2G14690				
AT2G12550	AT2G12550				
AT3G58050	AT3G58050				
AT1G42290	AT1G42290				
AT1G78140	AT1G78140				
AT1G68830	STN7				
AT5G44720	AT5G44720				
AT4G35360	AT4G35360				
AT4G21590	ENDO3				
AT1G34904	AT1G34904				
AT5G56150	UBC30				
AT5G46860	VAM3				
AT3G63470	scpl40				
AT4G21595	MIR169G				
AT2G45350	CRR4				
AT2G47490	AT2G47490				
AT2G44890	CYP704A1				
AT5G52240	MSBP1				
AT3G63445	AT3G63445				
AT3G22190	IQD5				
AT1G68820	AT1G68820				
AT1G32730	AT1G32730				
AT1G42280	AT1G42280				
AT3G58000	AT3G58000				
AT2G40560	AT2G40560				
AT1G05100	MAPKKK18				
AT5G52250	AT5G52250				
AT5G56180	ATARP8				
AT4G35390	AGF1				
AT5G44770	AT5G44770				
AT5G58400	AT5G58400				
AT1G32740	AT1G32740				
AT1G42270	AT1G42270				
AT1G68810	AT1G68810				
AT1G58100	AT1G58100				
AT2G40550	ETG1				
AT5G52260	AtMYB19				
AT3G63450	AT3G63450				
AT5G44780	AT5G44780				
AT4G35380	AT4G35380				
AT5G56170	AT5G56170				
AT5G44785	OSB3				
AT1G68800	TCP12				
AT1G42260	AT1G42260				
AT1G32750	HAF01				
AT3G22170	FHY3				
AT3G58020	AT3G58020				
AT5G52270	AT5G52270				
AT4G37510	AT4G37510				
AT2G45380	AT2G45380				
AT1G29710	AT1G29710				
AT2G40540	KT2				
AT5G44750	REV1				
AT4G31010	AT4G31010				
AT1G29715	AT1G29715				
AT3G63420	AGG1				
AT5G46890	AT5G46890				
AT5G58420	AT5G58420				
AT1G32763	AT1G32763				
AT3G22180	AT3G22180				
AT1G78100	AT1G78100				
AT1G42250	AT1G42250				
AT1G32760	AT1G32760				
AT2G12590	AT2G12590				
AT3G58010	AT3G58010				
AT4G37500	AT4G37500				
AT5G52280	AT5G52280				
AT1G60190	AT1G60190				
AT2G45390	AT2G45390				
AT1G29700	AT1G29700				
AT2G40530	AT2G40530				
AT3G63430	AT3G63430				
AT5G58412	AT5G58412				
AT5G44760	AT5G44760				
AT4G31000	AT4G31000				
AT5G58410	AT5G58410				
AT5G56190	AT5G56190				
AT5G58440	SNX2a				
AT5G60280	AT5G60280				
AT2G06180	AT2G06180				
AT4G31030	AT4G31030				
AT2G12505	AT2G12505				
AT5G30500	AT5G30500				
AT4G33290	AT4G33290				
AT1G29730	AT1G29730				
AT5G35995	AT5G35995				
AT3G09400	PLL3				
AT4G21520	AT4G21520				
AT1G64300	AT1G64300				
AT1G42240	AT1G42240				
AT2G12500	AT2G12500				
AT5G60285	AT5G60285				
AT3G22150	AT3G22150				
AT5G58430	ATEXO70B1				
AT5G60270	AT5G60270				
AT4G31020	AT4G31020				
AT2G06190	AT2G06190				
AT5G23510	AT5G23510				
AT1G29720	AT1G29720				
AT5G35980	AT5G35980				
AT3G09410	AT3G09410				
AT4G33280	AT4G33280				
AT2G40590	AT2G40590				
AT4G21530	AT4G21530				
AT4G13505	AT4G13505				
AT4G13500	AT4G13500				
AT1G42230	AT1G42230				
AT3G22160	AT3G22160				
AT5G58465	MIR390B				
AT2G06160	AT2G06160				
AT2G40580	AT2G40580				
AT5G58460	ATCHX25				
AT1G29750	RKF1				
AT5G67410	AT5G67410				
AT5G35970	AT5G35970				
AT5G23520	AT5G23520				
AT5G67411	AT5G67411				
AT4G31050	AT4G31050				
AT3G22136	AT3G22136				
AT1G42220	AT1G42220				
AT4G21500	AT4G21500				
AT3G22133	AT3G22133				
AT4G11390	AT4G11390				
AT4G11393	AT4G11393				
AT4G31040	AT4G31040				
AT5G60290	AT5G60290				
AT2G06170	AT2G06170				
AT4G21510	AT4G21510				
AT2G40570	AT2G40570				
AT5G35960	AT5G35960				
AT5G58450	AT5G58450				
AT1G29740	AT1G29740				
AT5G67400	AT5G67400				
AT3G09430	AT3G09430				
AT5G23530	AtCXE18				
AT1G42210	AT1G42210				
AT5G23535	AT5G23535				
AT4G11385	AT4G11385				
AT5G35965	AT5G35965				
AT3G22142	AT3G22142				
AT1G72600	AT1G72600				
AT1G19090	RKF2				
AT2G06166	AT2G06166				
AT4G11380	AT4G11380				
AT2G06165	AT2G06165				
AT4G31070	AT4G31070				
AT1G58180	BCA6				
AT4G21560	VPS28-1				
AT3G09440	AT3G09440				
AT5G56100	AT5G56100				
AT1G29770	AT1G29770				
AT5G58480	AT5G58480				
AT5G23540	AT5G23540				
AT5G60240	AT5G60240				
AT2G45320	AT2G45320				
AT5G30545	AT5G30545				
AT4G31075	AT4G31075				
AT2G12540	AT2G12540				
AT1G29780	AT1G29780				
AT1G30670	AT1G30670				
AT4G13555	MIR397B				
AT3G22110	PAC1				
AT1G42200	AT1G42200				
AT3G09450	AT3G09450				
AT4G13550	AT4G13550				
AT4G31060	AT4G31060				
AT4G21570	AT4G21570				
AT1G58190	AtRLP9				
AT2G45330	emb1067				
AT5G58470	TAF15b				
AT5G23550	AT5G23550				
AT1G29760	AT1G29760				
AT5G30532	AT5G30532				
AT5G60230	SEN2				
AT5G44705	AT5G44705				
AT2G12530	AT2G12530				
AT3G22120	CWLP				
AT1G30680	AT1G30680				
AT4G13540	AT4G13540				
AT1G68890	AT1G68890				
AT4G21540	SPHK1				
AT5G56120	AT5G56120				
AT1G58160	AT1G58160				
AT5G30520	AT5G30520				
AT5G60260	AT5G60260				
AT2G45300	AT2G45300				
AT2G12520	AT2G12520				
AT1G30690	AT1G30690				
AT1G58150	AT1G58150				
AT4G13530	AT4G13530				
AT3G09470	AT3G09470				
AT1G68880	AtbZIP				
AT5G23570	SGS3				
AT1G29785	AT1G29785				
AT1G58170	AT1G58170				
AT4G21550	VAL3				
AT5G23575	AT5G23575				
AT5G58490	AT5G58490				
AT4G31080	AT4G31080				
AT2G45315	AT2G45315				
AT5G30510	rps1				
AT2G45310	GAE4				
AT5G60250	AT5G60250				
AT2G12510	AT2G12510				
AT1G68875	AT1G68875				
AT3G09480	AT3G09480				
AT5G52200	AT5G52200				
AT1G68870	AT1G68870				
AT4G13520	SMAP1				
AT3G22104	AT3G22104				
AT3G22100	AT3G22100				
AT1G29790	AT1G29790				
AT1G30640	AT1G30640				
AT1G44414	AT1G44414				
AT1G19150	lhca6				
AT3G44720	ADT4				
AT4G11320	AT4G11320				
AT2G06100	AT2G06100				
AT1G64370	AT1G64370				
AT3G24340	chr40				
AT4G13580	AT4G13580				
AT4G33200	XI-I				
AT1G72540	AT1G72540				
AT5G67340	AT5G67340				
AT3G51120	AT3G51120				
AT3G07230	AT3G07230				
AT4G23710	VAG2				
AT1G27540	AT1G27540				
AT4G23700	ATCHX17				
AT1G64385	AT1G64385				
AT1G30630	AT1G30630				
AT4G11330	ATMPK5				
AT1G19160	AT1G19160				
AT3G44710	AT3G44710				
AT3G51135	AT3G51135				
AT3G09490	AT3G09490				
AT5G60200	AT5G60200				
AT3G24330	AT3G24330				
AT4G13590	AT4G13590				
AT1G64380	AT1G64380				
AT1G72530	AT1G72530				
AT4G33210	AT4G33210				
AT3G07220	AT3G07220				
AT3G44713	AT3G44713				
AT5G67350	AT5G67350				
AT3G44718	AT3G44718				
AT3G51130	AT3G51130				
AT1G27550	AT1G27550				
AT3G44716	AT3G44716				
AT3G44740	AT3G44740				
AT3G07260	AT3G07260				
AT1G64355	AT1G64355				
AT1G30660	AT1G30660				
AT1G19130	AT1G19130				
AT4G11300	AT4G11300				
AT1G64350	SEH1H				
AT4G13560	UNE15				
AT5G60210	AT5G60210				
AT4G33220	PME44				
AT5G67360	aRA12				
AT1G72560	psd				
AT1G27560	AT1G27560				
AT3G51140	AT3G51140				
AT1G27565	AT1G27565				
AT3G07250	AT3G07250				
AT1G30650	WRKY14				
AT3G24315	AtSec20				
AT3G44730	AT3G44730				
AT1G27580	AT1G27580				
AT3G24310	MYB305				
AT1G19140	AT1G19140				
AT4G13570	HTA4				
AT1G64360	AT1G64360				
AT5G60220	TET4				
AT5G67370	AT5G67370				
AT4G33230	AT4G33230				
AT1G72550	AT1G72550				
AT3G51150	AT3G51150				
AT1G27570	AT1G27570				
AT3G44735	PSK1				
AT1G72500	AT1G72500				
AT4G11360	RHA1B				
AT1G19190	AT1G19190				
AT2G14710	AT2G14710				
AT1G27590	AT1G27590				
AT1G64330	AT1G64330				
AT3G07280	AT3G07280				
AT4G21610	LOL2				
AT4G23750	CRF2				
AT1G30600	AT1G30600				
AT2G47510	FUM1				
AT2G06150	AT2G06150				
AT4G33240	AT4G33240				
AT2G06130	AT2G06130				
AT4G11370	RHA1A				
AT2G14720	VSR-2				
AT2G44800	AT2G44800				
AT1G64340	AT1G64340				
AT4G21605	AT4G21605				
AT4G11375	AT4G11375				
AT4G21600	ENDO5				
AT3G07270	AT3G07270				
AT4G33250	EIF3K				
AT4G23740	AT4G23740				
AT1G27595	AT1G27595				
AT5G67310	CYP81G1				
AT2G47500	AT2G47500				
AT2G06140	AT2G06140				
AT2G06125	AT2G06125				
AT2G06120	AT2G06120				
AT4G11340	AT4G11340				
AT1G19170	AT1G19170				
AT1G64310	AT1G64310				
AT1G30620	MUR4				
AT3G44705	AT3G44705				
AT5G23610	AT5G23610				
AT4G23730	AT4G23730				
AT3G44700	AT3G44700				
AT4G33260	CDC20.2				
AT3G51100	AT3G51100				
AT5G67320	HOS15				
AT1G72520	AT1G72520				
AT2G14700	AT2G14700				
AT2G06110	AT2G06110				
AT1G72510	AT1G72510				
AT1G19180	JAZ1				
AT4G11350	AT4G11350				
AT1G30610	emb2279				
AT3G07290	AT3G07290				
AT4G11355	AT4G11355				
AT5G23600	AT5G23600				
AT1G64320	AT1G64320				
AT4G23720	AT4G23720				
AT4G33270	CDC20.1				
AT5G67330	ATNRAMP4				
AT3G51110	AT3G51110				
AT1G34967	AT1G34967				
AT2G44830	AT2G44830				
AT1G78090	ATTPPB				
AT5G52180	AT5G52180				
AT4G23790	AT4G23790				
AT4G37520	AT4G37520				
AT1G60170	emb1220				
AT2G47550	AT2G47550				
AT2G14750	Apk				
AT1G05160	CYP88A3				
AT1G32700	AT1G32700				
AT5G46920	AT5G46920				
AT1G78080	RAP2.4				
AT4G39300	AT4G39300				
AT5G44690	AT5G44690				
AT1G60180	AT1G60180				
AT4G37530	AT4G37530				
AT5G52170	HDG7				
AT4G23780	AT4G23780				
AT2G47540	AT2G47540				
AT2G14760	AT2G14760				
AT3G44793	AT3G44793				
AT3G44796	AT3G44796				
AT1G05150	AT1G05150				
AT5G46910	AT5G46910				
AT3G44790	AT3G44790				
AT5G46915	AT5G46915				
AT4G39330	CAD9				
AT1G60150	AT1G60150				
AT5G44680	AT5G44680				
AT4G37540	LBD39				
AT2G44810	DAD1				
AT1G05135	AT1G05135				
AT2G47530	AT2G47530				
AT4G23770	AT4G23770				
AT1G05140	AT1G05140				
AT1G44478	AT1G44478				
AT2G14730	AT2G14730				
AT1G32720	AT1G32720				
AT5G46900	AT5G46900				
AT5G44670	AT5G44670				
AT4G37550	AT4G37550				
AT5G52190	AT5G52190				
AT1G60160	AT1G60160				
AT4G39320	AT4G39320				
AT2G44820	AT2G44820				
AT2G47520	AT2G47520				
AT1G05120	AT1G05120				
AT4G23760	AT4G23760				
AT3G63500	AT3G63500				
AT2G14740	ATVSR3				
AT3G24390	AT3G24390				
AT1G78095	AT1G78095				
AT1G32710	AT1G32710				
AT2G47590	phr2				
AT5G67385	AT5G67385				
AT1G27500	AT1G27500				
AT4G35300	TMT2				
AT3G51160	MUR1				
AT1G19100	AT1G19100				
AT1G72580	AT1G72580				
AT4G39350	CesA2				
AT4G37560	AT4G37560				
AT2G44870	AT2G44870				
AT5G46960	AT5G46960				
AT1G60130	AT1G60130				
AT5G67380	CKA1				
AT3G24380	AT3G24380				
AT1G78040	AT1G78040				
AT3G24385	AT3G24385				
AT2G14796	AT2G14796				
AT1G19110	AT1G19110				
AT3G44760	AT3G44760				
AT2G14793	AT2G14793				
AT3G44765	AT3G44765				
AT2G14790	AT2G14790				
AT3G44755	AT3G44755				
AT1G19115	AT1G19115				
AT2G47580	U1A				
AT1G27510	AT1G27510				
AT4G39345	AT4G39345				
AT3G51171	AT3G51171				
AT4G35310	CPK5				
AT4G39340	AT4G39340				
AT1G72570	AT1G72570				
AT1G60140	ATTPS10				
AT5G67390	AT5G67390				
AT5G46950	AT5G46950				
AT2G44880	AT2G44880				
AT4G37570	AT4G37570				
AT1G78030	AT1G78030				
AT3G24370	AT3G24370				
AT1G34910	AT1G34910				
AT2G40600	AT2G40600				
AT1G19120	AT1G19120				
AT1G05190	emb2394				
AT4G35320	AT4G35320				
AT3G07210	AT3G07210				
AT2G47570	AT2G47570				
AT1G27520	AT1G27520				
AT2G44850	AT2G44850				
AT5G46940	AT5G46940				
AT1G78070	AT1G78070				
AT3G51180	AT3G51180				
AT4G39370	UBP27				
AT1G60110	AT1G60110				
AT4G37580	HLS1				
AT3G07215	AT3G07215				
AT2G14774	AT2G14774				
AT3G24360	AT3G24360				
AT4G39380	AT4G39380				
AT2G14777	AT2G14777				
AT1G78060	AT1G78060				
AT1G64390	AtGH9C2				
AT3G44785	AT3G44785				
AT1G05180	AXR1				
AT2G14770	AT2G14770				
AT3G44780	AT3G44780				
AT3G24365	AT3G24365				
AT2G14772	AT2G14772				
AT3G07200	AT3G07200				
AT2G47560	AT2G47560				
AT4G35335	AT4G35335				
AT1G27530	AT1G27530				
AT4G39366	AT4G39366				
AT4G39364	AT4G39364				
AT5G46930	AT5G46930				
AT4G39363	AT4G39363				
AT2G44860	AT2G44860				
AT3G51190	AT3G51190				
AT1G72590	AT1G72590				
AT4G39361	AT4G39361				
AT4G37590	NPY5				
AT1G60120	AT1G60120				
AT4G39360	AT4G39360				
AT1G34930	AT1G34930				
AT3G24350	SYP32				
AT1G05170	AT1G05170				
AT3G44770	AT3G44770				
AT1G44446	CH1				
AT2G14780	AT2G14780				
AT1G68725	AGP19				
AT1G42180	AT1G42180				
AT1G78250	AT1G78250				
AT5G30440	AT5G30440				
AT1G68720	tadA				
AT5G52355	AT5G52355				
AT2G12440	AT2G12440				
AT2G14580	ATPRB1				
AT2G45460	AT2G45460				
AT2G35970	AT2G35970				
AT5G52350	ATEXO70A3				
AT5G56280	CSN6A				
AT5G23480	AT5G23480				
AT4G35490	mrpl11				
AT5G46730	AT5G46730				
AT1G78260	AT1G78260				
AT1G42170	AT1G42170				
AT2G12430	AT2G12430				
AT1G58007	AT1G58007				
AT1G68710	AT1G68710				
AT1G78265	AT1G78265				
AT5G44600	AT5G44600				
AT2G14570	AT2G14570				
AT2G45470	FLA8				
AT2G35960	NHL12				
AT5G52360	ADF10				
AT5G56270	WRKY2				
AT4G35480	RHA3B				
AT5G46740	UBP21				
AT5G23490	AT5G23490				
AT1G68740	AT1G68740				
AT5G30460	AT5G30460				
AT1G78230	AT1G78230				
AT5G44610	MAP18				
AT4G39390	NST-K1				
AT2G12465	LCR50				
AT2G12462	AT2G12462				
AT2G12460	AT2G12460				
AT1G58010	AT1G58010				
AT1G32890	AT1G32890				
AT2G40400	AT2G40400				
AT2G45480	AtGRF9				
AT5G52330	AT5G52330				
AT2G35950	EDA12				
AT5G23460	AT5G23460				
AT5G56260	AT5G56260				
AT4G35470	AT4G35470				
AT5G30450	AT5G30450				
AT1G68730	AT1G68730				
AT1G78240	TSD2				
AT1G68735	AT1G68735				
AT1G42190	AT1G42190				
AT1G58025	AT1G58025				
AT2G14590	AT2G14590				
AT2G12450	AT2G12450				
AT2G35945	AT2G35945				
AT2G14595	AT2G14595				
AT1G58020	AT1G58020				
AT5G52340	ATEXO70A2				
AT2G45490	AtAUR3				
AT2G35940	BLH1				
AT5G23470	AT5G23470				
AT5G44620	CYP706A3				
AT5G56250	HAP8				
AT4G35460	ntrB				
AT5G46760	AT5G46760				
AT2G12480	SCPL43				
AT5G30480	AT5G30480				
AT1G78210	AT1G78210				
AT3G22290	AT3G22290				
AT5G44635	AT5G44635				
AT1G42140	AT1G42140				
AT5G46770	AT5G46770				
AT1G05205	AT1G05205				
AT5G44630	AT5G44630				
AT5G58300	AT5G58300				
AT5G52390	AT5G52390				
AT1G29830	AT1G29830				
AT2G40420	AT2G40420				
AT1G05200	ATGLR3.4				
AT2G12470	AT2G12470				
AT5G30470	AT5G30470				
AT2G12475	AT2G12475				
AT1G42130	AT1G42130				
AT1G32880	AT1G32880				
AT5G46780	AT5G46780				
AT5G44640	BGLU13				
AT4G37620	AT4G37620				
AT1G05210	AT1G05210				
AT1G29820	AT1G29820				
AT2G40410	AT2G40410				
AT1G42160	AT1G42160				
AT1G32850	UBP11				
AT1G68700	AT1G68700				
AT2G35990	AT2G35990				
AT5G46795	MSP2				
AT5G44650	AT5G44650				
AT5G46790	AT5G46790				
AT2G40440	AT2G40440				
AT1G29810	AT1G29810				
AT1G05220	AT1G05220				
AT5G52370	AT5G52370				
AT4G37610	BT5				
AT4G37608	AT4G37608				
AT2G40435	AT2G40435				
AT2G12490	AT2G12490				
AT1G78200	AT1G78200				
AT1G32860	AT1G32860				
AT5G30495	AT5G30495				
AT1G42150	AT1G42150				
AT5G30490	AT5G30490				
AT5G44660	AT5G44660				
AT5G56290	PEX5				
AT2G35980	YLS9				
AT1G29800	AT1G29800				
AT2G40430	AT2G40430				
AT1G05230	HDG2				
AT5G52380	AT5G52380				
AT5G58340	AT5G58340				
AT1G64405	AT1G64405				
AT4G13615	AT4G13615				
AT5G56200	AT5G56200				
AT2G40460	AT2G40460				
AT4G21620	AT4G21620				
AT1G29870	AT1G29870				
AT1G58080	ATATP-PRT1				
AT3G09300	ORP3B				
AT5G23400	AT5G23400				
AT2G06280	AT2G06280				
AT3G22250	AT3G22250				
AT1G72710	CKL2				
AT1G42100	AT1G42100				
AT5G23405	AT5G23405				
AT1G64400	AT1G64400				
AT4G13610	MEE57				
AT5G35840	PHYC				
AT4G21630	AT4G21630				
AT2G40450	AT2G40450				
AT1G58090	AT1G58090				
AT3G44900	ATCHX4				
AT1G29860	WRKY71				
AT3G09310	AT3G09310				
AT5G23410	AT5G23410				
AT4G33180	AT4G33180				
AT2G06290	AT2G06290				
AT5G58330	AT5G58330				
AT3G22260	AT3G22260				
AT2G06285	AT2G06285				
AT1G72720	AT1G72720				
AT1G68795	CLE12				
AT4G13600	AT4G13600				
AT1G68790	LINC3				
AT5G35870	AT5G35870				
AT4G21640	AT4G21640				
AT1G29850	AT1G29850				
AT3G07185	AT3G07185				
AT2G40480	AT2G40480				
AT4G33170	AT4G33170				
AT5G58320	AT5G58320				
AT2G45400	BEN1				
AT2G45403	AT2G45403				
AT2G45406	AT2G45406				
AT2G06296	AT2G06296				
AT3G22270	AT3G22270				
AT1G30590	AT1G30590				
AT3G22275	AT3G22275				
AT3G07195	AT3G07195				
AT1G64420	AT1G64420				
AT4G13630	AT4G13630				
AT1G42120	AT1G42120				
AT3G07190	AT3G07190				
AT2G40475	AT2G40475				
AT1G29840	AT1G29840				
AT5G35860	AT5G35860				
AT4G33160	AT4G33160				
AT4G21650	AT4G21650				
AT2G40470	LBD15				
AT2G45410	LBD19				
AT5G58310	MES18				
AT5G60390	AT5G60390				
AT1G72700	AT1G72700				
AT4G13620	AT4G13620				
AT1G64410	AT1G64410				
AT1G42110	AT1G42110				
AT5G30400	AT5G30400				
AT2G12405	AT2G12405				
AT2G12407	AT2G12407				
AT2G45420	LBD18				
AT5G60380	AT5G60380				
AT5G23440	FTRA1				
AT5G30406	AT5G30406				
AT5G56240	AT5G56240				
AT5G35890	AT5G35890				
AT5G54100	AT5G54100				
AT4G21660	AT4G21660				
AT3G09350	AT3G09350				
AT4G13650	AT4G13650				
AT3G22210	AT3G22210				
AT1G30570	AT1G30570				
AT1G58037	AT1G58037				
AT2G12400	AT2G12400				
AT2G40490	HEME2				
AT5G60370	AT5G60370				
AT5G58375	AT5G58375				
AT2G45430	AT2G45430				
AT5G58370	AT5G58370				
AT5G23450	ATLCBK1				
AT4G21670	CPL1				
AT1G58050	AT1G58050				
AT5G35880	AT5G35880				
AT5G56230	PRA1.G2				
AT5G52320	CYP96A4				
AT3G09360	AT3G09360				
AT1G58040	AT1G58040				
AT4G13640	UNE16				
AT1G68750	ATPPC4				
AT3G22220	AT3G22220				
AT1G30580	AT1G30580				
AT5G60360	AALP				
AT5G30420	AT5G30420				
AT4G21680	AT4G21680				
AT5G23420	HMGB6				
AT5G56220	AT5G56220				
AT3G09320	AT3G09320				
AT3G22238	AT3G22238				
AT1G58060	AT1G58060				
AT2G45440	DHDPS2				
AT5G58360	ATOFP3				
AT5G30428	AT5G30428				
AT3G22232	AT3G22232				
AT1G58055	AT1G58055				
AT3G22230	AT3G22230				
AT1G30550	AT1G30550				
AT3G22231	PCC1				
AT4G23900	AT4G23900				
AT3G22237	AT3G22237				
AT1G68780	AT1G68780				
AT3G22234	AT3G22234				
AT3G22235	AT3G22235				
AT4G13670	PTAC5				
AT2G12420	AT2G12420				
AT5G60350	AT5G60350				
AT5G30410	AT5G30410				
AT5G56210	WIP2				
AT3G09330	AT3G09330				
AT1G58070	AT1G58070				
AT5G23430	AT5G23430				
AT1G29880	AT1G29880				
AT2G45450	ZPR1				
AT5G58350	WNK4				
AT1G29890	AT1G29890				
AT1G30560	AT1G30560				
AT4G23915	AT4G23915				
AT4G23910	AT4G23910				
AT4G13660	PRR2				
AT3G09340	AT3G09340				
AT2G12410	AT2G12410				
AT3G22240	AT3G22240				
AT4G13680	AT4G13680				
AT1G64470	AT1G64470				
AT3G24440	VRN5				
AT4G01930	AT4G01930				
AT2G06200	AtGRF6				
AT5G60330	AT5G60330				
AT1G30540	AT1G30540				
AT3G07140	AT3G07140				
AT4G11420	eif3a				
AT1G19250	FMO1				
AT4G23810	WRKY53				
AT1G27690	AT1G27690				
AT3G44860	FAMT				
AT5G67245	AT5G67245				
AT1G27680	apl2				
AT3G51020	AT3G51020				
AT5G54010	AT5G54010				
AT5G67240	SDN3				
AT5G16030	AT5G16030				
AT4G29980	AT4G29980				
AT4G01935	AT4G01935				
AT4G33100	AT4G33100				
AT1G64480	CBL8				
AT4G13690	AT4G13690				
AT5G60340	AT5G60340				
AT1G19260	AT1G19260				
AT4G11430	AT4G11430				
AT3G44850	AT3G44850				
AT3G09390	MT2A				
AT4G23800	AT4G23800				
AT1G30530	UGT78D1				
AT3G24430	HCF101				
AT3G09385	AT3G09385				
AT3G51030	ATTRX1				
AT4G29990	AT4G29990				
AT5G16040	AT5G16040				
AT5G54020	AT5G54020				
AT1G27695	AT1G27695				
AT5G67250	SKIP2				
AT4G33110	AT4G33110				
AT4G01925	AT4G01925				
AT1G72670	iqd8				
AT4G01920	AT4G01920				
AT1G60200	AT1G60200				
AT2G06220	AT2G06220				
AT5G60310	AT5G60310				
AT3G24460	AT3G24460				
AT1G64490	AT1G64490				
AT1G30520	AAE14				
AT3G24465	AT3G24465				
AT3G09380	AT3G09380				
AT5G35900	LBD35				
AT3G22200	POP2				
AT3G44840	AT3G44840				
AT4G11440	AT4G11440				
AT1G19270	DA1				
AT3G51000	AT3G51000				
AT3G07110	AT3G07110				
AT5G67220	AT5G67220				
AT5G58390	AT5G58390				
AT1G27660	AT1G27660				
AT5G16010	AT5G16010				
AT3G09375	AT3G09375				
AT3G07115	AT3G07115				
AT4G01910	AT4G01910				
AT1G72660	AT1G72660				
AT4G01915	AT4G01915				
AT2G06210	ELF8				
AT5G60320	AT5G60320				
AT5G35917	CYP79A3P				
AT5G35918	AT5G35918				
AT3G24450	AT3G24450				
AT3G09370	MYB3R-3				
AT5G35914	AT5G35914				
AT1G30510	ATRFNR2				
AT3G44830	AT3G44830				
AT5G35910	AT5G35910				
AT4G11450	AT4G11450				
AT5G35912	AT5G35912				
AT3G07100	AT3G07100				
AT5G67230	AT5G67230				
AT3G51010	AT3G51010				
AT5G16020	AT5G16020				
AT1G30515	AT1G30515				
AT5G54000	AT5G54000				
AT4G23820	AT4G23820				
AT1G27670	AT1G27670				
AT1G60220	ULP1D				
AT4G01900	Glb1				
AT1G72650	TRFL6				
AT1G19290	AT1G19290				
AT5G16080	AtCXE17				
AT5G35923	AT5G35923				
AT4G21710	NRPB2				
AT4G11460	AT4G11460				
AT3G44820	AT3G44820				
AT5G35920	CYP79A4P				
AT1G64430	AT1G64430				
AT5G35926	AT5G35926				
AT3G07180	AT3G07180				
AT1G30500	NF-YA7				
AT3G24400	AT3G24400				
AT2G06245	AT2G06245				
AT2G06240	AT2G06240				
AT1G72645	AT1G72645				
AT4G01970	AtSTS				
AT4G39410	WRKY13				
AT2G06250	AT2G06250				
AT5G54050	AT5G54050				
AT1G72640	AT1G72640				
AT2G47610	AT2G47610				
AT4G01975	AT4G01975				
AT5G67200	AT5G67200				
AT4G23850	AT4G23850				
AT4G33140	AT4G33140				
AT5G35932	AT5G35932				
AT5G16090	AT5G16090				
AT4G21700	AT4G21700				
AT3G07170	AT3G07170				
AT4G21705	AT4G21705				
AT5G35935	AT5G35935				
AT1G64440	RHD1				
AT5G60300	AT5G60300				
AT2G06235	AT2G06235				
AT4G01960	AT4G01960				
AT2G44900	AT2G44900				
AT4G11470	AT4G11470				
AT2G06230	AT2G06230				
AT1G72630	ELF4-L2				
AT5G54060	UF3GT				
AT2G47600	ATMHX				
AT5G54067	AT5G54067				
AT4G23840	AT4G23840				
AT5G54062	AT5G54062				
AT4G39400	BRI1				
AT5G67210	AT5G67210				
AT5G54064	AT5G54064				
AT4G39403	pls				
AT3G44810	AT3G44810				
AT5G35930	AT5G35930				
AT3G24420	AT3G24420				
AT1G64450	AT1G64450				
AT5G35945	AT5G35945				
AT3G07160	ATGSL10				
AT4G11485	LCR11				
AT1G72620	AT1G72620				
AT4G11480	AT4G11480				
AT2G44910	ATHB4				
AT2G47630	AT2G47630				
AT2G06270	AT2G06270				
AT4G33120	AT4G33120				
AT5G35940	AT5G35940				
AT4G23870	AT4G23870				
AT3G44800	AT3G44800				
AT5G16050	GRF5				
AT5G54030	AT5G54030				
AT4G21730	AT4G21730				
AT3G44805	AT3G44805				
AT3G07150	AT3G07150				
AT5G16070	AT5G16070				
AT4G21720	AT4G21720				
AT4G11490	AT4G11490				
AT4G01940	nfu1				
AT2G06255	ELF4-L3				
AT1G64460	AT1G64460				
AT2G14600	AT2G14600				
AT2G47620	ATSWI3A				
AT2G44920	AT2G44920				
AT4G33130	AT4G33130				
AT2G14605	AT2G14605				
AT2G06260	AT2G06260				
AT5G54040	AT5G54040				
AT5G16060	AT5G16060				
AT5G35950	AT5G35950				
AT4G23860	AT4G23860				
AT4G23895	AT4G23895				
AT2G47650	UXS4				
AT4G23890	AT4G23890				
AT5G54095	AT5G54095				
AT4G35400	AT4G35400				
AT1G60270	BGLU6				
AT5G44560	VPS2.2				
AT4G37660	AT4G37660				
AT1G27600	AT1G27600				
AT5G44562	AT5G44562				
AT2G44930	AT2G44930				
AT4G29900	ACA10				
AT5G54090	AT5G54090				
AT4G39450	AT4G39450				
AT5G44565	AT5G44565				
AT4G29905	AT4G29905				
AT5G44568	AT5G44568				
AT2G14610	PR1				
AT5G30390	AT5G30390				
AT1G32840	AT1G32840				
AT1G44350	ILL6				
AT1G05260	RCI3				
AT2G12390	AT2G12390				
AT4G23885	AT4G23885				
AT2G47640	AT2G47640				
AT4G35410	AT4G35410				
AT1G60280	ANAC023				
AT4G23882	AT4G23882				
AT1G05240	AT1G05240				
AT4G23880	AT4G23880				
AT1G27610	AT1G27610				
AT5G44550	AT5G44550				
AT4G39440	AT4G39440				
AT4G37670	AT4G37670				
AT2G44940	AT2G44940				
AT2G14620	AT2G14620				
AT5G44555	AT5G44555				
AT1G32830	AT1G32830				
AT1G05250	AT1G05250				
AT4G37640	ACA2				
AT5G54075	U3D				
AT1G60290	AT1G60290				
AT2G47670	AT2G47670				
AT2G44950	HUB1				
AT3G51080	AT3G51080				
AT5G44580	AT5G44580				
AT5G54070	AT-HSFA9				
AT5G44582	AT5G44582				
AT4G29920	AT4G29920				
AT2G14635	AT2G14635				
AT5G46800	BOU				
AT4G01990	AT4G01990				
AT1G32820	AT1G32820				
AT2G14630	AT2G14630				
AT4G01995	AT4G01995				
AT1G05280	AT1G05280				
AT2G47660	AT2G47660				
AT5G44575	AT5G44575				
AT3G51090	AT3G51090				
AT5G44574	AT5G44574				
AT4G39420	AT4G39420				
AT5G52290	SHOC1				
AT4G37650	SHR				
AT5G44572	AT5G44572				
AT4G29930	AT4G29930				
AT5G54080	HGO				
AT5G44570	AT5G44570				
AT1G44382	AT1G44382				
AT1G32810	AT1G32810				
AT4G01980	AT4G01980				
AT4G01985	AT4G01985				
AT5G44578	AT5G44578				
AT2G14640	AT2G14640				
AT1G05270	AT1G05270				
AT5G46820	AT5G46820				
AT4G29940	prhA				
AT2G44970	AT2G44970				
AT1G78190	AT1G78190				
AT1G60230	AT1G60230				
AT3G51060	STY1				
AT4G27000	ATRBP45C				
AT1G19200	AT1G19200				
AT4G35440	CLC-E				
AT2G35920	AT2G35920				
AT1G44318	hemb2				
AT1G27640	AT1G27640				
AT2G47690	AT2G47690				
AT2G14650	AT2G14650				
AT3G24480	AT3G24480				
AT1G42090	AT1G42090				
AT2G44980	AT2G44980				
AT1G78180	AT1G78180				
AT1G60240	AT1G60240				
AT4G27010	AT4G27010				
AT4G35450	AKR2				
AT3G51070	AT3G51070				
AT5G67290	AT5G67290				
AT4G39480	CYP96A9				
AT2G35930	PUB23				
AT5G16000	NIK1				
AT1G19210	AT1G19210				
AT1G27650	ATU2AF35A				
AT3G51075	AT3G51075				
AT5G44590	AT5G44590				
AT2G47680	AT2G47680				
AT4G29950	AT4G29950				
AT3G44890	rpl9				
AT1G05290	AT1G05290				
AT1G19220	ARF19				
AT2G14660	AT2G14660				
AT4G39490	CYP96A10				
AT5G46810	AT5G46810				
AT1G78170	AT1G78170				
AT4G39470	AT4G39470				
AT4G37680	HHP4				
AT4G27020	AT4G27020				
AT5G46840	AT5G46840				
AT1G60250	AT1G60250				
AT2G44990	CCD7				
AT4G37685	AT4G37685				
AT1G27620	AT1G27620				
AT4G29960	AT4G29960				
AT2G35900	AT2G35900				
AT4G35420	AT4G35420				
AT4G11405	AT4G11405				
AT3G51040	rth				
AT1G19230	AT1G19230				
AT2G14670	ATSUC8				
AT4G11400	AT4G11400				
AT3G44880	ACD1				
AT1G78160	APUM7				
AT4G37690	AT4G37690				
AT1G72690	AT1G72690				
AT4G39460	SAMC1				
AT5G67270	ATEB1C				
AT4G27030	AT4G27030				
AT5G46830	AT5G46830				
AT1G60260	BGLU5				
AT1G27630	CYCT1;3				
AT4G29970	AT4G29970				
AT4G35430	AT4G35430				
AT3G51050	AT3G51050				
AT2G35910	AT2G35910				
AT4G11410	AT4G11410				
AT1G19240	AT1G19240				
AT3G44870	AT3G44870				
AT2G14680	MEE13				
AT1G78150	AT1G78150				
AT3G24490	AT3G24490				
AT3G24495	MSH7				
AT5G52010	AT5G52010				
AT3G09600	AT3G09600				
AT1G05340	AT1G05340				
AT4G37730	AtbZIP7				
AT5G44530	AT5G44530				
AT4G31230	AT4G31230				
AT5G60080	AT5G60080				
AT5G46670	AT5G46670				
AT1G32970	AT1G32970				
AT3G44590	AT3G44590				
AT5G30380	AT5G30380				
AT1G32975	AT1G32975				
AT3G24093	AT3G24093				
AT1G58330	ZW2				
AT4G13710	AT4G13710				
AT3G58240	AT3G58240				
AT1G78310	AT1G78310				
AT1G21090	AT1G21090				
AT5G52020	AT5G52020				
AT5G46680	AT5G46680				
AT1G05350	AT1G05350				
AT4G37720	ATPSK6				
AT2G40790	ATCXXS2				
AT5G60070	AT5G60070				
AT3G63210	MARD1				
AT5G44540	AT5G44540				
AT1G78320	ATGSTU23				
AT1G56200	emb1303				
AT1G32980	AT1G32980				
AT1G05360	AT1G05360				
AT1G21080	AT1G21080				
AT3G58230	AT3G58230				
AT1G58340	ZF14				
AT2G40780	AT2G40780				
AT1G05320	AT1G05320				
AT3G09620	AT3G09620				
AT4G37750	ant				
AT5G52030	AT5G52030				
AT5G46650	AT5G46650				
AT4G31250	AT4G31250				
AT5G44510	TAO1				
AT3G24080	AT3G24080				
AT3G24070	AT3G24070				
AT1G32990	PRPL11				
AT1G78330	AT1G78330				
AT1G58310	AT1G58310				
AT3G58260	AT3G58260				
AT5G52040	ATRSP41				
AT4G37740	AtGRF2				
AT1G05330	AT1G05330				
AT3G09630	AT3G09630				
AT2G40770	AT2G40770				
AT5G46660	AT5G46660				
AT5G44520	AT5G44520				
AT5G60090	AT5G60090				
AT4G31240	AT4G31240				
AT5G46665	AT5G46665				
AT3G24090	AT3G24090				
AT4G27090	AT4G27090				
AT1G78340	ATGSTU22				
AT1G42490	AT1G42490				
AT1G58320	AT1G58320				
AT3G58250	AT3G58250				
AT5G46630	AT5G46630				
AT3G63240	AT3G63240				
AT4G35590	AT4G35590				
AT1G58380	XW6				
AT1G05300	ZIP5				
AT2G40760	AT2G40760				
AT3G58290	AT3G58290				
AT3G58280	AT3G58280				
AT1G56230	AT1G56230				
AT2G40765	AT2G40765				
AT1G78355	AT1G78355				
AT1G21050	AT1G21050				
AT1G58370	RXF12				
AT1G78350	AT1G78350				
AT1G56233	AT1G56233				
AT5G30341	AT5G30341				
AT4G27080	ATPDIL5-4				
AT4G35580	NTL9				
AT5G46640	AT5G46640				
AT1G05310	AT1G05310				
AT1G58390	AT1G58390				
AT2G40750	WRKY54				
AT3G58270	AT3G58270				
AT1G21040	AT1G21040				
AT1G56242	AT1G56242				
AT1G56240	AtPP2-B13				
AT5G44500	AT5G44500				
AT1G78360	ATGSTU21				
AT5G46645	AT5G46645				
AT4G27070	TSB2				
AT3G63220	AT3G63220				
AT5G46610	AT5G46610				
AT4G27050	AT4G27050				
AT4G31210	AT4G31210				
AT2G45580	CYP76C3				
AT4G37710	AT4G37710				
AT2G40740	WRKY55				
AT1G21070	AT1G21070				
AT1G58350	ZW18				
AT1G56210	AT1G56210				
AT2G40745	AT2G40745				
AT4G27060	tor1				
AT1G78370	ATGSTU20				
AT4G27040	VPS22				
AT3G63230	AT3G63230				
AT5G46620	AT5G46620				
AT4G31200	AT4G31200				
AT5G52000	IMPA-8				
AT4G37700	AT4G37700				
AT2G45590	AT2G45590				
AT1G58360	aap1				
AT2G40730	AT2G40730				
AT4G37705	AT4G37705				
AT1G56220	AT1G56220				
AT1G21060	AT1G21060				
AT1G21065	AT1G21065				
AT1G78380	ATGSTU19				
AT4G13790	AT4G13790				
AT5G60000	AT5G60000				
AT1G64500	AT1G64500				
AT2G12780	AT2G12780				
AT1G42440	AT1G42440				
AT3G09690	AT3G09690				
AT3G30780	AT3G30780				
AT5G23780	AT5G23780				
AT5G58240	AT5G58240				
AT1G29530	AT1G29530				
AT3G63280	ATNEK4				
AT3G53990	AT3G53990				
AT2G45560	CYP76C1				
AT4G13780	AT4G13780				
AT2G12770	AT2G12770				
AT3G30770	AT3G30770				
AT1G42430	AT1G42430				
AT3G53980	AT3G53980				
AT3G63290	AT3G63290				
AT3G30775	ERD5				
AT2G45570	CYP76C2				
AT1G29520	AT1G29520				
AT5G23790	AtGolS5				
AT5G58230	MSI1				
AT2G12760	AT2G12760				
AT2G05185	AT2G05185				
AT5G60022	AT5G60022				
AT1G42420	AT1G42420				
AT4G13770	CYP83A1				
AT1G29560	AT1G29560				
AT3G30760	AT3G30760				
AT3G30764	AT3G30764				
AT3G30763	AT3G30763				
AT3G30766	AT3G30766				
AT1G29550	AT1G29550				
AT5G58260	AT5G58260				
AT3G30765	AT3G30765				
AT3G30767	AT3G30767				
AT4G21780	AT4G21780				
AT2G05190	AT2G05190				
AT5G60020	LAC17				
AT2G45540	AT2G45540				
AT3G63260	ATMRK1				
AT5G60010	AT5G60010				
AT2G12750	AT2G12750				
AT4G13760	AT4G13760				
AT3G30750	AT3G30750				
AT3G30751	AT3G30751				
AT1G42410	AT1G42410				
AT3G30755	AT3G30755				
AT2G45550	CYP76C4				
AT1G29540	AT1G29540				
AT5G58250	AT5G58250				
AT3G63270	AT3G63270				
AT4G21790	TOM1				
AT4G13750	AT4G13750				
AT1G64540	AT1G64540				
AT1G42480	AT1G42480				
AT3G58200	AT3G58200				
AT2G12740	AT2G12740				
AT5G58200	AT5G58200				
AT2G45520	AT2G45520				
AT5G60040	NRPC1				
AT3G09640	apx2				
AT5G23740	RPS11-BETA				
AT4G31270	AT4G31270				
AT4G21760	BGLU47				
AT1G27390	TOM20-2				
AT1G64530	AT1G64530				
AT1G42470	AT1G42470				
AT2G12730	AT2G12730				
AT2G45530	AT2G45530				
AT5G60030	AT5G60030				
AT4G31265	AT4G31265				
AT4G31260	AT4G31260				
AT4G21770	AT4G21770				
AT1G27385	AT1G27385				
AT3G09650	HCF152				
AT5G23750	AT5G23750				
AT3G09670	AT3G09670				
AT3G58220	AT3G58220				
AT4G13730	AT4G13730				
AT4G21745	AT4G21745				
AT1G64520	RPN12a				
AT2G12720	AT2G12720				
AT1G42460	AT1G42460				
AT2G45500	AT2G45500				
AT5G60060	AT5G60060				
AT5G58220	TTL				
AT5G23760	AT5G23760				
AT4G21740	AT4G21740				
AT4G31290	AT4G31290				
AT5G46690	bHLH071				
AT3G09660	MCM8				
AT1G29510	SAUR68				
AT1G42450	AT1G42450				
AT1G78300	grf2				
AT3G30790	AT3G30790				
AT3G58210	AT3G58210				
AT3G09680	AT3G09680				
AT1G64510	AT1G64510				
AT4G13720	AT4G13720				
AT2G12710	AT2G12710				
AT5G60050	AT5G60050				
AT2G45510	CYP704A2				
AT5G23770	AT5G23770				
AT4G21750	ATML1				
AT4G31280	AT4G31280				
AT1G29500	AT1G29500				
AT4G33480	AT4G33480				
AT3G30810	AT3G30810				
AT4G21850	AT4G21850				
AT5G16170	AT5G16170				
AT4G39510	CYP96A12				
AT4G23990	ATCSLG3				
AT3G30812	AT3G30812				
AT2G47750	GH3.9				
AT3G30811	AT3G30811				
AT1G27340	AT1G27340				
AT3G30814	AT3G30814				
AT1G30845	AT1G30845				
AT5G23830	AT5G23830				
AT3G30813	AT3G30813				
AT3G30816	AT3G30816				
AT3G30815	AT3G30815				
AT3G30818	AT3G30818				
AT3G30817	AT3G30817				
AT3G30819	AT3G30819				
AT2G06390	AT2G06390				
AT2G05130	AT2G05130				
AT1G64570	AT1G64570				
AT2G14950	AT2G14950				
AT1G30840	ATPUP4				
AT4G39500	CYP96A11				
AT3G30821	AT3G30821				
AT4G33490	AT4G33490				
AT4G21840	AT4G21840				
AT3G30820	AT3G30820				
AT4G23980	ARF9				
AT1G30835	SADHU1-2				
AT3G30825	AT3G30825				
AT1G27350	AT1G27350				
AT2G47740	AT2G47740				
AT3G30827	AT3G30827				
AT2G06380	AT2G06380				
AT4G33495	RPD1				
AT2G05120	AT2G05120				
AT2G14960	GH3.1				
AT2G12700	AT2G12700				
AT1G64580	AT1G64580				
AT1G27360	AT1G27360				
AT1G30830	AT1G30830				
AT5G23820	AT5G23820				
AT1G66000	AT1G66000				
AT5G16190	ATCSLA11				
AT5G23850	AT5G23850				
AT4G23970	AT4G23970				
AT2G06370	AT2G06370				
AT4G39530	AT4G39530				
AT2G14935	LCR40				
AT2G47730	ATGSTF8				
AT2G14930	AT2G14930				
AT4G11580	AT4G11580				
AT2G05110	AT2G05110				
AT4G21830	AT4G21830				
AT2G05115	AT2G05115				
AT1G30860	AT1G30860				
AT2G05117	SCRL9				
AT1G64550	ATGCN3				
AT1G27370	AT1G27370				
AT3G30803	AT3G30803				
AT4G23960	AT4G23960				
AT3G30802	AT3G30802				
AT5G23840	AT5G23840				
AT3G30800	AT3G30800				
AT1G44608	AT1G44608				
AT4G39520	AT4G39520				
AT3G30805	AT3G30805				
AT2G47720	AT2G47720				
AT2G05100	LHCB2.1				
AT2G14940	AT2G14940				
AT2G06350	AT2G06350				
AT4G11590	AT4G11590				
AT4G21820	AT4G21820				
AT1G64560	AT1G64560				
AT1G27380	RIC2				
AT1G30850	AT1G30850				
AT3G30859	AT3G30859				
AT2G47710	AT2G47710				
AT2G05180	CYP705A6				
AT4G33440	AT4G33440				
AT1G72300	AT1G72300				
AT3G30852	AT3G30852				
AT5G67100	ICU2				
AT2G42090	ACT9				
AT5G58270	STA1				
AT5G16130	AT5G16130				
AT4G23950	AT4G23950				
AT3G24100	AT3G24100				
AT1G29570	AT1G29570				
AT4G11560	AT4G11560				
AT1G66030	CYP96A14P				
AT4G21810	DER2.1				
AT3G07480	AT3G07480				
AT1G30880	AT1G30880				
AT2G14910	AT2G14910				
AT2G06340	AT2G06340				
AT2G47700	AT2G47700				
AT2G05170	ATVPS11				
AT5G67110	alc				
AT3G07460	AT3G07460				
AT5G16140	AT5G16140				
AT1G27310	NTF2A				
AT3G30867	AT3G30867				
AT5G58280	AT5G58280				
AT4G23940	AT4G23940				
AT1G66040	vim4				
AT1G30870	AT1G30870				
AT3G07470	AT3G07470				
AT1G29580	AT1G29580				
AT1G42400	AT1G42400				
AT4G21800	QQT2				
AT4G11570	AT4G11570				
AT2G14920	ST4A				
AT1G66045	AT1G66045				
AT2G06330	AT2G06330				
AT2G06335	AT2G06335				
AT1G72320	APUM23				
AT2G05160	AT2G05160				
AT4G33460	ATNAP13				
AT3G30837	AT3G30837				
AT4G33467	AT4G33467				
AT3G30838	AT3G30838				
AT3G30839	AT3G30839				
AT4G33465	SCRL22				
AT4G23930	AT4G23930				
AT3G30833	AT3G30833				
AT3G30834	AT3G30834				
AT5G58290	RPT3				
AT3G30835	AT3G30835				
AT1G27320	AHK3				
AT3G30836	AT3G30836				
AT5G67120	AT5G67120				
AT3G30830	AT3G30830				
AT3G30831	AT3G30831				
AT3G30832	AT3G30832				
AT3G44500	AT3G44500				
AT1G29590	AT1G29590				
AT4G11540	AT4G11540				
AT1G66010	AT1G66010				
AT5G23810	AAP7				
AT1G64590	AT1G64590				
AT1G72310	ATL3				
AT2G05150	AT2G05150				
AT3G30848	AT3G30848				
AT3G30846	AT3G30846				
AT3G30847	AT3G30847				
AT1G27330	AT1G27330				
AT3G30844	AT3G30844				
AT3G30845	AT3G30845				
AT3G30843	AT3G30843				
AT5G16160	AT5G16160				
AT2G42080	AT2G42080				
AT3G30840	AT3G30840				
AT5G67130	AT5G67130				
AT3G30841	AT3G30841				
AT4G33470	hda14				
AT1G44641	AT1G44641				
AT4G11550	AT4G11550				
AT3G07490	AGD11				
AT1G66020	AT1G66020				
AT1G30890	AT1G30890				
AT4G23920	UGE2				
AT5G23800	AT5G23800				
AT2G06310	AT2G06310				
AT2G05140	AT2G05140				
AT2G14900	AT2G14900				
AT1G78280	AT1G78280				
AT3G24140	FMA				
AT2G06303	AT2G06303				
AT1G56165	AT1G56165				
AT2G40830	RHC1A				
AT3G58193	AT3G58193				
AT1G21120	AT1G21120				
AT3G07430	emb1990				
AT2G42050	AT2G42050				
AT1G72340	AT1G72340				
AT4G39590	AT4G39590				
AT4G33400	AT4G33400				
AT1G32900	AT1G32900				
AT4G27140	AT4G27140				
AT5G67140	AT5G67140				
AT5G46720	AT5G46720				
AT1G78290	AT1G78290				
AT3G24130	AT3G24130				
AT2G40840	DPE2				
AT4G11530	AT4G11530				
AT1G56150	AT1G56150				
AT3G44510	AT3G44510				
AT1G21130	AT1G21130				
AT5G44490	AT5G44490				
AT5G16100	AT5G16100				
AT3G07420	NS2				
AT4G35550	WOX13				
AT2G42060	AT2G42060				
AT3G07425	AT3G07425				
AT4G39580	AT4G39580				
AT4G33410	AT4G33410				
AT5G44495	AT5G44495				
AT1G72330	ALAAT2				
AT4G27150	AT4G27150				
AT5G46710	AT5G46710				
AT5G67150	AT5G67150				
AT1G56145	AT1G56145				
AT3G24120	AT3G24120				
AT5G46700	trn2				
AT1G32920	AT1G32920				
AT1G21140	AT1G21140				
AT1G44674	AT1G44674				
AT1G56140	AT1G56140				
AT4G11500	AT4G11500				
AT3G44540	FAR4				
AT2G40810	AtATG18c				
AT2G42030	AT2G42030				
AT5G16110	AT5G16110				
AT5G44480	dur				
AT3G07450	AT3G07450				
AT5G67160	EPS1				
AT4G35560	AT4G35560				
AT4G33420	AT4G33420				
AT1G72360	AT1G72360				
AT1G32928	AT1G32928				
AT4G27120	AT4G27120				
AT3G24110	AT3G24110				
AT1G21150	AT1G21150				
AT2G40820	AT2G40820				
AT3G44530	HIRA				
AT1G56130	AT1G56130				
AT4G11510	RALFL28				
AT2G42040	AT2G42040				
AT5G16120	AT5G16120				
AT3G07440	AT3G07440				
AT4G33430	Bak1				
AT5G67170	AT5G67170				
AT4G27130	AT4G27130				
AT1G32910	AT1G32910				
AT5G44470	AT5G44470				
AT4G35570	HMGB5				
AT1G72350	AT1G72350				
AT2G14990	AT2G14990				
AT3G44560	FAR8				
AT1G58420	AT1G58420				
AT1G32940	SBT3.5				
AT3G24180	AT3G24180				
AT5G67180	AT5G67180				
AT4G27100	AT4G27100				
AT2G42010	PLDBETA1				
AT4G39550	AT4G39550				
AT3G24190	AT3G24190				
AT5G44460	AT5G44460				
AT4G37760	SQE3				
AT2G47790	AT2G47790				
AT4G35500	AT4G35500				
AT1G30800	AT1G30800				
AT3G44550	FAR5				
AT2G40800	AT2G40800				
AT1G58410	AT1G58410				
AT2G40805	MIR319C				
AT1G32930	AT1G32930				
AT1G72370	P40				
AT4G27110	COBL11				
AT5G67190	AT5G67190				
AT4G37770	ACS8				
AT5G44450	AT5G44450				
AT4G39540	AT4G39540				
AT4G35510	AT4G35510				
AT1G05385	AT1G05385				
AT2G47780	AT2G47780				
AT1G05380	AT1G05380				
AT2G14970	AT2G14970				
AT3G44580	AT3G44580				
AT5G30276	AT5G30276				
AT1G32960	SBT3.3				
AT1G21100	AT1G21100				
AT3G24160	PMP				
AT1G58400	AT1G58400				
AT5G44440	AT5G44440				
AT4G39570	AT4G39570				
AT2G47770	AT2G47770				
AT1G30820	AT1G30820				
AT3G07410	AtRABA5b				
AT1G56190	AT1G56190				
AT1G30825	Dis2				
AT1G05370	AT1G05370				
AT2G14980	AT2G14980				
AT3G44570	AT3G44570				
AT3G24150	AT3G24150				
AT1G32950	AT1G32950				
AT1G21110	AT1G21110				
AT2G42005	AT2G42005				
AT4G37790	HAT22				
AT2G42000	AT2G42000				
AT4G39560	AT4G39560				
AT5G44430	PDF1.2c				
AT2G47760	ALG3				
AT1G30810	AT1G30810				
AT3G07400	AT3G07400				
AT1G72390	AT1G72390				
AT4G35530	AT4G35530				
AT1G30814	AT1G30814				
AT1G56180	AT1G56180				
AT5G46530	AT5G46530				
AT3G19010	AT3G19010				
AT4G31130	AT4G31130				
AT3G63300	AT3G63300				
AT5G30247	AT5G30247				
AT5G56080	NAS2				
AT4G37870	PCK1				
AT3G09505	AT3G09505				
AT3G09500	AT3G09500				
AT1G05440	AT1G05440				
AT1G60080	AT1G60080				
AT5G52150	AT5G52150				
AT5G14060	CARAB-AK-LYS				
AT2G40660	AT2G40660				
AT1G42385	AT1G42385				
AT4G13810	AtRLP47				
AT3G58140	AT3G58140				
AT3G22057	AT3G22057				
AT1G68920	AT1G68920				
AT3G22050	AT3G22050				
AT3G22053	AT3G22053				
AT1G78450	AT1G78450				
AT1G42380	AT1G42380				
AT3G19020	AT3G19020				
AT5G44400	AT5G44400				
AT3G63310	AT3G63310				
AT4G31120	SKB1				
AT3G19000	AT3G19000				
AT5G46540	PGP7				
AT1G60075	AT1G60075				
AT5G56070	AT5G56070				
AT1G60070	AT1G60070				
AT1G05450	AT1G05450				
AT4G13800	AT4G13800				
AT3G09510	AT3G09510				
AT4G37860	AT4G37860				
AT5G52160	AT5G52160				
AT2G40650	AT2G40650				
AT5G56075	AT5G56075				
AT5G14050	AT5G14050				
AT1G42375	AT1G42375				
AT3G58130	AT3G58130				
AT1G58200	MSL3				
AT1G42377	AT1G42377				
AT1G68910	AT1G68910				
AT3G22060	AT3G22060				
AT1G42370	AT1G42370				
AT1G78460	AT1G78460				
AT4G31110	AT4G31110				
AT3G63320	AT3G63320				
AT2G42100	AT2G42100				
AT5G46550	AT5G46550				
AT5G56060	AT5G56060				
AT5G30269	AT5G30269				
AT5G44410	AT5G44410				
AT5G52130	AT5G52130				
AT4G37850	AT4G37850				
AT2G40680	AT2G40680				
AT1G05460	SDE3				
AT5G14040	AT5G14040				
AT1G05470	CVP2				
AT4G13830	J20				
AT1G58210	EMB1674				
AT3G58120	BZIP61				
AT3G19040	HAF2				
AT3G22070	AT3G22070				
AT1G68940	AT1G68940				
AT1G78430	AT1G78430				
AT5G44415	AT5G44415				
AT5G44416	AT5G44416				
AT5G44417	AT5G44417				
AT5G44418	AT5G44418				
AT1G68945	AT1G68945				
AT4G31115	AT4G31115				
AT4G31100	AT4G31100				
AT3G19025	AT3G19025				
AT5G14035	AT5G14035				
AT1G60095	AT1G60095				
AT1G68935	AT1G68935				
AT5G56050	AT5G56050				
AT5G46560	AT5G46560				
AT5G44420	PDF1.2				
AT3G63330	AT3G63330				
AT5G60190	AT5G60190				
AT5G14030	AT5G14030				
AT4G37840	HKL3				
AT5G52140	AT5G52140				
AT1G60090	BGLU4				
AT2G40670	ARR16				
AT1G58220	AT1G58220				
AT4G13820	AT4G13820				
AT3G58110	AT3G58110				
AT1G42396	AT1G42396				
AT5G52145	AT5G52145				
AT1G68930	AT1G68930				
AT1G78440	ATGA2OX1				
AT3G19030	AT3G19030				
AT1G42393	AT1G42393				
AT3G22080	AT3G22080				
AT1G42390	AT1G42390				
AT1G58225	AT1G58225				
AT1G58227	AT1G58227				
AT5G14020	AT5G14020				
AT4G37830	AT4G37830				
AT1G05400	AT1G05400				
AT5G52110	HCF208				
AT5G56040	AT5G56040				
AT5G30207	AT5G30207				
AT3G63340	AT3G63340				
AT4G27180	ATK2				
AT2G12685	AT2G12685				
AT1G78490	CYP708A3				
AT1G58235	AT1G58235				
AT3G22090	AT3G22090				
AT1G68960	AT1G68960				
AT1G58230	AT1G58230				
AT2G40620	AT2G40620				
AT2G12680	AT2G12680				
AT3G58180	AT3G58180				
AT5G14010	AT5G14010				
AT1G05410	AT1G05410				
AT4G37820	AT4G37820				
AT5G52120	AtPP2-A14				
AT5G56030	HSP81-2				
AT3G63350	AT-HSFA7B				
AT4G27160	AT2S3				
AT5G46500	AT5G46500				
AT4G27170	AT4G27170				
AT1G58248	AT1G58248				
AT1G68950	AT1G68950				
AT2G40610	ATEXPA8				
AT1G56100	AT1G56100				
AT1G58242	AT1G58242				
AT1G58245	AT1G58245				
AT2G12670	AT2G12670				
AT2G40640	AT2G40640				
AT4G37810	AT4G37810				
AT5G56020	AT5G56020				
AT3G63360	AT3G63360				
AT5G14000	anac084				
AT5G46510	AT5G46510				
AT1G78470	AT1G78470				
AT3G58160	XIJ				
AT1G58250	SAB				
AT1G68980	AT1G68980				
AT3G58165	AT3G58165				
AT1G56110	Nop56				
AT5G52100	CRR1				
AT4G37800	AT4G37800				
AT5G56010	HSP81-3				
AT1G58270	ZW9				
AT2G40630	AT2G40630				
AT1G05430	AT1G05430				
AT5G46520	AT5G46520				
AT5G30218	AT5G30218				
AT3G63370	AT3G63370				
AT3G63375	MIR167B				
AT1G78480	AT1G78480				
AT2G12695	AT2G12695				
AT4G27190	AT4G27190				
AT1G58265	AT1G58265				
AT2G12690	AT2G12690				
AT3G58150	AT3G58150				
AT1G68970	AT1G68970				
AT1G58260	CYP79C2				
AT1G56120	AT1G56120				
AT3G09590	AT3G09590				
AT1G64600	AT1G64600				
AT1G29680	AT1G29680				
AT1G42300	AT1G42300				
AT2G12640	AT2G12640				
AT2G12646	AT2G12646				
AT5G60140	AT5G60140				
AT2G05070	LHCB2.2				
AT3G30885	AT3G30885				
AT3G63380	AT3G63380				
AT3G53890	AT3G53890				
AT5G23680	AT5G23680				
AT2G45660	AGL20				
AT5G58140	phoT2				
AT3G09585	AT3G09585				
AT5G56000	AT5G56000				
AT1G58280	AT1G58280				
AT4G13880	AtRLP48				
AT1G68990	AT1G68990				
AT4G13885	AT4G13885				
AT1G29670	AT1G29670				
AT2G12630	AT2G12630				
AT2G05080	AT2G05080				
AT5G23690	AT5G23690				
AT2G05084	AT2G05084				
AT2G05082	AT2G05082				
AT5G60130	AT5G60130				
AT1G29660	AT1G29660				
AT2G45670	AT2G45670				
AT3G30875	AT3G30875				
AT5G58130	AT5G58130				
AT3G53880	AT3G53880				
AT3G63390	AT3G63390				
AT3G09595	AT3G09595				
AT1G58290	hemA1				
AT1G30790	AT1G30790				
AT1G64620	AT1G64620				
AT2G12660	AT2G12660				
AT3G09570	AT3G09570				
AT1G42320	AT1G42320				
AT1G30795	AT1G30795				
AT5G60120	TOE2				
AT2G05090	AT2G05090				
AT4G31190	AT4G31190				
AT5G23665	AT5G23665				
AT3G53870	AT3G53870				
AT2G45680	AT2G45680				
AT1G64625	AT1G64625				
AT5G58120	AT5G58120				
AT1G29650	AT1G29650				
AT5G23660	MTN3				
AT3G22000	AT3G22000				
AT1G64610	AT1G64610				
AT3G09580	AT3G09580				
AT1G42310	AT1G42310				
AT5G60110	APUM18				
AT2G12650	AT2G12650				
AT5G58110	AT5G58110				
AT2G45695	AT2G45695				
AT3G53860	AT3G53860				
AT4G31180	AT4G31180				
AT5G23670	LCB2				
AT1G29640	AT1G29640				
AT2G45690	SSE1				
AT2G12600	AT2G12600				
AT1G64640	AT1G64640				
AT3G58100	PDCB5				
AT1G78410	AT1G78410				
AT4G21865	AT4G21865				
AT3G22010	AT3G22010				
AT4G21860	msrB2				
AT1G29630	AT1G29630				
AT5G23640	AT5G23640				
AT4G31170	AT4G31170				
AT3G09540	AT3G09540				
AT5G46570	BSK2				
AT5G60180	APUM19				
AT5G58100	AT5G58100				
AT2G45620	AT2G45620				
AT3G22020	AT3G22020				
AT1G78420	AT1G78420				
AT3G09560	AT3G09560				
AT4G13840	AT4G13840				
AT5G23650	AT5G23650				
AT2G40690	gly1				
AT4G21870	AT4G21870				
AT5G46580	AT5G46580				
AT3G09550	AT3G09550				
AT1G29620	AT1G29620				
AT4G31160	DCAF1				
AT5G60170	AT5G60170				
AT2G45630	AT2G45630				
AT1G42360	AT1G42360				
AT3G22030	AT3G22030				
AT2G12620	AT2G12620				
AT1G42367	AT1G42367				
AT1G42365	AT1G42365				
AT1G64660	ATMGL				
AT5G14090	AT5G14090				
AT4G13870	WRNEXO				
AT5G14080	AT5G14080				
AT5G46590	anac096				
AT3G09520	ATEXO70H4				
AT4G21880	AT4G21880				
AT1G29610	AT1G29610				
AT2G45640	SAP18				
AT5G60160	AT5G60160				
AT4G31150	AT4G31150				
AT5G46595	AT5G46595				
AT2G12610	AT2G12610				
AT1G42350	AT1G42350				
AT3G22040	AT3G22040				
AT4G13860	AT4G13860				
AT1G78400	AT1G78400				
AT1G64650	AT1G64650				
AT4G21890	AT4G21890				
AT3G09530	ATEXO70H3				
AT5G14070	ROXY2				
AT1G29600	AT1G29600				
AT5G23630	AT5G23630				
AT5G60150	AT5G60150				
AT2G45650	AGL6				
AT4G31140	AT4G31140				
AT2G06490	AT2G06490				
AT4G39650	ggt2				
AT2G47850	AT2G47850				
AT5G23730	AT5G23730				
AT4G33380	AT4G33380				
AT4G21950	AT4G21950				
AT1G19050	ARR7				
AT1G27490	AT1G27490				
AT1G30740	AT1G30740				
AT3G53920	sigC				
AT1G64670	BDG1				
AT2G14810	AT2G14810				
AT2G06480	AT2G06480				
AT2G47840	AT2G47840				
AT5G23720	PHS1				
AT4G33390	AT4G33390				
AT4G35610	AT4G35610				
AT4G21940	CPK15				
AT1G19060	AT1G19060				
AT1G30730	AT1G30730				
AT3G53930	AT3G53930				
AT2G14820	NPY2				
AT1G64680	AT1G64680				
AT2G45610	AT2G45610				
AT4G39630	AT4G39630				
AT4G33360	AT4G33360				
AT4G21970	AT4G21970				
AT1G27460	NPGR1				
AT2G47870	AT2G47870				
AT5G58190	ECT10				
AT5G23710	AT5G23710				
AT1G27470	AT1G27470				
AT1G30720	AT1G30720				
AT3G53900	AT3G53900				
AT2G14835	AT2G14835				
AT2G05010	AT2G05010				
AT1G64690	AT1G64690				
AT2G14830	AT2G14830				
AT2G45600	AT2G45600				
AT4G21960	PRXR1				
AT4G39620	EMB2453				
AT4G33370	AT4G33370				
AT2G47860	AT2G47860				
AT1G30710	AT1G30710				
AT1G27480	AT1G27480				
AT3G53910	AT3G53910				
AT5G23700	AT5G23700				
AT3G07390	AIR12				
AT2G14843	AT2G14843				
AT1G19080	TTN10				
AT2G05000	AT2G05000				
AT2G14846	AT2G14846				
AT2G14840	AT2G14840				
AT4G39615	AT4G39615				
AT5G58170	SVL5				
AT3G53960	AT3G53960				
AT1G27440	GUT2				
AT2G42190	AT2G42190				
AT5G67000	AT5G67000				
AT4G39610	AT4G39610				
AT1G72440	EDA25				
AT2G47810	NF-YB5				
AT2G05040	AT2G05040				
AT2G05030	AT2G05030				
AT2G06440	AT2G06440				
AT3G07380	AT3G07380				
AT1G30780	AT1G30780				
AT3G44620	AT3G44620				
AT4G11660	AT-HSFB2B				
AT1G44510	AT1G44510				
AT4G21910	AT4G21910				
AT3G24200	AT3G24200				
AT3G53965	AT3G53965				
AT1G19010	AT1G19010				
AT5G58180	ATYKT62				
AT3G53970	AT3G53970				
AT5G16285	AT5G16285				
AT5G16280	AT5G16280				
AT5G44390	AT5G44390				
AT4G39600	AT4G39600				
AT5G67010	AT5G67010				
AT4G33350	AT4G33350				
AT2G47800	ATMRP4				
AT1G72430	AT1G72430				
AT4G33355	AT4G33355				
AT2G05025	AT2G05025				
AT5G60100	APRR3				
AT2G05020	AT2G05020				
AT2G06430	AT2G06430				
AT3G44610	AT3G44610				
AT5G16290	AT5G16290				
AT4G11670	AT4G11670				
AT1G19020	AT1G19020				
AT4G21900	AT4G21900				
AT3G07350	AT3G07350				
AT5G16250	AT5G16250				
AT1G27420	AT1G27420				
AT5G58150	AT5G58150				
AT3G44605	AT3G44605				
AT1G19025	AT1G19025				
AT2G47830	AT2G47830				
AT4G33320	AT4G33320				
AT2G05060	AT2G05060				
AT2G06470	AT2G06470				
AT1G72420	AT1G72420				
AT2G06460	AT2G06460				
AT3G24220	NCED6				
AT1G19030	AT1G19030				
AT3G53940	AT3G53940				
AT4G11680	AT4G11680				
AT4G21930	AT4G21930				
AT3G24225	CLE19				
AT3G07360	PUB9				
AT1G30760	AT1G30760				
AT3G44600	CYP71				
AT5G16260	AT5G16260				
AT3G07340	AT3G07340				
AT1G27430	AT1G27430				
AT1G30757	AT1G30757				
AT3G53950	AT3G53950				
AT5G58160	AT5G58160				
AT1G30755	AT1G30755				
AT2G47820	AT2G47820				
AT2G05050	AT2G05050				
AT1G72410	AT1G72410				
AT4G33330	PGSIP3				
AT1G27435	AT1G27435				
AT2G06450	AT2G06450				
AT2G14800	AT2G14800				
AT4G11690	AT4G11690				
AT1G72416	AT1G72416				
AT3G24210	AT3G24210				
AT1G30750	AT1G30750				
AT1G44542	AT1G44542				
AT4G21920	AT4G21920				
AT1G19040	AT1G19040				
AT1G21020	AT1G21020				
AT1G56020	AT1G56020				
AT2G14890	AGP9				
AT3G44660	hda10				
AT2G06400	AT2G06400				
AT3G24240	AT3G24240				
AT3G19090	AT3G19090				
AT5G67040	AT5G67040				
AT5G44360	AT5G44360				
AT4G27240	AT4G27240				
AT4G33300	ADR1-L1				
AT4G35680	AT4G35680				
AT5G16235	AT5G16235				
AT1G72480	AT1G72480				
AT5G16230	AT5G16230				
AT2G42150	AT2G42150				
AT1G27400	AT1G27400				
AT4G11630	AT4G11630				
AT2G40700	AT2G40700				
AT3G44650	AT3G44650				
AT1G56010	NAC1				
AT3G24230	AT3G24230				
AT5G67050	AT5G67050				
AT4G27250	AT4G27250				
AT5G44350	AT5G44350				
AT4G35690	AT4G35690				
AT1G72470	ATEXO70D1				
AT1G60000	AT1G60000				
AT4G33310	AT4G33310				
AT2G42160	AT2G42160				
AT5G16240	AT5G16240				
AT1G27410	AT1G27410				
AT3G07320	AT3G07320				
AT2G40710	AT2G40710				
AT3G44640	AT3G44640				
AT4G11640	ATSR				
AT1G56045	AT1G56045				
AT1G44575	NPQ4				
AT1G56040	AT1G56040				
AT1G21000	AT1G21000				
AT3G24260	AT3G24260				
AT2G06420	AT2G06420				
AT1G60010	AT1G60010				
AT1G72460	AT1G72460				
AT5G46600	AT5G46600				
AT5G67020	AT5G67020				
AT5G44380	AT5G44380				
AT3G58080	AT3G58080				
AT2G42170	AT2G42170				
AT5G16210	AT5G16210				
AT3G07310	AT3G07310				
AT4G35660	AT4G35660				
AT2G40720	AT2G40720				
AT3G24255	AT3G24255				
AT1G19000	AT1G19000				
AT4G11653	RALFL29				
AT1G21010	AT1G21010				
AT1G56030	AT1G56030				
AT3G44630	AT3G44630				
AT4G11650	ATOSM34				
AT4G27280	AT4G27280				
AT1G78390	NCED9				
AT3G24250	AT3G24250				
AT2G06410	AT2G06410				
AT1G60025	MIR426				
AT4G35670	AT4G35670				
AT1G72450	JAZ6				
AT5G44375	AT5G44375				
AT4G27270	AT4G27270				
AT1G60020	AT1G60020				
AT5G52090	AT5G52090				
AT5G67030	aba1				
AT2G42180	AT2G42180				
AT5G44370	PHT4;6				
AT3G58090	AT3G58090				
AT3G07300	AT3G07300				
AT4G11655	AT4G11655				
AT5G16220	AT5G16220				
AT3G19050	POK2				
AT2G14850	AT2G14850				
AT3G24280	SMAP2				
AT1G56060	AT1G56060				
AT2G47890	AT2G47890				
AT1G30700	AT1G30700				
AT1G56070	LOS1				
AT5G52080	AT5G52080				
AT1G60030	AT1G60030				
AT5G44320	AT5G44320				
AT4G27200	AT4G27200				
AT5G67080	MAPKKK19				
AT4G39690	AT4G39690				
AT2G47895	AT2G47895				
AT2G42110	AT2G42110				
AT3G19045	AT3G19045				
AT5G44316	AT5G44316				
AT3G44690	AT3G44690				
AT5G44313	AT5G44313				
AT3G24270	APUM25				
AT1G05490	chr31				
AT1G56050	AT1G56050				
AT2G14860	AT2G14860				
AT4G35650	AT4G35650				
AT2G47880	AT2G47880				
AT4G35655	AT4G35655				
AT5G52070	AT5G52070				
AT1G60040	AGL49				
AT4G39680	AT4G39680				
AT5G67090	AT5G67090				
AT3G19055	AT3G19055				
AT5G16200	AT5G16200				
AT4G27210	AT4G27210				
AT2G42120	Pold2				
AT5G44310	AT5G44310				
AT3G19070	AT3G19070				
AT3G44680	HDA9				
AT2G14870	AT2G14870				
AT1G58300	ho4				
AT1G56085	AT1G56085				
AT4G39675	AT4G39675				
AT5G52060	ATBAG1				
AT1G56090	AT1G56090				
AT5G52065	AT5G52065				
AT4G11600	ATGPX6				
AT2G42130	AT2G42130				
AT4G27220	AT4G27220				
AT4G39670	AT4G39670				
AT5G44345	AT5G44345				
AT3G63410	APG1				
AT4G39672	AT4G39672				
AT1G60050	AT1G60050				
AT5G56090	COX15				
AT4G37880	AT4G37880				
AT5G44340	TUB4				
AT5G67060	hec1				
AT3G24290	AMT1;5				
AT3G19080	AT3G19080				
AT3G19085	AT3G19085				
AT3G63400	AT3G63400				
AT3G44670	AT3G44670				
AT2G14880	AT2G14880				
AT4G37895	AT4G37895				
AT1G60060	AT1G60060				
AT1G56080	AT1G56080				
AT5G52050	AT5G52050				
AT5G52055	AT5G52055				
AT2G42140	AT2G42140				
AT4G35630	PSAT				
AT1G72490	AT1G72490				
AT4G27230	HTA2				
AT5G30189	AT5G30189				
AT5G67070	RALFL34				
AT1G68907	AT1G68907				
AT5G44330	AT5G44330				
AT4G39660	AGT2				
AT4G37890	EDA40				
AT4G27330	spl				
AT1G72150	PATL1				
AT1G70010	AT1G70010				
AT4G11710	AT4G11710				
AT4G35770	SEN1				
AT1G03340	AT1G03340				
AT5G37750	AT5G37750				
AT5G58900	AT5G58900				
AT2G26730	AT2G26730				
AT5G18690	AGP25				
AT1G25025	AT1G25025				
AT3G42206	AT3G42206				
AT3G42203	AT3G42203				
AT4G27320	AT4G27320				
AT1G03350	AT1G03350				
AT4G35760	AT4G35760				
AT4G11700	AT4G11700				
AT1G72160	AT1G72160				
AT1G70020	AT1G70020				
AT5G37740	AT5G37740				
AT2G26740	ATSEH				
AT3G42200	AT3G42200				
AT4G06750	AT4G06750				
AT1G15500	ATNTT2				
AT5G18680	AtTLP11				
AT1G72130	AT1G72130				
AT4G27350	AT4G27350				
AT5G37770	TCH2				
AT1G74390	AT1G74390				
AT4G23300	AT4G23300				
AT1G03360	ATRRP4				
AT4G35750	AT4G35750				
AT4G06752	AT4G06752				
AT4G11730	AT4G11730				
AT2G26710	bas1				
AT3G09090	DEX1				
AT4G27340	AT4G27340				
AT1G72140	AT1G72140				
AT5G18670	BMY3				
AT5G37760	AT5G37760				
AT4G23310	AT4G23310				
AT1G15510	AT1G15510				
AT1G70000	AT1G70000				
AT1G03370	AT1G03370				
AT4G35740	RecQl3				
AT1G03380	ATATG18G				
AT2G26720	AT2G26720				
AT2G37830	AT2G37830				
AT5G37795	AT5G37795				
AT1G74370	AT1G74370				
AT4G23320	AT4G23320				
AT1G72110	AT1G72110				
AT4G27370	VIIIB				
AT5G37790	AT5G37790				
AT5G14100	ATNAP14				
AT5G14105	AT5G14105				
AT5G58940	CRCK1				
AT1G76390	AT1G76390				
AT1G25083	AT1G25083				
AT2G26770	AT2G26770				
AT1G03390	AT1G03390				
AT4G11750	AT4G11750				
AT2G37820	AT2G37820				
AT4G11745	AT4G11745				
AT1G15530	AT1G15530				
AT4G23330	AT4G23330				
AT1G74380	XXT5				
AT1G60590	AT1G60590				
AT4G27360	AT4G27360				
AT5G37780	CaM1				
AT5G58930	AT5G58930				
AT1G72120	AT1G72120				
AT4G11740	SAY1				
AT2G26780	AT2G26780				
AT4G23340	AT4G23340				
AT1G15540	AT1G15540				
AT2G37810	AT2G37810				
AT2G47100	AT2G47100				
AT4G35790	ATPLDDELTA				
AT5G58920	AT5G58920				
AT4G27395	AT4G27395				
AT1G74350	AT1G74350				
AT4G29610	AT4G29610				
AT1G25054	AT1G25054				
AT1G76370	AT1G76370				
AT2G26750	AT2G26750				
AT4G11770	AT4G11770				
AT4G35785	AT4G35785				
AT1G74360	AT1G74360				
AT2G37800	AT2G37800				
AT2G47110	UBQ6				
AT2G47115	AT2G47115				
AT4G35780	AT4G35780				
AT4G23350	AT4G23350				
AT1G72100	AT1G72100				
AT4G29600	AT4G29600				
AT1G46912	AT1G46912				
AT4G27390	AT4G27390				
AT5G58910	LAC16				
AT1G76380	AT1G76380				
AT3G56290	AT3G56290				
AT4G11760	LCR17				
AT3G42270	AT3G42270				
AT3G22530	AT3G22530				
AT4G11790	AT4G11790				
AT1G42620	AT1G42620				
AT1G29360	AT1G29360				
AT3G09032	AT3G09032				
AT3G56280	AT3G56280				
AT3G09030	AT3G09030				
AT1G76350	AT1G76350				
AT1G60560	AT1G60560				
AT2G37870	AT2G37870				
AT4G29630	AT4G29630				
AT1G29355	AT1G29355				
AT5G18620	CHR17				
AT1G15560	AT1G15560				
AT5G50450	AT5G50450				
AT3G30600	AT3G30600				
AT3G42280	AT3G42280				
AT4G06708	AT4G06708				
AT4G11780	AT4G11780				
AT3G22540	AT3G22540				
AT1G42610	AT1G42610				
AT1G29350	AT1G29350				
AT3G09040	AT3G09040				
AT3G56270	AT3G56270				
AT3G56277	AT3G56277				
AT3G56275	AT3G56275				
AT1G76360	AT1G76360				
AT1G60550	ECHID				
AT2G37860	LCD1				
AT4G06700	AT4G06700				
AT3G09035	AT3G09035				
AT5G50460	AT5G50460				
AT4G06704	AT4G06704				
AT4G06701	AT4G06701				
AT5G18610	AT5G18610				
AT4G29620	AT4G29620				
AT4G06702	AT4G06702				
AT3G22555	AT3G22555				
AT3G09010	AT3G09010				
AT1G29340	PUB17				
AT5G50430	UBC33				
AT3G56260	AT3G56260				
AT1G76330	AT1G76330				
AT1G15590	AT1G15590				
AT3G22550	AT3G22550				
AT3G42253	AT3G42253				
AT3G42252	AT3G42252				
AT3G42251	AT3G42251				
AT3G42250	AT3G42250				
AT3G42257	AT3G42257				
AT3G42256	AT3G42256				
AT3G42255	AT3G42255				
AT3G42254	AT3G42254				
AT2G12900	AT2G12900				
AT4G29658	PRA1.C				
AT3G42258	AT3G42258				
AT2G12905	AT2G12905				
AT3G30620	AT3G30620				
AT4G29650	AT4G29650				
AT5G18600	AT5G18600				
AT1G15580	IAA5				
AT3G09000	AT3G09000				
AT3G09020	AT3G09020				
AT3G22560	AT3G22560				
AT1G42630	AT1G42630				
AT3G42260	AT3G42260				
AT3G56250	AT3G56250				
AT5G50440	MEMB12				
AT1G76340	AT1G76340				
AT1G70080	AT1G70080				
AT1G60570	AT1G60570				
AT4G29640	AT4G29640				
AT1G29320	AT1G29320				
AT1G42635	AT1G42635				
AT3G30610	AT3G30610				
AT2G37840	AT2G37840				
AT1G46984	AT1G46984				
AT1G60520	AT1G60520				
AT2G12920	AT2G12920				
AT3G42233	AT3G42233				
AT3G42230	AT3G42230				
AT1G60525	AT1G60525				
AT4G06738	AT4G06738				
AT3G09070	AT3G09070				
AT3G56240	CCH				
AT5G37710	AT5G37710				
AT4G29670	ACHT2				
AT4G06730	AT4G06730				
AT5G50490	NF-YC5				
AT4G06732	AT4G06732				
AT4G35730	AT4G35730				
AT4G06735	AT4G06735				
AT1G03300	AT1G03300				
AT4G06734	AT4G06734				
AT4G06736	AT4G06736				
AT1G70050	AT1G70050				
AT2G25200	AT2G25200				
AT3G42236	AT3G42236				
AT2G12910	AT2G12910				
AT1G60510	AT1G60510				
AT3G42245	AT3G42245				
AT5G52605	AT5G52605				
AT2G26700	PID2				
AT3G42240	AT3G42240				
AT5G52600	AtMYB82				
AT3G56230	AT3G56230				
AT4G35725	AT4G35725				
AT3G09080	AT3G09080				
AT1G29395	COR414-TM1				
AT1G76320	FRS4				
AT1G29390	COR314-TM2				
AT3G22500	ATECP31				
AT4G06744	AT4G06744				
AT4G29660	EMB2752				
AT4G06742	AT4G06742				
AT4G06748	AT4G06748				
AT1G70060	SNL4				
AT4G06746	RAP2.9				
AT4G35720	AT4G35720				
AT2G25210	AT2G25210				
AT5G18650	AT5G18650				
AT4G06740	AT4G06740				
AT3G56220	AT3G56220				
AT5G07390	ATRBOHA				
AT2G12940	UNE4				
AT1G29380	AT1G29380				
AT3G22510	AT3G22510				
AT3G09050	AT3G09050				
AT4G06716	AT4G06716				
AT1G42600	AT1G42600				
AT4G06718	AT4G06718				
AT5G50470	NF-YC7				
AT1G70030	AT1G70030				
AT4G06712	AT4G06712				
AT4G35710	AT4G35710				
AT1G42602	AT1G42602				
AT1G03320	AT1G03320				
AT5G37730	AT5G37730				
AT4G06714	AT4G06714				
AT4G06710	AT4G06710				
AT1G42605	AT1G42605				
AT4G29690	AT4G29690				
AT1G60540	AT1G60540				
AT2G12945	AT2G12945				
AT4G27310	AT4G27310				
AT2G37890	AT2G37890				
AT5G18640	AT5G18640				
AT3G56210	AT3G56210				
AT3G42220	AT3G42220				
AT2G12930	AT2G12930				
AT3G22520	AT3G22520				
AT1G29370	AT1G29370				
AT1G76300	smd3				
AT4G06728	AT4G06728				
AT3G09060	AT3G09060				
AT4G06726	AT4G06726				
AT5G18633	AT5G18633				
AT1G03330	AT1G03330				
AT4G35700	AT4G35700				
AT4G06724	AT4G06724				
AT1G70040	AT1G70040				
AT5G50480	NF-YC6				
AT4G29680	AT4G29680				
AT4G06722	AT4G06722				
AT4G06720	AT4G06720				
AT5G37720	AT5G37720				
AT4G27300	AT4G27300				
AT5G18636	AT5G18636				
AT2G12935	AT2G12935				
AT2G37880	AT2G37880				
AT1G60530	AT1G60530				
AT5G18630	AT5G18630				
AT2G25130	AT2G25130				
AT2G33300	AT2G33300				
AT1G07830	AT1G07830				
AT5G46460	AT5G46460				
AT4G29580	AT4G29580				
AT1G42695	AT1G42695				
AT4G29590	AT4G29590				
AT3G58450	AT3G58450				
AT3G30550	AT3G30550				
AT1G42698	AT1G42698				
AT1G42697	AT1G42697				
AT2G12950	AT2G12950				
AT1G78540	SHB				
AT1G42690	AT1G42690				
AT2G33310	IAA13				
AT5G46450	AT5G46450				
AT2G25120	AT2G25120				
AT1G07820	AT1G07820				
AT5G07480	AT5G07480				
AT1G51965	AT1G51965				
AT3G58460	ATRBL15				
AT5G52630	MEF1				
AT3G30560	AT3G30560				
AT1G78530	AT1G78530				
AT1G51960	IQD27				
AT2G47090	AT2G47090				
AT3G56200	AT3G56200				
AT2G12960	AT2G12960				
AT1G30250	AT1G30250				
AT5G07490	AT5G07490				
AT1G60600	abc4				
AT5G07470	PMSR3				
AT2G25110	SDF2				
AT1G07850	AT1G07850				
AT5G07475	AT5G07475				
AT1G30240	AT1G30240				
AT1G51990	AT1G51990				
AT5G52620	AT5G52620				
AT3G58430	AT3G58430				
AT3G30570	AT3G30570				
AT1G78520	AT1G78520				
AT1G60610	AT1G60610				
AT2G12970	AT2G12970				
AT1G07840	AT1G07840				
AT5G07460	PMSR2				
AT2G25100	AT2G25100				
AT5G46470	AT5G46470				
AT5G35510	AT5G35510				
AT3G30587	AT3G30587				
AT3G30585	AT3G30585				
AT1G30230	AT1G30230				
AT3G30582	AT3G30582				
AT3G58440	AT3G58440				
AT5G52610	AT5G52610				
AT1G78510	sps1				
AT3G30580	AT3G30580				
AT1G51980	AT1G51980				
AT1G60620	ATRPAC43				
AT3G14500	AT3G14500				
AT2G12980	AT2G12980				
AT1G60625	RALFL6				
AT1G29300	UNE1				
AT3G30510	AT3G30510				
AT5G35520	MIS12				
AT4G25100	FSD1				
AT1G51930	AT1G51930				
AT2G33340	AT2G33340				
AT5G52680	AT5G52680				
AT2G03180	AT2G03180				
AT1G07870	AT1G07870				
AT3G14517	AT3G14517				
AT3G14515	AT3G14515				
AT3G22580	AT3G22580				
AT2G25180	ARR12				
AT3G14510	AT3G14510				
AT3G58410	AT3G58410				
AT1G42650	AT1G42650				
AT1G78500	AT1G78500				
AT5G50423	AT5G50423				
AT1G42655	AT1G42655				
AT5G50420	AT5G50420				
AT2G12990	AT2G12990				
AT5G35525	AT5G35525				
AT1G29310	AT1G29310				
AT5G52670	AT5G52670				
AT1G51920	AT1G51920				
AT5G35530	AT5G35530				
AT5G46490	AT5G46490				
AT2G33350	AT2G33350				
AT2G25160	CYP82F1				
AT5G07440	GDH2				
AT2G03170	ASK14				
AT1G07860	AT1G07860				
AT4G25110	AtMC2				
AT3G22570	AT3G22570				
AT3G14520	AT3G14520				
AT2G03160	ASK19				
AT3G58420	AT3G58420				
AT2G25170	PKL				
AT3G30520	AT3G30520				
AT1G30210	TCP24				
AT5G35535	AT5G35535				
AT5G50410	AT5G50410				
AT5G52660	AT5G52660				
AT5G35540	AT5G35540				
AT1G05510	AT1G05510				
AT5G42000	AT5G42000				
AT4G25120	AT4G25120				
AT5G07430	AT5G07430				
AT2G33320	AT2G33320				
AT2G25150	AT2G25150				
AT3G14530	AT3G14530				
AT3G30530	ATBZIP42				
AT1G30200	AT1G30200				
AT1G51950	IAA18				
AT5G35550	TT2				
AT1G05500	NTMC2T2.1				
AT5G52650	AT5G52650				
AT1G51940	AT1G51940				
AT5G35555	AT5G35555				
AT4G25130	AT4G25130				
AT5G07420	AT5G07420				
AT1G07880	ATMPK13				
AT2G33330	PDLP3				
AT2G03190	ASK16				
AT1G37340	AT1G37340				
AT3G58400	AT3G58400				
AT1G42680	AT1G42680				
AT1G07890	APX1				
AT3G22590	AT3G22590				
AT3G42290	AT3G42290				
AT3G30540	AT3G30540				
AT3G14540	AT3G14540				
AT3G14550	GGPS3				
AT4G27290	AT4G27290				
AT2G03130	AT2G03130				
AT2G47015	MIR408				
AT2G33385	arpc2b				
AT5G07410	AT5G07410				
AT4G25140	OLEO1				
AT1G74340	AT1G74340				
AT4G23370	AT4G23370				
AT5G58850	MYB119				
AT5G14130	AT5G14130				
AT2G33380	RD20				
AT5G35560	AT5G35560				
AT2G47010	AT2G47010				
AT2G26690	AT2G26690				
AT2G26692	AT2G26692				
AT3G14560	AT3G14560				
AT2G26695	AT2G26695				
AT2G03120	ATSPP				
AT4G25150	AT4G25150				
AT5G35570	AT5G35570				
AT4G23360	AT4G23360				
AT5G58860	CYP86A1				
AT1G74330	AT1G74330				
AT5G14140	AT5G14140				
AT2G33390	AT2G33390				
AT5G35575	AT5G35575				
AT5G07400	AT5G07400				
AT1G05520	AT1G05520				
AT3G14570	ATGSL04				
AT2G26680	AT2G26680				
AT2G03150	emb1579				
AT1G74320	AT1G74320				
AT5G46400	PRP39-2				
AT5G14110	AT5G14110				
AT5G58830	AT5G58830				
AT4G25160	AT4G25160				
AT5G35580	AT5G35580				
AT4G23390	AT4G23390				
AT2G33360	AT2G33360				
AT1G05550	AT1G05550				
AT2G47030	VGDH1				
AT3G14580	AT3G14580				
AT2G03140	AT2G03140				
AT2G25190	AT2G25190				
AT1G25097	AT1G25097				
AT1G25098	AT1G25098				
AT4G23380	AT4G23380				
AT2G25185	AT2G25185				
AT5G58840	AT5G58840				
AT1G74310	ATHSP101				
AT4G25170	AT4G25170				
AT2G33370	AT2G33370				
AT2G47020	AT2G47020				
AT5G52690	AT5G52690				
AT5G14120	AT5G14120				
AT1G05540	AT1G05540				
AT1G78580	ATTPS1				
AT4G25190	AT4G25190				
AT3G14595	AT3G14595				
AT3G30590	AT3G30590				
AT3G58490	AT3G58490				
AT1G05580	ATCHX23				
AT2G47060	AT2G47060				
AT3G14590	NTMC2T6.2				
AT2G47050	AT2G47050				
AT5G58890	AGL82				
AT1G05570	Cals1				
AT5G14170	CHC1				
AT1G05577	AT1G05577				
AT1G05575	AT1G05575				
AT5G46420	AT5G46420				
AT1G74300	AT1G74300				
AT4G25180	AT4G25180				
AT1G78570	RHM1				
AT1G30290	AT1G30290				
AT2G47040	VGD1				
AT1G72190	AT1G72190				
AT5G14180	MPL1				
AT5G46410	AT5G46410				
AT1G78560	AT1G78560				
AT2G03110	AT2G03110				
AT1G30282	AT1G30282				
AT1G30280	AT1G30280				
AT3G58470	AT3G58470				
AT4G11800	AT4G11800				
AT1G72180	AT1G72180				
AT5G14150	AT5G14150				
AT5G58870	ftsh9				
AT1G07810	ECA1				
AT5G46440	AT5G46440				
AT1G78550	AT1G78550				
AT1G30270	CIPK23				
AT2G03100	AT2G03100				
AT2G47070	SPL1				
AT3G58480	AT3G58480				
AT1G05590	Hexo2				
AT4G11810	AT4G11810				
AT1G72170	AT1G72170				
AT5G14160	AT5G14160				
AT1G07800	AT1G07800				
AT5G58880	AT5G58880				
AT5G46430	AT5G46430				
AT1G72175	AT1G72175				
AT4G06637	AT4G06637				
AT4G06638	AT4G06638				
AT5G37650	AT5G37650				
AT4G06635	AT4G06635				
AT4G23420	AT4G23420				
AT4G06636	AT4G06636				
AT4G06633	AT4G06633				
AT4G06634	AT4G06634				
AT1G15620	AT1G15620				
AT4G35870	AT4G35870				
AT4G06631	AT4G06631				
AT4G06632	AT4G06632				
AT5G18560	PUCHI				
AT4G06630	AT4G06630				
AT1G72250	AT1G72250				
AT4G27470	AT4G27470				
AT1G03490	ANAC006				
AT4G11850	PLDGAMMA1				
AT3G26990	AT3G26990				
AT4G23430	AT4G23430				
AT4G06646	AT4G06646				
AT5G37640	UBQ9				
AT4G06648	AT4G06648				
AT1G03495	AT1G03495				
AT4G06642	AT4G06642				
AT1G15630	AT1G15630				
AT4G06644	AT4G06644				
AT4G11845	AT4G11845				
AT4G35860	ATGB2				
AT1G72260	THI2.1				
AT4G06640	AT4G06640				
AT5G18550	AT5G18550				
AT4G27460	AT4G27460				
AT2G26600	AT2G26600				
AT3G22600	AT3G22600				
AT4G11840	PLDGAMMA3				
AT1G72270	AT1G72270				
AT4G06656	AT4G06656				
AT4G06654	AT4G06654				
AT5G37630	EMB2656				
AT4G06658	AT4G06658				
AT1G15600	AT1G15600				
AT4G35890	AT4G35890				
AT4G06652	AT4G06652				
AT4G27450	AT4G27450				
AT4G06650	AT4G06650				
AT5G42090	AT5G42090				
AT2G26610	AT2G26610				
AT4G11830	PLDGAMMA2				
AT4G06664	AT4G06664				
AT4G35880	AT4G35880				
AT4G06666	AT4G06666				
AT4G23410	TET5				
AT1G72280	AERO1				
AT1G03470	AT1G03470				
AT4G06668	AT4G06668				
AT1G03475	LIN2				
AT5G37620	AT5G37620				
AT4G06660	AT4G06660				
AT4G27440	porB				
AT1G15610	AT1G15610				
AT5G18570	AT5G18570				
AT2G26620	AT2G26620				
AT3G26980	MUB4				
AT4G06674	AT4G06674				
AT4G06672	AT4G06672				
AT5G14200	AT5G14200				
AT4G06670	AT4G06670				
AT4G23460	AT4G23460				
AT1G72210	AT1G72210				
AT5G37690	AT5G37690				
AT1G74470	AT1G74470				
AT1G15660	CENP-C				
AT4G06678	AT4G06678				
AT2G47220	AT2G47220				
AT4G06676	AT4G06676				
AT3G56180	AT3G56180				
AT2G26630	AT2G26630				
AT4G11890	AT4G11890				
AT3G26950	AT3G26950				
AT5G58800	AT5G58800				
AT1G76490	HMG1				
AT5G18590	AT5G18590				
AT4G06682	AT4G06682				
AT4G06684	AT4G06684				
AT5G37680	ATARLA1A				
AT1G72220	AT1G72220				
AT4G23470	AT4G23470				
AT4G06680	AT4G06680				
AT1G74480	AT1G74480				
AT1G15670	AT1G15670				
AT4G06686	AT4G06686				
AT2G47230	AT2G47230				
AT4G06688	AT4G06688				
AT3G56170	can				
AT1G66990	AT1G66990				
AT4G11880	AGL14				
AT2G26640	KCS11				
AT3G26960	AT3G26960				
AT4G39000	AtGH9B17				
AT4G06692	AT4G06692				
AT5G37670	AT5G37670				
AT5G14220	HEMG2				
AT4G27490	AT4G27490				
AT4G06696	AT4G06696				
AT3G26935	AT3G26935				
AT1G72230	AT1G72230				
AT4G06694	AT4G06694				
AT5G58820	AT5G58820				
AT4G06699	AT4G06699				
AT1G15640	AT1G15640				
AT4G06698	AT4G06698				
AT4G06697	AT4G06697				
AT2G47200	AT2G47200				
AT4G23440	AT4G23440				
AT1G74490	AT1G74490				
AT4G11870	AT4G11870				
AT2G26650	akt1				
AT3G26932	Drb3				
AT3G26934	AT3G26934				
AT3G26930	AT3G26930				
AT1G66980	AT1G66980				
AT4G27480	AT4G27480				
AT5G14210	AT5G14210				
AT5G37660	PDLP7				
AT5G58810	AT5G58810				
AT4G39010	AtGH9B18				
AT1G72240	AT1G72240				
AT2G37700	AT2G37700				
AT3G32899	AT3G32899				
AT2G47210	AT2G47210				
AT5G37665	AT5G37665				
AT1G15650	AT1G15650				
AT3G32897	AT3G32897				
AT3G32898	AT3G32898				
AT4G23450	AT4G23450				
AT2G26660	spx2				
AT3G32890	AT3G32890				
AT4G11860	AT4G11860				
AT3G32896	AT3G32896				
AT3G56190	ALPHA-SNAP2				
AT3G32895	AT3G32895				
AT3G32894	AT3G32894				
AT3G32893	AT3G32893				
AT1G66970	SVL2				
AT3G26940	CDG1				
AT1G76450	AT1G76450				
AT3G42130	AT3G42130				
AT5G23900	AT5G23900				
AT3G32880	AT3G32880				
AT1G29460	AT1G29460				
AT3G56140	AT3G56140				
AT5G50550	AT5G50550				
AT3G22670	AT3G22670				
AT1G42520	AT1G42520				
AT3G30740	AT3G30740				
AT1G51900	AT1G51900				
AT3G30742	AT3G30742				
AT5G28010	AT5G28010				
AT3G30744	AT3G30744				
AT4G29530	AT4G29530				
AT3G30743	AT3G30743				
AT3G30746	AT3G30746				
AT3G30745	AT3G30745				
AT3G30748	AT3G30748				
AT2G37730	AT2G37730				
AT5G42030	ABIL4				
AT3G30747	AT3G30747				
AT3G30749	AT3G30749				
AT1G09900	AT1G09900				
AT1G03400	AT1G03400				
AT1G76460	AT1G76460				
AT3G42140	AT3G42140				
AT3G22680	AT3G22680				
AT5G23910	AT5G23910				
AT5G50565	AT5G50565				
AT3G56130	AT3G56130				
AT1G42510	AT1G42510				
AT1G29450	AT1G29450				
AT3G36411	AT3G36411				
AT3G30733	AT3G30733				
AT1G51913	AT1G51913				
AT1G29440	AT1G29440				
AT5G50560	AT5G50560				
AT4G29520	AT4G29520				
AT1G42515	AT1G42515				
AT1G03410	2A6				
AT3G30730	AT3G30730				
AT3G30737	AT3G30737				
AT2G37720	AT2G37720				
AT1G51910	AT1G51910				
AT5G42040	RPN12b				
AT1G09910	AT1G09910				
AT1G60690	AT1G60690				
AT1G07790	HTB1				
AT3G42155	AT3G42155				
AT1G76470	AT1G76470				
AT3G42150	AT3G42150				
AT3G22650	CEG				
AT1G42500	AT1G42500				
AT1G29480	AT1G29480				
AT5G23920	AT5G23920				
AT3G56160	AT3G56160				
AT3G30724	AT3G30724				
AT3G30725	AtGDU6				
AT3G30720	QQS				
AT5G18500	AT5G18500				
AT1G29475	AT1G29475				
AT4G29510	PRMT11				
AT5G42010	AT5G42010				
AT1G15680	AT1G15680				
AT4G35810	AT4G35810				
AT3G30722	AT3G30722				
AT5G50570	AT5G50570				
AT3G30721	AT3G30721				
AT2G37750	AT2G37750				
AT3G30727	AT3G30727				
AT1G76480	AT1G76480				
AT1G29470	AT1G29470				
AT3G22660	AT3G22660				
AT3G56150	EIF3C				
AT4G35800	NRPB1				
AT3G42160	AT3G42160				
AT5G23930	AT5G23930				
AT3G30715	AT3G30715				
AT3G30713	AT3G30713				
AT3G30712	AT3G30712				
AT3G30711	AT3G30711				
AT1G15690	AVP1				
AT3G30710	AT3G30710				
AT5G28000	AT5G28000				
AT1G72200	AT1G72200				
AT1G60670	AT1G60670				
AT3G30719	AT3G30719				
AT3G30718	AT3G30718				
AT3G30717	AT3G30717				
AT3G30716	AT3G30716				
AT2G37740	Zfp10				
AT1G07795	AT1G07795				
AT5G28060	AT5G28060				
AT3G22630	PBD1				
AT1G76410	ATL8				
AT3G56100	MRLK				
AT2G12820	AT2G12820				
AT5G42070	AT5G42070				
AT4G27430	CIP7				
AT2G37770	AT2G37770				
AT3G30708	AT3G30708				
AT3G30709	AT3G30709				
AT1G09940	hemA2				
AT1G03445	BSU1				
AT5G18520	AT5G18520				
AT4G35830	AT4G35830				
AT5G50590	AtHSD4				
AT1G03440	AT1G03440				
AT5G28056	AT5G28056				
AT3G30700	AT3G30700				
AT5G18525	AT5G18525				
AT5G37610	AT5G37610				
AT5G28050	AT5G28050				
AT4G27435	AT4G27435				
AT4G29570	AT4G29570				
AT3G30703	AT3G30703				
AT5G28053	AT5G28053				
AT5G23940	EMB3009				
AT5G23955	AT5G23955				
AT5G28070	AT5G28070				
AT1G29490	AT1G29490				
AT4G06608	AT4G06608				
AT1G76420	CUC3				
AT4G06609	AT4G06609				
AT5G52700	AT5G52700				
AT4G06606	AT4G06606				
AT3G22640	PAP85				
AT4G06607	AT4G06607				
AT3G42100	AT3G42100				
AT2G12810	AT2G12810				
AT4G27420	AT4G27420				
AT2G37760	AT2G37760				
AT2G12815	AT2G12815				
AT5G42080	ADL1				
AT1G60650	AT1G60650				
AT1G09950	AT1G09950				
AT1G03457	AT1G03457				
AT4G06605	AT4G06605				
AT4G35820	AT4G35820				
AT5G28067	AT5G28067				
AT4G06604	AT4G06604				
AT4G06603	AT4G06603				
AT5G18510	AT5G18510				
AT4G06602	AT4G06602				
AT5G28065	AT5G28065				
AT4G06601	AT4G06601				
AT5G23950	AT5G23950				
AT4G06600	AT4G06600				
AT5G37600	ATGSR1				
AT4G29560	AT4G29560				
AT4G06617	AT4G06617				
AT4G06618	AT4G06618				
AT1G76430	AT1G76430				
AT5G52710	AT5G52710				
AT3G56120	AT3G56120				
AT2G12800	AT2G12800				
AT3G42110	AT3G42110				
AT5G18540	AT5G18540				
AT2G37790	AT2G37790				
AT1G09920	AT1G09920				
AT1G60640	AT1G60640				
AT3G42115	AT3G42115				
AT5G42050	AT5G42050				
AT4G29550	AT4G29550				
AT4G06610	AT4G06610				
AT4G27410	RD26				
AT5G23960	TPS21				
AT4G06612	AT4G06612				
AT5G28030	AT5G28030				
AT4G06611	AT4G06611				
AT4G35850	AT4G35850				
AT4G27415	AT4G27415				
AT4G06614	AT4G06614				
AT4G06613	AT4G06613				
AT1G03420	Sadhu4-2				
AT4G06616	AT4G06616				
AT4G06615	AT4G06615				
AT4G06628	AT4G06628				
AT1G76440	AT1G76440				
AT4G06629	AT4G06629				
AT3G22620	AT3G22620				
AT5G52720	AT5G52720				
AT1G60630	AT1G60630				
AT3G42120	AT3G42120				
AT3G56110	PRA1.B1				
AT2G37780	AT2G37780				
AT1G09932	AT1G09932				
AT5G42060	AT5G42060				
AT1G09930	ATOPT2				
AT4G06623	AT4G06623				
AT4G06622	AT4G06622				
AT4G27400	AT4G27400				
AT4G06621	AT4G06621				
AT5G28040	AT5G28040				
AT5G23970	AT5G23970				
AT1G09935	AT1G09935				
AT4G06620	AT4G06620				
AT4G06627	AT4G06627				
AT1G03430	AHP5				
AT4G06626	AT4G06626				
AT4G29540	AT4G29540				
AT4G35840	AT4G35840				
AT4G06625	AT4G06625				
AT4G06624	AT4G06624				
AT3G32910	AT3G32910				
AT5G46360	KCO3				
AT5G58790	AT5G58790				
AT3G32914	AT3G32914				
AT5G23870	AT5G23870				
AT4G25200	ATHSP23.6-MITO				
AT3G32912	AT3G32912				
AT5G07590	AT5G07590				
AT2G33400	AT2G33400				
AT3G32917	AT3G32917				
AT1G07730	AT1G07730				
AT1G09995	AT1G09995				
AT3G14610	CYP72A7				
AT3G58310	AT3G58310				
AT1G60730	AT1G60730				
AT1G42590	AT1G42590				
AT2G12855	AT2G12855				
AT2G12850	AT2G12850				
AT3G30695	AT3G30695				
AT3G30690	AT3G30690				
AT1G51870	AT1G51870				
AT4G29490	AT4G29490				
AT1G42595	AT1G42595				
AT5G52740	AT5G52740				
AT1G78640	AT1G78640				
AT5G46350	WRKY8				
AT3G32920	AT3G32920				
AT1G07728	AT1G07728				
AT5G23860	TUB8				
AT4G25210	AT4G25210				
AT1G07725	ATEXO70H6				
AT3G32925	AT3G32925				
AT1G07720	KCS3				
AT2G37690	AT2G37690				
AT5G07580	AT5G07580				
AT2G33410	AT2G33410				
AT1G60740	AT1G60740				
AT3G14620	CYP72A8				
AT2G12860	AT2G12860				
AT1G30110	ATNUDX25				
AT1G78630	emb1473				
AT1G51860	AT1G51860				
AT5G52730	AT5G52730				
AT3G58320	AT3G58320				
AT5G23890	AT5G23890				
AT2G25015	AT2G25015				
AT5G52760	AT5G52760				
AT1G76405	AT1G76405				
AT4G29460	AT4G29460				
AT2G33420	AT2G33420				
AT2G12835	AT2G12835				
AT5G46340	AT5G46340				
AT1G07710	AT1G07710				
AT1G09970	LRR_XI-23				
AT2G25010	AT2G25010				
AT1G09980	AT1G09980				
AT1G30140	AT1G30140				
AT2G12830	AT2G12830				
AT1G60710	ATB2				
AT1G42570	AT1G42570				
AT1G78660	ATGGH1				
AT2G12832	AT2G12832				
AT3G58330	AT3G58330				
AT5G50500	AT5G50500				
AT1G76400	AT1G76400				
AT1G51850	AT1G51850				
AT3G30670	AT3G30670				
AT3G32902	AT3G32902				
AT5G23880	CPSF100				
AT3G32901	AT3G32901				
AT1G07702	AT1G07702				
AT3G32904	AT3G32904				
AT3G32903	AT3G32903				
AT1G07705	AT1G07705				
AT4G29470	AT4G29470				
AT3G32900	AT3G32900				
AT2G03090	ATEXPA15				
AT2G33430	DAL1				
AT2G12845	AT2G12845				
AT2G25000	WRKY60				
AT2G33435	AT2G33435				
AT1G09960	sut4				
AT1G07700	AT1G07700				
AT3G14600	AT3G14600				
AT2G12840	AT2G12840				
AT1G78650	pold3				
AT1G60720	AT1G60720				
AT1G42580	AT1G42580				
AT3G30680	AT3G30680				
AT1G51840	AT1G51840				
AT3G58340	AT3G58340				
AT5G52750	AT5G52750				
AT4G29480	AT4G29480				
AT1G30135	JAZ8				
AT3G30685	AT3G30685				
AT1G30130	AT1G30130				
AT4G25240	SKS1				
AT5G07550	GRP19				
AT2G25030	AT2G25030				
AT1G37471	AT1G37471				
AT1G07770	RPS15A				
AT2G03080	AT2G03080				
AT2G33440	AT2G33440				
AT1G05630	5PTASE13				
AT5G35420	AT5G35420				
AT1G51830	AT1G51830				
AT5G52780	AT5G52780				
AT1G29400	AML5				
AT5G42120	AT5G42120				
AT3G30655	AT3G30655				
AT3G42182	AT3G42182				
AT3G30650	AT3G30650				
AT5G35425	AT5G35425				
AT1G78600	LZF1				
AT3G42180	AT3G42180				
AT3G42181	AT3G42181				
AT2G12890	AT2G12890				
AT5G50520	AT5G50520				
AT3G14650	CYP72A11				
AT1G42550	PMI1				
AT1G07780	pai1				
AT3G42186	AT3G42186				
AT4G25250	AT4G25250				
AT1G07760	AT1G07760				
AT2G03070	AT2G03070				
AT1G29418	AT1G29418				
AT2G25020	AT2G25020				
AT5G07540	GRP16				
AT1G05620	URH2				
AT2G33450	AT2G33450				
AT3G30668	AT3G30668				
AT1G51820	AT1G51820				
AT5G52770	AT5G52770				
AT5G35430	AT5G35430				
AT2G25025	AT2G25025				
AT5G46390	AT5G46390				
AT1G29410	PAI3				
AT5G42110	AT5G42110				
AT3G30665	AT3G30665				
AT3G30663	AT3G30663				
AT3G42170	AT3G42170				
AT3G30660	AT3G30660				
AT5G50510	AT5G50510				
AT3G14660	CYP72A13				
AT3G42178	AT3G42178				
AT3G42179	AT3G42179				
AT1G60700	AT1G60700				
AT3G42174	AT3G42174				
AT2G03060	AGL30				
AT1G07750	AT1G07750				
AT2G25050	AT2G25050				
AT4G25220	AT4G25220				
AT1G05615	AT1G05615				
AT5G07570	AT5G07570				
AT1G29420	AT1G29420				
AT5G42100	ATBG_PAP				
AT5G35400	AT5G35400				
AT5G46380	AT5G46380				
AT2G33460	RIC1				
AT4G25225	AT4G25225				
AT1G51810	AT1G51810				
AT1G78620	AT1G78620				
AT1G42530	AT1G42530				
AT5G35407	MIR396B				
AT5G35405	AT5G35405				
AT5G50540	AT5G50540				
AT3G30630	AT3G30630				
AT1G30100	NCED5				
AT2G12870	AT2G12870				
AT2G12875	AT2G12875				
AT2G25060	AT2G25060				
AT3G14630	CYP72A9				
AT2G03050	AT2G03050				
AT2G25040	AT2G25040				
AT1G07740	AT1G07740				
AT1G05600	AT1G05600				
AT5G07560	GRP20				
AT4G25230	RIN2				
AT1G51805	AT1G51805				
AT1G29430	AT1G29430				
AT5G35410	SOS2				
AT3G30645	AT3G30645				
AT4G25235	AT4G25235				
AT5G35413	AT5G35413				
AT1G51802	AT1G51802				
AT1G07747	AT1G07747				
AT2G33470	GLTP1				
AT1G51800	AT1G51800				
AT5G52790	AT5G52790				
AT5G46370	KCO2				
AT1G78610	MSL6				
AT3G42190	AT3G42190				
AT5G50530	AT5G50530				
AT2G12880	AT2G12880				
AT3G30640	AT3G30640				
AT5G35416	AT5G35416				
AT3G22690	AT3G22690				
AT3G58300	AT3G58300				
AT2G03040	AT2G03040				
AT3G14640	CYP72A10				
AT3G26920	AT3G26920				
AT2G25080	ATGPX1				
AT2G03030	AT2G03030				
AT3G58390	AT3G58390				
AT3G14690	CYP72A15				
AT2G33480	ANAC041				
AT5G07510	GRP14				
AT5G14230	AT5G14230				
AT2G47150	AT2G47150				
AT1G05670	AT1G05670				
AT1G74440	AT1G74440				
AT4G25280	AT4G25280				
AT5G58710	ROC7				
AT5G35460	AT5G35460				
AT2G25070	AT2G25070				
AT2G03020	AT2G03020				
AT1G30190	AT1G30190				
AT3G26910	AT3G26910				
AT1G66960	AT1G66960				
AT2G26550	HO2				
AT4G06598	AT4G06598				
AT5G07500	PEI1				
AT4G06599	AT4G06599				
AT5G35475	AT5G35475				
AT2G47140	AT2G47140				
AT2G33490	AT2G33490				
AT1G05660	AT1G05660				
AT5G14240	AT5G14240				
AT5G07505	AT5G07505				
AT4G06590	AT4G06590				
AT1G74430	MYB95				
AT4G06591	AT4G06591				
AT4G06592	AT4G06592				
AT4G06593	AT4G06593				
AT4G06594	AT4G06594				
AT5G35470	AT5G35470				
AT4G06595	AT4G06595				
AT4G25290	AT4G25290				
AT4G06596	AT4G06596				
AT4G06597	AT4G06597				
AT5G58720	AT5G58720				
AT2G03010	AT2G03010				
AT3G26900	AT3G26900				
AT1G66930	AT1G66930				
AT3G14670	AT3G14670				
AT2G26580	YAB5				
AT1G05650	AT1G05650				
AT2G47130	AT2G47130				
AT5G14250	COP13				
AT4G23496	SP1L5				
AT2G25095	MIR156A				
AT5G58730	AT5G58730				
AT5G07530	GRP17				
AT4G25260	AT4G25260				
AT4G23490	AT4G23490				
AT1G74460	AT1G74460				
AT4G23493	AT4G23493				
AT2G03000	AT2G03000				
AT1G66940	AT1G66940				
AT2G25090	CIPK16				
AT1G74458	AT1G74458				
AT3G14680	CYP72A14				
AT2G26570	AT2G26570				
AT5G14260	AT5G14260				
AT1G05640	AT1G05640				
AT5G35450	AT5G35450				
AT2G47120	AT2G47120				
AT4G25270	AT4G25270				
AT5G07520	GRP18				
AT1G74453	AT1G74453				
AT5G58740	AT5G58740				
AT1G74450	AT1G74450				
AT3G58350	AT3G58350				
AT1G66910	AT1G66910				
AT1G78680	ATGGH2				
AT1G30160	AT1G30160				
AT5G46325	AT5G46325				
AT5G58750	AT5G58750				
AT5G46320	AT5G46320				
AT1G15710	AT1G15710				
AT1G74400	AT1G74400				
AT5G14270	ATBET9				
AT4G11920	CCS52A2				
AT3G58360	AT3G58360				
AT2G47190	myb2				
AT2G26590	AT2G26590				
AT1G66920	AT1G66920				
AT1G78670	ATGGH3				
AT5G46315	U6-29				
AT1G30150	AT1G30150				
AT5G58760	DDB2				
AT1G15700	atpC2				
AT5G46310	AT5G46310				
AT1G72290	AT1G72290				
AT4G11930	AT4G11930				
AT5G14280	AT5G14280				
AT1G51890	AT1G51890				
AT2G47180	AtGolS1				
AT3G58370	AT3G58370				
AT1G30180	AT1G30180				
AT1G74420	FUT3				
AT5G35480	AT5G35480				
AT5G58770	AT5G58770				
AT5G46300	AT5G46300				
AT4G11900	AT4G11900				
AT5G14290	AT5G14290				
AT2G47170	ARF1A1C				
AT3G58380	AT3G58380				
AT1G05690	BT3				
AT1G51880	AT1G51880				
AT1G78690	AT1G78690				
AT1G30170	AT1G30170				
AT1G66900	AT1G66900				
AT5G58787	AT5G58787				
AT5G35490	AT5G35490				
AT1G74410	AT1G74410				
AT5G58784	AT5G58784				
AT5G58782	AT5G58782				
AT5G58780	AT5G58780				
AT1G05680	AT1G05680				
AT2G47160	BOR1				
AT5G35495	AT5G35495				
AT1G37405	AT1G37405				
AT4G11910	AT4G11910				
AT3G26810	AFB2				
AT3G26813	MIR169J				
AT3G26812	MIR169I				
AT2G20835	AT2G20835				
AT4G11990	AT4G11990				
AT4G06579	AT4G06579				
AT4G06578	AT4G06578				
AT2G47320	AT2G47320				
AT4G06577	AT4G06577				
AT4G06576	AT4G06576				
AT5G14340	AtMYB40				
AT4G23560	AtGH9B15				
AT2G30070	ATKT1				
AT1G74130	AT1G74130				
AT3G26818	MIR169M				
AT4G06571	AT4G06571				
AT4G06570	AT4G06570				
AT4G29830	VIP3				
AT1G60360	AT1G60360				
AT4G06575	AT4G06575				
AT4G06574	AT4G06574				
AT3G26815	MIR169K				
AT4G06573	AT4G06573				
AT3G26816	MIR169L				
AT5G14345	AT5G14345				
AT5G58700	AT5G58700				
AT4G39120	IMPL2				
AT2G20830	AT2G20830				
AT4G06572	AT4G06572				
AT3G26820	AT3G26820				
AT4G06588	AT4G06588				
AT4G11985	AT4G11985				
AT4G06587	AT4G06587				
AT2G30080	ZIP6				
AT2G47330	AT2G47330				
AT4G06589	AT4G06589				
AT1G74140	AT1G74140				
AT4G06580	AT4G06580				
AT1G60350	anac024				
AT5G14330	AT5G14330				
AT4G23570	SGT1A				
AT4G06582	AT4G06582				
AT4G06581	AT4G06581				
AT4G06584	AT4G06584				
AT2G20840	AT2G20840				
AT4G39130	AT4G39130				
AT4G06583	AT4G06583				
AT4G06586	AT4G06586				
AT4G06585	AT4G06585				
AT2G20815	AT2G20815				
AT3G26830	Pad3				
AT2G20810	GAUT10				
AT2G26990	FUS12				
AT2G30050	AT2G30050				
AT4G06559	AT4G06559				
AT4G29850	AT4G29850				
AT4G06558	AT4G06558				
AT4G06557	AT4G06557				
AT2G47340	AT2G47340				
AT4G06556	AT4G06556				
AT4G06555	AT4G06555				
AT1G15300	AT1G15300				
AT4G06554	AT4G06554				
AT4G06553	AT4G06553				
AT4G06552	AT4G06552				
AT4G06551	AT4G06551				
AT4G06550	AT4G06550				
AT4G39100	SHL1				
AT1G60380	AT1G60380				
AT1G74110	CYP78A10				
AT5G14320	AT5G14320				
AT4G23580	AT4G23580				
AT2G20825	ULT2				
AT3G26840	AT3G26840				
AT2G20820	AT2G20820				
AT4G29840	mto2				
AT2G30060	AT2G30060				
AT2G47350	AT2G47350				
AT4G06569	AT4G06569				
AT5G28100	AT5G28100				
AT4G06566	AT4G06566				
AT4G06565	AT4G06565				
AT4G06568	AT4G06568				
AT1G15310	ATHSRP54A				
AT4G06567	AT4G06567				
AT4G06562	AT4G06562				
AT4G06561	AT4G06561				
AT4G06564	AT4G06564				
AT4G06563	AT4G06563				
AT4G39110	AT4G39110				
AT4G06560	AT4G06560				
AT5G14310	AtCXE16				
AT4G23590	AT4G23590				
AT1G60370	AT1G60370				
AT1G74120	AT1G74120				
AT3G14280	AT3G14280				
AT2G26970	AT2G26970				
AT4G11950	AT4G11950				
AT3G26855	AT3G26855				
AT3G26850	AT3G26850				
AT2G26975	AT2G26975				
AT5G14300	ATPHB5				
AT4G27570	AT4G27570				
AT5G37990	AT5G37990				
AT4G06530	AT4G06530				
AT4G06531	AT4G06531				
AT4G06534	AT4G06534				
AT4G23520	AT4G23520				
AT1G03580	AT1G03580				
AT4G06535	AT4G06535				
AT4G06532	AT4G06532				
AT5G50290	AT5G50290				
AT4G06533	AT4G06533				
AT4G06538	AT4G06538				
AT1G74170	AtRLP13				
AT4G06539	AT4G06539				
AT4G06536	AT4G06536				
AT3G14290	PAE2				
AT5G13130	AT5G13130				
AT4G06537	AT4G06537				
AT2G26980	CIPK3				
AT3G26860	AT3G26860				
AT2G03410	AT2G03410				
AT1G29195	AT1G29195				
AT3G14270	AT3G14270				
AT4G11940	AT4G11940				
AT1G29190	AT1G29190				
AT2G20800	NDB4				
AT2G20805	AT2G20805				
AT5G13120	AT5G13120				
AT4G27560	AT4G27560				
AT4G06540	AT4G06540				
AT4G06541	AT4G06541				
AT4G06542	AT4G06542				
AT1G74180	AtRLP14				
AT4G06543	AT4G06543				
AT4G06544	AT4G06544				
AT4G06545	AT4G06545				
AT1G03590	AT1G03590				
AT4G06546	AT4G06546				
AT4G06547	AT4G06547				
AT5G37980	AT5G37980				
AT4G11945	AT4G11945				
AT4G06548	AT4G06548				
AT4G23530	AT4G23530				
AT1G60390	AT1G60390				
AT4G06549	AT4G06549				
AT2G30040	MAPKKK14				
AT1G29180	AT1G29180				
AT4G11970	AT4G11970				
AT4G06519	AT4G06519				
AT3G26870	AT3G26870				
AT4G06518	AT4G06518				
AT2G03420	AT2G03420				
AT2G26950	AtMYB104				
AT4G27595	AT4G27595				
AT2G47300	AT2G47300				
AT2G30010	AT2G30010				
AT5G13110	G6pd2				
AT4G29810	ATMKK2				
AT4G27590	AT4G27590				
AT4G06516	AT4G06516				
AT4G06517	AT4G06517				
AT4G23540	AT4G23540				
AT4G06514	AT4G06514				
AT4G06515	AT4G06515				
AT1G74150	AT1G74150				
AT1G29179	AT1G29179				
AT4G06512	AT4G06512				
AT5G50270	AT5G50270				
AT4G06513	AT4G06513				
AT4G06510	AT4G06510				
AT4G27597	AT4G27597				
AT4G06511	AT4G06511				
AT4G11960	PGRL1B				
AT1G29170	WAVE2				
AT4G35987	AT4G35987				
AT4G06529	AT4G06529				
AT2G26960	AtMYB81				
AT3G26880	AT3G26880				
AT2G03430	AT2G03430				
AT4G27585	AT4G27585				
AT4G06520	AT4G06520				
AT5G13100	AT5G13100				
AT2G30020	AT2G30020				
AT4G27580	AT4G27580				
AT4G06525	AT4G06525				
AT4G06526	AT4G06526				
AT1G74160	AT1G74160				
AT4G06527	AT4G06527				
AT4G06528	AT4G06528				
AT4G23550	WRKY29				
AT4G35985	AT4G35985				
AT4G06521	AT4G06521				
AT4G35980	AT4G35980				
AT2G47310	AT2G47310				
AT4G06522	AT4G06522				
AT5G50280	EMB1006				
AT4G06523	AT4G06523				
AT4G06524	AT4G06524				
AT5G28150	AT5G28150				
AT4G35970	APX5				
AT5G50250	AT5G50250				
AT4G33030	SQD1				
AT1G03540	AT1G03540				
AT5G37950	AT5G37950				
AT1G15360	SHN1				
AT2G33510	AT2G33510				
AT4G27530	AT4G27530				
AT2G26930	ATCDPMEK				
AT1G15370	AT1G15370				
AT1G76550	AT1G76550				
AT3G56480	AT3G56480				
AT5G35810	AT5G35810				
AT3G26890	AT3G26890				
AT1G29160	AT1G29160				
AT4G06502	AT4G06502				
AT4G06501	AT4G06501				
AT4G06500	AT4G06500				
AT5G28160	AT5G28160				
AT1G42816	AT1G42816				
AT5G37940	AT5G37940				
AT4G27520	AT4G27520				
AT4G06506	AT4G06506				
AT1G03550	AT1G03550				
AT4G06505	AT4G06505				
AT4G06504	AT4G06504				
AT5G28165	AT5G28165				
AT5G50260	AT5G50260				
AT4G06503	AT4G06503				
AT2G33500	AT2G33500				
AT4G33020	ZIP9				
AT5G18890	AT5G18890				
AT1G76560	CP12-3				
AT2G26940	AT2G26940				
AT1G29150	ATS9				
AT4G06509	AT4G06509				
AT5G35800	AT5G35800				
AT4G06507	AT4G06507				
AT3G56470	AT3G56470				
AT5G35802	AT5G35802				
AT4G06508	AT4G06508				
AT1G15380	AT1G15380				
AT5G28170	AT5G28170				
AT5G35805	AT5G35805				
AT4G35950	araC6				
AT5G37970	AT5G37970				
AT5G28176	AT5G28176				
AT1G15385	AT1G15385				
AT5G35830	AT5G35830				
AT5G50230	AT5G50230				
AT1G74190	AtRLP15				
AT1G03560	AT1G03560				
AT4G23500	AT4G23500				
AT5G28173	AT5G28173				
AT4G27550	ATTPS4				
AT5G18880	AT5G18880				
AT2G20890	psb29				
AT4G33010	AtGLDP1				
AT1G37190	AT1G37190				
AT1G60300	AT1G60300				
AT5G28180	AT5G28180				
AT3G09290	TAC1				
AT1G15390	PDF1A				
AT1G76530	AT1G76530				
AT1G29140	AT1G29140				
AT3G56460	AT3G56460				
AT5G50240	pimt2				
AT5G37960	AT5G37960				
AT5G35820	AT5G35820				
AT4G35940	AT4G35940				
AT4G23510	AT4G23510				
AT1G03570	AT1G03570				
AT4G27540	PRA1.H				
AT4G33000	CBL10				
AT5G18870	AT5G18870				
AT2G26920	AT2G26920				
AT4G23515	AT4G23515				
AT5G28190	AT5G28190				
AT3G56450	ALPHA-SNAP1				
AT2G20870	AT2G20870				
AT5G18860	AT5G18860				
AT1G60320	AT1G60320				
AT1G03506	AT1G03506				
AT5G46295	AT5G46295				
AT1G15320	AT1G15320				
AT5G37910	AT5G37910				
AT5G28110	AT5G28110				
AT4G29870	AT4G29870				
AT1G29110	AT1G29110				
AT4G35930	AT4G35930				
AT1G29120	AT1G29120				
AT5G50210	QS				
AT3G09270	ATGSTU8				
AT1G30410	ATMRP13				
AT3G58620	TTL4				
AT2G20875	epf1				
AT1G76590	AT1G76590				
AT5G18850	AT5G18850				
AT1G03510	AT1G03510				
AT2G20880	AT2G20880				
AT1G03515	AT1G03515				
AT1G60310	AT1G60310				
AT4G35920	MCA1				
AT1G29100	AT1G29100				
AT4G29860	EMB2757				
AT1G15330	AT1G15330				
AT5G28120	AT5G28120				
AT1G78700	AT1G78700				
AT3G09280	AT3G09280				
AT5G50220	AT5G50220				
AT1G42852	AT1G42852				
AT3G22300	rps10				
AT1G30420	ATMRP12				
AT5G37900	AT5G37900				
AT2G26900	AT2G26900				
AT3G58610	AT3G58610				
AT2G20850	SRF1				
AT1G60340	AT1G60340				
AT5G18840	AT5G18840				
AT1G15340	MBD10				
AT1G03520	AT1G03520				
AT1G42888	AT1G42888				
AT4G29890	AT4G29890				
AT4G27510	AT4G27510				
AT5G37930	AT5G37930				
AT2G30090	AT2G30090				
AT5G28130	AT5G28130				
AT3G09250	AT3G09250				
AT4G35910	AT4G35910				
AT3G22310	PMH1				
AT3G58600	AT3G58600				
AT1G76570	AT1G76570				
AT1G60330	AT1G60330				
AT1G15350	AT1G15350				
AT5G28145	AT5G28145				
AT5G18830	SPL7				
AT1G03530	NAF1				
AT5G28143	AT5G28143				
AT5G28140	AT5G28140				
AT5G37920	AT5G37920				
AT4G27500	PPI1				
AT5G28141	AT5G28141				
AT4G29880	AT4G29880				
AT3G09260	PYK10				
AT4G35905	AT4G35905				
AT3G56490	AT3G56490				
AT5G50200	WR3				
AT4G35900	fd				
AT1G76580	AT1G76580				
AT3G42086	AT3G42086				
AT3G58650	AT3G58650				
AT3G09240	AT3G09240				
AT3G42080	AT3G42080				
AT1G78740	AT1G78740				
AT3G42083	AT3G42083				
AT3G22340	AT3G22340				
AT5G18810	SCL28				
AT5G52440	HCF106				
AT5G46260	AT5G46260				
AT5G35760	AT5G35760				
AT2G33580	AT2G33580				
AT1G05730	AT1G05730				
AT2G33585	AT2G33585				
AT1G37130	NIA2				
AT4G25340	AT4G25340				
AT2G35000	AT2G35000				
AT3G56400	WRKY70				
AT1G78730	AT1G78730				
AT3G09230	AtMYB1				
AT3G58660	AT3G58660				
AT3G22330	PMH2				
AT3G42070	AT3G42070				
AT5G35777	AT5G35777				
AT1G30450	CCC1				
AT5G18820	EMB3007				
AT5G35775	AT5G35775				
AT1G05720	AT1G05720				
AT5G35770	sap				
AT3G09220	LAC7				
AT5G46250	AT5G46250				
AT2G33590	AT2G33590				
AT5G52430	AT5G52430				
AT5G07685	AT5G07685				
AT1G37120	AT1G37120				
AT4G25350	SHB1				
AT2G35010	ATO1				
AT3G58630	AT3G58630				
AT3G42065	AT3G42065				
AT3G22360	AOX1B				
AT1G30440	AT1G30440				
AT3G42060	AT3G42060				
AT1G78720	AT1G78720				
AT4G33080	AT4G33080				
AT2G33560	AT2G33560				
AT5G07675	AT5G07675				
AT1G05750	PDE247				
AT3G09210	PTAC13				
AT5G35780	AT5G35780				
AT5G46280	AT5G46280				
AT1G03610	AT1G03610				
AT4G25360	AT4G25360				
AT5G07670	AT5G07670				
AT1G37110	AT1G37110				
AT3G14300	ATPMEPCRC				
AT3G42057	AT3G42057				
AT3G58640	AT3G58640				
AT3G42052	AT3G42052				
AT3G22350	AT3G22350				
AT3G42054	AT3G42054				
AT3G30300	AT3G30300				
AT1G78710	AT1G78710				
AT1G30430	AT1G30430				
AT3G42050	AT3G42050				
AT5G52415	AT5G52415				
AT5G52410	AT5G52410				
AT5G35792	AT5G35792				
AT5G35791	AT5G35791				
AT4G33090	apm1				
AT5G18800	AT5G18800				
AT5G46270	AT5G46270				
AT1G05740	AT1G05740				
AT3G09200	AT3G09200				
AT5G35794	AT5G35794				
AT2G33570	AT2G33570				
AT5G35796	AT5G35796				
AT5G35798	AT5G35798				
AT1G37100	AT1G37100				
AT1G03600	AT1G03600				
AT4G25370	AT4G25370				
AT5G35790	G6PD1				
AT5G07660	AT5G07660				
AT5G28090	AT5G28090				
AT5G52400	CYP715A1				
AT5G35725	AT5G35725				
AT3G58690	AT3G58690				
AT3G30310	AT3G30310				
AT1G76520	AT1G76520				
AT3G56430	AT3G56430				
AT3G22380	TIC				
AT1G78780	AT1G78780				
AT1G37180	AT1G37180				
AT5G46220	AT5G46220				
AT5G35720	AT5G35720				
AT4G25300	AT4G25300				
AT5G58690	AT5G58690				
AT4G33060	AT4G33060				
AT5G28085	AT5G28085				
AT5G35738	AT5G35738				
AT5G35737	AT5G35737				
AT5G28080	WNK9				
AT1G76510	AT1G76510				
AT5G35736	AT5G35736				
AT5G35735	AT5G35735				
AT3G30320	AT3G30320				
AT3G22370	AOX1A				
AT3G56440	AtATG18d				
AT1G30490	PHV				
AT1G37170	AT1G37170				
AT1G78770	AT1G78770				
AT2G33550	AT2G33550				
AT5G46210	cul4				
AT4G25310	AT4G25310				
AT5G35730	AT5G35730				
AT5G28076	AT5G28076				
AT5G35732	AT5G35732				
AT4G33070	AT4G33070				
AT4G25315	AT4G25315				
AT5G28073	AT5G28073				
AT3G30330	AT3G30330				
AT1G76500	SOB3				
AT3G58670	AT3G58670				
AT1G78760	AT1G78760				
AT1G37160	AT1G37160				
AT1G30480	DRT111				
AT3G56410	AT3G56410				
AT1G05710	AT1G05710				
AT2G33520	AT2G33520				
AT5G46240	KAT1				
AT3G30335	AT3G30335				
AT4G33040	AT4G33040				
AT5G35740	AT5G35740				
AT4G25320	AT4G25320				
AT1G30473	AT1G30473				
AT5G35756	AT5G35756				
AT1G78750	AT1G78750				
AT3G30340	AT3G30340				
AT3G42090	AT3G42090				
AT1G37150	HCS2				
AT3G56420	AT3G56420				
AT1G30470	AT1G30470				
AT4G25330	AT4G25330				
AT1G37140	MCT1				
AT2G33530	scpl46				
AT5G46230	AT5G46230				
AT1G05700	AT1G05700				
AT5G35750	AHK2				
AT4G33050	EDA39				
AT5G35753	AT5G35753				
AT5G58680	AT5G58680				
AT5G13160	PBS1				
AT5G07610	AT5G07610				
AT5G58650	Psy1				
AT2G30000	AT2G30000				
AT2G03330	AT2G03330				
AT3G30350	AT3G30350				
AT3G14350	SRF7				
AT5G13170	SAG29				
AT5G07600	AT5G07600				
AT5G58660	AT5G58660				
AT4G39090	RD19				
AT2G03320	AT2G03320				
AT3G30360	AT3G30360				
AT3G14360	AT3G14360				
AT5G14390	AT5G14390				
AT5G13140	AT5G13140				
AT5G58630	AT5G58630				
AT5G46200	AT5G46200				
AT4G39080	VHA-A3				
AT2G03350	AT2G03350				
AT3G14370	WAG2				
AT3G30370	AT3G30370				
AT5G52495	AT5G52495				
AT5G52490	AT5G52490				
AT5G13150	ATEXO70C1				
AT5G58640	AT5G58640				
AT1G78790	AT1G78790				
AT4G39070	AT4G39070				
AT3G30380	AT3G30380				
AT2G03340	WRKY3				
AT3G30386	AT3G30386				
AT3G30385	AT3G30385				
AT3G30388	AT3G30388				
AT3G14380	AT3G14380				
AT3G30387	AT3G30387				
AT3G14385	MIR169F				
AT3G30384	AT3G30384				
AT3G30383	AT3G30383				
AT5G58610	AT5G58610				
AT4G25380	AT4G25380				
AT5G07650	AT5G07650				
AT1G74100	SOT16				
AT1G05770	AT1G05770				
AT5G52480	AT5G52480				
AT2G47250	AT2G47250				
AT5G14370	AT5G14370				
AT3G30393	AT3G30393				
AT3G30396	AT3G30396				
AT3G30390	AT3G30390				
AT3G14310	ATPME3				
AT2G03370	AT2G03370				
AT4G39060	AT4G39060				
AT4G06495	AT4G06495				
AT4G06496	AT4G06496				
AT4G06497	AT4G06497				
AT5G58620	AT5G58620				
AT4G39040	AT4G39040				
AT4G06498	AT4G06498				
AT4G25390	AT4G25390				
AT5G07640	AT5G07640				
AT4G06491	AT4G06491				
AT4G06492	AT4G06492				
AT4G06493	AT4G06493				
AT4G06494	AT4G06494				
AT2G47240	AT2G47240				
AT5G52470	FIB1				
AT1G05760	RTM1				
AT4G06499	AT4G06499				
AT5G14380	AGP6				
AT5G52471	U60.1F				
AT3G14320	AT3G14320				
AT2G03360	AT2G03360				
AT4G39050	AT4G39050				
AT4G06482	AT4G06482				
AT4G06483	AT4G06483				
AT4G06480	AT4G06480				
AT4G06481	AT4G06481				
AT4G06486	AT4G06486				
AT4G39030	EDS5				
AT5G07630	AT5G07630				
AT4G06487	AT4G06487				
AT4G06484	AT4G06484				
AT4G06485	AT4G06485				
AT3G26805	AT3G26805				
AT2G47275	MIR403				
AT5G52460	EDA41				
AT4G06488	AT4G06488				
AT5G13180	ANAC083				
AT4G06489	AT4G06489				
AT2G47270	AT2G47270				
AT5G14350	AT5G14350				
AT1G05790	AT1G05790				
AT2G47280	AT2G47280				
AT3G14330	AT3G14330				
AT3G26800	AT3G26800				
AT4G06490	AT4G06490				
AT5G58600	PMR5				
AT2G03390	AT2G03390				
AT4G39020	AT4G39020				
AT4G06474	AT4G06474				
AT4G06477	AT4G06477				
AT5G07620	AT5G07620				
AT1G05785	AT1G05785				
AT5G13190	AT5G13190				
AT4G06479	AT4G06479				
AT5G52450	AT5G52450				
AT5G14360	AT5G14360				
AT5G07625	AT5G07625				
AT1G05780	AT1G05780				
AT2G47260	WRKY23				
AT3G14340	AT3G14340				
AT2G03380	AT2G03380				
AT2G26870	AT2G26870				
AT3G26710	ccb1				
AT2G20930	AT2G20930				
AT4G29735	AT4G29735				
AT4G39220	ATRER1A				
AT1G74230	GR-RBP5				
AT5G14440	AT5G14440				
AT5G28210	AT5G28210				
AT4G29730	NFC5				
AT2G30170	AT2G30170				
AT2G47460	MYB12				
AT1G15420	AT1G15420				
AT2G37930	AT2G37930				
AT2G26880	AGL41				
AT2G37925	COPT4				
AT3G26720	AT3G26720				
AT4G39230	AT4G39230				
AT2G20940	AT2G20940				
AT5G14430	AT5G14430				
AT1G74240	AT1G74240				
AT4G29720	ATPAO5				
AT1G60490	ATVPS34				
AT5G28225	AT5G28225				
AT5G28220	AT5G28220				
AT2G30180	AT2G30180				
AT4G39235	AT4G39235				
AT2G37920	emb1513				
AT1G15430	AT1G15430				
AT3G32677	AT3G32677				
AT2G26890	GRV2				
AT1G60480	AT1G60480				
AT1G15405	AT1G15405				
AT4G29710	AT4G29710				
AT4G23680	AT4G23680				
AT4G39240	AT4G39240				
AT2G20950	AT2G20950				
AT2G30190	AT2G30190				
AT2G37950	AT2G37950				
AT2G47440	AT2G47440				
AT1G15400	AT1G15400				
AT5G14460	AT5G14460				
AT1G74250	AT1G74250				
AT3G26700	AT3G26700				
AT1G72000	AT1G72000				
AT4G29700	AT4G29700				
AT1G60470	AtGolS4				
AT4G23690	AT4G23690				
AT1G15415	AT1G15415				
AT4G39250	ATRL1				
AT2G20960	pEARLI4				
AT1G15410	AT1G15410				
AT2G37940	AT2G37940				
AT2G47450	CAO				
AT1G74260	PUR4				
AT5G28200	AT5G28200				
AT5G14450	AT5G14450				
AT2G26830	emb1187				
AT2G03300	AT2G03300				
AT3G26750	AT3G26750				
AT1G74270	AT1G74270				
AT4G23660	AtPPT1				
AT5G50390	AT5G50390				
AT2G47420	AT2G47420				
AT1G72010	AT1G72010				
AT5G14400	CYP724A1				
AT5G37890	AT5G37890				
AT2G30130	ASL5				
AT2G03310	AT2G03310				
AT2G26840	AT2G26840				
AT2G20900	AT2G20900				
AT1G29290	AT1G29290				
AT3G26760	AT3G26760				
AT4G23670	AT4G23670				
AT1G74280	AT1G74280				
AT1G72020	AT1G72020				
AT5G18790	AT5G18790				
AT2G30140	AT2G30140				
AT5G37880	AT5G37880				
AT2G20910	AT2G20910				
AT3G26730	AT3G26730				
AT2G26850	AT2G26850				
AT1G74290	AT1G74290				
AT5G37875	AT5G37875				
AT5G37872	AT5G37872				
AT2G37910	AT2G37910				
AT2G30150	AT2G30150				
AT5G37870	AT5G37870				
AT4G23640	TRH1				
AT4G27690	VPS26B				
AT5G14420	RGLG2				
AT5G13010	EMB3011				
AT4G39200	AT4G39200				
AT2G47400	CP12-1				
AT1G72030	AT1G72030				
AT3G26747	AT3G26747				
AT3G26744	ICE1				
AT2G20920	AT2G20920				
AT2G26865	AT2G26865				
AT3G26740	ccl				
AT3G14390	AT3G14390				
AT2G26860	AT2G26860				
AT3G14395	AT3G14395				
AT4G23650	CDPK6				
AT5G37860	AT5G37860				
AT2G30160	AT2G30160				
AT2G37900	AT2G37900				
AT4G39210	apl3				
AT5G13000	ATGSL12				
AT5G14410	AT5G14410				
AT4G27680	AT4G27680				
AT1G72040	AT1G72040				
AT2G47410	AT2G47410				
AT1G60420	AT1G60420				
AT4G27670	HSP21				
AT1G05900	AT1G05900				
AT5G18760	AT5G18760				
AT2G33610	ATSWI3B				
AT1G03687	AT1G03687				
AT5G35710	AT5G35710				
AT4G25410	AT4G25410				
AT5G50350	AT5G50350				
AT5G37850	SOS4				
AT1G03680	ATHM1				
AT5G28295	AT5G28295				
AT1G42727	AT1G42727				
AT4G23620	AT4G23620				
AT3G09165	AT3G09165				
AT3G26790	FUS3				
AT5G35715	CYP71B8				
AT3G09170	AT3G09170				
AT1G76650	CML38				
AT3G56340	AT3G56340				
AT1G29260	pex7				
AT1G05910	AT1G05910				
AT4G27660	AT4G27660				
AT5G18750	AT5G18750				
AT2G33600	AT2G33600				
AT5G37840	AT5G37840				
AT5G18755	AT5G18755				
AT4G25400	AT4G25400				
AT5G50360	AT5G50360				
AT4G23630	BTI1				
AT1G42718	AT1G42718				
AT3G22400	LOX5				
AT4G23635	AT4G23635				
AT5G35700	FIM2				
AT3G09180	AT3G09180				
AT1G29250	AT1G29250				
AT1G76660	AT1G76660				
AT1G42710	AT1G42710				
AT3G56330	AT3G56330				
AT1G60410	AT1G60410				
AT2G26800	AT2G26800				
AT2G33630	AT2G33630				
AT4G27650	pel1				
AT5G18780	AT5G18780				
AT4G23600	CORI3				
AT5G28270	AT5G28270				
AT5G37830	OXP1				
AT4G27652	AT4G27652				
AT1G42705	AT1G42705				
AT4G29790	AT4G29790				
AT4G27654	AT4G27654				
AT1G42703	AT1G42703				
AT4G27657	AT4G27657				
AT5G50370	AT5G50370				
AT1G03660	AT1G03660				
AT1G42700	AT1G42700				
AT3G56360	AT3G56360				
AT5G50375	CPI1				
AT1G15490	AT1G15490				
AT3G26770	AT3G26770				
AT3G09190	AT3G09190				
AT1G29280	WRKY65				
AT5G28280	AT5G28280				
AT1G60400	AT1G60400				
AT1G76670	AT1G76670				
AT2G26810	AT2G26810				
AT2G33620	AT2G33620				
AT5G18770	AT5G18770				
AT4G27640	AT4G27640				
AT5G50380	ATEXO70F1				
AT1G03670	AT1G03670				
AT4G29780	AT4G29780				
AT4G23610	AT4G23610				
AT1G29265	MIR399A				
AT5G28288	AT5G28288				
AT5G28287	AT5G28287				
AT5G28285	AT5G28285				
AT3G26780	AT3G26780				
AT3G56350	AT3G56350				
AT3G26782	AT3G26782				
AT5G28290	ATNEK3				
AT1G29270	AT1G29270				
AT1G76680	OPR1				
AT2G26820	ATPP2-A3				
AT1G03640	AT1G03640				
AT5G46190	AT5G46190				
AT5G18720	AT5G18720				
AT3G30500	AT3G30500				
AT5G28253	AT5G28253				
AT1G15460	BOR4				
AT1G29210	AT1G29210				
AT4G27630	GTG2				
AT2G37975	AT2G37975				
AT4G29770	AT4G29770				
AT5G28250	AT5G28250				
AT3G30505	AT3G30505				
AT5G46195	AT5G46195				
AT2G37970	SOUL-1				
AT2G20970	AT2G20970				
AT1G60460	AT1G60460				
AT1G76690	opr2				
AT3G09130	AT3G09130				
AT3G22435	AT3G22435				
AT5G50315	AT5G50315				
AT3G56380	ARR17				
AT3G22430	AT3G22430				
AT5G50310	AT5G50310				
AT4G29760	AT4G29760				
AT5G28266	AT5G28266				
AT1G15470	AT1G15470				
AT5G18710	AT5G18710				
AT1G03650	AT1G03650				
AT5G28263	AT5G28263				
AT5G37800	AT5G37800				
AT5G28262	AT5G28262				
AT4G27620	AT4G27620				
AT5G28260	AT5G28260				
AT1G60450	AtGolS7				
AT2G37960	AT2G37960				
AT2G20980	Mcm10				
AT3G09140	AT3G09140				
AT3G22440	AT3G22440				
AT3G56370	AT3G56370				
AT5G50320	ELO3				
AT1G15480	AT1G15480				
AT1G78800	AT1G78800				
AT4G27610	AT4G27610				
AT3G22415	AT3G22415				
AT1G78815	LSH7				
AT5G28230	AT5G28230				
AT1G15440	AT1G15440				
AT5G28232	AT5G28232				
AT5G46170	AT5G46170				
AT4G29750	AT4G29750				
AT1G42745	AT1G42745				
AT2G20990	SYTA				
AT5G28235	AT5G28235				
AT5G18740	AT5G18740				
AT1G03620	AT1G03620				
AT5G28237	AT5G28237				
AT2G37990	AT2G37990				
AT3G58500	PP2A-3				
AT1G29240	AT1G29240				
AT5G50330	AT5G50330				
AT1G78810	AT1G78810				
AT1G42740	AT1G42740				
AT5G50335	AT5G50335				
AT3G22410	AT3G22410				
AT3G09150	hy2				
AT3G22425	IGPD				
AT4G27600	AT4G27600				
AT5G28240	AT5G28240				
AT1G29220	AT1G29220				
AT5G50340	AT5G50340				
AT5G46180	DELTA-OAT				
AT4G29740	CKX4				
AT5G18730	AT5G18730				
AT1G42736	AT1G42736				
AT1G15450	AT1G15450				
AT2G37980	AT2G37980				
AT1G60430	ARPC3				
AT1G78820	AT1G78820				
AT1G29230	CIPK18				
AT3G22420	WNK2				
AT3G09160	AT3G09160				
AT3G22421	AT3G22421				
AT3G56390	AT3G56390				
AT3G09162	AT3G09162				
AT5G50345	AT5G50345				
AT1G30300	AT1G30300				
AT5G52547	AT5G52547				
AT1G30320	AT1G30320				
AT3G30410	AT3G30410				
AT1G78840	AT1G78840				
AT3G58510	AT3G58510				
AT3G14410	AT3G14410				
AT3G14415	AT3G14415				
AT5G07790	AT5G07790				
AT5G58595	AT5G58595				
AT1G03730	AT1G03730				
AT4G25480	DREB1A				
AT5G52540	AT5G52540				
AT5G46160	AT5G46160				
AT3G30415	AT3G30415				
AT3G30416	AT3G30416				
AT2G33680	AT2G33680				
AT5G35660	AT5G35660				
AT3G30418	AT3G30418				
AT3G30411	AT3G30411				
AT3G30413	AT3G30413				
AT1G05870	AT1G05870				
AT5G58590	RanBP1				
AT3G30420	AT3G30420				
AT5G52530	AT5G52530				
AT1G78830	AT1G78830				
AT1G30310	AT1G30310				
AT3G58520	AT3G58520				
AT3G14420	AT3G14420				
AT3G22470	AT3G22470				
AT1G03720	AT1G03720				
AT5G07780	AT5G07780				
AT4G25490	cbf1				
AT2G33690	AT2G33690				
AT5G35670	iqd33				
AT1G05860	AT1G05860				
AT5G46150	AT5G46150				
AT3G09120	AT3G09120				
AT1G78860	AT1G78860				
AT1G76600	AT1G76600				
AT1G30340	AT1G30340				
AT5G50300	AT5G50300				
AT5G35646	AT5G35646				
AT3G22460	OASA2				
AT3G58530	AT3G58530				
AT1G07990	AT1G07990				
AT1G03710	AT1G03710				
AT5G35643	AT5G35643				
AT5G35640	AT5G35640				
AT1G05850	POM1				
AT3G09110	AT3G09110				
AT5G52560	ATUSP				
AT5G46140	AT5G46140				
AT1G42780	AT1G42780				
AT1G78850	AT1G78850				
AT1G30330	Arf6				
AT3G22450	AT3G22450				
AT5G35657	AT5G35657				
AT3G14400	UBP25				
AT1G07980	NF-YC10				
AT2G03290	AT2G03290				
AT4G25470	CBF2				
AT1G03700	AT1G03700				
AT1G07985	AT1G07985				
AT5G18700	EMB3013				
AT5G35655	AT5G35655				
AT3G30400	AT3G30400				
AT1G05840	AT1G05840				
AT3G09100	AT3G09100				
AT5G46130	AT5G46130				
AT5G52550	AT5G52550				
AT5G35650	AT5G35650				
AT3G30405	AT3G30405				
AT1G78880	AT1G78880				
AT1G30360	ERD4				
AT5G52500	AT5G52500				
AT3G58550	AT3G58550				
AT1G76620	AT1G76620				
AT3G30450	AT3G30450				
AT1G05830	ATX2				
AT3G30455	AT3G30455				
AT5G21970	AT5G21970				
AT5G35620	Lsp1				
AT1G05835	AT1G05835				
AT4G25440	ZFWD1				
AT5G58550	EOL2				
AT2G33640	AT2G33640				
AT1G07970	AT1G07970				
AT5G46120	AT5G46120				
AT1G37275	AT1G37275				
AT1G78870	UBC35				
AT1G60500	AT1G60500				
AT3G56300	AT3G56300				
AT3G30465	AT3G30465				
AT1G30350	AT1G30350				
AT3G30460	AT3G30460				
AT3G58560	AT3G58560				
AT1G76610	AT1G76610				
AT5G35630	Gs2				
AT5G21960	AT5G21960				
AT5G58560	AT5G58560				
AT5G46115	AT5G46115				
AT2G33655	AT2G33655				
AT4G25450	ATNAP8				
AT2G33650	AT2G33650				
AT1G05820	AT1G05820				
AT5G46110	APE2				
AT1G07960	ATPDIL5-1				
AT1G30380	psaK				
AT3G56310	AT3G56310				
AT5G35608	AT5G35608				
AT5G35607	AT5G35607				
AT5G52520	OVA6				
AT3G58570	AT3G58570				
AT5G35606	AT5G35606				
AT5G35605	AT5G35605				
AT5G35604	AT5G35604				
AT5G35603	AT5G35603				
AT3G30430	AT3G30430				
AT5G35602	AT5G35602				
AT1G76640	AT1G76640				
AT5G35601	AT5G35601				
AT5G58570	AT5G58570				
AT3G30433	AT3G30433				
AT5G35600	HDA7				
AT3G30436	AT3G30436				
AT5G21990	AT5G21990				
AT5G46100	AT5G46100				
AT5G58575	AT5G58575				
AT1G07950	AT1G07950				
AT5G46105	AT5G46105				
AT1G30370	AT1G30370				
AT3G22490	AT3G22490				
AT3G56320	AT3G56320				
AT1G78890	AT1G78890				
AT1G78895	AT1G78895				
AT5G52510	AT5G52510				
AT1G76630	AT1G76630				
AT5G35615	AT5G35615				
AT3G30440	AT3G30440				
AT3G58580	AT3G58580				
AT4G25430	AT4G25430				
AT5G58580	ATL63				
AT5G35610	AT5G35610				
AT4G25433	AT4G25433				
AT4G25434	ATNUDT10				
AT4G25435	AT4G25435				
AT2G33670	MLO5				
AT1G05800	DGL				
AT1G07940	AT1G07940				
AT1G05805	AT1G05805				
AT1G07930	AT1G07930				
AT4G39195	AT4G39195				
AT5G58510	AT5G58510				
AT2G30100	AT2G30100				
AT1G72060	AT1G72060				
AT5G07710	AT5G07710				
AT5G13020	AT5G13020				
AT3G14490	AT3G14490				
AT3G58590	AT3G58590				
AT3G30490	AT3G30490				
AT2G03230	AT2G03230				
AT1G07920	AT1G07920				
AT5G58520	AT5G58520				
AT5G07700	MYB76				
AT1G72050	TFIIIA				
AT5G13030	AT5G13030				
AT5G21920	AT5G21920				
AT4G39190	AT4G39190				
AT1G30390	AT1G30390				
AT2G03220	FT1				
AT2G30120	AT2G30120				
AT5G58530	AT5G58530				
AT5G07730	AT5G07730				
AT1G72080	AT1G72080				
AT3G30470	AT3G30470				
AT5G21950	AT5G21950				
AT3G14470	AT3G14470				
AT2G03210	FUT2				
AT3G14475	AT3G14475				
AT2G30110	ATUBA1				
AT5G58540	AT5G58540				
AT1G07900	LBD1				
AT5G13050	5-FCL				
AT5G07720	AT5G07720				
AT3G30480	AT3G30480				
AT3G14480	AT3G14480				
AT5G21940	AT5G21940				
AT2G03200	AT2G03200				
AT2G30115	AT2G30115				
AT5G13060	ABAP1				
AT5G14470	AT5G14470				
AT5G52580	AT5G52580				
AT1G74200	AtRLP16				
AT4G39150	AT4G39150				
AT2G03280	AT2G03280				
AT2G03270	AT2G03270				
AT4G39160	AT4G39160				
AT3G14450	CID9				
AT5G13070	AT5G13070				
AT5G14480	AT5G14480				
AT1G72090	AT1G72090				
AT2G47380	AT2G47380				
AT4G39140	AT4G39140				
AT5G07740	AT5G07740				
AT2G03260	AT2G03260				
AT2G47390	AT2G47390				
AT3G14460	AT3G14460				
AT2G26790	AT2G26790				
AT2G47370	AT2G47370				
AT1G05890	AT1G05890				
AT5G14490	anac085				
AT5G13080	WRKY75				
AT1G05894	AT1G05894				
AT5G07770	AT5G07770				
AT5G35680	AT5G35680				
AT1G37210	AT1G37210				
AT1G74220	AT1G74220				
AT5G14495	AT5G14495				
AT4G39180	SEC14				
AT2G03250	AT2G03250				
AT5G21910	AT5G21910				
AT3G14430	AT3G14430				
AT5G35698	AT5G35698				
AT2G47360	AT2G47360				
AT1G05880	AT1G05880				
AT5G35695	AT5G35695				
AT5G13090	AT5G13090				
AT5G35690	AT5G35690				
AT5G07760	AT5G07760				
AT5G58500	LSH5				
AT1G74210	AT1G74210				
AT1G37200	AT1G37200				
AT4G39170	AT4G39170				
AT2G03240	AT2G03240				
AT3G14440	NCED3				
AT5G21900	AT5G21900				
AT1G78940	AT1G78940				
AT3G58850	par2				
AT5G48090	ELP1				
AT1G07430	AT1G07430				
AT2G35160	SUVH5				
AT5G28360	acs3				
AT4G27720	AT4G27720				
AT5G46060	AT5G46060				
AT1G78930	AT1G78930				
AT2G20635	AT2G20635				
AT2G35180	AT2G35180				
AT3G58860	AT3G58860				
AT3G58865	SADHU10-1				
AT2G35170	AT2G35170				
AT1G07420	SMO2-1				
AT2G20630	AT2G20630				
AT5G28350	AT5G28350				
AT5G28390	AT5G28390				
AT1G78920	AVP2				
AT3G58830	AT3G58830				
AT2G20625	AT2G20625				
AT1G07460	AT1G07460				
AT2G35140	AT2G35140				
AT2G20620	AT2G20620				
AT4G27745	AT4G27745				
AT1G15110	AT1G15110				
AT5G46080	AT5G46080				
AT5G28380	AT5G28380				
AT4G27740	AT4G27740				
AT5G21326	AT5G21326				
AT2G20619	AT2G20619				
AT2G20618	AT2G20618				
AT2G20616	AT2G20616				
AT3G58840	AT3G58840				
AT1G07450	AT1G07450				
AT2G20613	AT2G20613				
AT2G20610	SUR1				
AT4G27750	ISI1				
AT2G35150	EXL1				
AT1G07440	AT1G07440				
AT2G35155	AT2G35155				
AT1G78915	AT1G78915				
AT5G46070	AT5G46070				
AT5G28370	AT5G28370				
AT1G15100	RHA2A				
AT1G07480	AT1G07480				
AT1G60995	AT1G60995				
AT3G58810	MTPA2				
AT1G78900	VHA-A				
AT1G66690	AT1G66690				
AT3G22980	AT3G22980				
AT5G50020	AT5G50020				
AT1G15130	AT1G15130				
AT2G20680	AT2G20680				
AT4G27760	FEY				
AT1G07473	AT1G07473				
AT1G60990	AT1G60990				
AT2G37420	AT2G37420				
AT1G07476	AT1G07476				
AT1G07470	AT1G07470				
AT3G58820	AT3G58820				
AT3G22970	AT3G22970				
AT2G37435	AT2G37435				
AT1G15125	AT1G15125				
AT1G15120	AT1G15120				
AT5G46090	AT5G46090				
AT5G50010	AT5G50010				
AT2G20670	AT2G20670				
AT5G14500	AT5G14500				
AT2G37430	AT2G37430				
AT2G35190	NPSN11				
AT5G21378	AT5G21378				
AT1G15160	AT1G15160				
AT5G50000	AT5G50000				
AT4G29200	AT4G29200				
AT2G37400	AT2G37400				
AT4G27780	ACBP2				
AT2G20660	RALFL14				
AT3G58800	AT3G58800				
AT3G42690	AT3G42690				
AT1G15150	AT1G15150				
AT3G22990	LFR				
AT1G15140	AT1G15140				
AT2G37410	ATTIM17-2				
AT1G07485	AT1G07485				
AT2G20650	AT2G20650				
AT4G27790	AT4G27790				
AT1G39990	AT1G39990				
AT5G14530	AT5G14530				
AT5G35160	AT5G35160				
AT3G22945	AT3G22945				
AT3G22942	AGG2				
AT5G16790	AT5G16790				
AT5G50060	AT5G50060				
AT2G30280	AT2G30280				
AT5G13360	AT5G13360				
AT3G14030	AT3G14030				
AT2G06967	AT2G06967				
AT2G06965	AT2G06965				
AT3G22940	AT3G22940				
AT5G48000	CYP708A2				
AT2G06960	AT2G06960				
AT2G05790	AT2G05790				
AT2G03650	AT2G03650				
AT1G66650	AT1G66650				
AT3G42680	AT3G42680				
AT5G35170	AT5G35170				
AT5G14540	AT5G14540				
AT5G14545	MIR398B				
AT5G50050	AT5G50050				
AT2G30270	AT2G30270				
AT5G13370	AT5G13370				
AT1G70490	ARFA1D				
AT1G66660	AT1G66660				
AT3G14040	AT3G14040				
AT3G22930	AT3G22930				
AT2G06950	AT2G06950				
AT2G05780	AT2G05780				
AT2G03640	AT2G03640				
AT3G42670	CHR38				
AT5G14510	AT5G14510				
AT5G35180	AT5G35180				
AT5G28300	AT5G28300				
AT5G13340	AT5G13340				
AT1G70480	AT1G70480				
AT5G50040	AT5G50040				
AT2G30260	U2B''				
AT5G16770	AtMYB9				
AT2G06985	AT2G06985				
AT3G22960	PKP-ALPHA				
AT3G14050	RSH2				
AT1G66670	CLPP3				
AT2G06980	AT2G06980				
AT3G42660	AT3G42660				
AT2G03670	cdc48b				
AT2G06983	SCRL16				
AT5G48020	AT5G48020				
AT5G35195	AT5G35195				
AT3G42656	AT3G42656				
AT5G35190	AT5G35190				
AT5G14520	AT5G14520				
AT3G42658	SADHU3-2				
AT2G30250	WRKY25				
AT5G50030	AT5G50030				
AT3G14070	CAX9				
AT5G13350	AT5G13350				
AT1G70470	AT1G70470				
AT5G16780	DOT2				
AT3G22955	AT3G22955				
AT3G22950	ATARFC1				
AT2G03667	AT2G03667
[truncated: 374,020 more chars]
